# Supplementary material for: An Integrated Analysis of Lactation-Related miRNA and mRNA Expression Profiles in Donkey Mammary Glands
Source: Genes (Basel). 2022 Sep 12;13(9):1637. doi: 10.3390/genes13091637 (PMC9498803; doi:10.3390/genes13091637)
Supplement: Supplementary file 1 [file genes-13-01637-s001.zip]

Archive with 9 entries (7 files):
- Supplementary material/
- Supplementary material/Supplementary material/
- Supplementary material/Supplementary material/Table S1..xlsx
- Supplementary material/Supplementary material/Table S2..xlsx
- Supplementary material/Supplementary material/Table S3..xlsx
- Supplementary material/Supplementary material/Table S4..xlsx
- Supplementary material/Supplementary material/Table S5..xlsx
- Supplementary material/Supplementary material/Table S6..xlsx
- Supplementary material/Supplementary material/Table S7..xlsx
