# Supplementary material for: An Integrated Analysis of Lactation-Related miRNA and mRNA Expression Profiles in Donkey Mammary Glands
Source: Genes (Basel). 2022 Sep 12;13(9):1637. doi: 10.3390/genes13091637 (PMC9498803; doi:10.3390/genes13091637)
Supplement: Supplementary file 1 [file genes-13-01637-s001.zip › Supplementary material/Supplementary material/Table S1..xlsx]

## Sheet: Sheet1
Table S1. Primer information of mRNAs and miRNAs used for qRT-PCR
Gene ID	Sequences of primer pairs (5'-3')	product size
CSN3	F:CCAAAGAAACTTCAGGAGAA/R:TCAGGGGTAGGAATAGGTG	83
APOE	F:CTGACGGTGCTGATGGAG/R:GATAGCCGGGCCTGAGTG	104
SLC3A2	F:TGGGGAATCTGACGAATG/R:AACTGGGGTTTGACAGGTAG	180
PTHLH	F:CTTCACCACCTGATTGCC/R:GGTATCTGCCCTCATCGT	133
KLKB1	F:ACTTTGCCTGAGCCTTGC/R:CTCGCTTGTCTCCCGTGT	242
EGFL6	F:GAGACCAGGAGTGAGGATGA/R:CTTGCCACGTTCTGCTTC	102
NRAP	F:TTGGAGATTGAAGGGAGAA/R:TACTTGAACGACTGGGGAT	80
BCL2	F:CAGAGGGGCTACGAGTGG/R:GGCTGGGAGGAGAAGATG	86
TMBIM6	F:TCCTTCCCACTGCCTTTA/R:TGACCACCAGCCCCACAT	204
GAPDH	F:TGTCATCAACGGAAAGCC/R:GCATCAGCAGAAGGAGCA	183
miR-20-3p	GCGACTGCATTATGAGCACTTAAAG
miR-21-5p	CACGTAGCTTATCAGACTGATGTTGA
miR-23-3p	CATCACATTGCCAGGGATTTCC
miR-26-5p	GCTTCAAGTAATCCAGGATAGGCT
miR-125-5p	GTCCCTGAGACCCTAACTTGT
miR-212-3p	TAACAGTCTCCAGTCACGGC
miR-674-3p	TCACAGCTCCCATCTCAGAAC
miR-1247-5p	AAGTATACCCGTCCCGTGC
novel-m0071-5p	GCTTGAAACAATCTCTGCTGAACC
U6	F:CTCGCTTCGGCAGCACA/R:AACGCTTCACGAATTTGCGT
