# Supplementary material for: An Integrated Analysis of Lactation-Related miRNA and mRNA Expression Profiles in Donkey Mammary Glands
Source: Genes (Basel). 2022 Sep 12;13(9):1637. doi: 10.3390/genes13091637 (PMC9498803; doi:10.3390/genes13091637)
Supplement: Supplementary file 1 [file genes-13-01637-s001.zip › Supplementary material/Supplementary material/Table S2..xlsx]

## Sheet: Supplementary Material 2A
Supplement 2A Significant DEmRNAs were identified between L and N group
id	L-1_count	L-2_count	L-3_count	N-1_count	N-2_count	N-3_count	L-1_fpkm	L-2_fpkm	L-3_fpkm	N-1_fpkm	N-2_fpkm	N-3_fpkm	L_mean	N_mean	log2(fc)	PValue	FDR	Symbol	Description	KEGG_A_class	KEGG_B_class	Pathway	K_ID	GO Component	GO Function	GO Process
ENSEASG00005000318	25589	18395	18322	7	558	1241	5710.31	5486.72	5033.54	2.06	136.32	328.93	5410.19	155.77	-5.11819	0.000155225	0.00070923	-	-	Organismal Systems	Digestive system	ko04970//Salivary secretion	K13915	-	GO:0003796//lysozyme activity	-
ENSEASG00005002552	26015	18862	20517	915	1076	1213	2050.61	2000.77	1994.43	89.15	87.68	109.88	2015.27	95.57	-4.39827	3.31e-303	2.78e-299	-	-	Human Diseases;Organismal Systems;Organismal Systems	Cardiovascular diseases;Immune system;Immune system	ko05416//Viral myocarditis;ko04640//Hematopoietic cell lineage;ko04610//Complement and coagulation cascades	K04006;K04006;K04006	-	-	-
ENSEASG00005004254	7468	5497	5885	322	483	356	1113.51	1095.52	1080.26	63.24	78.84	63.05	1096.43	68.3767	-4.00317	1.28e-265	7.16e-262	-	-	Metabolism;Human Diseases;Human Diseases;Human Diseases;Organismal Systems;Human Diseases;Human Diseases;Metabolism;Metabolism;Metabolism;Metabolism	Global and overview maps;Cancers;Cancers;Cardiovascular diseases;Aging;Cancers;Drug resistance;Xenobiotics biodegradation and metabolism;Xenobiotics biodegradation and metabolism;Metabolism of other amino acids;Xenobiotics biodegradation and metabolism	ko01100//Metabolic pathways;ko05200//Pathways in cancer;ko05225//Hepatocellular carcinoma;ko05418//Fluid shear stress and atherosclerosis;ko04212//Longevity regulating pathway - worm;ko05204//Chemical carcinogenesis;ko01524//Platinum drug resistance;ko00983//Drug metabolism - other enzymes;ko00980//Metabolism of xenobiotics by cytochrome P450;ko00480//Glutathione metabolism;ko00982//Drug metaboli…	K00799;K00799;K00799;K00799;K00799;K00799;K00799;K00799;K00799;K00799;K00799	-	GO:0004364//glutathione transferase activity;GO:0005515//protein binding	-
ENSEASG00005008098	94231	68583	79006	3600	5086	5080	4425.41	4305.1	4567.87	222.68	261.5	283.37	4432.79	255.85	-4.11485	1.06e-250	4.46e-247	LTF	lactotransferrin [Source:HGNC Symbol;Acc:HGNC:6720]	-	-	-	-	GO:0005576//extracellular region;GO:0005615//extracellular space;GO:0005737//cytoplasm;GO:0009986//cell surface;GO:0030141//secretory granule;GO:0032991//protein-containing complex;GO:0042581//specific granule	GO:0001530//lipopolysaccharide binding;GO:0004869//cysteine-type endopeptidase inhibitor activity;GO:0005506//iron ion binding;GO:0008201//heparin binding;GO:0008233//peptidase activity;GO:0043539//protein serine/threonine kinase activator activity	GO:0001817//regulation of cytokine production;GO:0002227//innate immune response in mucosa;GO:0019731//antibacterial humoral response;GO:0019732//antifungal humoral response;GO:0031640//killing of cells of other organism;GO:0031665//negative regulation of lipopolysaccharide-mediated signaling pathway;GO:0032680//regulation of tumor necrosis factor production;GO:0032780//negative regulation of ATP…
ENSEASG00005018729	1829	1410	1500	14	31	30	144.8	149.2	146.19	1.46	2.69	2.82	146.73	2.32333	-5.98082	1.01e-191	3.4e-188	KCNJ16	potassium inwardly rectifying channel subfamily J member 16 [Source:HGNC Symbol;Acc:HGNC:6262]	Organismal Systems	Digestive system	ko04971//Gastric acid secretion	K05009	GO:0005886//plasma membrane;GO:0016020//membrane;GO:0016021//integral component of membrane	GO:0005242//inward rectifier potassium channel activity	GO:0006813//potassium ion transport
ENSEASG00005016713	48656	34775	38164	994	1121	1644	9351.54	8933.48	9030.15	251.63	235.88	375.29	9105.06	287.6	-4.98453	5.43e-169	1.52e-165	CSN3	casein kappa [Source:HGNC Symbol;Acc:HGNC:2446]	-	-	-	-	GO:0005576//extracellular region;GO:0005615//extracellular space	-	GO:0007595//lactation;GO:0050821//protein stabilization
MSTRG.8940	3965	2962	3283	662	723	664	105.24	105.09	107.28	23.14	21.01	20.93	105.87	21.6933	-2.28697	5.46e-159	1.31e-155	--	PREDICTED: uncharacterized protein LOC109262595 [Panthera pardus]	-	-	-	-	-	-	-
ENSEASG00005010645	1367	980	1096	96	110	87	154.06	147.65	152.1	14.25	13.57	11.65	151.27	13.1567	-3.52326	1.29e-155	2.71e-152	PLPP6	phospholipid phosphatase 6 [Source:HGNC Symbol;Acc:HGNC:23682]	-	-	-	-	-	GO:0042577//lipid phosphatase activity	GO:0046839//phospholipid dephosphorylation
ENSEASG00005023401	1883	1449	1504	9	10	13	361.21	371.52	355.18	2.27	2.1	2.96	362.637	2.44333	-7.21353	2.25e-155	4.19e-152	PI3	peptidase inhibitor 3 [Source:HGNC Symbol;Acc:HGNC:8947]	-	-	-	-	GO:0001533//cornified envelope;GO:0005576//extracellular region	GO:0030280//structural constituent of epidermis;GO:0030414//peptidase inhibitor activity	GO:0018149//peptide cross-linking
ENSEASG00005008627	1423	1102	1250	52	92	66	52.63	54.48	56.92	2.53	3.73	2.9	54.6767	3.05333	-4.16247	4.64e-150	7.78e-147	LOXL4	lysyl oxidase like 4 [Source:HGNC Symbol;Acc:HGNC:17171]	-	-	-	-	GO:0016020//membrane;GO:0043235//receptor complex	GO:0005044//scavenger receptor activity;GO:0005507//copper ion binding;GO:0016641//oxidoreductase activity, acting on the CH-NH2 group of donors, oxygen as acceptor	GO:0055114//oxidation-reduction process
ENSEASG00005019984	4359	3319	3181	580	693	563	463.06	471.26	416.01	81.15	80.6	71.04	450.11	77.5967	-2.53621	3.51e-143	5.35e-140	CTSV	cathepsin V [Source:HGNC Symbol;Acc:HGNC:2538]	Human Diseases;Human Diseases;Cellular Processes;Cellular Processes;Organismal Systems;Human Diseases;Cellular Processes;Cellular Processes	Cancers;Immune diseases;Transport and catabolism;Cell growth and death;Immune system;Cardiovascular diseases;Transport and catabolism;Transport and catabolism	ko05205//Proteoglycans in cancer;ko05323//Rheumatoid arthritis;ko04145//Phagosome;ko04210//Apoptosis;ko04612//Antigen processing and presentation;ko05418//Fluid shear stress and atherosclerosis;ko04140//Autophagy - animal;ko04142//Lysosome	K01365;K01365;K01365;K01365;K01365;K01365;K01365;K01365	-	GO:0008234//cysteine-type peptidase activity	GO:0006508//proteolysis
ENSEASG00005023387	4441	2829	3159	431	601	477	1187.64	1011.22	1040.04	151.81	175.96	151.51	1079.63	159.76	-2.75656	5.16e-126	7.22e-123	WFDC2	WAP four-disulfide core domain 2 [Source:HGNC Symbol;Acc:HGNC:15939]	-	-	-	-	GO:0005576//extracellular region	GO:0004867//serine-type endopeptidase inhibitor activity;GO:0019828//aspartic-type endopeptidase inhibitor activity;GO:0030414//peptidase inhibitor activity	-
ENSEASG00005002924	112	77	103	3481	3758	2239	6.84	6.18	7.75	278.36	250.35	161.64	6.92333	230.117	5.05475	9.96e-114	1.29e-110	-	-	Metabolism;Metabolism;Metabolism	Global and overview maps;Carbohydrate metabolism;Metabolism of cofactors and vitamins	ko01100//Metabolic pathways;ko00650//Butanoate metabolism;ko00785//Lipoic acid metabolism	K23756;K23756;K23756	-	GO:0003824//catalytic activity	-
MSTRG.18820	60	41	66	1375	2400	2102	4.77	4.35	6.45	143.83	208.67	198.28	5.19	183.593	5.14464	1.56e-107	1.87e-104	Dmbt1	PREDICTED: deleted in malignant brain tumors 1 protein-like, partial [Equus asinus]	Organismal Systems	Digestive system	ko04970//Salivary secretion	K13912	GO:0030666//endocytic vesicle membrane;GO:0030667//secretory granule membrane;GO:0031012//extracellular matrix;GO:0031224//intrinsic component of membrane;GO:0044421//extracellular region part	GO:0019899//enzyme binding;GO:0038023//signaling receptor activity;GO:0038024//cargo receptor activity	GO:0001701//in utero embryonic development;GO:0002252//immune effector process;GO:0002758//innate immune response-activating signal transduction;GO:0006897//endocytosis;GO:0008104//protein localization;GO:0008283//cell proliferation;GO:0019731//antibacterial humoral response;GO:0030856//regulation of epithelial cell differentiation;GO:0044403//symbiont process;GO:0048545//response to steroid horm…
ENSEASG00005012730	156141	120194	126525	9945	18254	13198	11085.5	11405.8	11058.8	929.97	1418.83	1112.93	11183.4	1153.91	-3.27675	2.52e-104	2.82e-101	SPP1	secreted phosphoprotein 1 [Source:HGNC Symbol;Acc:HGNC:11255]	Environmental Information Processing;Human Diseases;Cellular Processes;Environmental Information Processing;Organismal Systems;Environmental Information Processing;Organismal Systems	Signal transduction;Infectious diseases;Cellular community - eukaryotes;Signal transduction;Immune system;Signaling molecules and interaction;Endocrine system	ko04151//PI3K-Akt signaling pathway;ko05165//Human papillomavirus infection;ko04510//Focal adhesion;ko04371//Apelin signaling pathway;ko04620//Toll-like receptor signaling pathway;ko04512//ECM-receptor interaction;ko04929//GnRH secretion	K06250;K06250;K06250;K06250;K06250;K06250;K06250	GO:0005615//extracellular space;GO:0005794//Golgi apparatus	GO:0005178//integrin binding	GO:0001503//ossification;GO:0006710//androgen catabolic process;GO:0007155//cell adhesion;GO:0033280//response to vitamin D;GO:0045893//positive regulation of transcription, DNA-templated;GO:0071394//cellular response to testosterone stimulus;GO:2000866//positive regulation of estradiol secretion
ENSEASG00005005112	926	770	821	110	123	126	59.89	66.79	65.4	9.35	8.69	9.63	64.0267	9.22333	-2.79531	5.48e-96	5.75e-93	-	-	Metabolism;Metabolism	Global and overview maps;Lipid metabolism	ko01100//Metabolic pathways;ko00590//Arachidonic acid metabolism	K17726;K17726	-	GO:0004497//monooxygenase activity;GO:0005506//iron ion binding;GO:0016705//oxidoreductase activity, acting on paired donors, with incorporation or reduction of molecular oxygen;GO:0020037//heme binding	GO:0055114//oxidation-reduction process
ENSEASG00005011783	20089	13191	18012	442	447	851	258.5	226.87	285.34	7.49	6.3	13.01	256.903	8.93333	-4.84588	5.51e-91	5.43e-88	-	-	-	-	-	-	-	GO:0005515//protein binding	-
ENSEASG00005023515	908	621	729	70	110	78	68.31	62.44	67.51	6.94	9.06	6.97	66.0867	7.65667	-3.10957	1.26e-89	1.18e-86	VDR	vitamin D receptor [Source:HGNC Symbol;Acc:HGNC:12679]	Human Diseases;Organismal Systems;Organismal Systems;Organismal Systems	Infectious diseases;Endocrine system;Excretory system;Digestive system	ko05152//Tuberculosis;ko04928//Parathyroid hormone synthesis, secretion and action;ko04961//Endocrine and other factor-regulated calcium reabsorption;ko04978//Mineral absorption	K08539;K08539;K08539;K08539	GO:0005634//nucleus;GO:0005654//nucleoplasm;GO:0005829//cytosol;GO:0043235//receptor complex;GO:0090575//RNA polymerase II transcription factor complex	GO:0003677//DNA binding;GO:0003700//DNA-binding transcription factor activity;GO:0003707//steroid hormone receptor activity;GO:0004879//nuclear receptor activity;GO:0008270//zinc ion binding;GO:0038023//signaling receptor activity;GO:0038186//lithocholic acid receptor activity;GO:0043565//sequence-specific DNA binding;GO:0046965//retinoid X receptor binding;GO:0070644//vitamin D response element …	GO:0000122//negative regulation of transcription by RNA polymerase II;GO:0000902//cell morphogenesis;GO:0001501//skeletal system development;GO:0006355//regulation of transcription, DNA-templated;GO:0006816//calcium ion transport;GO:0006874//cellular calcium ion homeostasis;GO:0007275//multicellular organism development;GO:0007595//lactation;GO:0008285//negative regulation of cell proliferation;G…
ENSEASG00005013723	2643	1823	2123	594	664	605	241.43	222.58	238.75	71.47	66.4	65.64	234.253	67.8367	-1.78793	2.87e-88	2.53e-85	APOE	apolipoprotein E [Source:HGNC Symbol;Acc:HGNC:613]	Human Diseases;Organismal Systems	Neurodegenerative diseases;Digestive system	ko05010//Alzheimer disease;ko04979//Cholesterol metabolism	K04524;K04524	GO:0005576//extracellular region;GO:0005615//extracellular space;GO:0005783//endoplasmic reticulum;GO:0005794//Golgi apparatus;GO:0031012//extracellular matrix;GO:0034361//very-low-density lipoprotein particle;GO:0034362//low-density lipoprotein particle;GO:0034363//intermediate-density lipoprotein particle;GO:0034364//high-density lipoprotein particle;GO:0042627//chylomicron;GO:0043083//synaptic…	GO:0001540//amyloid-beta binding;GO:0005102//signaling receptor binding;GO:0005319//lipid transporter activity;GO:0005543//phospholipid binding;GO:0008201//heparin binding;GO:0008289//lipid binding;GO:0016209//antioxidant activity;GO:0042802//identical protein binding;GO:0042803//protein homodimerization activity;GO:0043395//heparan sulfate proteoglycan binding;GO:0044877//protein-containing comp…	GO:0001937//negative regulation of endothelial cell proliferation;GO:0002021//response to dietary excess;GO:0006629//lipid metabolic process;GO:0006641//triglyceride metabolic process;GO:0006707//cholesterol catabolic process;GO:0006869//lipid transport;GO:0006874//cellular calcium ion homeostasis;GO:0006898//receptor-mediated endocytosis;GO:0006979//response to oxidative stress;GO:0007186//G pro…
ENSEASG00005015192	32	28	32	893	1465	847	1.7	1.99	2.04	62.21	84.39	53.36	1.91	66.6533	5.12503	4.2e-86	3.52e-83	ANOS1	anosmin 1 [Source:HGNC Symbol;Acc:HGNC:6211]	-	-	-	-	-	GO:0005515//protein binding	-
ENSEASG00005019242	4903	3768	4132	669	893	947	215.07	220.92	223.14	38.65	42.89	49.34	219.71	43.6267	-2.33232	1.36e-84	1.09e-81	PLIN2	perilipin 2 [Source:HGNC Symbol;Acc:HGNC:248]	Organismal Systems	Endocrine system	ko03320//PPAR signaling pathway	K17284	GO:0005634//nucleus;GO:0005737//cytoplasm;GO:0005811//lipid droplet;GO:0005829//cytosol;GO:0005886//plasma membrane	-	GO:0015909//long-chain fatty acid transport;GO:0019915//lipid storage
ENSEASG00005014087	855	633	781	68	112	74	88.38	87.46	99.39	9.26	12.67	9.09	91.7433	10.34	-3.14937	3.02e-80	2.3e-77	DDAH1	dimethylarginine dimethylaminohydrolase 1 [Source:HGNC Symbol;Acc:HGNC:2715]	-	-	-	-	-	GO:0016403//dimethylargininase activity	GO:0000052//citrulline metabolic process;GO:0003073//regulation of systemic arterial blood pressure;GO:0006527//arginine catabolic process;GO:0008285//negative regulation of cell proliferation;GO:0043116//negative regulation of vascular permeability;GO:0045429//positive regulation of nitric oxide biosynthetic process;GO:1900038//negative regulation of cellular response to hypoxia
MSTRG.16596	2326	1791	1902	140	128	65	59.1	60.82	59.49	4.69	3.56	1.96	59.8033	3.40333	-4.13521	1.76e-79	1.28e-76	--	serine/threonine-protein kinase PRP4 homolog [Bos taurus]	-	-	-	-	-	-	-
ENSEASG00005013368	2963	2104	2295	110	160	230	284.47	269.99	271.25	13.91	16.82	26.23	275.237	18.9867	-3.85761	6.08e-78	4.25e-75	MUC15	mucin 15, cell surface associated [Source:HGNC Symbol;Acc:HGNC:14956]	-	-	-	-	-	-	-
ENSEASG00005011468	218	143	182	1118	1438	1128	18.81	16.49	19.33	127.06	135.85	115.61	18.21	126.173	2.7926	1e-77	6.73e-75	PRELP	proline and arginine rich end leucine rich repeat protein [Source:HGNC Symbol;Acc:HGNC:9357]	-	-	-	-	GO:0062023//collagen-containing extracellular matrix	GO:0005201//extracellular matrix structural constituent;GO:0005515//protein binding	GO:0007569//cell aging
ENSEASG00005016295	3903	2844	3199	1072	1347	1116	135.37	131.84	136.59	48.97	51.15	45.97	134.6	48.6967	-1.46678	5.15e-77	3.32e-74	SCARA3	scavenger receptor class A member 3 [Source:HGNC Symbol;Acc:HGNC:19000]	-	-	-	-	-	-	-
ENSEASG00005007264	4952	3838	3810	1003	1040	1167	223.92	231.96	212.09	59.74	51.48	62.68	222.657	57.9667	-1.94153	3.12e-73	1.94e-70	UGP2	UDP-glucose pyrophosphorylase 2 [Source:HGNC Symbol;Acc:HGNC:12527]	Metabolism;Metabolism;Metabolism;Metabolism;Metabolism	Global and overview maps;Carbohydrate metabolism;Carbohydrate metabolism;Carbohydrate metabolism;Carbohydrate metabolism	ko01100//Metabolic pathways;ko00520//Amino sugar and nucleotide sugar metabolism;ko00500//Starch and sucrose metabolism;ko00052//Galactose metabolism;ko00040//Pentose and glucuronate interconversions	K00963;K00963;K00963;K00963;K00963	-	GO:0003983//UTP:glucose-1-phosphate uridylyltransferase activity;GO:0042802//identical protein binding;GO:0070569//uridylyltransferase activity	GO:0006011//UDP-glucose metabolic process
ENSEASG00005000516	15388	11223	13025	2734	3359	3684	573.39	558.96	597.5	134.18	137.03	163.05	576.617	144.753	-1.99402	8.85e-72	5.3e-69	-	-	Human Diseases;Cellular Processes;Cellular Processes;Cellular Processes;Organismal Systems;Environmental Information Processing	Infectious diseases;Cell growth and death;Transport and catabolism;Transport and catabolism;Endocrine system;Signal transduction	ko05152//Tuberculosis;ko04210//Apoptosis;ko04140//Autophagy - animal;ko04142//Lysosome;ko04915//Estrogen signaling pathway;ko04071//Sphingolipid signaling pathway	K01379;K01379;K01379;K01379;K01379;K01379	GO:0005764//lysosome	GO:0004190//aspartic-type endopeptidase activity	GO:0006508//proteolysis
ENSEASG00005014824	3336	2502	2568	424	584	344	299.04	295.69	284.85	53.02	61.99	38.81	293.193	51.2733	-2.51557	2.73e-71	1.58e-68	PLEKHS1	pleckstrin homology domain containing S1 [Source:HGNC Symbol;Acc:HGNC:26285]	-	-	-	-	-	-	-
ENSEASG00005021300	4331	3198	3512	30188	31268	21552	185.55	183.41	186.07	1707.47	1463.11	1097.41	185.01	1422.66	2.94292	3.71e-71	2.08e-68	GSN	gelsolin [Source:HGNC Symbol;Acc:HGNC:4620]	Cellular Processes;Human Diseases;Organismal Systems	Cell motility;Cancers;Immune system	ko04810//Regulation of actin cytoskeleton;ko05203//Viral carcinogenesis;ko04666//Fc gamma R-mediated phagocytosis	K05768;K05768;K05768	GO:0002102//podosome;GO:0005576//extracellular region;GO:0005615//extracellular space;GO:0005634//nucleus;GO:0005737//cytoplasm;GO:0005829//cytosol;GO:0005886//plasma membrane;GO:0005925//focal adhesion;GO:0016528//sarcoplasm;GO:0030027//lamellipodium;GO:0030478//actin cap;GO:0030864//cortical actin cytoskeleton;GO:0045335//phagocytic vesicle	GO:0003779//actin binding;GO:0005509//calcium ion binding;GO:0045159//myosin II binding;GO:0051015//actin filament binding	GO:0006911//phagocytosis, engulfment;GO:0010628//positive regulation of gene expression;GO:0014891//striated muscle atrophy;GO:0016192//vesicle-mediated transport;GO:0030041//actin filament polymerization;GO:0031648//protein destabilization;GO:0042989//sequestering of actin monomers;GO:0045010//actin nucleation;GO:0046597//negative regulation of viral entry into host cell;GO:0051014//actin filame…
ENSEASG00005008002	1676	1312	1461	38	88	104	129.6	135.6	139.1	3.87	7.45	9.55	134.767	6.95667	-4.27592	6.04e-71	3.27e-68	TCN1	transcobalamin 1 [Source:HGNC Symbol;Acc:HGNC:11652]	Organismal Systems	Digestive system	ko04977//Vitamin digestion and absorption	K14615	-	GO:0031419//cobalamin binding	GO:0015889//cobalamin transport
ENSEASG00005020204	809	625	592	60	70	94	154.59	159.64	139.27	15.1	14.64	21.34	151.167	17.0267	-3.15027	7.7e-69	4.04e-66	LY96	lymphocyte antigen 96 [Source:HGNC Symbol;Acc:HGNC:17156]	Human Diseases;Environmental Information Processing;Human Diseases;Organismal Systems;Human Diseases	Infectious diseases;Signal transduction;Infectious diseases;Immune system;Infectious diseases	ko05132//Salmonella infection;ko04064//NF-kappa B signaling pathway;ko05145//Toxoplasmosis;ko04620//Toll-like receptor signaling pathway;ko05133//Pertussis	K05400;K05400;K05400;K05400;K05400	GO:0031226//intrinsic component of plasma membrane;GO:0046696//lipopolysaccharide receptor complex	GO:0001530//lipopolysaccharide binding;GO:0001875//lipopolysaccharide receptor activity;GO:0035662//Toll-like receptor 4 binding	GO:0031663//lipopolysaccharide-mediated signaling pathway;GO:0031666//positive regulation of lipopolysaccharide-mediated signaling pathway;GO:0032496//response to lipopolysaccharide;GO:0032497//detection of lipopolysaccharide;GO:0032760//positive regulation of tumor necrosis factor production;GO:0034142//toll-like receptor 4 signaling pathway;GO:0045087//innate immune response;GO:0071222//cellula…
ENSEASG00005022975	1209	886	996	270	335	277	102.67	100.26	103.84	30	31.16	27.83	102.257	29.6633	-1.78544	2.48e-68	1.26e-65	ST3GAL4	ST3 beta-galactoside alpha-2,3-sialyltransferase 4 [Source:HGNC Symbol;Acc:HGNC:10864]	Metabolism;Metabolism	Global and overview maps;Glycan biosynthesis and metabolism	ko01100//Metabolic pathways;ko00601//Glycosphingolipid biosynthesis - lacto and neolacto series	K03494;K03494	-	GO:0003836//beta-galactoside (CMP) alpha-2,3-sialyltransferase activity;GO:0008373//sialyltransferase activity;GO:0047288//monosialoganglioside sialyltransferase activity	GO:0006486//protein glycosylation;GO:0009101//glycoprotein biosynthetic process;GO:0009247//glycolipid biosynthetic process;GO:0009312//oligosaccharide biosynthetic process;GO:0030259//lipid glycosylation;GO:0050890//cognition;GO:0097503//sialylation;GO:1990743//protein sialylation
ENSEASG00005018348	66	61	57	1202	1298	781	4.4	5.43	4.68	105.49	94.69	61.81	4.83667	87.33	4.17439	3.41e-66	1.68e-63	MYOC	myocilin [Source:HGNC Symbol;Acc:HGNC:7610]	-	-	-	-	GO:0005615//extracellular space;GO:0005741//mitochondrial outer membrane;GO:0005743//mitochondrial inner membrane;GO:0005758//mitochondrial intermembrane space;GO:0005783//endoplasmic reticulum;GO:0005794//Golgi apparatus;GO:0031410//cytoplasmic vesicle;GO:0033268//node of Ranvier;GO:0062023//collagen-containing extracellular matrix	GO:0001968//fibronectin binding;GO:0005109//frizzled binding;GO:0030971//receptor tyrosine kinase binding;GO:0032027//myosin light chain binding	GO:0001649//osteoblast differentiation;GO:0001952//regulation of cell-matrix adhesion;GO:0001953//negative regulation of cell-matrix adhesion;GO:0014068//positive regulation of phosphatidylinositol 3-kinase signaling;GO:0014734//skeletal muscle hypertrophy;GO:0022011//myelination in peripheral nervous system;GO:0030335//positive regulation of cell migration;GO:0031175//neuron projection developme…
ENSEASG00005010862	833	671	741	87	84	119	36	38.76	39.43	4.95	3.97	6.12	38.0633	5.01333	-2.92456	1.27e-65	6.07e-63	RAB11FIP4	RAB11 family interacting protein 4 [Source:HGNC Symbol;Acc:HGNC:30267]	Cellular Processes	Transport and catabolism	ko04144//Endocytosis	K12485	GO:0005768//endosome;GO:0030139//endocytic vesicle;GO:0030496//midbody;GO:0032154//cleavage furrow;GO:0048471//perinuclear region of cytoplasm;GO:0055038//recycling endosome membrane	GO:0017137//Rab GTPase binding;GO:0030306//ADP-ribosylation factor binding;GO:0042803//protein homodimerization activity	GO:0003407//neural retina development;GO:0032465//regulation of cytokinesis;GO:1903452//positive regulation of G1 to G0 transition
ENSEASG00005019622	668	459	574	2246	3013	2466	7.31	6.72	7.73	32.46	36.1	32.07	7.25333	33.5433	2.20931	2.81e-65	1.31e-62	LAMA1	laminin subunit alpha 1 [Source:HGNC Symbol;Acc:HGNC:6481]	Human Diseases;Environmental Information Processing;Human Diseases;Cellular Processes;Human Diseases;Human Diseases;Human Diseases;Human Diseases;Human Diseases;Human Diseases;Environmental Information Processing;Human Diseases	Cancers;Signal transduction;Infectious diseases;Cellular community - eukaryotes;Cardiovascular diseases;Infectious diseases;Cardiovascular diseases;Infectious diseases;Cancers;Cardiovascular diseases;Signaling molecules and interaction;Cardiovascular diseases	ko05200//Pathways in cancer;ko04151//PI3K-Akt signaling pathway;ko05165//Human papillomavirus infection;ko04510//Focal adhesion;ko05416//Viral myocarditis;ko05146//Amoebiasis;ko05414//Dilated cardiomyopathy (DCM);ko05145//Toxoplasmosis;ko05222//Small cell lung cancer;ko05410//Hypertrophic cardiomyopathy (HCM);ko04512//ECM-receptor interaction;ko05412//Arrhythmogenic right ventricular cardiomyopat…	K05637;K05637;K05637;K05637;K05637;K05637;K05637;K05637;K05637;K05637;K05637;K05637	GO:0005604//basement membrane;GO:0005606//laminin-1 complex;GO:0005608//laminin-3 complex;GO:0005615//extracellular space;GO:0005911//cell-cell junction;GO:0016020//membrane;GO:0031012//extracellular matrix;GO:0043256//laminin complex	GO:0005102//signaling receptor binding;GO:0005201//extracellular matrix structural constituent;GO:0008022//protein C-terminus binding;GO:0043208//glycosphingolipid binding	GO:0002011//morphogenesis of an epithelial sheet;GO:0006468//protein phosphorylation;GO:0007155//cell adhesion;GO:0007166//cell surface receptor signaling pathway;GO:0009888//tissue development;GO:0030155//regulation of cell adhesion;GO:0030334//regulation of cell migration;GO:0031175//neuron projection development;GO:0045198//establishment of epithelial cell apical/basal polarity;GO:0045995//reg…
ENSEASG00005005511	7603	5697	6171	890	912	1279	299.38	300	299.24	46.24	39.25	59.9	299.54	48.4633	-2.62778	1.96e-64	8.9e-62	PROM1	prominin 1 [Source:HGNC Symbol;Acc:HGNC:9454]	Human Diseases	Cancers	ko05202//Transcriptional misregulation in cancers	K06532	GO:0005783//endoplasmic reticulum;GO:0005793//endoplasmic reticulum-Golgi intermediate compartment;GO:0005886//plasma membrane;GO:0009986//cell surface;GO:0016021//integral component of membrane;GO:0042622//photoreceptor outer segment membrane;GO:0070062//extracellular exosome	GO:0042805//actinin binding;GO:0045296//cadherin binding	GO:0045494//photoreceptor cell maintenance;GO:0060042//retina morphogenesis in camera-type eye;GO:0060219//camera-type eye photoreceptor cell differentiation;GO:0072112//glomerular visceral epithelial cell differentiation;GO:0072139//glomerular parietal epithelial cell differentiation;GO:2000768//positive regulation of nephron tubule epithelial cell differentiation
ENSEASG00005010040	3302	2635	2743	566	811	793	356.85	380.63	364.95	80.57	95.95	101.79	367.477	92.77	-1.98592	3.96e-63	1.75e-60	XBP1	X-box binding protein 1 [Source:HGNC Symbol;Acc:HGNC:12801]	Human Diseases;Genetic Information Processing;Human Diseases;Human Diseases	Neurodegenerative diseases;Folding, sorting and degradation;Endocrine and metabolic diseases;Neurodegenerative disease	ko05010//Alzheimer disease;ko04141//Protein processing in endoplasmic reticulum;ko04932//Non-alcoholic fatty liver disease (NAFLD);ko05017//Spinocerebellar ataxia	K09027;K09027;K09027;K09027	GO:0005634//nucleus;GO:0005783//endoplasmic reticulum	GO:0000978//RNA polymerase II proximal promoter sequence-specific DNA binding;GO:0000981//DNA-binding transcription factor activity, RNA polymerase II-specific;GO:0000987//proximal promoter sequence-specific DNA binding;GO:0003700//DNA-binding transcription factor activity;GO:0043565//sequence-specific DNA binding;GO:0046982//protein heterodimerization activity	GO:0001525//angiogenesis;GO:0001889//liver development;GO:0001935//endothelial cell proliferation;GO:0002070//epithelial cell maturation;GO:0002639//positive regulation of immunoglobulin production;GO:0006355//regulation of transcription, DNA-templated;GO:0006511//ubiquitin-dependent protein catabolic process;GO:0006990//positive regulation of transcription from RNA polymerase II promoter involve…
ENSEASG00005015737	2199	1507	1727	502	628	469	64.03	58.65	61.9	19.25	20.02	16.22	61.5267	18.4967	-1.73395	4.71e-62	2.03e-59	MAN2A1	mannosidase alpha class 2A member 1 [Source:HGNC Symbol;Acc:HGNC:6824]	Metabolism;Metabolism;Metabolism	Global and overview maps;Glycan biosynthesis and metabolism;Glycan biosynthesis and metabolism	ko01100//Metabolic pathways;ko00510//N-Glycan biosynthesis;ko00513//Various types of N-glycan biosynthesis	K01231;K01231;K01231	GO:0000139//Golgi membrane;GO:0005615//extracellular space;GO:0005794//Golgi apparatus;GO:0005797//Golgi medial cisterna;GO:0005801//cis-Golgi network	GO:0003824//catalytic activity;GO:0004559//alpha-mannosidase activity;GO:0015923//mannosidase activity;GO:0016787//hydrolase activity;GO:0016799//hydrolase activity, hydrolyzing N-glycosyl compounds;GO:0030246//carbohydrate binding	GO:0001701//in utero embryonic development;GO:0001889//liver development;GO:0005975//carbohydrate metabolic process;GO:0006013//mannose metabolic process;GO:0006491//N-glycan processing;GO:0007005//mitochondrion organization;GO:0007033//vacuole organization;GO:0007585//respiratory gaseous exchange;GO:0048286//lung alveolus development;GO:0050769//positive regulation of neurogenesis;GO:0060042//re…
ENSEASG00005013938	7220	5387	5975	1247	1852	1754	295.55	294.92	301.24	67.45	83.25	85.47	297.237	78.7233	-1.91675	1.85e-60	7.76e-58	DAB2	DAB adaptor protein 2 [Source:HGNC Symbol;Acc:HGNC:2662]	Cellular Processes	Transport and catabolism	ko04144//Endocytosis	K12475	GO:0001650//fibrillar center;GO:0005886//plasma membrane;GO:0005905//clathrin-coated pit;GO:0030136//clathrin-coated vesicle;GO:0043231//intracellular membrane-bounded organelle	GO:0005515//protein binding;GO:0008022//protein C-terminus binding;GO:0035615//clathrin adaptor activity;GO:0038024//cargo receptor activity;GO:0046332//SMAD binding	GO:0001934//positive regulation of protein phosphorylation;GO:0010718//positive regulation of epithelial to mesenchymal transition;GO:0010862//positive regulation of pathway-restricted SMAD protein phosphorylation;GO:0030335//positive regulation of cell migration;GO:0030511//positive regulation of transforming growth factor beta receptor signaling pathway;GO:0032091//negative regulation of protei…
ENSEASG00005016227	546	408	458	71	100	77	39.78	39.74	41.08	6.81	7.98	6.66	40.2	7.15	-2.49118	2.12e-60	8.66e-58	TTPA	alpha tocopherol transfer protein [Source:HGNC Symbol;Acc:HGNC:12404]	-	-	-	-	-	-	-
ENSEASG00005013325	1474	1054	1113	102	179	190	121.21	115.85	112.68	11.05	16.12	18.56	116.58	15.2433	-2.93507	5.03e-60	2.01e-57	CTNS	cystinosin, lysosomal cystine transporter [Source:HGNC Symbol;Acc:HGNC:2518]	Cellular Processes	Transport and catabolism	ko04142//Lysosome	K12386	GO:0005764//lysosome;GO:0005765//lysosomal membrane;GO:0005770//late endosome;GO:0043231//intracellular membrane-bounded organelle;GO:0045111//intermediate filament cytoskeleton	GO:0015184//L-cystine transmembrane transporter activity	GO:0002088//lens development in camera-type eye;GO:0006749//glutathione metabolic process;GO:0007420//brain development;GO:0007616//long-term memory;GO:0007625//grooming behavior;GO:0007628//adult walking behavior;GO:0008542//visual learning;GO:0015811//L-cystine transport;GO:0046034//ATP metabolic process;GO:0050890//cognition
ENSEASG00005002659	3251	2240	2755	808	1051	822	83.99	77.35	87.63	27.49	29.73	25.22	82.99	27.48	-1.59456	5.3e-60	2.07e-57	LAMB3	laminin subunit beta 3 [Source:HGNC Symbol;Acc:HGNC:6490]	Human Diseases;Environmental Information Processing;Human Diseases;Cellular Processes;Human Diseases;Human Diseases;Human Diseases;Environmental Information Processing	Cancers;Signal transduction;Infectious diseases;Cellular community - eukaryotes;Infectious diseases;Infectious diseases;Cancers;Signaling molecules and interaction	ko05200//Pathways in cancer;ko04151//PI3K-Akt signaling pathway;ko05165//Human papillomavirus infection;ko04510//Focal adhesion;ko05146//Amoebiasis;ko05145//Toxoplasmosis;ko05222//Small cell lung cancer;ko04512//ECM-receptor interaction	K06244;K06244;K06244;K06244;K06244;K06244;K06244;K06244	-	-	GO:0035987//endodermal cell differentiation
ENSEASG00005023479	691	544	536	29	28	57	49.42	51.99	47.26	2.73	2.19	4.83	49.5567	3.25	-3.93057	1.66e-59	6.35e-57	KYNU	kynureninase [Source:HGNC Symbol;Acc:HGNC:6469]	Metabolism;Metabolism	Global and overview maps;Amino acid metabolism	ko01100//Metabolic pathways;ko00380//Tryptophan metabolism	K01556;K01556	GO:0005654//nucleoplasm;GO:0005737//cytoplasm;GO:0005739//mitochondrion;GO:0005829//cytosol	GO:0003824//catalytic activity;GO:0030170//pyridoxal phosphate binding;GO:0030429//kynureninase activity;GO:0042803//protein homodimerization activity;GO:0061981//3-hydroxykynureninase activity	GO:0006569//tryptophan catabolic process;GO:0009435//NAD biosynthetic process;GO:0019805//quinolinate biosynthetic process;GO:0034341//response to interferon-gamma;GO:0034516//response to vitamin B6;GO:0043420//anthranilate metabolic process
ENSEASG00005007623	457	368	369	9	32	22	26.43	28.44	26.27	0.69	2.03	1.51	27.0467	1.41	-4.26168	4.09e-59	1.52e-56	BICDL1	BICD family like cargo adaptor 1 [Source:HGNC Symbol;Acc:HGNC:28095]	-	-	-	-	GO:0005813//centrosome	GO:0017137//Rab GTPase binding;GO:0034452//dynactin binding	GO:0031175//neuron projection development;GO:0055107//Golgi to secretory granule transport
ENSEASG00005019581	534	404	458	1643	1992	1943	13.02	11.7	12.61	24.4	24.99	31.76	12.4433	27.05	1.12026	6.5e-59	2.37e-56	ADGRV1	adhesion G protein-coupled receptor V1 [Source:HGNC Symbol;Acc:HGNC:17416]	-	-	-	-	GO:0005737//cytoplasm;GO:0009986//cell surface;GO:0016021//integral component of membrane;GO:0043235//receptor complex	GO:0004888//transmembrane signaling receptor activity;GO:0004930//G protein-coupled receptor activity;GO:0005509//calcium ion binding	GO:0007154//cell communication;GO:0007166//cell surface receptor signaling pathway;GO:0007186//G protein-coupled receptor signaling pathway;GO:0007194//negative regulation of adenylate cyclase activity;GO:0007605//sensory perception of sound;GO:0045494//photoreceptor cell maintenance;GO:0048496//maintenance of animal organ identity;GO:0050877//nervous system process;GO:0050953//sensory perception…
ENSEASG00005007772	614	436	499	2138	3008	2206	16.31	15.56	16.29	75.42	87.97	70	16.0533	77.7967	2.27684	9.83e-59	3.45e-56	ANO1	anoctamin 1 [Source:HGNC Symbol;Acc:HGNC:21625]	-	-	-	-	GO:0005654//nucleoplasm;GO:0005886//plasma membrane;GO:0016324//apical plasma membrane	GO:0005227//calcium activated cation channel activity;GO:0005229//intracellular calcium activated chloride channel activity;GO:0005254//chloride channel activity;GO:0015111//iodide transmembrane transporter activity;GO:0046983//protein dimerization activity	GO:0006812//cation transport;GO:0006821//chloride transport;GO:0015705//iodide transport;GO:0034605//cellular response to heat;GO:0035774//positive regulation of insulin secretion involved in cellular response to glucose stimulus;GO:1902476//chloride transmembrane transport
ENSEASG00005016298	1402	1023	1218	328	392	295	73.73	72.62	79.09	24.02	22.78	18.53	75.1467	21.7767	-1.78693	9.88e-59	3.45e-56	-	solute carrier family 22 member 5 [Source:HGNC Symbol;Acc:HGNC:10969]	Human Diseases	Cancers	ko05231//Choline metabolism in cancer	K08202	GO:0016021//integral component of membrane	GO:0022857//transmembrane transporter activity	GO:0055085//transmembrane transport
ENSEASG00005007906	1111	885	917	51	88	117	73.54	78.3	74.72	4.45	6.38	9.2	75.52	6.67667	-3.49966	2.7e-58	9.25e-56	VIPR1	vasoactive intestinal peptide receptor 1 [Source:HGNC Symbol;Acc:HGNC:12694]	Environmental Information Processing	Signaling molecules and interaction	ko04080//Neuroactive ligand-receptor interaction	K04589	GO:0016020//membrane;GO:0016021//integral component of membrane;GO:0043235//receptor complex	GO:0004888//transmembrane signaling receptor activity;GO:0004930//G protein-coupled receptor activity;GO:0004999//vasoactive intestinal polypeptide receptor activity;GO:0017046//peptide hormone binding	GO:0007166//cell surface receptor signaling pathway;GO:0007186//G protein-coupled receptor signaling pathway;GO:0007187//G protein-coupled receptor signaling pathway, coupled to cyclic nucleotide second messenger
ENSEASG00005023516	788	548	643	155	159	155	101.03	93.91	101.49	26.18	22.32	23.6	98.81	24.0333	-2.03962	3.88e-58	1.3e-55	TMEM106C	transmembrane protein 106C [Source:HGNC Symbol;Acc:HGNC:28775]	-	-	-	-	-	-	-
MSTRG.18822	25	7	10	395	616	555	4.71	1.76	2.32	98.1	127.17	124.3	2.93	116.523	5.31357	2.5e-57	8.23e-55	DMBT1	PREDICTED: LOW QUALITY PROTEIN: deleted in malignant brain tumors 1 protein-like [Equus przewalskii]	Organismal Systems	Digestive system	ko04970//Salivary secretion	K13912	GO:0030666//endocytic vesicle membrane;GO:0030667//secretory granule membrane;GO:0031012//extracellular matrix;GO:0044421//extracellular region part;GO:0044425//membrane part	GO:0019899//enzyme binding;GO:0038023//signaling receptor activity;GO:0038024//cargo receptor activity	GO:0001701//in utero embryonic development;GO:0002252//immune effector process;GO:0002758//innate immune response-activating signal transduction;GO:0006897//endocytosis;GO:0008104//protein localization;GO:0008283//cell proliferation;GO:0019731//antibacterial humoral response;GO:0030856//regulation of epithelial cell differentiation;GO:0044403//symbiont process;GO:0048545//response to steroid horm…
MSTRG.11096	8	4	6	964	1059	505	0.15	0.1	0.14	24.32	22.21	11.49	0.13	19.34	7.21693	8.26e-57	2.66e-54	--	melanoma inhibitory activity protein 3-like [Odocoileus virginianus texanus]	-	-	-	-	-	-	-
ENSEASG00005016629	4106	2996	3167	830	1259	960	122.85	119.81	116.65	32.71	41.24	34.11	119.77	36.02	-1.7334	1.49e-56	4.7e-54	ADAM9	ADAM metallopeptidase domain 9 [Source:HGNC Symbol;Acc:HGNC:216]	-	-	-	-	-	GO:0004222//metalloendopeptidase activity;GO:0005178//integrin binding;GO:0005518//collagen binding;GO:0008237//metallopeptidase activity;GO:0017124//SH3 domain binding;GO:0043236//laminin binding	GO:0000186//activation of MAPKK activity;GO:0006508//proteolysis;GO:0006509//membrane protein ectodomain proteolysis;GO:0007155//cell adhesion;GO:0007160//cell-matrix adhesion;GO:0007179//transforming growth factor beta receptor signaling pathway;GO:0010042//response to manganese ion;GO:0030216//keratinocyte differentiation;GO:0033627//cell adhesion mediated by integrin;GO:0033630//positive regul…
ENSEASG00005003135	305	200	259	1127	1316	1103	4.54	3.94	4.75	22.07	21.44	19.43	4.41	20.98	2.25016	1.28e-55	3.99e-53	NOTCH3	notch receptor 3 [Source:HGNC Symbol;Acc:HGNC:7883]	Human Diseases;Human Diseases;Organismal Systems;Human Diseases;Human Diseases;Environmental Information Processing;Organismal Systems;Human Diseases;Environmental Information Processing	Cancers;Infectious diseases;Immune system;Cancers;Cancers;Signal transduction;Endocrine system;Drug resistance;Signal transduction	ko05200//Pathways in cancer;ko05165//Human papillomavirus infection;ko04658//Th1 and Th2 cell differentiation;ko05206//MicroRNAs in cancer;ko05224//Breast cancer;ko04371//Apelin signaling pathway;ko04919//Thyroid hormone signaling pathway;ko01522//Endocrine resistance;ko04330//Notch signaling pathway	K20995;K20995;K20995;K20995;K20995;K20995;K20995;K20995;K20995	GO:0005654//nucleoplasm;GO:0005829//cytosol;GO:0005886//plasma membrane;GO:0015629//actin cytoskeleton;GO:0016021//integral component of membrane;GO:0043235//receptor complex	GO:0005509//calcium ion binding;GO:0005515//protein binding;GO:0038023//signaling receptor activity;GO:0042802//identical protein binding	GO:0006355//regulation of transcription, DNA-templated;GO:0007219//Notch signaling pathway;GO:0007275//multicellular organism development;GO:0030154//cell differentiation;GO:0050793//regulation of developmental process
ENSEASG00005023499	1195	965	1020	240	322	316	47.02	50.75	49.41	12.44	13.87	14.77	49.06	13.6933	-1.84107	2.63e-55	8.02e-53	NELL2	neural EGFL like 2 [Source:HGNC Symbol;Acc:HGNC:7751]	-	-	-	-	-	GO:0005509//calcium ion binding;GO:0005515//protein binding	-
ENSEASG00005003583	473	313	334	3	4	8	25.66	22.69	22.3	0.21	0.24	0.52	23.55	0.323333	-6.18656	2.1e-54	6.28e-52	LGSN	lengsin, lens protein with glutamine synthetase domain [Source:HGNC Symbol;Acc:HGNC:21016]	-	-	-	-	-	GO:0003824//catalytic activity;GO:0004356//glutamate-ammonia ligase activity	GO:0006542//glutamine biosynthetic process;GO:0006807//nitrogen compound metabolic process
ENSEASG00005022659	8104	5955	6546	1593	2039	2234	942.12	925.34	936.91	243.91	259.57	308.54	934.79	270.673	-1.78809	2.85e-54	8.39e-52	CYBRD1	cytochrome b reductase 1 [Source:HGNC Symbol;Acc:HGNC:20797]	Organismal Systems	Digestive system	ko04978//Mineral absorption	K08370	GO:0031526//brush border membrane	GO:0000293//ferric-chelate reductase activity	GO:0010039//response to iron ion
MSTRG.8259	330	276	315	8	17	5	13.39	15.54	14.67	0.34	0.63	0.19	14.5333	0.386667	-5.23213	3.84e-54	1.11e-51	--	PREDICTED: neutral and basic amino acid transport protein rBAT isoform X2 [Equus przewalskii]	-	-	-	-	-	-	-
MSTRG.19698	301	263	254	10	17	11	8.76	10.23	9.1	0.38	0.54	0.38	9.36333	0.433333	-4.43347	4.11e-54	1.17e-51	--	-	-	-	-	-	-	-	-
ENSEASG00005012726	5460	4215	4580	1719	2291	1983	427.45	441.03	441.3	177.21	196.31	184.62	436.593	186.047	-1.23063	6.96e-54	1.95e-51	RNF130	ring finger protein 130 [Source:HGNC Symbol;Acc:HGNC:18280]	-	-	-	-	GO:0005737//cytoplasm	GO:0004842//ubiquitin-protein transferase activity	GO:0012501//programmed cell death
ENSEASG00005007556	4315	3068	3364	852	1145	1179	416.34	395.39	399.3	108.05	120.97	134.94	403.677	121.32	-1.73438	1.53e-53	4.22e-51	NAGK	N-acetylglucosamine kinase [Source:HGNC Symbol;Acc:HGNC:17174]	Metabolism;Metabolism	Global and overview maps;Carbohydrate metabolism	ko01100//Metabolic pathways;ko00520//Amino sugar and nucleotide sugar metabolism	K00884;K00884	-	GO:0045127//N-acetylglucosamine kinase activity	-
ENSEASG00005008091	903	703	673	200	231	219	67.67	70.42	62.09	19.74	18.95	19.49	66.7267	19.3933	-1.7827	9.23e-53	2.5e-50	-	-	-	-	-	-	-	GO:0005085//guanyl-nucleotide exchange factor activity	-
ENSEASG00005019334	8977	6483	7172	32028	39304	26886	555.84	536.54	546.7	2612.01	2664.34	1977.28	546.36	2417.88	2.14582	1.65e-51	4.41e-49	DCN	decorin [Source:HGNC Symbol;Acc:HGNC:2705]	Human Diseases;Environmental Information Processing	Cancers;Signal transduction	ko05205//Proteoglycans in cancer;ko04350//TGF-beta signaling pathway	K04660;K04660	-	GO:0005515//protein binding;GO:0005518//collagen binding;GO:0005539//glycosaminoglycan binding;GO:0030021//extracellular matrix structural constituent conferring compression resistance;GO:0050840//extracellular matrix binding	GO:0010508//positive regulation of autophagy;GO:0010596//negative regulation of endothelial cell migration;GO:0014068//positive regulation of phosphatidylinositol 3-kinase signaling;GO:0016239//positive regulation of macroautophagy;GO:0016525//negative regulation of angiogenesis;GO:0019800//peptide cross-linking via chondroitin 4-sulfate glycosaminoglycan;GO:0045944//positive regulation of transc…
ENSEASG00005006785	1737	1465	1623	66	77	158	108.16	121.93	124.41	5.41	5.25	11.69	118.167	7.45	-3.98744	2.01e-51	5.28e-49	-	-	-	-	-	-	-	-	GO:0048012//hepatocyte growth factor receptor signaling pathway
ENSEASG00005022147	900	702	745	157	194	218	80.88	84.32	82.42	18.58	19.09	23.27	82.54	20.3133	-2.02267	8.17e-51	2.11e-48	TMEM192	transmembrane protein 192 [Source:HGNC Symbol;Acc:HGNC:26775]	-	-	-	-	GO:0005654//nucleoplasm;GO:0005764//lysosome;GO:0005765//lysosomal membrane;GO:0005768//endosome;GO:0005770//late endosome;GO:0048471//perinuclear region of cytoplasm	GO:0042803//protein homodimerization activity	-
ENSEASG00005011398	3661	2655	3220	1252	1385	1281	194.77	188.79	210.89	87.73	80.67	80.94	198.15	83.1133	-1.25344	1.01e-50	2.56e-48	SLC3A2	solute carrier family 3 member 2 [Source:HGNC Symbol;Acc:HGNC:11026]	Environmental Information Processing;Organismal Systems;Cellular Processes	Signal transduction;Digestive system;Cell growth and death	ko04150//mTOR signaling pathway;ko04974//Protein digestion and absorption;ko04216//Ferroptosis	K06519;K06519;K06519	GO:0005654//nucleoplasm;GO:0005829//cytosol;GO:0005886//plasma membrane;GO:0043025//neuronal cell body;GO:0044225//apical pole of neuron;GO:0045202//synapse	GO:0003824//catalytic activity	GO:0005975//carbohydrate metabolic process;GO:0006865//amino acid transport
ENSEASG00005005395	5975	4634	4721	1182	940	826	302.85	313.94	294.59	78.91	52.16	49.73	303.793	60.2667	-2.33366	1.19e-50	2.97e-48	ACAA2	acetyl-CoA acyltransferase 2 [Source:HGNC Symbol;Acc:HGNC:83]	Metabolism;Metabolism;Metabolism;Metabolism;Metabolism	Global and overview maps;Global and overview maps;Amino acid metabolism;Lipid metabolism;Lipid metabolism	ko01100//Metabolic pathways;ko01212//Fatty acid metabolism;ko00280//Valine, leucine and isoleucine degradation;ko00071//Fatty acid degradation;ko00062//Fatty acid elongation	K07508;K07508;K07508;K07508;K07508	GO:0005739//mitochondrion	GO:0003824//catalytic activity;GO:0003985//acetyl-CoA C-acetyltransferase activity;GO:0003988//acetyl-CoA C-acyltransferase activity;GO:0016747//transferase activity, transferring acyl groups other than amino-acyl groups;GO:0047617//acyl-CoA hydrolase activity	GO:0071456//cellular response to hypoxia;GO:1901029//negative regulation of mitochondrial outer membrane permeabilization involved in apoptotic signaling pathway;GO:1902109//negative regulation of mitochondrial membrane permeability involved in apoptotic process
ENSEASG00005000462	733	521	578	109	103	136	104.6	99.38	101.55	20.49	16.09	23.05	101.843	19.8767	-2.3572	3.76e-50	9.28e-48	RND1	Rho family GTPase 1 [Source:HGNC Symbol;Acc:HGNC:18314]	Organismal Systems	Development	ko04360//Axon guidance	K07531	GO:0005886//plasma membrane;GO:0005912//adherens junction;GO:0015629//actin cytoskeleton;GO:0043231//intracellular membrane-bounded organelle	GO:0003924//GTPase activity;GO:0005102//signaling receptor binding;GO:0005525//GTP binding	GO:0007015//actin filament organization;GO:0007162//negative regulation of cell adhesion;GO:0007264//small GTPase mediated signal transduction;GO:0016322//neuron remodeling
ENSEASG00005012274	795	576	627	181	198	203	129.58	125.49	125.81	38.86	35.33	39.3	126.96	37.83	-1.74677	1.61e-49	3.91e-47	RAB24	RAB24, member RAS oncogene family [Source:HGNC Symbol;Acc:HGNC:9765]	-	-	-	-	GO:0005776//autophagosome	GO:0003924//GTPase activity;GO:0005525//GTP binding	-
ENSEASG00005006772	470	362	389	2	4	4	35.44	36.48	36.11	0.2	0.33	0.36	36.01	0.296667	-6.92341	2.67e-49	6.39e-47	GCNT3	glucosaminyl (N-acetyl) transferase 3, mucin type [Source:HGNC Symbol;Acc:HGNC:4205]	Metabolism;Metabolism	Global and overview maps;Glycan biosynthesis and metabolism	ko01100//Metabolic pathways;ko00512//Mucin type O-glycan biosynthesis	K09662;K09662	GO:0016020//membrane	GO:0008375//acetylglucosaminyltransferase activity;GO:0047225//acetylgalactosaminyl-O-glycosyl-glycoprotein beta-1,6-N-acetylglucosaminyltransferase activity	GO:0002426//immunoglobulin production in mucosal tissue;GO:0048729//tissue morphogenesis;GO:0050892//intestinal absorption;GO:0060993//kidney morphogenesis
ENSEASG00005021405	3848	2910	3415	508	817	832	176.15	178.06	192.46	30.63	40.95	45.24	182.223	38.94	-2.22638	1.04e-48	2.46e-46	HPN	hepsin [Source:HGNC Symbol;Acc:HGNC:5155]	Human Diseases	Cancers	ko05203//Viral carcinogenesis	K08665	GO:0005789//endoplasmic reticulum membrane;GO:0005886//plasma membrane;GO:0005887//integral component of plasma membrane;GO:0009986//cell surface;GO:0016020//membrane;GO:0016021//integral component of membrane;GO:0031965//nuclear membrane	GO:0004252//serine-type endopeptidase activity;GO:0008233//peptidase activity;GO:0008236//serine-type peptidase activity;GO:0070008//serine-type exopeptidase activity	GO:0006508//proteolysis;GO:0008360//regulation of cell shape;GO:0010719//negative regulation of epithelial to mesenchymal transition;GO:0010756//positive regulation of plasminogen activation;GO:0030307//positive regulation of cell growth;GO:0034769//basement membrane disassembly;GO:0043066//negative regulation of apoptotic process;GO:0043923//positive regulation by host of viral transcription;GO:…
ENSEASG00005005942	806	599	616	162	218	156	109.38	108.63	102.91	28.96	32.36	25.15	106.973	28.8233	-1.89194	1.3e-48	3.02e-46	-	-	-	-	-	-	-	GO:0008168//methyltransferase activity	-
ENSEASG00005001935	389	311	349	1697	1781	1406	14.8	15.82	16.35	85.07	74.21	63.56	15.6567	74.28	2.2462	8.78e-48	2.02e-45	STAC2	SH3 and cysteine rich domain 2 [Source:HGNC Symbol;Acc:HGNC:23990]	-	-	-	-	GO:0031234//extrinsic component of cytoplasmic side of plasma membrane	GO:0005515//protein binding	GO:0035556//intracellular signal transduction;GO:1901387//positive regulation of voltage-gated calcium channel activity;GO:1903078//positive regulation of protein localization to plasma membrane
ENSEASG00005012503	107	86	97	538	570	572	5.65	5.77	6.12	36.68	32.87	34.49	5.84667	34.68	2.56842	2.08e-47	4.71e-45	FAM13A	family with sequence similarity 13 member A [Source:HGNC Symbol;Acc:HGNC:19367]	-	-	-	-	-	-	GO:0007165//signal transduction
ENSEASG00005009388	438	310	338	1446	2252	1658	23	21.75	21.85	99.99	129.44	103.39	22.2	110.94	2.32115	5.63e-47	1.26e-44	OSR1	odd-skipped related transcription factor 1 [Source:HGNC Symbol;Acc:HGNC:8111]	-	-	-	-	GO:0005634//nucleus	GO:0003676//nucleic acid binding	GO:0000122//negative regulation of transcription by RNA polymerase II;GO:0001655//urogenital system development;GO:0001656//metanephros development;GO:0001657//ureteric bud development;GO:0001823//mesonephros development;GO:0002062//chondrocyte differentiation;GO:0007507//heart development;GO:0008406//gonad development;GO:0010628//positive regulation of gene expression;GO:0030154//cell differenti…
ENSEASG00005010820	917	661	690	14	26	56	234.5	227.04	228.25	4.58	8.82	17.42	229.93	10.2733	-4.48422	6.53e-47	1.44e-44	FABP3	fatty acid binding protein 3 [Source:HGNC Symbol;Acc:HGNC:3557]	Organismal Systems	Endocrine system	ko03320//PPAR signaling pathway	K08752	GO:0005615//extracellular space	GO:0008092//cytoskeletal protein binding;GO:0008289//lipid binding;GO:0036041//long-chain fatty acid binding;GO:0070538//oleic acid binding	GO:0015909//long-chain fatty acid transport;GO:0032365//intracellular lipid transport;GO:0042632//cholesterol homeostasis;GO:0046320//regulation of fatty acid oxidation;GO:0050873//brown fat cell differentiation;GO:0055091//phospholipid homeostasis;GO:0140214//positive regulation of long-chain fatty acid import into cell;GO:2001245//regulation of phosphatidylcholine biosynthetic process
ENSEASG00005006389	1772	1278	1373	475	447	389	67.54	65.11	64.43	23.85	18.65	17.61	65.6933	20.0367	-1.7131	6.88e-47	1.5e-44	MAN1A2	mannosidase alpha class 1A member 2 [Source:HGNC Symbol;Acc:HGNC:6822]	Metabolism;Genetic Information Processing;Metabolism;Metabolism	Global and overview maps;Folding, sorting and degradation;Glycan biosynthesis and metabolism;Glycan biosynthesis and metabolism	ko01100//Metabolic pathways;ko04141//Protein processing in endoplasmic reticulum;ko00510//N-Glycan biosynthesis;ko00513//Various types of N-glycan biosynthesis	K01230;K01230;K01230;K01230	GO:0000139//Golgi membrane;GO:0005794//Golgi apparatus;GO:0016020//membrane	GO:0003824//catalytic activity;GO:0004571//mannosyl-oligosaccharide 1,2-alpha-mannosidase activity;GO:0005509//calcium ion binding	GO:0007585//respiratory gaseous exchange;GO:0009100//glycoprotein metabolic process;GO:0048286//lung alveolus development
ENSEASG00005018998	3369	2583	2744	12706	16762	10747	130.1	133.33	130.46	646.29	708.68	492.95	131.297	615.973	2.23004	1.61e-46	3.46e-44	TIMP3	TIMP metallopeptidase inhibitor 3 [Source:HGNC Symbol;Acc:HGNC:11822]	Human Diseases;Human Diseases	Cancers;Cancers	ko05205//Proteoglycans in cancer;ko05206//MicroRNAs in cancer	K16866;K16866	GO:0005604//basement membrane	GO:0005515//protein binding;GO:0008191//metalloendopeptidase inhibitor activity	GO:0051045//negative regulation of membrane protein ectodomain proteolysis;GO:0070373//negative regulation of ERK1 and ERK2 cascade;GO:0071310//cellular response to organic substance;GO:1903984//positive regulation of TRAIL-activated apoptotic signaling pathway;GO:1904684//negative regulation of metalloendopeptidase activity
ENSEASG00005019644	301	177	232	1325	1460	1101	15.3	12.03	14.52	88.73	81.26	66.49	13.95	78.8267	2.49842	2.8e-46	5.95e-44	FZD1	frizzled class receptor 1 [Source:HGNC Symbol;Acc:HGNC:4038]	Human Diseases;Human Diseases;Human Diseases;Human Diseases;Human Diseases;Environmental Information Processing;Environmental Information Processing;Environmental Information Processing;Human Diseases;Human Diseases;Human Diseases;Cellular Processes;Organismal Systems;Human Diseases	Cancers;Infectious diseases;Neurodegenerative diseases;Cancers;Cancers;Signal transduction;Signal transduction;Signal transduction;Endocrine and metabolic diseases;Cancers;Cancers;Cellular community - eukaryotes;Endocrine system;Cancers	ko05200//Pathways in cancer;ko05165//Human papillomavirus infection;ko05010//Alzheimer disease;ko05205//Proteoglycans in cancer;ko05225//Hepatocellular carcinoma;ko04390//Hippo signaling pathway;ko04150//mTOR signaling pathway;ko04310//Wnt signaling pathway;ko04934//Cushing syndrome;ko05226//Gastric cancer;ko05224//Breast cancer;ko04550//Signaling pathways regulating pluripotency of stem cells;ko…	K02432;K02432;K02432;K02432;K02432;K02432;K02432;K02432;K02432;K02432;K02432;K02432;K02432;K02432	GO:0009986//cell surface;GO:0016020//membrane;GO:0016021//integral component of membrane	GO:0004888//transmembrane signaling receptor activity;GO:0005102//signaling receptor binding;GO:0005109//frizzled binding;GO:0005515//protein binding;GO:0017147//Wnt-protein binding;GO:0030165//PDZ domain binding;GO:0042813//Wnt-activated receptor activity	GO:0001934//positive regulation of protein phosphorylation;GO:0003149//membranous septum morphogenesis;GO:0003150//muscular septum morphogenesis;GO:0003151//outflow tract morphogenesis;GO:0007166//cell surface receptor signaling pathway;GO:0007267//cell-cell signaling;GO:0016055//Wnt signaling pathway;GO:0030514//negative regulation of BMP signaling pathway;GO:0030855//epithelial cell differentia…
ENSEASG00005003589	1797	1296	1428	502	648	612	193.58	186.6	189.38	71.23	76.42	78.3	189.853	75.3167	-1.33384	4.41e-46	9.25e-44	PTP4A1	protein tyrosine phosphatase 4A1 [Source:HGNC Symbol;Acc:HGNC:9634]	-	-	-	-	GO:0005737//cytoplasm;GO:0009898//cytoplasmic side of plasma membrane	GO:0008138//protein tyrosine/serine/threonine phosphatase activity;GO:0016791//phosphatase activity	GO:0016311//dephosphorylation
ENSEASG00005013189	8285	6130	6700	2959	3905	3270	834.78	825.56	831.09	392.69	430.76	391.34	830.477	404.93	-1.03627	6.07e-46	1.26e-43	PDLIM1	PDZ and LIM domain 1 [Source:HGNC Symbol;Acc:HGNC:2067]	-	-	-	-	GO:0001725//stress fiber;GO:0005737//cytoplasm;GO:0005856//cytoskeleton;GO:0030018//Z disc	GO:0005515//protein binding	-
MSTRG.8441	1413	1145	1204	219	191	118	25.42	27.1	26.41	5.23	3.76	2.32	26.31	3.77	-2.80297	3.26e-45	6.68e-43	--	-	-	-	-	-	-	-	-
ENSEASG00005004797	1259	836	1002	294	375	359	77.05	68.3	75.4	23.86	25.35	26.06	73.5833	25.09	-1.55227	4.11e-45	8.3e-43	FCAMR	Fc fragment of IgA and IgM receptor [Source:HGNC Symbol;Acc:HGNC:24692]	-	-	-	-	-	-	-
MSTRG.19336	587	455	455	3	3	1	7.13	7.35	6.83	0.05	0.04	0.01	7.10333	0.0333333	-7.73539	1.2e-44	2.4e-42	--	PREDICTED: MHC class I polypeptide-related sequence B-like, partial [Equus asinus]	Human Diseases	Infectious diseases	ko05167//Kaposi sarcoma-associated herpesvirus infection	K07985	-	-	-
ENSEASG00005015713	1850	1247	1368	504	634	587	173.28	156.11	157.74	62.18	65.01	65.3	162.377	64.1633	-1.33952	1.42e-44	2.8e-42	-	TLC domain containing 4 [Source:HGNC Symbol;Acc:HGNC:26477]	-	-	-	-	GO:0016021//integral component of membrane	-	-
ENSEASG00005005095	1590	1182	1400	171	258	312	79.5	78.99	86.18	11.26	14.12	18.53	81.5567	14.6367	-2.47822	1.62e-44	3.15e-42	SEMA7A	semaphorin 7A (John Milton Hagen blood group) [Source:HGNC Symbol;Acc:HGNC:10741]	Organismal Systems	Development	ko04360//Axon guidance	K06529	GO:0009897//external side of plasma membrane	GO:0005178//integrin binding;GO:0005515//protein binding;GO:0030215//semaphorin receptor binding	GO:0001934//positive regulation of protein phosphorylation;GO:0007229//integrin-mediated signaling pathway;GO:0021988//olfactory lobe development;GO:0031175//neuron projection development;GO:0045773//positive regulation of axon extension;GO:0048675//axon extension;GO:0050727//regulation of inflammatory response;GO:0060907//positive regulation of macrophage cytokine production;GO:0070374//positive…
ENSEASG00005004617	1111	846	930	165	213	261	91.15	93.96	93.89	17.62	19.15	25.64	93	20.8033	-2.16042	3.51e-44	6.77e-42	-	-	-	-	-	-	-	GO:0033743//peptide-methionine (R)-S-oxide reductase activity	GO:0055114//oxidation-reduction process
ENSEASG00005005500	579	461	519	61	73	104	37.29	39.68	41.15	5.17	5.15	7.95	39.3733	6.09	-2.6927	4.12e-44	7.85e-42	SLC16A1	solute carrier family 16 member 1 [Source:HGNC Symbol;Acc:HGNC:10922]	-	-	-	-	GO:0005813//centrosome;GO:0005886//plasma membrane;GO:0005887//integral component of plasma membrane;GO:0016021//integral component of membrane;GO:0030054//cell junction;GO:0043231//intracellular membrane-bounded organelle;GO:0045202//synapse	GO:0008028//monocarboxylic acid transmembrane transporter activity;GO:0015129//lactate transmembrane transporter activity	GO:0006629//lipid metabolic process;GO:0007098//centrosome cycle;GO:0015718//monocarboxylic acid transport;GO:0032094//response to food;GO:0042593//glucose homeostasis;GO:0050796//regulation of insulin secretion;GO:0051780//behavioral response to nutrient;GO:0055085//transmembrane transport
ENSEASG00005010637	1799	1346	1475	274	438	241	113.94	113.94	115.01	22.86	30.37	18.13	114.297	23.7867	-2.26456	5.58e-44	1.05e-41	SLC1A1	solute carrier family 1 member 1 [Source:HGNC Symbol;Acc:HGNC:10939]	Organismal Systems;Organismal Systems;Organismal Systems	Nervous system;Digestive system;Nervous system	ko04724//Glutamatergic synapse;ko04974//Protein digestion and absorption;ko04721//Synaptic vesicle cycle	K05612;K05612;K05612	GO:0005886//plasma membrane;GO:0005887//integral component of plasma membrane;GO:0016020//membrane;GO:0016021//integral component of membrane;GO:0016324//apical plasma membrane;GO:0031901//early endosome membrane;GO:0055038//recycling endosome membrane	GO:0005313//L-glutamate transmembrane transporter activity;GO:0005314//high-affinity glutamate transmembrane transporter activity;GO:0015108//chloride transmembrane transporter activity;GO:0015183//L-aspartate transmembrane transporter activity;GO:0015293//symporter activity;GO:0015501//glutamate:sodium symporter activity;GO:0033229//cysteine transmembrane transporter activity;GO:0042802//identic…	GO:0010460//positive regulation of heart rate;GO:0015813//L-glutamate transmembrane transport;GO:0042883//cysteine transport;GO:0051938//L-glutamate import;GO:0070777//D-aspartate transport;GO:0070778//L-aspartate transmembrane transport;GO:0070779//D-aspartate import across plasma membrane;GO:0098712//L-glutamate import across plasma membrane;GO:0140009//L-aspartate import across plasma membrane…
ENSEASG00005003519	1543	1032	1215	213	321	340	140.56	125.66	136.26	25.56	32.01	36.79	134.16	31.4533	-2.09267	9.36e-44	1.74e-41	EPHX3	epoxide hydrolase 3 [Source:HGNC Symbol;Acc:HGNC:23760]	-	-	-	-	GO:0016020//membrane;GO:0043231//intracellular membrane-bounded organelle	GO:0003824//catalytic activity;GO:0004301//epoxide hydrolase activity	GO:0097176//epoxide metabolic process
ENSEASG00005013626	503	340	375	26	19	46	12.9	11.66	11.84	0.88	0.53	1.4	12.1333	0.936667	-3.6953	1.39e-43	2.56e-41	-	-	Environmental Information Processing	Membrane transport	ko02010//ABC transporters	K05670	GO:0016021//integral component of membrane	GO:0005524//ATP binding;GO:0016887//ATPase activity;GO:0042626//ATPase activity, coupled to transmembrane movement of substances	GO:0055085//transmembrane transport
ENSEASG00005014808	1702	1330	1308	557	642	524	61.49	64.23	58.18	26.51	25.39	22.49	61.3	24.7967	-1.30574	2.93e-43	5.34e-41	CCDC186	coiled-coil domain containing 186 [Source:HGNC Symbol;Acc:HGNC:24349]	-	-	-	-	GO:0005794//Golgi apparatus	-	GO:0009617//response to bacterium;GO:0035773//insulin secretion involved in cellular response to glucose stimulus;GO:0042593//glucose homeostasis;GO:0099518//vesicle cytoskeletal trafficking
ENSEASG00005012298	1380	1060	1162	411	552	433	114.41	117.43	118.65	44.92	50.15	42.68	116.83	45.9167	-1.34732	5.89e-43	1.06e-40	P2RX4	purinergic receptor P2X 4 [Source:HGNC Symbol;Acc:HGNC:8535]	Environmental Information Processing;Environmental Information Processing	Signaling molecules and interaction;Signal transduction	ko04080//Neuroactive ligand-receptor interaction;ko04020//Calcium signaling pathway	K05218;K05218	GO:0005886//plasma membrane;GO:0005887//integral component of plasma membrane;GO:0016020//membrane;GO:0030054//cell junction;GO:0048471//perinuclear region of cytoplasm	GO:0001614//purinergic nucleotide receptor activity;GO:0004931//extracellularly ATP-gated cation channel activity;GO:0005216//ion channel activity;GO:0005524//ATP binding;GO:0042802//identical protein binding;GO:0045296//cadherin binding;GO:0099604//ligand-gated calcium channel activity	GO:0006811//ion transport;GO:0007165//signal transduction;GO:0008217//regulation of blood pressure;GO:0010524//positive regulation of calcium ion transport into cytosol;GO:0010614//negative regulation of cardiac muscle hypertrophy;GO:0033198//response to ATP;GO:0034220//ion transmembrane transport;GO:0034405//response to fluid shear stress;GO:0035590//purinergic nucleotide receptor signaling path…
MSTRG.11094	14	24	7	672	858	410	0.44	1.01	0.27	27.92	29.63	15.36	0.573333	24.3033	5.40564	2.35e-42	4.19e-40	ERI2	PREDICTED: ERI1 exoribonuclease 2-like [Mustela putorius furo]	-	-	-	-	-	-	-
ENSEASG00005019439	2733	2083	2322	602	794	861	137.48	140.05	143.8	39.89	43.73	51.44	140.443	45.02	-1.64135	4.18e-42	7.38e-40	ELL2	elongation factor for RNA polymerase II 2 [Source:HGNC Symbol;Acc:HGNC:17064]	-	-	-	-	GO:0005654//nucleoplasm;GO:0008023//transcription elongation factor complex	-	GO:0006368//transcription elongation from RNA polymerase II promoter;GO:0042795//snRNA transcription by RNA polymerase II
ENSEASG00005005133	465	398	453	76	101	104	30.12	35.41	37.4	6.82	7.4	8.13	34.31	7.45	-2.20332	1.07e-41	1.86e-39	TMPRSS13	transmembrane serine protease 13 [Source:HGNC Symbol;Acc:HGNC:29808]	-	-	-	-	GO:0016020//membrane	GO:0004252//serine-type endopeptidase activity;GO:0005044//scavenger receptor activity;GO:0005515//protein binding	GO:0006508//proteolysis
ENSEASG00005008663	1337	872	1105	93	159	199	249.75	217.72	254.11	22.88	32.52	44.15	240.527	33.1833	-2.85767	1.25e-41	2.16e-39	GPX2	glutathione peroxidase 2 [Source:HGNC Symbol;Acc:HGNC:4554]	Metabolism;Human Diseases;Metabolism;Organismal Systems;Metabolism;Human Diseases	Global and overview maps;Neurodegenerative diseases;Lipid metabolism;Endocrine system;Metabolism of other amino acids;Neurodegenerative diseases	ko01100//Metabolic pathways;ko05016//Huntington disease;ko00590//Arachidonic acid metabolism;ko04918//Thyroid hormone synthesis;ko00480//Glutathione metabolism;ko05014//Amyotrophic lateral sclerosis (ALS)	K00432;K00432;K00432;K00432;K00432;K00432	-	GO:0004602//glutathione peroxidase activity	GO:0006979//response to oxidative stress;GO:0055114//oxidation-reduction process
ENSEASG00005017498	286	196	242	12	10	1	12.65	11.58	13.17	0.7	0.48	0.05	12.4667	0.41	-4.92631	1.59e-41	2.72e-39	SLC26A4	solute carrier family 26 member 4 [Source:HGNC Symbol;Acc:HGNC:8818]	Organismal Systems	Endocrine system	ko04918//Thyroid hormone synthesis	K14702	GO:0016020//membrane;GO:0016021//integral component of membrane;GO:0016324//apical plasma membrane;GO:0031526//brush border membrane;GO:0070062//extracellular exosome	GO:0008271//secondary active sulfate transmembrane transporter activity;GO:0015116//sulfate transmembrane transporter activity	GO:0006885//regulation of pH;GO:0008272//sulfate transport;GO:0032880//regulation of protein localization;GO:0055085//transmembrane transport;GO:0098656//anion transmembrane transport
ENSEASG00005018291	633	457	488	1813	2090	1617	24.62	23.75	23.36	92.86	88.98	74.69	23.91	85.51	1.83848	2.72e-41	4.61e-39	IRX3	iroquois homeobox 3 [Source:HGNC Symbol;Acc:HGNC:14360]	-	-	-	-	GO:0005634//nucleus;GO:0005737//cytoplasm;GO:0030424//axon	GO:0003677//DNA binding;GO:0043565//sequence-specific DNA binding	GO:0001656//metanephros development;GO:0006355//regulation of transcription, DNA-templated;GO:0007498//mesoderm development;GO:0045665//negative regulation of neuron differentiation;GO:0045666//positive regulation of neuron differentiation;GO:0072047//proximal/distal pattern formation involved in nephron development;GO:0072086//specification of loop of Henle identity;GO:0097009//energy homeostasis
ENSEASG00005018837	293	229	246	34	33	42	37.23	38.89	38.48	5.69	4.59	6.34	38.2	5.54	-2.78561	3.73e-41	6.25e-39	REEP4	receptor accessory protein 4 [Source:HGNC Symbol;Acc:HGNC:26176]	-	-	-	-	GO:0005783//endoplasmic reticulum	-	GO:0006998//nuclear envelope organization;GO:0007084//mitotic nuclear envelope reassembly
ENSEASG00005006615	19220	14632	15960	5412	5691	6713	934.31	950.71	955.13	346.51	302.87	387.59	946.717	345.657	-1.45359	3.97e-41	6.59e-39	GLUL	glutamate-ammonia ligase [Source:HGNC Symbol;Acc:HGNC:4341]	Metabolism;Cellular Processes;Organismal Systems;Organismal Systems;Metabolism;Metabolism;Metabolism;Metabolism;Metabolism	Global and overview maps;Cell growth and death;Nervous system;Nervous system;Global and overview maps;Amino acid metabolism;Carbohydrate metabolism;Amino acid metabolism;Energy metabolism	ko01100//Metabolic pathways;ko04217//Necroptosis;ko04724//Glutamatergic synapse;ko04727//GABAergic synapse;ko01230//Biosynthesis of amino acids;ko00250//Alanine, aspartate and glutamate metabolism;ko00630//Glyoxylate and dicarboxylate metabolism;ko00220//Arginine biosynthesis;ko00910//Nitrogen metabolism	K01915;K01915;K01915;K01915;K01915;K01915;K01915;K01915;K01915	GO:0005737//cytoplasm;GO:0005739//mitochondrion;GO:0005829//cytosol;GO:0005886//plasma membrane;GO:0044297//cell body;GO:0097386//glial cell projection	GO:0003824//catalytic activity;GO:0004356//glutamate-ammonia ligase activity;GO:0019706//protein-cysteine S-palmitoyltransferase activity;GO:0042802//identical protein binding	GO:0006542//glutamine biosynthetic process;GO:0006807//nitrogen compound metabolic process;GO:0008283//cell proliferation;GO:0009267//cellular response to starvation;GO:0009749//response to glucose;GO:0010594//regulation of endothelial cell migration;GO:0018345//protein palmitoylation;GO:0042254//ribosome biogenesis;GO:1903670//regulation of sprouting angiogenesis;GO:1904749//regulation of protei…
ENSEASG00005011685	4774	3502	3574	1539	1603	1716	526.78	516.5	485.51	223.67	193.65	224.9	509.597	214.073	-1.25125	5.34e-41	8.79e-39	NPC2	NPC intracellular cholesterol transporter 2 [Source:HGNC Symbol;Acc:HGNC:14537]	Cellular Processes;Organismal Systems	Transport and catabolism;Digestive system	ko04142//Lysosome;ko04979//Cholesterol metabolism	K13443;K13443	GO:0005764//lysosome	GO:0015485//cholesterol binding	GO:0030301//cholesterol transport;GO:0032367//intracellular cholesterol transport;GO:0033344//cholesterol efflux
ENSEASG00005016436	27621	20513	23174	4287	5184	6923	1744.9	1732.08	1802.3	356.71	358.53	519.46	1759.76	411.567	-2.09618	6.81e-41	1.11e-38	CTSB	cathepsin B [Source:HGNC Symbol;Acc:HGNC:2527]	Cellular Processes;Organismal Systems;Organismal Systems;Cellular Processes;Cellular Processes;Organismal Systems	Cell growth and death;Immune system;Immune system;Transport and catabolism;Transport and catabolism;Endocrine system	ko04210//Apoptosis;ko04621//NOD-like receptor signaling pathway;ko04612//Antigen processing and presentation;ko04140//Autophagy - animal;ko04142//Lysosome;ko04924//Renin secretion	K01363;K01363;K01363;K01363;K01363;K01363	GO:0005615//extracellular space;GO:0005730//nucleolus;GO:0005764//lysosome;GO:0009897//external side of plasma membrane;GO:0043231//intracellular membrane-bounded organelle;GO:0048471//perinuclear region of cytoplasm	GO:0004175//endopeptidase activity;GO:0004197//cysteine-type endopeptidase activity;GO:0005518//collagen binding;GO:0008233//peptidase activity;GO:0008234//cysteine-type peptidase activity;GO:0043394//proteoglycan binding	GO:0006508//proteolysis;GO:0006590//thyroid hormone generation;GO:0030574//collagen catabolic process;GO:0030855//epithelial cell differentiation;GO:0046697//decidualization;GO:0046718//viral entry into host cell;GO:0050790//regulation of catalytic activity;GO:0051603//proteolysis involved in cellular protein catabolic process;GO:0097067//cellular response to thyroid hormone stimulus
ENSEASG00005010965	661	542	586	2439	2872	2033	11.99	13.19	13.01	57.83	56.93	43.36	12.73	52.7067	2.04975	1.51e-40	2.44e-38	LAMB2	laminin subunit beta 2 [Source:HGNC Symbol;Acc:HGNC:6487]	Human Diseases;Environmental Information Processing;Human Diseases;Cellular Processes;Human Diseases;Human Diseases;Human Diseases;Environmental Information Processing	Cancers;Signal transduction;Infectious diseases;Cellular community - eukaryotes;Infectious diseases;Infectious diseases;Cancers;Signaling molecules and interaction	ko05200//Pathways in cancer;ko04151//PI3K-Akt signaling pathway;ko05165//Human papillomavirus infection;ko04510//Focal adhesion;ko05146//Amoebiasis;ko05145//Toxoplasmosis;ko05222//Small cell lung cancer;ko04512//ECM-receptor interaction	K06243;K06243;K06243;K06243;K06243;K06243;K06243;K06243	GO:0005604//basement membrane;GO:0005608//laminin-3 complex;GO:0031594//neuromuscular junction;GO:0043083//synaptic cleft;GO:0043256//laminin complex;GO:0045202//synapse	GO:0005178//integrin binding	GO:0000904//cell morphogenesis involved in differentiation;GO:0007411//axon guidance;GO:0007528//neuromuscular junction development;GO:0007601//visual perception;GO:0014002//astrocyte development;GO:0014044//Schwann cell development;GO:0031175//neuron projection development;GO:0048677//axon extension involved in regeneration;GO:0050808//synapse organization;GO:0060041//retina development in camer…
ENSEASG00005007037	1608	1210	1372	3458	4027	3467	53.11	53.36	55.86	151.07	146.21	135.89	54.11	144.39	1.416	1.86e-40	2.97e-38	COL6A2	collagen type VI alpha 2 chain [Source:HGNC Symbol;Acc:HGNC:2212]	Environmental Information Processing;Human Diseases;Cellular Processes;Organismal Systems;Environmental Information Processing	Signal transduction;Infectious diseases;Cellular community - eukaryotes;Digestive system;Signaling molecules and interaction	ko04151//PI3K-Akt signaling pathway;ko05165//Human papillomavirus infection;ko04510//Focal adhesion;ko04974//Protein digestion and absorption;ko04512//ECM-receptor interaction	K06238;K06238;K06238;K06238;K06238	GO:0005576//extracellular region;GO:0031012//extracellular matrix;GO:0032991//protein-containing complex;GO:0042383//sarcolemma	GO:0005518//collagen binding	-
ENSEASG00005012566	326	231	282	1746	1916	1243	39.85	37.63	42.39	280.64	255.83	179.72	39.9567	238.73	2.57887	2.47e-40	3.91e-38	IGFBP5	insulin like growth factor binding protein 5 [Source:HGNC Symbol;Acc:HGNC:5474]	-	-	-	-	GO:0005576//extracellular region;GO:0042567//insulin-like growth factor ternary complex	GO:0001968//fibronectin binding;GO:0005520//insulin-like growth factor binding;GO:0031994//insulin-like growth factor I binding	GO:0001558//regulation of cell growth;GO:0001649//osteoblast differentiation;GO:0007565//female pregnancy;GO:0014912//negative regulation of smooth muscle cell migration;GO:0017148//negative regulation of translation;GO:0030336//negative regulation of cell migration;GO:0031069//hair follicle morphogenesis;GO:0040008//regulation of growth;GO:0042593//glucose homeostasis;GO:0043568//positive regula…
MSTRG.2081	191	143	178	921	1050	745	2.61	2.61	2.99	16.57	15.7	12.09	2.73667	14.7867	2.43381	2.88e-40	4.51e-38	--	protein-cysteine N-palmitoyltransferase HHAT-like protein isoform X14 [Equus caballus]	-	-	-	-	GO:0031224//intrinsic component of membrane;GO:0044297//cell body;GO:0044444//cytoplasmic part	GO:0003676//nucleic acid binding;GO:0019901//protein kinase binding	GO:0010468//regulation of gene expression;GO:0010558//negative regulation of macromolecule biosynthetic process;GO:0014733//regulation of skeletal muscle adaptation;GO:0045765//regulation of angiogenesis
ENSEASG00005015748	4659	3489	3854	1691	1926	1975	640.13	640.75	651.9	306.02	289.71	322.31	644.26	306.013	-1.07405	3.55e-40	5.51e-38	CLIC1	chloride intracellular channel 1 [Source:HGNC Symbol;Acc:HGNC:2062]	-	-	-	-	GO:0005634//nucleus;GO:0005635//nuclear envelope;GO:0005737//cytoplasm;GO:0005739//mitochondrion;GO:0048471//perinuclear region of cytoplasm;GO:0070062//extracellular exosome	GO:0005254//chloride channel activity;GO:0005515//protein binding	GO:0006821//chloride transport;GO:0045669//positive regulation of osteoblast differentiation;GO:0051726//regulation of cell cycle;GO:0051881//regulation of mitochondrial membrane potential
ENSEASG00005008245	1125	737	845	271	343	328	38.36	33.51	35.56	12.45	12.95	13.49	35.81	12.9633	-1.46593	3.95e-40	6.08e-38	LPIN1	lipin 1 [Source:HGNC Symbol;Acc:HGNC:13345]	Metabolism;Environmental Information Processing;Metabolism;Metabolism	Global and overview maps;Signal transduction;Lipid metabolism;Lipid metabolism	ko01100//Metabolic pathways;ko04150//mTOR signaling pathway;ko00564//Glycerophospholipid metabolism;ko00561//Glycerolipid metabolism	K15728;K15728;K15728;K15728	-	GO:0008195//phosphatidate phosphatase activity	GO:0006357//regulation of transcription by RNA polymerase II;GO:0009062//fatty acid catabolic process;GO:0019432//triglyceride biosynthetic process
ENSEASG00005017655	637	471	520	1579	2242	1981	16.07	15.89	16.15	52.48	61.94	59.37	16.0367	57.93	1.85294	5.07e-40	7.73e-38	SYNM	synemin [Source:HGNC Symbol;Acc:HGNC:24466]	-	-	-	-	GO:0005882//intermediate filament;GO:0016020//membrane;GO:0042383//sarcolemma;GO:0043034//costamere;GO:0045111//intermediate filament cytoskeleton;GO:0060053//neurofilament cytoskeleton	GO:0005200//structural constituent of cytoskeleton;GO:0008307//structural constituent of muscle;GO:0017166//vinculin binding;GO:0019215//intermediate filament binding	GO:0031443//fast-twitch skeletal muscle fiber contraction;GO:0045104//intermediate filament cytoskeleton organization
ENSEASG00005014584	3679	2725	2965	1194	1192	1318	179.04	177.02	177.83	73.39	60.66	73.95	177.963	69.3333	-1.35996	5.9e-40	8.86e-38	SPPL2A	signal peptide peptidase like 2A [Source:HGNC Symbol;Acc:HGNC:30227]	-	-	-	-	GO:0005765//lysosomal membrane;GO:0005770//late endosome;GO:0005886//plasma membrane;GO:0016020//membrane;GO:0016021//integral component of membrane;GO:0030660//Golgi-associated vesicle membrane;GO:0031902//late endosome membrane;GO:0043231//intracellular membrane-bounded organelle;GO:0071458//integral component of cytoplasmic side of endoplasmic reticulum membrane;GO:0071556//integral component …	GO:0004190//aspartic-type endopeptidase activity;GO:0042500//aspartic endopeptidase activity, intramembrane cleaving;GO:0042803//protein homodimerization activity	GO:0006509//membrane protein ectodomain proteolysis;GO:0031293//membrane protein intracellular domain proteolysis;GO:0033619//membrane protein proteolysis;GO:0050776//regulation of immune response
ENSEASG00005012655	3442	2567	2907	955	1179	1259	194.31	193.69	202.03	71.01	72.87	84.42	196.677	76.1	-1.36986	5.91e-40	8.86e-38	MGAT4B	alpha-1,3-mannosyl-glycoprotein 4-beta-N-acetylglucosaminyltransferase B [Source:HGNC Symbol;Acc:HGNC:7048]	Metabolism;Metabolism;Metabolism	Global and overview maps;Glycan biosynthesis and metabolism;Glycan biosynthesis and metabolism	ko01100//Metabolic pathways;ko00510//N-Glycan biosynthesis;ko00513//Various types of N-glycan biosynthesis	K00738;K00738;K00738	-	GO:0008375//acetylglucosaminyltransferase activity;GO:0016757//transferase activity, transferring glycosyl groups	GO:0006487//protein N-linked glycosylation
ENSEASG00005005365	3755	2759	2859	541	766	910	235.57	231.35	220.81	44.7	52.61	67.81	229.243	55.04	-2.05833	6.82e-40	1.01e-37	-	-	Metabolism;Cellular Processes;Metabolism;Metabolism;Metabolism;Metabolism;Metabolism;Metabolism	Global and overview maps;Transport and catabolism;Carbohydrate metabolism;Glycan biosynthesis and metabolism;Glycan biosynthesis and metabolism;Glycan biosynthesis and metabolism;Glycan biosynthesis and metabolism;Glycan biosynthesis and metabolism	ko01100//Metabolic pathways;ko04142//Lysosome;ko00520//Amino sugar and nucleotide sugar metabolism;ko00513//Various types of N-glycan biosynthesis;ko00531//Glycosaminoglycan degradation;ko00511//Other glycan degradation;ko00604//Glycosphingolipid biosynthesis - ganglio series;ko00603//Glycosphingolipid biosynthesis - globo and isoglobo series	K12373;K12373;K12373;K12373;K12373;K12373;K12373;K12373	GO:0005764//lysosome;GO:0016020//membrane	GO:0004553//hydrolase activity, hydrolyzing O-glycosyl compounds;GO:0004563//beta-N-acetylhexosaminidase activity	GO:0001501//skeletal system development;GO:0005975//carbohydrate metabolic process;GO:0006689//ganglioside catabolic process;GO:0007040//lysosome organization;GO:0007605//sensory perception of sound;GO:0007626//locomotory behavior;GO:0007628//adult walking behavior;GO:0019915//lipid storage;GO:0019953//sexual reproduction;GO:0030203//glycosaminoglycan metabolic process;GO:0042552//myelination;GO:…
ENSEASG00005006648	1333	1058	1162	7417	7407	4927	91.48	98.3	98.39	673.56	565.3	402.4	96.0567	547.087	2.50981	1.42e-39	2.09e-37	KRT15	keratin 15 [Source:HGNC Symbol;Acc:HGNC:6421]	Human Diseases;Organismal Systems	Infectious diseases;Endocrine system	ko05150//Staphylococcus aureus infection;ko04915//Estrogen signaling pathway	K07604;K07604	-	GO:0005198//structural molecule activity;GO:0097110//scaffold protein binding	-
ENSEASG00005011446	250	185	240	1206	1192	972	7.08	7	8.37	45.55	36.94	33.21	7.48333	38.5667	2.3656	1.44e-39	2.1e-37	BOC	BOC cell adhesion associated, oncogene regulated [Source:HGNC Symbol;Acc:HGNC:17173]	Organismal Systems;Environmental Information Processing	Development;Signal transduction	ko04360//Axon guidance;ko04340//Hedgehog signaling pathway	K20020;K20020	GO:0005654//nucleoplasm;GO:0005887//integral component of plasma membrane	GO:0005515//protein binding	GO:0007224//smoothened signaling pathway;GO:0007411//axon guidance;GO:0045663//positive regulation of myoblast differentiation
ENSEASG00005007468	14	16	22	298	618	365	0.26	0.49	0.47	7.04	12.11	7.7	0.406667	8.95	4.45997	2.2e-39	3.18e-37	NCKAP5	NCK associated protein 5 [Source:HGNC Symbol;Acc:HGNC:29847]	-	-	-	-	-	-	-
ENSEASG00005018007	228	163	186	5	5	9	23.62	22.57	23.72	0.68	0.57	1.11	23.3033	0.786667	-4.88864	3.93e-39	5.63e-37	UPP1	uridine phosphorylase 1 [Source:HGNC Symbol;Acc:HGNC:12576]	Metabolism;Metabolism;Metabolism	Global and overview maps;Xenobiotics biodegradation and metabolism;Nucleotide metabolism	ko01100//Metabolic pathways;ko00983//Drug metabolism - other enzymes;ko00240//Pyrimidine metabolism	K00757;K00757;K00757	GO:0005654//nucleoplasm;GO:0005737//cytoplasm	GO:0003824//catalytic activity;GO:0004850//uridine phosphorylase activity;GO:0016763//transferase activity, transferring pentosyl groups	GO:0006218//uridine catabolic process;GO:0006220//pyrimidine nucleotide metabolic process;GO:0009116//nucleoside metabolic process;GO:0009166//nucleotide catabolic process;GO:0046108//uridine metabolic process
ENSEASG00005019675	778	659	699	243	260	231	47.88	54.2	52.95	19.7	17.52	16.88	51.6767	18.0333	-1.51885	6.83e-39	9.71e-37	CYB5R1	cytochrome b5 reductase 1 [Source:HGNC Symbol;Acc:HGNC:13397]	Metabolism	Carbohydrate metabolism	ko00520//Amino sugar and nucleotide sugar metabolism	K00326	-	GO:0016491//oxidoreductase activity	GO:0055114//oxidation-reduction process
ENSEASG00005023055	362	256	290	41	68	40	16.44	15.26	15.89	2.45	3.34	2.11	15.8633	2.63333	-2.59073	1.28e-38	1.8e-36	DPP4	dipeptidyl peptidase 4 [Source:HGNC Symbol;Acc:HGNC:3009]	Organismal Systems	Digestive system	ko04974//Protein digestion and absorption	K01278	GO:0005886//plasma membrane;GO:0009986//cell surface;GO:0016324//apical plasma membrane;GO:0030027//lamellipodium;GO:0030139//endocytic vesicle;GO:0046581//intercellular canaliculus;GO:0071438//invadopodium membrane	GO:0001618//virus receptor activity;GO:0002020//protease binding;GO:0004252//serine-type endopeptidase activity;GO:0005102//signaling receptor binding;GO:0008236//serine-type peptidase activity;GO:0008239//dipeptidyl-peptidase activity;GO:0042802//identical protein binding;GO:0042803//protein homodimerization activity;GO:0045499//chemorepellent activity	GO:0001662//behavioral fear response;GO:0001666//response to hypoxia;GO:0006508//proteolysis;GO:0008284//positive regulation of cell proliferation;GO:0010716//negative regulation of extracellular matrix disassembly;GO:0031295//T cell costimulation;GO:0033632//regulation of cell-cell adhesion mediated by integrin;GO:0035641//locomotory exploration behavior;GO:0036343//psychomotor behavior;GO:00421…
ENSEASG00005023088	526	373	405	1639	2046	1434	4.93	4.67	4.67	20.21	20.97	15.96	4.75667	19.0467	2.00152	1.55e-38	2.17e-36	SVEP1	sushi, von Willebrand factor type A, EGF and pentraxin domain containing 1 [Source:HGNC Symbol;Acc:HGNC:15985]	-	-	-	-	GO:0005615//extracellular space;GO:0005634//nucleus;GO:0005737//cytoplasm	GO:0003682//chromatin binding;GO:0005509//calcium ion binding	GO:0001945//lymph vessel development;GO:0003017//lymph circulation;GO:0008544//epidermis development;GO:0010467//gene expression;GO:0036303//lymph vessel morphogenesis;GO:0048014//Tie signaling pathway;GO:0120193//tight junction organization
ENSEASG00005009293	202	167	191	790	931	714	13	14.37	15.13	66.96	65.59	54.58	14.1667	62.3767	2.13851	1.73e-38	2.4e-36	IGFBP6	insulin like growth factor binding protein 6 [Source:HGNC Symbol;Acc:HGNC:5475]	-	-	-	-	GO:0005576//extracellular region;GO:0042568//insulin-like growth factor binary complex	GO:0005520//insulin-like growth factor binding;GO:0031995//insulin-like growth factor II binding	-
ENSEASG00005007248	371	330	279	55	54	37	34.55	41.08	31.99	6.75	5.51	4.09	35.8733	5.45	-2.71858	2.09e-38	2.87e-36	RETREG1	reticulophagy regulator 1 [Source:HGNC Symbol;Acc:HGNC:25964]	-	-	-	-	GO:0005730//nucleolus;GO:0005783//endoplasmic reticulum;GO:0005801//cis-Golgi network;GO:0016604//nuclear body;GO:0030176//integral component of endoplasmic reticulum membrane	-	GO:0019233//sensory perception of pain;GO:0043524//negative regulation of neuron apoptotic process;GO:0061709//reticulophagy
MSTRG.1453	220	165	191	5	4	8	10.73	10.29	11.24	0.27	0.17	0.45	10.7533	0.296667	-5.1798	2.5e-38	3.41e-36	--	PREDICTED: cytosolic carboxypeptidase 2-like, partial [Equus przewalskii]	-	-	-	-	-	-	-
ENSEASG00005021366	387	355	393	2434	1985	1971	27.91	34.22	34.9	231.23	156.74	168.85	32.3433	185.607	2.52071	2.59e-38	3.51e-36	PI16	peptidase inhibitor 16 [Source:HGNC Symbol;Acc:HGNC:21245]	-	-	-	-	GO:0005576//extracellular region;GO:0005615//extracellular space	-	GO:0061052//negative regulation of cell growth involved in cardiac muscle cell development
ENSEASG00005021752	2334	1798	2134	6429	6877	5840	108.06	111.27	121.63	392.01	348.56	321.07	113.653	353.88	1.63862	2.8e-38	3.76e-36	FBLN1	fibulin 1 [Source:HGNC Symbol;Acc:HGNC:3600]	-	-	-	-	GO:0005576//extracellular region;GO:0005604//basement membrane;GO:0005615//extracellular space;GO:0031012//extracellular matrix;GO:0071953//elastic fiber	GO:0001968//fibronectin binding;GO:0005201//extracellular matrix structural constituent;GO:0005509//calcium ion binding;GO:0008022//protein C-terminus binding;GO:0016504//peptidase activator activity;GO:0042802//identical protein binding;GO:0044877//protein-containing complex binding;GO:0070051//fibrinogen binding	GO:0001933//negative regulation of protein phosphorylation;GO:0007162//negative regulation of cell adhesion;GO:0030198//extracellular matrix organization;GO:0070373//negative regulation of ERK1 and ERK2 cascade;GO:0072378//blood coagulation, fibrin clot formation;GO:1900025//negative regulation of substrate adhesion-dependent cell spreading;GO:2000146//negative regulation of cell motility;GO:2000…
ENSEASG00005016294	82064	58881	71330	7355	10847	15299	5031.29	4825.12	5383.85	593.93	728.07	1114.07	5080.09	812.023	-2.64526	3.57e-38	4.76e-36	CLU	clusterin [Source:HGNC Symbol;Acc:HGNC:2095]	Organismal Systems	Immune system	ko04610//Complement and coagulation cascades	K17252	GO:0005615//extracellular space;GO:0005634//nucleus;GO:0005737//cytoplasm;GO:0005739//mitochondrion;GO:0005743//mitochondrial inner membrane;GO:0005829//cytosol;GO:0005856//cytoskeleton;GO:0009986//cell surface;GO:0016020//membrane;GO:0032991//protein-containing complex;GO:0034366//spherical high-density lipoprotein particle;GO:0043231//intracellular membrane-bounded organelle;GO:0045202//synapse…	GO:0001540//amyloid-beta binding;GO:0005102//signaling receptor binding;GO:0031625//ubiquitin protein ligase binding;GO:0044877//protein-containing complex binding;GO:0048156//tau protein binding;GO:0050750//low-density lipoprotein particle receptor binding;GO:0051082//unfolded protein binding;GO:0051787//misfolded protein binding	GO:0000902//cell morphogenesis;GO:0001774//microglial cell activation;GO:0002434//immune complex clearance;GO:0009615//response to virus;GO:0017038//protein import;GO:0031333//negative regulation of protein complex assembly;GO:0031334//positive regulation of protein complex assembly;GO:0032286//central nervous system myelin maintenance;GO:0032436//positive regulation of proteasomal ubiquitin-depe…
ENSEASG00005015799	123	89	91	556	805	519	8.54	8.26	7.78	50.83	61.18	42.79	8.19333	51.6	2.65485	5.78e-38	7.63e-36	PDGFC	platelet derived growth factor C [Source:HGNC Symbol;Acc:HGNC:8801]	Environmental Information Processing;Environmental Information Processing;Environmental Information Processing;Environmental Information Processing;Cellular Processes;Cellular Processes;Environmental Information Processing;Human Diseases;Human Diseases;Cellular Processes;Human Diseases;Human Diseases	Signal transduction;Signal transduction;Signal transduction;Signal transduction;Cell motility;Cellular community - eukaryotes;Signal transduction;Cancers;Cancers;Cellular community - eukaryotes;Drug resistance;Cancers	ko04151//PI3K-Akt signaling pathway;ko04014//Ras signaling pathway;ko04015//Rap1 signaling pathway;ko04010//MAPK signaling pathway;ko04810//Regulation of actin cytoskeleton;ko04510//Focal adhesion;ko04072//Phospholipase D signaling pathway;ko05231//Choline metabolism in cancer;ko05215//Prostate cancer;ko04540//Gap junction;ko01521//EGFR tyrosine kinase inhibitor resistance;ko05218//Melanoma	K05450;K05450;K05450;K05450;K05450;K05450;K05450;K05450;K05450;K05450;K05450;K05450	GO:0005576//extracellular region;GO:0005615//extracellular space;GO:0005829//cytosol;GO:0005886//plasma membrane;GO:0009986//cell surface;GO:0016020//membrane	GO:0005161//platelet-derived growth factor receptor binding;GO:0008083//growth factor activity;GO:0042803//protein homodimerization activity	GO:0007171//activation of transmembrane receptor protein tyrosine kinase activity;GO:0008284//positive regulation of cell proliferation;GO:0009887//animal organ morphogenesis;GO:0048008//platelet-derived growth factor receptor signaling pathway;GO:0048146//positive regulation of fibroblast proliferation;GO:0048565//digestive tract development;GO:0048568//embryonic organ development;GO:0050730//re…
ENSEASG00005016696	3120	2371	2730	1078	1175	1253	128.23	130.25	138.13	58.36	52.87	61.17	132.203	57.4667	-1.20196	7.24e-38	9.42e-36	-	-	Cellular Processes	Transport and catabolism	ko04144//Endocytosis	K12484	-	GO:0017137//Rab GTPase binding	-
ENSEASG00005017919	20	9	20	455	845	323	1.32	0.79	1.62	39.43	60.87	25.24	1.24333	41.8467	5.07283	8.1e-38	1.04e-35	SLC16A11	solute carrier family 16 member 11 [Source:HGNC Symbol;Acc:HGNC:23093]	-	-	-	-	GO:0005789//endoplasmic reticulum membrane;GO:0005886//plasma membrane	GO:0050833//pyruvate transmembrane transporter activity	GO:0006629//lipid metabolic process;GO:0055085//transmembrane transport
ENSEASG00005017501	1304	895	1109	319	461	338	117.18	107.5	122.69	37.76	45.36	36.08	115.79	39.7333	-1.54309	1.3e-37	1.67e-35	CD14	CD14 molecule [Source:HGNC Symbol;Acc:HGNC:1628]	Human Diseases;Environmental Information Processing;Human Diseases;Human Diseases;Human Diseases;Environmental Information Processing;Cellular Processes;Organismal Systems;Human Diseases;Organismal Systems;Human Diseases;Human Diseases;Human Diseases	Cancers;Signal transduction;Infectious diseases;Infectious diseases;Infectious diseases;Signal transduction;Transport and catabolism;Immune system;Infectious diseases;Immune system;Infectious diseases;Infectious diseases;Cancers	ko05202//Transcriptional misregulation in cancers;ko04010//MAPK signaling pathway;ko05131//Shigellosis;ko05132//Salmonella infection;ko05152//Tuberculosis;ko04064//NF-kappa B signaling pathway;ko04145//Phagosome;ko04640//Hematopoietic cell lineage;ko05146//Amoebiasis;ko04620//Toll-like receptor signaling pathway;ko05133//Pertussis;ko05134//Legionellosis;ko05221//Acute myeloid leukemia	K04391;K04391;K04391;K04391;K04391;K04391;K04391;K04391;K04391;K04391;K04391;K04391;K04391	GO:0005794//Golgi apparatus;GO:0009897//external side of plasma membrane;GO:0031362//anchored component of external side of plasma membrane;GO:0045121//membrane raft;GO:0046696//lipopolysaccharide receptor complex	GO:0001530//lipopolysaccharide binding;GO:0005515//protein binding;GO:0070891//lipoteichoic acid binding;GO:0071723//lipopeptide binding	GO:0002237//response to molecule of bacterial origin;GO:0006898//receptor-mediated endocytosis;GO:0009617//response to bacterium;GO:0031663//lipopolysaccharide-mediated signaling pathway;GO:0032481//positive regulation of type I interferon production;GO:0032729//positive regulation of interferon-gamma production;GO:0032760//positive regulation of tumor necrosis factor production;GO:0034142//toll-…
ENSEASG00005005727	260	168	192	762	1055	796	4.3	3.7	3.9	16.54	19.05	15.59	3.96667	17.06	2.10462	3e-37	3.82e-35	CACNA1C	calcium voltage-gated channel subunit alpha1 C [Source:HGNC Symbol;Acc:HGNC:1390]	Human Diseases;Environmental Information Processing;Environmental Information Processing;Environmental Information Processing;Environmental Information Processing;Organismal Systems;Human Diseases;Organismal Systems;Organismal Systems;Organismal Systems;Organismal Systems;Human Diseases;Organismal Systems;Organismal Systems;Organismal Systems;Organismal Systems;Organismal Systems;Human Diseases;O…	Neurodegenerative diseases;Signal transduction;Signal transduction;Signal transduction;Signal transduction;Endocrine system;Endocrine and metabolic diseases;Nervous system;Circulatory system;Circulatory system;Nervous system;Cardiovascular diseases;Nervous system;Endocrine system;Nervous system;Nervous system;Environmental adaptation;Cardiovascular diseases;Endocrine system;Endocrine system;Nervo…	ko05010//Alzheimer disease;ko04020//Calcium signaling pathway;ko04010//MAPK signaling pathway;ko04024//cAMP signaling pathway;ko04022//cGMP - PKG signaling pathway;ko04921//Oxytocin signaling pathway;ko04934//Cushing syndrome;ko04723//Retrograde endocannabinoid signaling;ko04261//Adrenergic signaling in cardiomyocytes;ko04270//Vascular smooth muscle contraction;ko04728//Dopaminergic synapse;ko054…	K04850;K04850;K04850;K04850;K04850;K04850;K04850;K04850;K04850;K04850;K04850;K04850;K04850;K04850;K04850;K04850;K04850;K04850;K04850;K04850;K04850;K04850;K04850;K04850;K04850;K04850;K04850;K04850;K04850;K04850;K04850	GO:0005737//cytoplasm;GO:0005886//plasma membrane;GO:0005891//voltage-gated calcium channel complex;GO:0014069//postsynaptic density;GO:0016020//membrane;GO:0016021//integral component of membrane;GO:1990454//L-type voltage-gated calcium channel complex	GO:0005216//ion channel activity;GO:0005245//voltage-gated calcium channel activity;GO:0005516//calmodulin binding;GO:0008331//high voltage-gated calcium channel activity;GO:0051393//alpha-actinin binding;GO:0086007//voltage-gated calcium channel activity involved in cardiac muscle cell action potential;GO:0086056//voltage-gated calcium channel activity involved in AV node cell action potential	GO:0002520//immune system development;GO:0006811//ion transport;GO:0007204//positive regulation of cytosolic calcium ion concentration;GO:0007507//heart development;GO:0035115//embryonic forelimb morphogenesis;GO:0043010//camera-type eye development;GO:0055085//transmembrane transport;GO:0061337//cardiac conduction;GO:0061577//calcium ion transmembrane transport via high voltage-gated calcium cha…
ENSEASG00005001241	3298	2499	2933	1274	1590	1432	209.54	212.22	229.41	106.61	110.6	108.06	217.057	108.423	-1.0014	4.39e-37	5.54e-35	SPARC	secreted protein acidic and cysteine rich [Source:HGNC Symbol;Acc:HGNC:11219]	-	-	-	-	GO:0005615//extracellular space;GO:0062023//collagen-containing extracellular matrix	GO:0005509//calcium ion binding;GO:0005515//protein binding;GO:0005518//collagen binding	-
ENSEASG00005003651	1650	1233	1301	510	617	438	210.2	209.95	204.04	85.58	86.05	66.28	208.063	79.3033	-1.39157	1.31e-36	1.64e-34	ATP1B3	ATPase Na+/K+ transporting subunit beta 3 [Source:HGNC Symbol;Acc:HGNC:806]	Environmental Information Processing;Environmental Information Processing;Organismal Systems;Organismal Systems;Organismal Systems;Organismal Systems;Organismal Systems;Organismal Systems;Organismal Systems;Organismal Systems;Organismal Systems;Organismal Systems;Organismal Systems;Organismal Systems;Organismal Systems;Organismal Systems;Organismal Systems;Organismal Systems	Signal transduction;Signal transduction;Circulatory system;Endocrine system;Digestive system;Digestive system;Endocrine system;Circulatory system;Digestive system;Endocrine system;Digestive system;Endocrine system;Digestive system;Excretory system;Digestive system;Digestive system;Excretory system;Excretory system	ko04024//cAMP signaling pathway;ko04022//cGMP - PKG signaling pathway;ko04261//Adrenergic signaling in cardiomyocytes;ko04919//Thyroid hormone signaling pathway;ko04974//Protein digestion and absorption;ko04972//Pancreatic secretion;ko04925//Aldosterone synthesis and secretion;ko04260//Cardiac muscle contraction;ko04970//Salivary secretion;ko04911//Insulin secretion;ko04971//Gastric acid secretio…	K01540;K01540;K01540;K01540;K01540;K01540;K01540;K01540;K01540;K01540;K01540;K01540;K01540;K01540;K01540;K01540;K01540;K01540	GO:0005737//cytoplasm;GO:0005886//plasma membrane;GO:0005890//sodium:potassium-exchanging ATPase complex;GO:0036126//sperm flagellum	GO:0001671//ATPase activator activity;GO:0005391//sodium:potassium-exchanging ATPase activity;GO:0019829//cation-transporting ATPase activity;GO:0051117//ATPase binding	GO:0006813//potassium ion transport;GO:0006814//sodium ion transport;GO:0006883//cellular sodium ion homeostasis;GO:0030007//cellular potassium ion homeostasis;GO:0032781//positive regulation of ATPase activity;GO:0035725//sodium ion transmembrane transport;GO:0036376//sodium ion export across plasma membrane;GO:0050821//protein stabilization;GO:0071805//potassium ion transmembrane transport;GO:0…
ENSEASG00005005702	470	310	328	78	86	95	42.82	38.27	36.78	9.82	9.03	10.28	39.29	9.71	-2.01662	2.44e-36	3.01e-34	RRAGD	Ras related GTP binding D [Source:HGNC Symbol;Acc:HGNC:19903]	Human Diseases;Environmental Information Processing;Cellular Processes	Infectious diseases;Signal transduction;Transport and catabolism	ko05131//Shigellosis;ko04150//mTOR signaling pathway;ko04140//Autophagy - animal	K16186;K16186;K16186	GO:0005634//nucleus;GO:0005654//nucleoplasm;GO:0005737//cytoplasm;GO:0005764//lysosome;GO:0005813//centrosome	GO:0003924//GTPase activity;GO:0005525//GTP binding;GO:0019003//GDP binding;GO:0046982//protein heterodimerization activity;GO:0051020//GTPase binding	GO:0071233//cellular response to leucine;GO:1904263//positive regulation of TORC1 signaling;GO:1990253//cellular response to leucine starvation
ENSEASG00005006418	1455	1091	1112	198	225	329	106.8	107.34	100.52	19	17.93	28.52	104.887	21.8167	-2.26533	2.46e-36	3.01e-34	GSS	glutathione synthetase [Source:HGNC Symbol;Acc:HGNC:4624]	Metabolism;Metabolism;Metabolism;Cellular Processes	Global and overview maps;Metabolism of other amino acids;Amino acid metabolism;Cell growth and death	ko01100//Metabolic pathways;ko00480//Glutathione metabolism;ko00270//Cysteine and methionine metabolism;ko04216//Ferroptosis	K21456;K21456;K21456;K21456	-	GO:0000287//magnesium ion binding;GO:0004363//glutathione synthase activity;GO:0005524//ATP binding;GO:0016874//ligase activity;GO:0042802//identical protein binding;GO:0042803//protein homodimerization activity;GO:0043295//glutathione binding	GO:0006750//glutathione biosynthetic process;GO:0046686//response to cadmium ion
ENSEASG00005019258	878	582	720	2442	2839	2156	29.71	26.32	29.99	108.83	105.17	86.65	28.6733	100.217	1.80534	5.57e-36	6.77e-34	GATA3	GATA binding protein 3 [Source:HGNC Symbol;Acc:HGNC:4172]	Organismal Systems;Organismal Systems;Human Diseases;Organismal Systems	Immune system;Immune system;Immune diseases;Endocrine system	ko04659//Th17 cell differentiation;ko04658//Th1 and Th2 cell differentiation;ko05321//Inflammatiory bowel disease (IBD);ko04928//Parathyroid hormone synthesis, secretion and action	K17895;K17895;K17895;K17895	GO:0000790//nuclear chromatin;GO:0005634//nucleus;GO:0005654//nucleoplasm	GO:0000976//transcription regulatory region sequence-specific DNA binding;GO:0000977//RNA polymerase II regulatory region sequence-specific DNA binding;GO:0000978//RNA polymerase II proximal promoter sequence-specific DNA binding;GO:0000987//proximal promoter sequence-specific DNA binding;GO:0001227//DNA-binding transcription repressor activity, RNA polymerase II-specific;GO:0001228//DNA-binding …	GO:0000122//negative regulation of transcription by RNA polymerase II;GO:0000902//cell morphogenesis;GO:0001701//in utero embryonic development;GO:0001709//cell fate determination;GO:0001764//neuron migration;GO:0001775//cell activation;GO:0001819//positive regulation of cytokine production;GO:0001822//kidney development;GO:0001823//mesonephros development;GO:0002088//lens development in camera-t…
ENSEASG00005010651	2730	2093	2166	967	999	799	182.76	187.29	178.52	85.27	73.22	63.53	182.857	74.0067	-1.30499	6.85e-36	8.27e-34	AK3	adenylate kinase 3 [Source:HGNC Symbol;Acc:HGNC:17376]	Metabolism	Nucleotide metabolism	ko00230//Purine metabolism	K00944	GO:0005739//mitochondrion;GO:0005759//mitochondrial matrix	GO:0004017//adenylate kinase activity;GO:0005524//ATP binding;GO:0016776//phosphotransferase activity, phosphate group as acceptor;GO:0019205//nucleobase-containing compound kinase activity;GO:0046899//nucleoside triphosphate adenylate kinase activity	GO:0006139//nucleobase-containing compound metabolic process;GO:0046033//AMP metabolic process;GO:0046039//GTP metabolic process;GO:0046041//ITP metabolic process;GO:0046051//UTP metabolic process
MSTRG.17836	43	28	43	583	1433	537	0.76	0.62	0.93	13.11	24.86	10.29	0.77	16.0867	4.38486	1.13e-35	1.35e-33	ADGB	PREDICTED: androglobin isoform X3 [Equus asinus]	-	-	-	-	-	-	-
ENSEASG00005016576	761	521	641	182	165	196	46.69	50.24	48.41	16.59	11.08	14.28	48.4467	13.9833	-1.79269	2.76e-35	3.29e-33	FAM20A	FAM20A golgi associated secretory pathway pseudokinase [Source:HGNC Symbol;Acc:HGNC:23015]	-	-	-	-	GO:0005615//extracellular space;GO:0005623//cell;GO:0005783//endoplasmic reticulum;GO:0005794//Golgi apparatus	GO:0043539//protein serine/threonine kinase activator activity	GO:0001934//positive regulation of protein phosphorylation;GO:0009617//response to bacterium;GO:0031214//biomineral tissue development;GO:0044691//tooth eruption;GO:0055074//calcium ion homeostasis;GO:0070166//enamel mineralization
ENSEASG00005018398	8877	6684	7097	2114	3450	2488	397.65	400.37	391.4	124.89	169.46	132.4	396.473	142.25	-1.4788	2.97e-35	3.51e-33	ACSL1	acyl-CoA synthetase long chain family member 1 [Source:HGNC Symbol;Acc:HGNC:3569]	Metabolism;Organismal Systems;Cellular Processes;Organismal Systems;Organismal Systems;Metabolism;Cellular Processes;Metabolism;Metabolism	Global and overview maps;Environmental adaptation;Transport and catabolism;Endocrine system;Endocrine system;Global and overview maps;Cell growth and death;Lipid metabolism;Lipid metabolism	ko01100//Metabolic pathways;ko04714//Thermogenesis;ko04146//Peroxisome;ko03320//PPAR signaling pathway;ko04920//Adipocytokine signaling pathway;ko01212//Fatty acid metabolism;ko04216//Ferroptosis;ko00071//Fatty acid degradation;ko00061//Fatty acid biosynthesis	K01897;K01897;K01897;K01897;K01897;K01897;K01897;K01897;K01897	GO:0005739//mitochondrion;GO:0005783//endoplasmic reticulum	GO:0003824//catalytic activity;GO:0004467//long-chain fatty acid-CoA ligase activity	GO:0001676//long-chain fatty acid metabolic process;GO:0008610//lipid biosynthetic process;GO:0033211//adiponectin-activated signaling pathway;GO:0044539//long-chain fatty acid import;GO:0071902//positive regulation of protein serine/threonine kinase activity;GO:0120162//positive regulation of cold-induced thermogenesis
ENSEASG00005020424	306	199	240	44	53	41	12.07	10.49	11.65	2.29	2.29	1.92	11.4033	2.16667	-2.39591	3.75e-35	4.4e-33	MICALL2	MICAL like 2 [Source:HGNC Symbol;Acc:HGNC:29672]	Cellular Processes	Cellular community - eukaryotes	ko04530//Tight junction	K21068	-	GO:0005515//protein binding;GO:0017137//Rab GTPase binding;GO:0031005//filamin binding	GO:0032456//endocytic recycling
ENSEASG00005017384	2184	1605	1882	450	626	343	109.64	107.7	116.31	29.75	34.41	20.45	111.217	28.2033	-1.97944	4.61e-35	5.38e-33	NPDC1	neural proliferation, differentiation and control 1 [Source:HGNC Symbol;Acc:HGNC:7899]	-	-	-	-	GO:0016021//integral component of membrane	-	-
ENSEASG00005010319	2670	1876	2204	852	974	1042	111.72	104.92	113.53	46.95	44.62	51.78	110.057	47.7833	-1.20367	7e-35	8.09e-33	TCN2	transcobalamin 2 [Source:HGNC Symbol;Acc:HGNC:11653]	Organismal Systems	Digestive system	ko04977//Vitamin digestion and absorption	K14619	GO:0005615//extracellular space	GO:0031419//cobalamin binding	GO:0015889//cobalamin transport
ENSEASG00005018302	1419	1032	1138	499	484	479	116.4	113.15	114.93	53.91	43.47	46.67	114.827	48.0167	-1.25785	7.15e-35	8.21e-33	RNF149	ring finger protein 149 [Source:HGNC Symbol;Acc:HGNC:23137]	-	-	-	-	-	GO:0061630//ubiquitin protein ligase activity	GO:0031647//regulation of protein stability;GO:0035690//cellular response to drug;GO:0043409//negative regulation of MAPK cascade
MSTRG.1404	1117	820	828	275	396	349	6.8	6.68	6.21	2.21	2.64	2.52	6.56333	2.45667	-1.41773	1.04e-34	1.18e-32	Pol	Retrovirus-related Pol polyprotein LINE-1 [Bos mutus]	Organismal Systems	Sensory system	ko04740//Olfactory transduction	K04257	-	-	-
ENSEASG00005008132	55	40	51	411	571	327	1.94	1.88	2.21	19.05	21.96	13.63	2.01	18.2133	3.17973	1.12e-34	1.27e-32	DNAJC6	DnaJ heat shock protein family (Hsp40) member C6 [Source:HGNC Symbol;Acc:HGNC:15469]	Cellular Processes	Transport and catabolism	ko04144//Endocytosis	K09526	GO:0014069//postsynaptic density;GO:0045202//synapse	-	GO:0016191//synaptic vesicle uncoating;GO:0072318//clathrin coat disassembly;GO:2000369//regulation of clathrin-dependent endocytosis
ENSEASG00005000961	3128	2268	2133	771	997	649	776.17	752.21	651.59	251.98	270.84	191.27	726.657	238.03	-1.61013	2.17e-34	2.41e-32	S100A6	S100 calcium binding protein A6 [Source:HGNC Symbol;Acc:HGNC:10496]	-	-	-	-	GO:0001726//ruffle;GO:0005634//nucleus;GO:0005635//nuclear envelope;GO:0005737//cytoplasm;GO:0005829//cytosol;GO:0005886//plasma membrane;GO:0031234//extrinsic component of cytoplasmic side of plasma membrane;GO:0048471//perinuclear region of cytoplasm	GO:0005509//calcium ion binding;GO:0005523//tropomyosin binding;GO:0008270//zinc ion binding;GO:0042803//protein homodimerization activity;GO:0044548//S100 protein binding;GO:0048306//calcium-dependent protein binding	-
ENSEASG00005014293	346	269	289	12	32	40	8.59	8.92	8.83	0.4	0.87	1.18	8.78	0.816667	-3.4264	3.43e-34	3.76e-32	ATP2B2	ATPase plasma membrane Ca2+ transporting 2 [Source:HGNC Symbol;Acc:HGNC:815]	Environmental Information Processing;Environmental Information Processing;Environmental Information Processing;Organismal Systems;Organismal Systems;Organismal Systems;Organismal Systems;Organismal Systems;Organismal Systems	Signal transduction;Signal transduction;Signal transduction;Circulatory system;Digestive system;Endocrine system;Digestive system;Excretory system;Digestive system	ko04020//Calcium signaling pathway;ko04024//cAMP signaling pathway;ko04022//cGMP - PKG signaling pathway;ko04261//Adrenergic signaling in cardiomyocytes;ko04972//Pancreatic secretion;ko04925//Aldosterone synthesis and secretion;ko04970//Salivary secretion;ko04961//Endocrine and other factor-regulated calcium reabsorption;ko04978//Mineral absorption	K05850;K05850;K05850;K05850;K05850;K05850;K05850;K05850;K05850	GO:0005737//cytoplasm;GO:0016020//membrane;GO:0016021//integral component of membrane;GO:0098978//glutamatergic synapse;GO:0098982//GABA-ergic synapse	GO:0000166//nucleotide binding;GO:0005388//calcium-transporting ATPase activity;GO:0005524//ATP binding;GO:1905056//calcium-transporting ATPase activity involved in regulation of presynaptic cytosolic calcium ion concentration;GO:1905059//calcium-transporting ATPase activity involved in regulation of postsynaptic cytosolic calcium ion concentration	GO:0006816//calcium ion transport;GO:0007605//sensory perception of sound;GO:0030182//neuron differentiation;GO:0051480//regulation of cytosolic calcium ion concentration;GO:0070588//calcium ion transmembrane transport
ENSEASG00005006375	609	396	419	86	117	132	60.13	52.22	50.84	11.18	12.64	15.49	54.3967	13.1033	-2.05358	8.18e-34	8.91e-32	-	-	-	-	-	-	GO:0005739//mitochondrion	GO:0003824//catalytic activity;GO:0030151//molybdenum ion binding;GO:0030170//pyridoxal phosphate binding	-
ENSEASG00005021013	2509	1866	2047	669	1011	876	102.03	101.42	102.48	35.83	45.01	42.31	101.977	41.05	-1.31278	1.02e-33	1.1e-31	MFSD6	major facilitator superfamily domain containing 6 [Source:HGNC Symbol;Acc:HGNC:24711]	-	-	-	-	-	-	-
ENSEASG00005016325	12614	9363	10002	3816	5365	3613	632.29	627.31	617.22	251.94	294.42	215.11	625.607	253.823	-1.30143	1.47e-33	1.58e-31	CD36	CD36 molecule [Source:HGNC Symbol;Acc:HGNC:1663]	Cellular Processes;Organismal Systems;Human Diseases;Environmental Information Processing;Human Diseases;Environmental Information Processing;Organismal Systems;Organismal Systems;Organismal Systems;Organismal Systems	Transport and catabolism;Immune system;Infectious diseases;Signal transduction;Endocrine and metabolic diseases;Signaling molecules and interaction;Endocrine system;Endocrine system;Digestive system;Digestive system	ko04145//Phagosome;ko04640//Hematopoietic cell lineage;ko05144//Malaria;ko04152//AMPK signaling pathway;ko04931//Insulin resistance;ko04512//ECM-receptor interaction;ko03320//PPAR signaling pathway;ko04920//Adipocytokine signaling pathway;ko04979//Cholesterol metabolism;ko04975//Fat digestion and absorption	K06259;K06259;K06259;K06259;K06259;K06259;K06259;K06259;K06259;K06259	GO:0005623//cell;GO:0005794//Golgi apparatus;GO:0005886//plasma membrane;GO:0009897//external side of plasma membrane;GO:0009986//cell surface;GO:0016020//membrane;GO:0031526//brush border membrane;GO:0043235//receptor complex;GO:0045121//membrane raft;GO:0045177//apical part of cell;GO:0071944//cell periphery	GO:0001540//amyloid-beta binding;GO:0005041//low-density lipoprotein particle receptor activity;GO:0005044//scavenger receptor activity;GO:0008035//high-density lipoprotein particle binding;GO:0008289//lipid binding;GO:0030169//low-density lipoprotein particle binding;GO:0035325//Toll-like receptor binding;GO:0044877//protein-containing complex binding;GO:0070892//lipoteichoic acid receptor activ…	GO:0000122//negative regulation of transcription by RNA polymerase II;GO:0001954//positive regulation of cell-matrix adhesion;GO:0006898//receptor-mediated endocytosis;GO:0006910//phagocytosis, recognition;GO:0006955//immune response;GO:0007166//cell surface receptor signaling pathway;GO:0007204//positive regulation of cytosolic calcium ion concentration;GO:0007263//nitric oxide mediated signal t…
ENSEASG00005002357	416	353	441	1484	1979	1449	24.06	27.28	31.39	113.03	125.29	99.52	27.5767	112.613	2.02986	1.71e-33	1.83e-31	FZD7	frizzled class receptor 7 [Source:HGNC Symbol;Acc:HGNC:4045]	Human Diseases;Human Diseases;Human Diseases;Human Diseases;Human Diseases;Environmental Information Processing;Environmental Information Processing;Environmental Information Processing;Human Diseases;Human Diseases;Human Diseases;Cellular Processes;Organismal Systems;Human Diseases	Cancers;Infectious diseases;Neurodegenerative diseases;Cancers;Cancers;Signal transduction;Signal transduction;Signal transduction;Endocrine and metabolic diseases;Cancers;Cancers;Cellular community - eukaryotes;Endocrine system;Cancers	ko05200//Pathways in cancer;ko05165//Human papillomavirus infection;ko05010//Alzheimer disease;ko05205//Proteoglycans in cancer;ko05225//Hepatocellular carcinoma;ko04390//Hippo signaling pathway;ko04150//mTOR signaling pathway;ko04310//Wnt signaling pathway;ko04934//Cushing syndrome;ko05226//Gastric cancer;ko05224//Breast cancer;ko04550//Signaling pathways regulating pluripotency of stem cells;ko…	K02432;K02432;K02432;K02432;K02432;K02432;K02432;K02432;K02432;K02432;K02432;K02432;K02432;K02432	GO:0005886//plasma membrane;GO:0016020//membrane;GO:0016021//integral component of membrane;GO:0043231//intracellular membrane-bounded organelle;GO:0055038//recycling endosome membrane	GO:0004888//transmembrane signaling receptor activity;GO:0005109//frizzled binding;GO:0005515//protein binding;GO:0005546//phosphatidylinositol-4,5-bisphosphate binding;GO:0017147//Wnt-protein binding;GO:0030165//PDZ domain binding;GO:0042813//Wnt-activated receptor activity	GO:0006355//regulation of transcription, DNA-templated;GO:0007166//cell surface receptor signaling pathway;GO:0010812//negative regulation of cell-substrate adhesion;GO:0014834//skeletal muscle satellite cell maintenance involved in skeletal muscle regeneration;GO:0016055//Wnt signaling pathway;GO:0019827//stem cell population maintenance;GO:0033077//T cell differentiation in thymus;GO:0034446//s…
ENSEASG00005006114	2441	1815	2033	449	487	687	257.87	256.18	264.06	62.05	56.28	86.11	259.37	68.1467	-1.9283	2.68e-33	2.85e-31	SLC25A1	solute carrier family 25 member 1 [Source:HGNC Symbol;Acc:HGNC:10979]	Human Diseases;Cellular Processes;Cellular Processes;Organismal Systems;Human Diseases;Organismal Systems	Neurodegenerative diseases;Transport and catabolism;Transport and catabolism;Nervous system;Infectious diseases;Excretory system	ko05016//Huntington disease;ko04144//Endocytosis;ko04142//Lysosome;ko04721//Synaptic vesicle cycle;ko05100//Bacterial invasion of epithelial cells;ko04961//Endocrine and other factor-regulated calcium reabsorption	K04646;K04646;K04646;K04646;K04646;K04646	-	GO:0022857//transmembrane transporter activity;GO:0071913//citrate secondary active transmembrane transporter activity	GO:0055085//transmembrane transport
ENSEASG00005002194	1334	1048	1150	497	612	477	67.21	70.57	71.32	32.98	33.75	28.54	69.7	31.7567	-1.1341	3.69e-33	3.89e-31	-	-	-	-	-	-	-	GO:0005070//SH3/SH2 adaptor activity	GO:0007165//signal transduction
ENSEASG00005006774	872	664	740	282	267	284	49.84	50.64	51.99	21.12	16.67	19.19	50.8233	18.9933	-1.42	3.72e-33	3.9e-31	MGLL	monoglyceride lipase [Source:HGNC Symbol;Acc:HGNC:17038]	Metabolism;Organismal Systems;Organismal Systems;Metabolism;Organismal Systems	Global and overview maps;Environmental adaptation;Nervous system;Lipid metabolism;Endocrine system	ko01100//Metabolic pathways;ko04714//Thermogenesis;ko04723//Retrograde endocannabinoid signaling;ko00561//Glycerolipid metabolism;ko04923//Regulation of lipolysis in adipocyte	K01054;K01054;K01054;K01054;K01054	GO:0005654//nucleoplasm	-	-
ENSEASG00005008837	1040	770	944	317	332	364	72.14	71.39	80.62	28.96	25.21	29.99	74.7167	28.0533	-1.41326	3.93e-33	4.09e-31	ASL	argininosuccinate lyase [Source:HGNC Symbol;Acc:HGNC:746]	Metabolism;Metabolism;Metabolism;Metabolism	Global and overview maps;Global and overview maps;Amino acid metabolism;Amino acid metabolism	ko01100//Metabolic pathways;ko01230//Biosynthesis of amino acids;ko00250//Alanine, aspartate and glutamate metabolism;ko00220//Arginine biosynthesis	K01755;K01755;K01755;K01755	-	GO:0003824//catalytic activity;GO:0004056//argininosuccinate lyase activity;GO:0042802//identical protein binding	GO:0006520//cellular amino acid metabolic process;GO:0007626//locomotory behavior;GO:0009791//post-embryonic development;GO:0019676//ammonia assimilation cycle;GO:0042450//arginine biosynthetic process via ornithine
ENSEASG00005002302	912	688	779	222	244	150	92.83	93.6	97.62	29.76	27.19	18.13	94.6833	25.0267	-1.91964	5.03e-33	5.21e-31	ANKRD29	ankyrin repeat domain 29 [Source:HGNC Symbol;Acc:HGNC:27110]	-	-	-	-	-	GO:0005515//protein binding	-
ENSEASG00005015467	220	142	137	7	7	12	54.59	47.1	41.85	2.29	1.9	3.54	47.8467	2.57667	-4.21484	5.08e-33	5.23e-31	CSTA	cystatin A [Source:HGNC Symbol;Acc:HGNC:2481]	-	-	-	-	GO:0001533//cornified envelope;GO:0005615//extracellular space;GO:0005654//nucleoplasm;GO:0005737//cytoplasm;GO:0005829//cytosol	GO:0002020//protease binding;GO:0004866//endopeptidase inhibitor activity;GO:0004869//cysteine-type endopeptidase inhibitor activity	GO:0010466//negative regulation of peptidase activity;GO:0018149//peptide cross-linking;GO:0030216//keratinocyte differentiation;GO:0045861//negative regulation of proteolysis;GO:0098609//cell-cell adhesion
ENSEASG00005009140	8634	6801	7302	16271	18683	18212	759.59	798.6	790.2	1883.23	1797.13	1900.83	782.797	1860.4	1.2489	6.82e-33	6.98e-31	RPL3	ribosomal protein L3 [Source:HGNC Symbol;Acc:HGNC:10332]	Genetic Information Processing	Translation	ko03010//Ribosome	K02925	GO:0005730//nucleolus;GO:0005829//cytosol;GO:0005840//ribosome;GO:0032991//protein-containing complex	GO:0003735//structural constituent of ribosome	GO:0006412//translation;GO:0071353//cellular response to interleukin-4
ENSEASG00005011001	483	353	434	1453	2052	2225	9.52	8.52	9.65	37.05	42.6	49.87	9.23	43.1733	2.22574	9.95e-33	1.01e-30	SHANK2	SH3 and multiple ankyrin repeat domains 2 [Source:HGNC Symbol;Acc:HGNC:14295]	Organismal Systems	Nervous system	ko04724//Glutamatergic synapse	K15009	-	GO:0005515//protein binding	-
ENSEASG00005010566	929	741	806	46	129	123	99.97	106.58	106.77	6.52	15.2	15.72	104.44	12.48	-3.06498	1.06e-32	1.07e-30	TMEM116	transmembrane protein 116 [Source:HGNC Symbol;Acc:HGNC:25084]	-	-	-	-	-	-	-
ENSEASG00005004276	4713	3312	3988	480	656	991	353.48	332.02	368.22	47.42	53.86	88.28	351.24	63.1867	-2.47477	2.33e-32	2.34e-30	B4GALT1	beta-1,4-galactosyltransferase 1 [Source:HGNC Symbol;Acc:HGNC:924]	Metabolism;Metabolism;Metabolism;Metabolism;Metabolism;Metabolism;Metabolism;Metabolism	Global and overview maps;Glycan biosynthesis and metabolism;Glycan biosynthesis and metabolism;Glycan biosynthesis and metabolism;Glycan biosynthesis and metabolism;Carbohydrate metabolism;Glycan biosynthesis and metabolism;Glycan biosynthesis and metabolism	ko01100//Metabolic pathways;ko00510//N-Glycan biosynthesis;ko00514//Other types of O-glycan biosynthesis;ko00513//Various types of N-glycan biosynthesis;ko00601//Glycosphingolipid biosynthesis - lacto and neolacto series;ko00052//Galactose metabolism;ko00515//Mannose type O-glycan biosyntheis;ko00533//Glycosaminoglycan biosynthesis - keratan sulfate	K07966;K07966;K07966;K07966;K07966;K07966;K07966;K07966	GO:0000138//Golgi trans cisterna;GO:0005794//Golgi apparatus;GO:0005886//plasma membrane;GO:0009897//external side of plasma membrane;GO:0009986//cell surface;GO:0016323//basolateral plasma membrane;GO:0030057//desmosome;GO:0031526//brush border membrane	GO:0003831//beta-N-acetylglucosaminylglycopeptide beta-1,4-galactosyltransferase activity;GO:0003945//N-acetyllactosamine synthase activity;GO:0004461//lactose synthase activity;GO:0008378//galactosyltransferase activity;GO:0016757//transferase activity, transferring glycosyl groups;GO:0030145//manganese ion binding;GO:0035250//UDP-galactosyltransferase activity	GO:0002064//epithelial cell development;GO:0002526//acute inflammatory response;GO:0005975//carbohydrate metabolic process;GO:0005989//lactose biosynthetic process;GO:0006012//galactose metabolic process;GO:0006486//protein glycosylation;GO:0006487//protein N-linked glycosylation;GO:0007155//cell adhesion;GO:0007339//binding of sperm to zona pellucida;GO:0007341//penetration of zona pellucida;GO:…
ENSEASG00005009528	1720	1288	1349	622	811	633	92.54	92.62	89.35	44.08	47.77	40.45	91.5033	44.1	-1.05305	2.55e-32	2.54e-30	FUCA2	alpha-L-fucosidase 2 [Source:HGNC Symbol;Acc:HGNC:4008]	Cellular Processes;Metabolism	Transport and catabolism;Glycan biosynthesis and metabolism	ko04142//Lysosome;ko00511//Other glycan degradation	K01206;K01206	GO:0005615//extracellular space	GO:0004560//alpha-L-fucosidase activity	GO:0005975//carbohydrate metabolic process;GO:0006004//fucose metabolic process;GO:0009617//response to bacterium;GO:0016139//glycoside catabolic process;GO:2000535//regulation of entry of bacterium into host cell
ENSEASG00005006485	2249	1487	1934	755	734	670	85.66	75.7	90.68	37.88	30.61	30.31	84.0133	32.9333	-1.35107	3.67e-32	3.64e-30	SEMA4B	semaphorin 4B [Source:HGNC Symbol;Acc:HGNC:10730]	Organismal Systems	Development	ko04360//Axon guidance	K06521	GO:0005886//plasma membrane;GO:0016020//membrane;GO:0045202//synapse	GO:0005515//protein binding;GO:0030215//semaphorin receptor binding	-
ENSEASG00005006749	1795	1283	1505	295	399	500	145.93	139.41	150.63	31.59	35.51	48.28	145.323	38.46	-1.91784	4.1e-32	4.05e-30	-	-	Metabolism;Metabolism;Metabolism;Metabolism;Metabolism;Metabolism	Global and overview maps;Global and overview maps;Carbohydrate metabolism;Carbohydrate metabolism;Carbohydrate metabolism;Carbohydrate metabolism	ko01100//Metabolic pathways;ko01200//Carbon metabolism;ko00010//Glycolysis / Gluconeogenesis;ko00620//Pyruvate metabolism;ko00640//Propanoate metabolism;ko00630//Glyoxylate and dicarboxylate metabolism	K01895;K01895;K01895;K01895;K01895;K01895	-	GO:0003824//catalytic activity	-
ENSEASG00005005444	114	76	92	414	491	549	3.68	3.3	3.75	17.8	17.57	21.22	3.57667	18.8633	2.3989	4.6e-32	4.52e-30	KIFC3	kinesin family member C3 [Source:HGNC Symbol;Acc:HGNC:6326]	-	-	-	-	GO:0005794//Golgi apparatus;GO:0005813//centrosome;GO:0005871//kinesin complex;GO:0005915//zonula adherens	GO:0003777//microtubule motor activity;GO:0005524//ATP binding;GO:0008017//microtubule binding;GO:0008569//ATP-dependent microtubule motor activity, minus-end-directed	GO:0007017//microtubule-based process;GO:0007018//microtubule-based movement;GO:0007030//Golgi organization;GO:0045218//zonula adherens maintenance;GO:0090136//epithelial cell-cell adhesion
ENSEASG00005004806	121650	84559	102513	9422	11030	20949	3004.74	2791.7	3116.81	306.33	298.04	614.03	2971.08	406.133	-2.87096	5.89e-32	5.74e-30	PIGR	polymeric immunoglobulin receptor [Source:HGNC Symbol;Acc:HGNC:8968]	Organismal Systems	Immune system	ko04672//Intestinal immune network for IgA production	K13073	GO:0005615//extracellular space;GO:0005886//plasma membrane;GO:0043235//receptor complex	GO:0001792//polymeric immunoglobulin receptor activity	GO:0001580//detection of chemical stimulus involved in sensory perception of bitter taste;GO:0002415//immunoglobulin transcytosis in epithelial cells mediated by polymeric immunoglobulin receptor;GO:0007173//epidermal growth factor receptor signaling pathway;GO:0038093//Fc receptor signaling pathway;GO:0043113//receptor clustering
ENSEASG00005018346	860	580	752	252	311	276	33.48	30.18	36.05	12.92	13.26	12.76	33.2367	12.98	-1.35649	6.53e-32	6.33e-30	SHROOM1	shroom family member 1 [Source:HGNC Symbol;Acc:HGNC:24084]	-	-	-	-	-	GO:0045159//myosin II binding;GO:0051015//actin filament binding	GO:0000902//cell morphogenesis;GO:0051017//actin filament bundle assembly
MSTRG.3550	172	135	136	4	10	10	9.14	9.59	8.9	0.28	0.58	0.63	9.21	0.496667	-4.21285	6.57e-32	6.34e-30	--	NADPH:adrenodoxin oxidoreductase, mitochondrial isoform X4 [Equus caballus]	-	-	-	-	-	-	-
ENSEASG00005020020	1691	1401	1432	300	386	499	111.56	123.54	116.31	26.07	27.88	39.1	117.137	31.0167	-1.91708	7.14e-32	6.85e-30	CYP51A1	cytochrome P450 family 51 subfamily A member 1 [Source:HGNC Symbol;Acc:HGNC:2649]	Metabolism;Metabolism	Global and overview maps;Lipid metabolism	ko01100//Metabolic pathways;ko00100//Steroid biosynthesis	K05917;K05917	GO:0005783//endoplasmic reticulum	GO:0004497//monooxygenase activity;GO:0005506//iron ion binding;GO:0016705//oxidoreductase activity, acting on paired donors, with incorporation or reduction of molecular oxygen;GO:0020037//heme binding	GO:0055114//oxidation-reduction process
ENSEASG00005002913	1131	786	1029	311	420	298	67.84	63.02	75.99	24.57	27.58	21.23	68.95	24.46	-1.49513	8.26e-32	7.88e-30	PLVAP	plasmalemma vesicle associated protein [Source:HGNC Symbol;Acc:HGNC:13635]	-	-	-	-	GO:0005901//caveola;GO:0009986//cell surface	-	GO:0000165//MAPK cascade;GO:0002693//positive regulation of cellular extravasation;GO:0033209//tumor necrosis factor-mediated signaling pathway
ENSEASG00005013495	334	259	269	69	63	73	94.11	97.55	93.32	25.61	19.44	24.43	94.9933	23.16	-2.03619	8.38e-32	7.94e-30	CCL28	C-C motif chemokine ligand 28 [Source:HGNC Symbol;Acc:HGNC:17700]	Environmental Information Processing;Organismal Systems;Organismal Systems;Environmental Information Processing	Signaling molecules and interaction;Immune system;Immune system;Signaling molecules and interaction	ko04060//Cytokine-cytokine receptor interaction;ko04062//Chemokine signaling pathway;ko04672//Intestinal immune network for IgA production;ko04061//Viral protein interaction with cytokine and cytokine receptor	K05513;K05513;K05513;K05513	GO:0005576//extracellular region	GO:0008009//chemokine activity	GO:0001954//positive regulation of cell-matrix adhesion;GO:0006955//immune response;GO:0007204//positive regulation of cytosolic calcium ion concentration;GO:0060326//cell chemotaxis;GO:1903237//negative regulation of leukocyte tethering or rolling
ENSEASG00005016698	12	14	9	218	323	182	0.92	1.46	0.87	22.09	27.28	16.63	1.08333	22	4.34395	8.59e-32	8.09e-30	P2RX2	purinergic receptor P2X 2 [Source:HGNC Symbol;Acc:HGNC:15459]	Environmental Information Processing;Environmental Information Processing;Organismal Systems	Signaling molecules and interaction;Signal transduction;Sensory system	ko04080//Neuroactive ligand-receptor interaction;ko04020//Calcium signaling pathway;ko04742//Taste transduction	K05216;K05216;K05216	GO:0005886//plasma membrane;GO:0005887//integral component of plasma membrane;GO:0016020//membrane;GO:0016324//apical plasma membrane;GO:0043235//receptor complex	GO:0001614//purinergic nucleotide receptor activity;GO:0004931//extracellularly ATP-gated cation channel activity;GO:0005216//ion channel activity;GO:0005524//ATP binding;GO:0042802//identical protein binding	GO:0001666//response to hypoxia;GO:0003029//detection of hypoxic conditions in blood by carotid body chemoreceptor signaling;GO:0006811//ion transport;GO:0007268//chemical synaptic transmission;GO:0007274//neuromuscular synaptic transmission;GO:0007528//neuromuscular junction development;GO:0007605//sensory perception of sound;GO:0009743//response to carbohydrate;GO:0010033//response to organic s…
MSTRG.8018	363	269	271	78	70	60	4.86	4.82	4.47	1.38	1.03	0.95	4.71667	1.12	-2.07427	1.42e-31	1.33e-29	TDRD6	PREDICTED: tudor domain-containing protein 6, partial [Equus asinus]	-	-	-	-	GO:0036464//cytoplasmic ribonucleoprotein granule;GO:0043231//intracellular membrane-bounded organelle	-	GO:0003006//developmental process involved in reproduction;GO:0034660//ncRNA metabolic process;GO:0048232//male gamete generation;GO:0048869//cellular developmental process
ENSEASG00005021841	1546	1052	1191	364	379	481	131.25	119.27	124.29	41.81	34.41	47.59	124.937	41.27	-1.59803	1.57e-31	1.46e-29	GYG1	glycogenin 1 [Source:HGNC Symbol;Acc:HGNC:4699]	Metabolism;Metabolism	Global and overview maps;Carbohydrate metabolism	ko01100//Metabolic pathways;ko00500//Starch and sucrose metabolism	K00750;K00750	-	GO:0008466//glycogenin glucosyltransferase activity;GO:0016757//transferase activity, transferring glycosyl groups;GO:0030145//manganese ion binding;GO:0042803//protein homodimerization activity;GO:0102751//UDP-alpha-D-glucose:glucosyl-glycogenin alpha-D-glucosyltransferase activity	GO:0005978//glycogen biosynthetic process
ENSEASG00005017437	3370	2708	2499	987	1243	820	351.26	377.27	320.67	135.5	141.84	101.52	349.733	126.287	-1.46955	1.67e-31	1.54e-29	METTL9	methyltransferase like 9 [Source:HGNC Symbol;Acc:HGNC:24586]	-	-	-	-	-	-	-
ENSEASG00005007948	1118	779	878	408	441	415	55.56	52.4	54.92	27.48	24.77	24.98	54.2933	25.7433	-1.07658	3.07e-31	2.83e-29	ANO10	anoctamin 10 [Source:HGNC Symbol;Acc:HGNC:25519]	-	-	-	-	GO:0005886//plasma membrane;GO:0043231//intracellular membrane-bounded organelle	GO:0005227//calcium activated cation channel activity;GO:0005229//intracellular calcium activated chloride channel activity	GO:0006812//cation transport;GO:0006821//chloride transport
ENSEASG00005019111	1143	848	890	428	503	412	172.07	170.53	164.91	84.81	82.85	73.62	169.17	80.4267	-1.07273	3.41e-31	3.13e-29	CREG1	cellular repressor of E1A stimulated genes 1 [Source:HGNC Symbol;Acc:HGNC:2351]	-	-	-	-	GO:0005615//extracellular space;GO:0005667//transcription factor complex	GO:0008134//transcription factor binding;GO:0048037//cofactor binding	GO:0006355//regulation of transcription, DNA-templated
ENSEASG00005011473	1632	1205	1417	534	602	657	105.12	103.85	112.41	45.22	42.47	50.33	107.127	46.0067	-1.2194	3.51e-31	3.2e-29	GPR108	G protein-coupled receptor 108 [Source:HGNC Symbol;Acc:HGNC:17829]	-	-	-	-	GO:0016021//integral component of membrane	-	-
ENSEASG00005023182	149	114	115	935	999	587	7.26	7.43	6.9	60.04	53.32	33.99	7.19667	49.1167	2.77081	3.74e-31	3.39e-29	SYBU	syntabulin [Source:HGNC Symbol;Acc:HGNC:26011]	-	-	-	-	GO:0005874//microtubule;GO:0031982//vesicle;GO:0043231//intracellular membrane-bounded organelle	GO:0017075//syntaxin-1 binding;GO:0019894//kinesin binding	-
ENSEASG00005007382	330	248	252	14	30	43	62.82	63.1	59.06	3.51	6.25	9.72	61.66	6.49333	-3.2473	5.42e-31	4.89e-29	RAMP1	receptor activity modifying protein 1 [Source:HGNC Symbol;Acc:HGNC:9843]	Organismal Systems	Circulatory system	ko04270//Vascular smooth muscle contraction	K08447	GO:0005623//cell;GO:0005886//plasma membrane;GO:0009986//cell surface;GO:0016021//integral component of membrane;GO:0043235//receptor complex;GO:0150056//amylin receptor complex 1;GO:1990406//CGRP receptor complex	GO:0001635//calcitonin gene-related peptide receptor activity;GO:0015026//coreceptor activity;GO:0097643//amylin receptor activity;GO:1990407//calcitonin gene-related peptide binding	GO:0001525//angiogenesis;GO:0006816//calcium ion transport;GO:0006886//intracellular protein transport;GO:0007186//G protein-coupled receptor signaling pathway;GO:0007189//adenylate cyclase-activating G protein-coupled receptor signaling pathway;GO:0008277//regulation of G protein-coupled receptor signaling pathway;GO:0015031//protein transport;GO:0031623//receptor internalization;GO:0060050//pos…
ENSEASG00005011511	5134	3918	4233	1584	2137	2142	270.1	275.52	274.17	109.76	123.09	133.85	273.263	122.233	-1.16065	5.87e-31	5.27e-29	LITAF	lipopolysaccharide induced TNF factor [Source:HGNC Symbol;Acc:HGNC:16841]	Cellular Processes	Transport and catabolism	ko04142//Lysosome	K19363	GO:0005654//nucleoplasm;GO:0005765//lysosomal membrane;GO:0005794//Golgi apparatus;GO:0005829//cytosol;GO:0005886//plasma membrane;GO:0009898//cytoplasmic side of plasma membrane;GO:0043231//intracellular membrane-bounded organelle;GO:0098559//cytoplasmic side of early endosome membrane;GO:0098560//cytoplasmic side of late endosome membrane;GO:0098574//cytoplasmic side of lysosomal membrane	GO:0000978//RNA polymerase II proximal promoter sequence-specific DNA binding;GO:0001228//DNA-binding transcription activator activity, RNA polymerase II-specific;GO:0008270//zinc ion binding;GO:0050699//WW domain binding	GO:0001817//regulation of cytokine production;GO:0032496//response to lipopolysaccharide;GO:0045944//positive regulation of transcription by RNA polymerase II;GO:0071222//cellular response to lipopolysaccharide;GO:1901223//negative regulation of NIK/NF-kappaB signaling
ENSEASG00005007052	849	617	758	115	207	204	57.89	56.23	63.63	10.33	15.45	16.52	59.25	14.1	-2.07112	6.59e-31	5.87e-29	HS6ST1	heparan sulfate 6-O-sulfotransferase 1 [Source:HGNC Symbol;Acc:HGNC:5201]	Metabolism	Glycan biosynthesis and metabolism	ko00534//Glycosaminoglycan biosynthesis - heparan sulfate / heparin	K02514	GO:0005654//nucleoplasm;GO:0016021//integral component of membrane;GO:0016607//nuclear speck	GO:0008146//sulfotransferase activity;GO:0017095//heparan sulfate 6-O-sulfotransferase activity	GO:0001525//angiogenesis;GO:0015012//heparan sulfate proteoglycan biosynthetic process;GO:0015015//heparan sulfate proteoglycan biosynthetic process, enzymatic modification;GO:0048286//lung alveolus development;GO:0048666//neuron development;GO:0060716//labyrinthine layer blood vessel development
MSTRG.20998	37	21	21	262	447	603	0.6	0.64	0.58	6.02	8.8	12.44	0.606667	9.08667	3.90478	6.62e-31	5.87e-29	--	Retrovirus-related Pol polyprotein from transposon [Clonorchis sinensis]	-	-	-	-	-	-	-
ENSEASG00005003998	6032	4712	4885	2050	2714	2661	806.56	842.15	804.14	361.04	397.3	422.61	817.617	393.65	-1.05451	1.08e-30	9.48e-29	TMBIM6	transmembrane BAX inhibitor motif containing 6 [Source:HGNC Symbol;Acc:HGNC:11723]	Human Diseases	Infectious diseases	ko05130//Pathogenic Escherichia coli infection	K21889	GO:0005737//cytoplasm;GO:0005783//endoplasmic reticulum;GO:0005789//endoplasmic reticulum membrane;GO:0016021//integral component of membrane;GO:0031966//mitochondrial membrane	GO:0019899//enzyme binding;GO:0031625//ubiquitin protein ligase binding;GO:0060698//endoribonuclease inhibitor activity	GO:0010523//negative regulation of calcium ion transport into cytosol;GO:0032091//negative regulation of protein binding;GO:0032469//endoplasmic reticulum calcium ion homeostasis;GO:0033119//negative regulation of RNA splicing;GO:0034620//cellular response to unfolded protein;GO:0034976//response to endoplasmic reticulum stress;GO:0043066//negative regulation of apoptotic process;GO:0051025//nega…
ENSEASG00005022695	1015	766	830	4809	4944	3087	20.6	20.96	20.87	129.45	110.82	75.08	20.81	105.117	2.33664	1.14e-30	9.98e-29	COL14A1	collagen type XIV alpha 1 chain [Source:HGNC Symbol;Acc:HGNC:2191]	Organismal Systems	Digestive system	ko04974//Protein digestion and absorption	K08133	-	GO:0005515//protein binding	-
ENSEASG00005012656	1961	1650	1662	165	277	393	121.52	135.94	126.33	13.35	18.63	28.92	127.93	20.3	-2.6558	1.24e-30	1.07e-28	SH2D4A	SH2 domain containing 4A [Source:HGNC Symbol;Acc:HGNC:26102]	-	-	-	-	GO:0005737//cytoplasm;GO:0005829//cytosol	GO:0019902//phosphatase binding	GO:0010923//negative regulation of phosphatase activity
ENSEASG00005020495	3538	2585	2679	7222	7518	7652	635.89	621	592.77	1709.64	1479.3	1633.5	616.553	1607.48	1.3825	1.37e-30	1.18e-28	RPL12	ribosomal protein L12 [Source:HGNC Symbol;Acc:HGNC:10302]	Genetic Information Processing	Translation	ko03010//Ribosome	K02870	GO:0005840//ribosome;GO:0014069//postsynaptic density	GO:0003735//structural constituent of ribosome	GO:0006412//translation
ENSEASG00005005323	1012	745	927	3325	4757	2940	13.07	12.86	14.74	56.56	67.27	45.1	13.5567	56.31	2.05439	1.7e-30	1.46e-28	LTBP4	latent transforming growth factor beta binding protein 4 [Source:HGNC Symbol;Acc:HGNC:6717]	-	-	-	-	GO:0031012//extracellular matrix;GO:0062023//collagen-containing extracellular matrix	GO:0005509//calcium ion binding;GO:0050431//transforming growth factor beta binding	GO:0007179//transforming growth factor beta receptor signaling pathway;GO:0030162//regulation of proteolysis;GO:0046879//hormone secretion
ENSEASG00005004323	522	402	469	1163	1412	1250	16.41	17	18.19	47.84	48.62	46.7	17.2	47.72	1.47219	2.12e-30	1.82e-28	INF2	inverted formin, FH2 and WH2 domain containing [Source:HGNC Symbol;Acc:HGNC:23791]	-	-	-	-	GO:0048471//perinuclear region of cytoplasm	GO:0003779//actin binding;GO:0017048//Rho GTPase binding	GO:0016043//cellular component organization;GO:0030036//actin cytoskeleton organization;GO:0090140//regulation of mitochondrial fission
ENSEASG00005019578	2542	2100	1973	771	968	1012	164.7	180.26	156.39	65.51	68.84	76.83	167.117	70.3933	-1.24734	2.84e-30	2.41e-28	MFSD1	major facilitator superfamily domain containing 1 [Source:HGNC Symbol;Acc:HGNC:25874]	-	-	-	-	-	-	GO:0055085//transmembrane transport
ENSEASG00005004196	1972	1553	1586	687	810	852	94.43	99.4	93.5	43.33	42.47	48.46	95.7767	44.7533	-1.09768	2.85e-30	2.41e-28	MACO1	macoilin 1 [Source:HGNC Symbol;Acc:HGNC:25572]	-	-	-	-	GO:0005634//nucleus;GO:0030424//axon;GO:0030867//rough endoplasmic reticulum membrane;GO:0031965//nuclear membrane;GO:0043005//neuron projection;GO:0044306//neuron projection terminus;GO:0045202//synapse	-	GO:0007420//brain development;GO:0023041//neuronal signal transduction
ENSEASG00005010821	11250	8448	10196	1268	1930	2667	532.85	534.83	594.54	79.1	100.08	150.04	554.073	109.74	-2.33599	3e-30	2.53e-28	SERINC2	serine incorporator 2 [Source:HGNC Symbol;Acc:HGNC:23231]	-	-	-	-	GO:0016020//membrane	-	GO:0006658//phosphatidylserine metabolic process;GO:0006665//sphingolipid metabolic process
MSTRG.15903	61	45	65	494	470	339	0.59	0.58	0.77	6.29	4.98	3.89	0.646667	5.05333	2.96614	3.16e-30	2.65e-28	--	-	-	-	-	-	-	-	-
ENSEASG00005000245	140	106	142	1213	1998	790	11.03	11.16	13.77	125.88	172.35	73.93	11.9867	124.053	3.37146	3.53e-30	2.95e-28	PCOLCE2	procollagen C-endopeptidase enhancer 2 [Source:HGNC Symbol;Acc:HGNC:8739]	-	-	-	-	-	GO:0005515//protein binding;GO:0005518//collagen binding;GO:0008201//heparin binding;GO:0016504//peptidase activator activity	GO:1990830//cellular response to leukemia inhibitory factor
ENSEASG00005000539	333	266	300	82	93	86	22.89	24.41	25.17	7.39	7.07	6.92	24.1567	7.12667	-1.76112	4.86e-30	4.02e-28	-	-	Metabolism;Organismal Systems;Metabolism	Global and overview maps;Endocrine system;Lipid metabolism	ko01100//Metabolic pathways;ko03320//PPAR signaling pathway;ko00561//Glycerolipid metabolism	K00864;K00864;K00864	-	GO:0016773//phosphotransferase activity, alcohol group as acceptor	GO:0005975//carbohydrate metabolic process
ENSEASG00005008153	232	167	150	1148	1628	834	8.29	7.98	6.6	54.06	63.72	35.42	7.62333	51.0667	2.74389	6.06e-30	4.96e-28	ADAMTS5	ADAM metallopeptidase with thrombospondin type 1 motif 5 [Source:HGNC Symbol;Acc:HGNC:221]	-	-	-	-	GO:0005615//extracellular space;GO:0062023//collagen-containing extracellular matrix	GO:0004222//metalloendopeptidase activity;GO:0008201//heparin binding;GO:0008233//peptidase activity;GO:0008237//metallopeptidase activity;GO:0008270//zinc ion binding;GO:0050840//extracellular matrix binding	GO:0006508//proteolysis;GO:0042742//defense response to bacterium;GO:0120163//negative regulation of cold-induced thermogenesis
ENSEASG00005004765	3501	2495	2848	260	294	596	292.01	279.2	293.85	28.72	26.74	59.32	288.353	38.26	-2.91393	6.6e-30	5.38e-28	-	-	Environmental Information Processing;Human Diseases;Human Diseases;Environmental Information Processing;Human Diseases;Human Diseases;Human Diseases;Human Diseases;Human Diseases;Environmental Information Processing;Cellular Processes;Human Diseases;Human Diseases;Human Diseases;Environmental Information Processing;Organismal Systems;Organismal Systems;Organismal Systems;Human Diseases;Human Dise…	Signal transduction;Infectious diseases;Cancers;Signal transduction;Infectious diseases;Immune diseases;Infectious diseases;Infectious diseases;Immune diseases;Signal transduction;Transport and catabolism;Cardiovascular diseases;Immune diseases;Immune diseases;Signal transduction;Immune system;Immune system;Immune system;Immune diseases;Infectious diseases;Cardiovascular diseases;Infectious disea…	ko04151//PI3K-Akt signaling pathway;ko05169//Epstein-Barr virus infection;ko05202//Transcriptional misregulation in cancers;ko04020//Calcium signaling pathway;ko05130//Pathogenic Escherichia coli infection;ko05322//Systemic lupus erythematosus;ko05150//Staphylococcus aureus infection;ko05152//Tuberculosis;ko05323//Rheumatoid arthritis;ko04064//NF-kappa B signaling pathway;ko04145//Phagosome;ko054…	K06856;K06856;K06856;K06856;K06856;K06856;K06856;K06856;K06856;K06856;K06856;K06856;K06856;K06856;K06856;K06856;K06856;K06856;K06856;K06856;K06856;K06856;K06856;K06856;K06856;K06856;K06856	-	-	-
MSTRG.16611	326	241	230	3	13	25	29.41	29.1	25.57	0.37	1.3	2.7	28.0267	1.45667	-4.26606	7.59e-30	6.15e-28	--	-	-	-	-	-	-	-	-
ENSEASG00005010660	2357	1798	1903	891	1000	1058	190.68	194.42	189.53	94.94	88.57	101.66	191.543	95.0567	-1.01081	8.15e-30	6.57e-28	AUP1	AUP1 lipid droplet regulating VLDL assembly factor [Source:HGNC Symbol;Acc:HGNC:891]	-	-	-	-	-	GO:0005515//protein binding	GO:0030970//retrograde protein transport, ER to cytosol
ENSEASG00005019383	409	252	305	85	97	82	62.9	51.74	57.83	17.26	16.37	14.84	57.49	16.1567	-1.83118	1.02e-29	8.15e-28	-	-	-	-	-	-	-	-	GO:0007605//sensory perception of sound
ENSEASG00005013709	1032	776	822	358	475	392	57.15	57.18	55.84	25.92	28.89	25.93	56.7233	26.9133	-1.07562	1.19e-29	9.54e-28	NECTIN2	nectin cell adhesion molecule 2 [Source:HGNC Symbol;Acc:HGNC:9707]	Environmental Information Processing;Cellular Processes	Signaling molecules and interaction;Cellular community - eukaryotes	ko04514//Cell adhesion molecules (CAMs);ko04520//Adherens junction	K06531;K06531	GO:0005886//plasma membrane;GO:0005911//cell-cell junction;GO:0005915//zonula adherens;GO:0009986//cell surface;GO:0016021//integral component of membrane;GO:0043296//apical junction complex;GO:0044291//cell-cell contact zone	GO:0042802//identical protein binding;GO:0042803//protein homodimerization activity;GO:0050839//cell adhesion molecule binding	GO:0001675//acrosome assembly;GO:0002860//positive regulation of natural killer cell mediated cytotoxicity directed against tumor cell target;GO:0002891//positive regulation of immunoglobulin mediated immune response;GO:0007010//cytoskeleton organization;GO:0007155//cell adhesion;GO:0007156//homophilic cell adhesion via plasma membrane adhesion molecules;GO:0007286//spermatid development;GO:00072…
ENSEASG00005020228	729	598	603	215	219	254	21.83	22.85	21.27	8.18	6.63	9.7	21.9833	8.17	-1.428	1.32e-29	1.05e-27	AGTPBP1	ATP/GTP binding protein 1 [Source:HGNC Symbol;Acc:HGNC:17258]	-	-	-	-	GO:0005634//nucleus;GO:0005730//nucleolus;GO:0005737//cytoplasm;GO:0005739//mitochondrion;GO:0005829//cytosol;GO:0043231//intracellular membrane-bounded organelle	GO:0004181//metallocarboxypeptidase activity;GO:0008270//zinc ion binding;GO:0015631//tubulin binding	GO:0001754//eye photoreceptor cell differentiation;GO:0006508//proteolysis;GO:0007005//mitochondrion organization;GO:0007628//adult walking behavior;GO:0008285//negative regulation of cell proliferation;GO:0021549//cerebellum development;GO:0021680//cerebellar Purkinje cell layer development;GO:0021702//cerebellar Purkinje cell differentiation;GO:0021772//olfactory bulb development;GO:0021954//ce…
ENSEASG00005012871	326	209	246	973	994	834	7.74	6.58	7.19	30.57	25.84	23.52	7.17	26.6433	1.89373	1.36e-29	1.07e-27	SLIT3	slit guidance ligand 3 [Source:HGNC Symbol;Acc:HGNC:11087]	Organismal Systems	Development	ko04360//Axon guidance	K06850	GO:0005615//extracellular space	GO:0005509//calcium ion binding;GO:0005515//protein binding;GO:0048495//Roundabout binding	GO:0003180//aortic valve morphogenesis;GO:0003181//atrioventricular valve morphogenesis;GO:0007411//axon guidance;GO:0008285//negative regulation of cell proliferation;GO:0009887//animal organ morphogenesis;GO:0010629//negative regulation of gene expression;GO:0030308//negative regulation of cell growth;GO:0032870//cellular response to hormone stimulus;GO:0035385//Roundabout signaling pathway;GO:…
ENSEASG00005013040	1017	850	945	404	453	393	64.66	72.23	73.96	33.83	31.53	29.68	70.2833	31.68	-1.14961	1.45e-29	1.14e-27	HTATIP2	HIV-1 Tat interactive protein 2 [Source:HGNC Symbol;Acc:HGNC:16637]	-	-	-	-	GO:0005635//nuclear envelope;GO:0005737//cytoplasm;GO:0005829//cytosol	GO:0004674//protein serine/threonine kinase activity;GO:0016620//oxidoreductase activity, acting on the aldehyde or oxo group of donors, NAD or NADP as acceptor;GO:0051287//NAD binding	GO:0043068//positive regulation of programmed cell death;GO:0045765//regulation of angiogenesis;GO:0045944//positive regulation of transcription by RNA polymerase II;GO:0046777//protein autophosphorylation;GO:0051170//import into nucleus;GO:0055114//oxidation-reduction process
ENSEASG00005008175	1819	1312	1484	637	777	788	107.39	103.54	107.88	49.55	50.24	55.28	106.27	51.69	-1.03978	1.82e-29	1.42e-27	PGM1	phosphoglucomutase 1 [Source:HGNC Symbol;Acc:HGNC:8905]	Metabolism;Metabolism;Metabolism;Metabolism;Metabolism;Metabolism;Metabolism	Global and overview maps;Nucleotide metabolism;Carbohydrate metabolism;Carbohydrate metabolism;Carbohydrate metabolism;Carbohydrate metabolism;Carbohydrate metabolism	ko01100//Metabolic pathways;ko00230//Purine metabolism;ko00010//Glycolysis / Gluconeogenesis;ko00520//Amino sugar and nucleotide sugar metabolism;ko00500//Starch and sucrose metabolism;ko00052//Galactose metabolism;ko00030//Pentose phosphate pathway	K01835;K01835;K01835;K01835;K01835;K01835;K01835	-	GO:0000287//magnesium ion binding;GO:0004614//phosphoglucomutase activity;GO:0016868//intramolecular transferase activity, phosphotransferases	GO:0005975//carbohydrate metabolic process;GO:0006006//glucose metabolic process;GO:0071704//organic substance metabolic process
MSTRG.10261	210	158	155	559	628	615	4.28	4.31	3.89	15.02	14.03	14.9	4.16	14.65	1.81625	1.95e-29	1.52e-27	--	uncharacterized protein LOC106783330 isoform X5 [Equus caballus]	-	-	-	-	-	-	-
MSTRG.10579	214	131	153	0	5	5	11.13	8.96	9.76	0	0.27	0.3	9.95	0.19	-5.71063	2.45e-29	1.89e-27	--	LORF2 protein, partial [Crocuta crocuta]	-	-	-	-	-	-	-
ENSEASG00005014360	294	192	279	1875	1956	1129	12.44	11.09	14.55	104.51	93.1	57.6	12.6933	85.07	2.74458	2.67e-29	2.05e-27	-	-	Environmental Information Processing;Human Diseases;Cellular Processes;Human Diseases;Environmental Information Processing	Signal transduction;Infectious diseases;Cellular community - eukaryotes;Cancers;Signaling molecules and interaction	ko04151//PI3K-Akt signaling pathway;ko05165//Human papillomavirus infection;ko04510//Focal adhesion;ko05206//MicroRNAs in cancer;ko04512//ECM-receptor interaction	K06252;K06252;K06252;K06252;K06252	-	GO:0005515//protein binding	-
ENSEASG00005000323	377	262	301	86	111	89	24.06	22.35	23.65	7.23	7.76	6.75	23.3533	7.24667	-1.68824	3.31e-29	2.52e-27	PLEKHA8	pleckstrin homology domain containing A8 [Source:HGNC Symbol;Acc:HGNC:30037]	-	-	-	-	GO:0005654//nucleoplasm;GO:0005737//cytoplasm;GO:0005794//Golgi apparatus;GO:0005802//trans-Golgi network	GO:0017089//glycolipid transporter activity;GO:0051861//glycolipid binding;GO:0070273//phosphatidylinositol-4-phosphate binding;GO:0097001//ceramide binding;GO:0120013//intermembrane lipid transfer activity	GO:0006869//lipid transport;GO:0035621//ER to Golgi ceramide transport;GO:0120009//intermembrane lipid transfer
ENSEASG00005009593	1506	1098	1234	535	577	427	31.66	30.85	31.94	14.81	13.28	10.66	31.4833	12.9167	-1.28535	5.09e-29	3.81e-27	CEMIP2	cell migration inducing hyaluronidase 2 [Source:HGNC Symbol;Acc:HGNC:11869]	-	-	-	-	GO:0005886//plasma membrane;GO:0005887//integral component of plasma membrane;GO:0043231//intracellular membrane-bounded organelle	GO:0004415//hyalurononglucosaminidase activity;GO:0005509//calcium ion binding	GO:0030214//hyaluronan catabolic process
ENSEASG00005020730	2566	1902	2093	800	956	1064	173.77	172.16	174.49	71.36	70.88	85.58	173.473	75.94	-1.19178	6.37e-29	4.72e-27	TC2N	tandem C2 domains, nuclear [Source:HGNC Symbol;Acc:HGNC:19859]	-	-	-	-	GO:0005634//nucleus	-	-
ENSEASG00005001715	417	318	333	1283	2191	1364	9.91	10.1	9.74	40.14	56.98	38.49	9.91667	45.2033	2.1885	8.9e-29	6.57e-27	JAG1	jagged canonical Notch ligand 1 [Source:HGNC Symbol;Acc:HGNC:6188]	Human Diseases;Human Diseases;Organismal Systems;Human Diseases;Environmental Information Processing;Environmental Information Processing;Human Diseases;Environmental Information Processing	Cancers;Infectious diseases;Immune system;Cancers;Signal transduction;Signal transduction;Drug resistance;Signal transduction	ko05200//Pathways in cancer;ko05165//Human papillomavirus infection;ko04658//Th1 and Th2 cell differentiation;ko05224//Breast cancer;ko04371//Apelin signaling pathway;ko04668//TNF signaling pathway;ko01522//Endocrine resistance;ko04330//Notch signaling pathway	K06052;K06052;K06052;K06052;K06052;K06052;K06052;K06052	GO:0005886//plasma membrane;GO:0005912//adherens junction;GO:0016020//membrane;GO:0016021//integral component of membrane;GO:0016324//apical plasma membrane;GO:0045177//apical part of cell	GO:0005112//Notch binding;GO:0005509//calcium ion binding;GO:0005515//protein binding;GO:0005543//phospholipid binding	GO:0001953//negative regulation of cell-matrix adhesion;GO:0001974//blood vessel remodeling;GO:0002011//morphogenesis of an epithelial sheet;GO:0002456//T cell mediated immunity;GO:0003184//pulmonary valve morphogenesis;GO:0003215//cardiac right ventricle morphogenesis;GO:0007154//cell communication;GO:0007219//Notch signaling pathway;GO:0007275//multicellular organism development;GO:0009887//ani…
ENSEASG00005018425	248	174	159	1016	1141	737	18.7	17.54	14.76	100.9	94.18	66	17	87.0267	2.35592	1.03e-28	7.6e-27	ENPP6	ectonucleotide pyrophosphatase/phosphodiesterase 6 [Source:HGNC Symbol;Acc:HGNC:23409]	Metabolism	Lipid metabolism	ko00565//Ether lipid metabolism	K08743	GO:0005576//extracellular region;GO:0005886//plasma membrane	GO:0003824//catalytic activity;GO:0008081//phosphoric diester hydrolase activity;GO:0008889//glycerophosphodiester phosphodiesterase activity;GO:0047390//glycerophosphocholine cholinephosphodiesterase activity	GO:0006629//lipid metabolic process;GO:0019695//choline metabolic process
ENSEASG00005000287	171	156	161	0	3	10	9.88	12.05	11.45	0	0.19	0.68	11.1267	0.29	-5.26182	3.12e-28	2.27e-26	-	-	Metabolism;Metabolism;Metabolism;Metabolism	Global and overview maps;Lipid metabolism;Metabolism of other amino acids;Metabolism of other amino acids	ko01100//Metabolic pathways;ko00590//Arachidonic acid metabolism;ko00480//Glutathione metabolism;ko00430//Taurine and hypotaurine metabolism	K18592;K18592;K18592;K18592	GO:0031982//vesicle	GO:0036374//glutathione hydrolase activity	GO:0002682//regulation of immune system process;GO:0006750//glutathione biosynthetic process;GO:0006751//glutathione catabolic process;GO:0007283//spermatogenesis;GO:0019344//cysteine biosynthetic process;GO:0050727//regulation of inflammatory response
ENSEASG00005015730	1143	822	850	224	353	347	80.52	77.4	73.72	20.78	27.22	29.03	77.2133	25.6767	-1.58839	3.2e-28	2.33e-26	SNX7	sorting nexin 7 [Source:HGNC Symbol;Acc:HGNC:14971]	-	-	-	-	-	GO:0035091//phosphatidylinositol binding	-
ENSEASG00005019938	790	623	614	201	261	279	55.73	58.74	53.32	18.68	20.16	23.38	55.93	20.74	-1.43121	3.31e-28	2.39e-26	ESRRA	estrogen related receptor alpha [Source:HGNC Symbol;Acc:HGNC:3471]	-	-	-	-	GO:0001650//fibrillar center;GO:0005634//nucleus;GO:0005654//nucleoplasm;GO:0005737//cytoplasm;GO:0015630//microtubule cytoskeleton;GO:0045171//intercellular bridge	GO:0000978//RNA polymerase II proximal promoter sequence-specific DNA binding;GO:0001227//DNA-binding transcription repressor activity, RNA polymerase II-specific;GO:0001228//DNA-binding transcription activator activity, RNA polymerase II-specific;GO:0003677//DNA binding;GO:0003700//DNA-binding transcription factor activity;GO:0003707//steroid hormone receptor activity;GO:0005496//steroid binding…	GO:0000122//negative regulation of transcription by RNA polymerase II;GO:0006355//regulation of transcription, DNA-templated;GO:0045944//positive regulation of transcription by RNA polymerase II
ENSEASG00005017002	187	160	195	758	1577	1250	4.26	4.88	5.47	22.77	39.37	33.86	4.87	32	2.71608	4.05e-28	2.92e-26	PRAG1	PEAK1 related, kinase-activating pseudokinase 1 [Source:HGNC Symbol;Acc:HGNC:25438]	-	-	-	-	GO:0005634//nucleus;GO:0005925//focal adhesion	GO:0004672//protein kinase activity;GO:0005524//ATP binding;GO:0042802//identical protein binding	GO:0006468//protein phosphorylation;GO:0008593//regulation of Notch signaling pathway;GO:0016477//cell migration
MSTRG.3598	163	120	152	3	3	11	5.75	5.66	6.6	0.14	0.12	0.46	6.00333	0.24	-4.64466	4.66e-28	3.34e-26	--	-	-	-	-	-	-	-	-
ENSEASG00005014110	1248	1018	1077	165	310	320	79.67	86.85	84.82	13.77	21.1	24.65	83.78	19.84	-2.07819	5.26e-28	3.75e-26	MCOLN2	mucolipin 2 [Source:HGNC Symbol;Acc:HGNC:13357]	-	-	-	-	GO:0055037//recycling endosome	GO:0005261//cation channel activity;GO:0042802//identical protein binding	GO:0032722//positive regulation of chemokine production;GO:0035926//chemokine (C-C motif) ligand 2 secretion;GO:0071639//positive regulation of monocyte chemotactic protein-1 production;GO:0071642//positive regulation of macrophage inflammatory protein 1 alpha production;GO:0071651//positive regulation of chemokine (C-C motif) ligand 5 production;GO:1905517//macrophage migration;GO:1990266//neutr…
ENSEASG00005014228	386	277	300	35	44	73	35.45	34.01	33.92	4.23	4.42	7.96	34.46	5.53667	-2.63783	5.41e-28	3.84e-26	DGAT2	diacylglycerol O-acyltransferase 2 [Source:HGNC Symbol;Acc:HGNC:16940]	Metabolism;Metabolism;Organismal Systems	Global and overview maps;Lipid metabolism;Digestive system	ko01100//Metabolic pathways;ko00561//Glycerolipid metabolism;ko04975//Fat digestion and absorption	K11160;K11160;K11160	GO:0005739//mitochondrion;GO:0005783//endoplasmic reticulum;GO:0005789//endoplasmic reticulum membrane;GO:0005811//lipid droplet;GO:0016020//membrane;GO:0016021//integral component of membrane;GO:0030176//integral component of endoplasmic reticulum membrane;GO:0048471//perinuclear region of cytoplasm;GO:1990578//perinuclear endoplasmic reticulum membrane	GO:0003846//2-acylglycerol O-acyltransferase activity;GO:0004144//diacylglycerol O-acyltransferase activity;GO:0016747//transferase activity, transferring acyl groups other than amino-acyl groups;GO:0042803//protein homodimerization activity	GO:0019432//triglyceride biosynthetic process;GO:0019915//lipid storage;GO:0034383//low-density lipoprotein particle clearance;GO:0035336//long-chain fatty-acyl-CoA metabolic process;GO:0035356//cellular triglyceride homeostasis;GO:0042632//cholesterol homeostasis;GO:0046339//diacylglycerol metabolic process;GO:0055089//fatty acid homeostasis;GO:0060613//fat pad development;GO:0071400//cellular r…
ENSEASG00005022988	150	118	121	711	957	531	3.96	4.16	3.93	24.69	27.62	16.63	4.01667	22.98	2.51631	6.26e-28	4.43e-26	CDON	cell adhesion associated, oncogene regulated [Source:HGNC Symbol;Acc:HGNC:17104]	Environmental Information Processing	Signal transduction	ko04340//Hedgehog signaling pathway	K20033	GO:0005887//integral component of plasma membrane	GO:0005515//protein binding	GO:0001708//cell fate specification;GO:0001934//positive regulation of protein phosphorylation;GO:0002088//lens development in camera-type eye;GO:0007224//smoothened signaling pathway;GO:0007520//myoblast fusion;GO:0009952//anterior/posterior pattern specification;GO:0010172//embryonic body morphogenesis;GO:0014816//skeletal muscle satellite cell differentiation;GO:0021987//cerebral cortex develo…
ENSEASG00005003918	1143	929	1002	2438	3119	3115	84.39	91.68	91.08	237.09	252.12	273.17	89.05	254.127	1.51286	6.51e-28	4.58e-26	THY1	Thy-1 cell surface antigen [Source:HGNC Symbol;Acc:HGNC:11801]	Organismal Systems	Immune system	ko04670//Leukocyte transendothelial migration	K06514	GO:0005783//endoplasmic reticulum;GO:0009897//external side of plasma membrane;GO:0009986//cell surface;GO:0016324//apical plasma membrane;GO:0030425//dendrite;GO:0031362//anchored component of external side of plasma membrane;GO:0045121//membrane raft	GO:0005178//integrin binding	GO:0001525//angiogenesis;GO:0001952//regulation of cell-matrix adhesion;GO:0002693//positive regulation of cellular extravasation;GO:0007155//cell adhesion;GO:0007229//integrin-mediated signaling pathway;GO:0007267//cell-cell signaling;GO:0030334//regulation of cell migration;GO:0034116//positive regulation of heterotypic cell-cell adhesion;GO:0046549//retinal cone cell development;GO:0050860//ne…
ENSEASG00005006769	908	696	795	364	386	342	58.36	59.79	62.9	30.81	27.16	26.11	60.35	28.0267	-1.10655	7.85e-28	5.51e-26	ABTB1	ankyrin repeat and BTB domain containing 1 [Source:HGNC Symbol;Acc:HGNC:18275]	-	-	-	-	GO:0005730//nucleolus;GO:0005829//cytosol;GO:0005886//plasma membrane	GO:0005515//protein binding	-
ENSEASG00005021402	462	385	443	95	145	81	27.32	30.43	32.25	7.4	9.39	5.69	30	7.49333	-2.00128	8.71e-28	6.08e-26	SCN1B	sodium voltage-gated channel beta subunit 1 [Source:HGNC Symbol;Acc:HGNC:10586]	Organismal Systems	Circulatory system	ko04261//Adrenergic signaling in cardiomyocytes	K04845	GO:0001518//voltage-gated sodium channel complex;GO:0005887//integral component of plasma membrane;GO:0014704//intercalated disc;GO:0030315//T-tubule;GO:0033268//node of Ranvier;GO:0034706//sodium channel complex	GO:0005248//voltage-gated sodium channel activity;GO:0017080//sodium channel regulator activity;GO:0019871//sodium channel inhibitor activity;GO:0086006//voltage-gated sodium channel activity involved in cardiac muscle cell action potential;GO:0086062//voltage-gated sodium channel activity involved in Purkinje myocyte action potential	GO:0006814//sodium ion transport;GO:0007411//axon guidance;GO:0010765//positive regulation of sodium ion transport;GO:0010976//positive regulation of neuron projection development;GO:0019227//neuronal action potential propagation;GO:0021966//corticospinal neuron axon guidance;GO:0035725//sodium ion transmembrane transport;GO:0040011//locomotion;GO:0051899//membrane depolarization;GO:0060048//card…
ENSEASG00005012278	3363	2605	2810	1114	1354	1485	311.48	322.49	320.4	135.9	137.29	163.36	318.123	145.517	-1.1284	1.28e-27	8.89e-26	LMAN2	lectin, mannose binding 2 [Source:HGNC Symbol;Acc:HGNC:16986]	Genetic Information Processing	Folding, sorting and degradation	ko04141//Protein processing in endoplasmic reticulum	K10082	GO:0005615//extracellular space;GO:0005793//endoplasmic reticulum-Golgi intermediate compartment;GO:0005794//Golgi apparatus;GO:0005887//integral component of plasma membrane;GO:0009986//cell surface;GO:0016020//membrane	GO:0005537//mannose binding;GO:0030246//carbohydrate binding;GO:0031072//heat shock protein binding	GO:0006890//retrograde vesicle-mediated transport, Golgi to ER;GO:0050766//positive regulation of phagocytosis
ENSEASG00005022278	611	461	463	192	239	209	63.89	64.43	59.6	26.44	27.36	25.96	62.64	26.5867	-1.23638	1.49e-27	1.03e-25	SPCS3	signal peptidase complex subunit 3 [Source:HGNC Symbol;Acc:HGNC:26212]	Genetic Information Processing	Folding, sorting and degradation	ko03060//Protein export	K12948	GO:0005787//signal peptidase complex;GO:0016021//integral component of membrane	GO:0008233//peptidase activity	GO:0006465//signal peptide processing
ENSEASG00005006754	142	128	144	1	9	5	9.56	11.52	11.93	0.09	0.66	0.4	11.0033	0.383333	-4.8432	1.71e-27	1.18e-25	-	-	Metabolism;Metabolism;Metabolism;Metabolism;Metabolism;Metabolism;Metabolism;Metabolism	Global and overview maps;Amino acid metabolism;Amino acid metabolism;Amino acid metabolism;Amino acid metabolism;Amino acid metabolism;Amino acid metabolism;Amino acid metabolism	ko01100//Metabolic pathways;ko00270//Cysteine and methionine metabolism;ko00280//Valine, leucine and isoleucine degradation;ko00380//Tryptophan metabolism;ko00250//Alanine, aspartate and glutamate metabolism;ko00350//Tyrosine metabolism;ko00360//Phenylalanine metabolism;ko00400//Phenylalanine, tyrosine and tryptophan biosynthesis	K03334;K03334;K03334;K03334;K03334;K03334;K03334;K03334	-	GO:0016491//oxidoreductase activity	GO:0055114//oxidation-reduction process
ENSEASG00005010978	10460	8033	8834	17471	20458	19330	1277.1	1310.92	1327.83	2809.55	2734.57	2803.16	1305.28	2782.43	1.09198	1.77e-27	1.21e-25	RPL8	ribosomal protein L8 [Source:HGNC Symbol;Acc:HGNC:10368]	Genetic Information Processing	Translation	ko03010//Ribosome	K02938	GO:0005840//ribosome;GO:0014069//postsynaptic density;GO:0015934//large ribosomal subunit;GO:0022625//cytosolic large ribosomal subunit;GO:0042788//polysomal ribosome;GO:0098794//postsynapse	GO:0003723//RNA binding;GO:0003735//structural constituent of ribosome	GO:0002181//cytoplasmic translation;GO:0006412//translation
MSTRG.6389	256	230	213	29	55	48	12.9	15.41	12.91	1.75	3.02	3.13	13.74	2.63333	-2.38342	2.48e-27	1.69e-25	--	uncharacterized protein LOC111774057 [Equus caballus]	-	-	-	-	-	-	-
ENSEASG00005002158	1491	1200	1207	406	442	555	105.94	112.7	104.93	37.73	34.11	45.87	107.857	39.2367	-1.45884	2.68e-27	1.82e-25	STARD3	StAR related lipid transfer domain containing 3 [Source:HGNC Symbol;Acc:HGNC:17579]	Organismal Systems	Digestive system	ko04979//Cholesterol metabolism	K22291	GO:0005654//nucleoplasm;GO:0005739//mitochondrion;GO:0005768//endosome;GO:0005770//late endosome;GO:0005789//endoplasmic reticulum membrane;GO:0031902//late endosome membrane;GO:0043231//intracellular membrane-bounded organelle;GO:0044232//organelle membrane contact site	GO:0008289//lipid binding;GO:0015485//cholesterol binding;GO:0042803//protein homodimerization activity;GO:0120020//intermembrane cholesterol transfer activity	GO:0006701//progesterone biosynthetic process;GO:0030301//cholesterol transport;GO:0099044//vesicle tethering to endoplasmic reticulum
ENSEASG00005009930	1020	764	896	372	394	420	27.3	27.33	29.52	13.11	11.54	13.35	28.05	12.6667	-1.14696	2.95e-27	2e-25	HIPK2	homeodomain interacting protein kinase 2 [Source:HGNC Symbol;Acc:HGNC:14402]	Cellular Processes	Cell growth and death	ko04218//Cellular senescence	K08826	GO:0005634//nucleus;GO:0005737//cytoplasm;GO:0016604//nuclear body;GO:0016605//PML body;GO:0090575//RNA polymerase II transcription factor complex	GO:0001102//RNA polymerase II activating transcription factor binding;GO:0003713//transcription coactivator activity;GO:0003714//transcription corepressor activity;GO:0004672//protein kinase activity;GO:0004674//protein serine/threonine kinase activity;GO:0005524//ATP binding;GO:0046332//SMAD binding;GO:0046790//virion binding	GO:0000122//negative regulation of transcription by RNA polymerase II;GO:0001934//positive regulation of protein phosphorylation;GO:0006468//protein phosphorylation;GO:0006978//DNA damage response, signal transduction by p53 class mediator resulting in transcription of p21 class mediator;GO:0007179//transforming growth factor beta receptor signaling pathway;GO:0007224//smoothened signaling pathwa…
ENSEASG00005005047	399	266	292	52	78	90	46.44	41.38	41.84	7.97	9.94	12.44	43.22	10.1167	-2.09497	3.74e-27	2.51e-25	C1QTNF1	C1q and TNF related 1 [Source:HGNC Symbol;Acc:HGNC:14324]	-	-	-	-	GO:0005615//extracellular space;GO:0005887//integral component of plasma membrane	GO:0005515//protein binding;GO:0005518//collagen binding;GO:0042802//identical protein binding	GO:0007204//positive regulation of cytosolic calcium ion concentration;GO:0010544//negative regulation of platelet activation;GO:0010628//positive regulation of gene expression;GO:0010906//regulation of glucose metabolic process;GO:0043410//positive regulation of MAPK cascade;GO:0051897//positive regulation of protein kinase B signaling;GO:0090331//negative regulation of platelet aggregation;GO:2…
ENSEASG00005015898	702	480	585	233	281	247	111.15	101.58	114.03	48.59	48.71	46.45	108.92	47.9167	-1.18467	5.73e-27	3.83e-25	CLDN4	claudin 4 [Source:HGNC Symbol;Acc:HGNC:2046]	Environmental Information Processing;Human Diseases;Cellular Processes;Human Diseases;Organismal Systems	Signaling molecules and interaction;Infectious diseases;Cellular community - eukaryotes;Infectious diseases;Immune system	ko04514//Cell adhesion molecules (CAMs);ko05130//Pathogenic Escherichia coli infection;ko04530//Tight junction;ko05160//Hepatitis C;ko04670//Leukocyte transendothelial migration	K06087;K06087;K06087;K06087;K06087	GO:0005886//plasma membrane;GO:0005887//integral component of plasma membrane;GO:0005911//cell-cell junction;GO:0005923//bicellular tight junction;GO:0016021//integral component of membrane;GO:0016327//apicolateral plasma membrane;GO:0070160//tight junction	GO:0005198//structural molecule activity;GO:0005254//chloride channel activity	GO:0022604//regulation of cell morphogenesis;GO:0030335//positive regulation of cell migration;GO:0061436//establishment of skin barrier;GO:0070293//renal absorption;GO:0090303//positive regulation of wound healing;GO:1905050//positive regulation of metallopeptidase activity
MSTRG.967	521	374	447	2036	3035	1597	14.13	13.56	14.93	72.75	90.14	51.46	14.2067	71.45	2.33037	5.93e-27	3.94e-25	--	PREDICTED: uncharacterized protein LOC106838483 isoform X2 [Equus asinus]	-	-	-	-	-	-	-
ENSEASG00005010000	1389	1035	993	470	570	557	63.88	63.62	56.22	28.47	28.7	30.43	61.24	29.2	-1.06851	5.95e-27	3.95e-25	MAPK6	mitogen-activated protein kinase 6 [Source:HGNC Symbol;Acc:HGNC:6879]	Organismal Systems	Immune system	ko04657//IL-17 signaling pathway	K06855	GO:0005634//nucleus;GO:0005737//cytoplasm;GO:0005829//cytosol;GO:0032156//septin cytoskeleton;GO:0032991//protein-containing complex	GO:0004672//protein kinase activity;GO:0004707//MAP kinase activity;GO:0005524//ATP binding;GO:0019901//protein kinase binding;GO:0046982//protein heterodimerization activity	GO:0006468//protein phosphorylation;GO:0060999//positive regulation of dendritic spine development
ENSEASG00005000592	23	15	14	215	251	156	1.12	0.98	0.84	13.79	13.38	9.02	0.98	12.0633	3.6217	7.73e-27	5.09e-25	ADCYAP1R1	ADCYAP receptor type I [Source:HGNC Symbol;Acc:HGNC:242]	Environmental Information Processing;Environmental Information Processing;Organismal Systems;Organismal Systems;Organismal Systems	Signaling molecules and interaction;Signal transduction;Environmental adaptation;Endocrine system;Endocrine system	ko04080//Neuroactive ligand-receptor interaction;ko04024//cAMP signaling pathway;ko04713//Circadian entrainment;ko04911//Insulin secretion;ko04924//Renin secretion	K04587;K04587;K04587;K04587;K04587	GO:0016020//membrane;GO:0016021//integral component of membrane;GO:0043231//intracellular membrane-bounded organelle;GO:0043235//receptor complex	GO:0004888//transmembrane signaling receptor activity;GO:0004930//G protein-coupled receptor activity;GO:0004999//vasoactive intestinal polypeptide receptor activity	GO:0007166//cell surface receptor signaling pathway;GO:0007186//G protein-coupled receptor signaling pathway
ENSEASG00005019008	1229	897	1134	406	555	408	43.69	42.62	49.63	19.01	21.6	17.23	45.3133	19.28	-1.23283	9.57e-27	6.27e-25	GPRC5C	G protein-coupled receptor class C group 5 member C [Source:HGNC Symbol;Acc:HGNC:13309]	-	-	-	-	GO:0016021//integral component of membrane	GO:0004930//G protein-coupled receptor activity	GO:0007186//G protein-coupled receptor signaling pathway
ENSEASG00005015899	673	462	567	206	251	244	102.18	93.76	105.98	41.19	41.72	44	100.64	42.3033	-1.25036	1.4e-26	9.13e-25	CLDN3	claudin 3 [Source:HGNC Symbol;Acc:HGNC:2045]	Environmental Information Processing;Human Diseases;Cellular Processes;Human Diseases;Organismal Systems	Signaling molecules and interaction;Infectious diseases;Cellular community - eukaryotes;Infectious diseases;Immune system	ko04514//Cell adhesion molecules (CAMs);ko05130//Pathogenic Escherichia coli infection;ko04530//Tight junction;ko05160//Hepatitis C;ko04670//Leukocyte transendothelial migration	K06087;K06087;K06087;K06087;K06087	GO:0005911//cell-cell junction;GO:0005923//bicellular tight junction;GO:0016021//integral component of membrane;GO:0016327//apicolateral plasma membrane;GO:0016328//lateral plasma membrane;GO:0032991//protein-containing complex;GO:0043296//apical junction complex;GO:0070160//tight junction	GO:0005198//structural molecule activity;GO:0042802//identical protein binding	GO:0001666//response to hypoxia;GO:0001934//positive regulation of protein phosphorylation;GO:0003382//epithelial cell morphogenesis;GO:0008285//negative regulation of cell proliferation;GO:0010628//positive regulation of gene expression;GO:0010629//negative regulation of gene expression;GO:0014045//establishment of endothelial blood-brain barrier;GO:0016338//calcium-independent cell-cell adhesio…
ENSEASG00005006349	927	658	717	1871	2002	1805	34.71	32.93	33.05	92.27	82.07	80.28	33.5633	84.8733	1.33843	1.88e-26	1.22e-24	AXL	AXL receptor tyrosine kinase [Source:HGNC Symbol;Acc:HGNC:905]	Human Diseases	Drug resistance	ko01521//EGFR tyrosine kinase inhibitor resistance	K05115	GO:0005615//extracellular space;GO:0005886//plasma membrane;GO:0009986//cell surface;GO:0015629//actin cytoskeleton;GO:0043231//intracellular membrane-bounded organelle;GO:0044228//host cell surface	GO:0001786//phosphatidylserine binding;GO:0004672//protein kinase activity;GO:0004713//protein tyrosine kinase activity;GO:0005515//protein binding;GO:0005524//ATP binding	GO:0001764//neuron migration;GO:0001779//natural killer cell differentiation;GO:0001818//negative regulation of cytokine production;GO:0001961//positive regulation of cytokine-mediated signaling pathway;GO:0001974//blood vessel remodeling;GO:0006468//protein phosphorylation;GO:0006909//phagocytosis;GO:0006954//inflammatory response;GO:0007167//enzyme linked receptor protein signaling pathway;GO:0…
ENSEASG00005002633	377	269	281	64	96	50	24.06	22.7	21.46	5.73	7.07	3.65	22.74	5.48333	-2.05211	2.5e-26	1.61e-24	-	-	Metabolism;Metabolism	Global and overview maps;Lipid metabolism	ko01100//Metabolic pathways;ko00590//Arachidonic acid metabolism	K17726;K17726	-	GO:0004497//monooxygenase activity;GO:0005506//iron ion binding;GO:0016705//oxidoreductase activity, acting on paired donors, with incorporation or reduction of molecular oxygen;GO:0020037//heme binding	GO:0055114//oxidation-reduction process
ENSEASG00005001427	1264	898	981	384	547	491	101.76	96.63	97.23	40.72	48.21	46.95	98.54	45.2933	-1.12141	2.54e-26	1.63e-24	-	-	-	-	-	-	-	-	-
ENSEASG00005005403	908	735	753	255	367	349	113.08	122.34	115.44	41.83	50.04	51.62	116.953	47.83	-1.28995	2.6e-26	1.67e-24	DRAM2	DNA damage regulated autophagy modulator 2 [Source:HGNC Symbol;Acc:HGNC:28769]	-	-	-	-	GO:0001917//photoreceptor inner segment;GO:0005737//cytoplasm;GO:0005764//lysosome;GO:0005794//Golgi apparatus;GO:0016324//apical plasma membrane;GO:0043231//intracellular membrane-bounded organelle	-	GO:0007601//visual perception;GO:0010506//regulation of autophagy;GO:0045494//photoreceptor cell maintenance
ENSEASG00005014837	260	180	217	30	29	49	5.01	4.64	5.15	0.76	0.61	1.12	4.93333	0.83	-2.57138	2.88e-26	1.84e-24	NRAP	nebulin related anchoring protein [Source:HGNC Symbol;Acc:HGNC:7988]	-	-	-	-	GO:0005916//fascia adherens;GO:0005927//muscle tendon junction;GO:0030016//myofibril	GO:0003779//actin binding;GO:0017166//vinculin binding;GO:0051371//muscle alpha-actinin binding	-
ENSEASG00005021294	184	133	141	24	20	12	11.56	11.17	10.9	1.99	1.38	0.9	11.21	1.42333	-2.97744	3.17e-26	2.02e-24	-	-	Human Diseases;Human Diseases;Environmental Information Processing;Environmental Information Processing;Human Diseases;Human Diseases;Human Diseases;Organismal Systems;Human Diseases;Human Diseases;Human Diseases;Human Diseases;Organismal Systems;Human Diseases;Human Diseases;Organismal Systems;Organismal Systems;Organismal Systems;Human Diseases;Cellular Processes;Human Diseases;Organismal Syste…	Infectious diseases;Infectious disease: viral;Signal transduction;Signal transduction;Infectious diseases;Infectious diseases;Infectious diseases;Environmental adaptation;Infectious diseases;Infectious diseases;Cancers;Infectious disease: bacterial;Immune system;Infectious diseases;Infectious diseases;Immune system;Immune system;Immune system;Cancer: overview;Cell growth and death;Infectious dise…	ko05169//Epstein-Barr virus infection;ko05170//Human immunodeficiency virus 1 infection;ko04015//Rap1 signaling pathway;ko04010//MAPK signaling pathway;ko05131//Shigellosis;ko05130//Pathogenic Escherichia coli infection;ko05132//Salmonella infection;ko04714//Thermogenesis;ko05163//Human cytomegalovirus infection;ko05152//Tuberculosis;ko05205//Proteoglycans in cancer;ko05135//Yersinia infection;ko…	K04441;K04441;K04441;K04441;K04441;K04441;K04441;K04441;K04441;K04441;K04441;K04441;K04441;K04441;K04441;K04441;K04441;K04441;K04441;K04441;K04441;K04441;K04441;K04441;K04441;K04441;K04441;K04441;K04441;K04441;K04441;K04441;K04441;K04441;K04441;K04441;K04441;K04441;K04441;K04441;K04441;K04441;K04441;K04441;K04441;K04441;K04441;K04441;K04441;K04441;K04441;K04441;K04441;K04441;K04441;K04441;K04441	-	GO:0004672//protein kinase activity;GO:0005524//ATP binding	GO:0006468//protein phosphorylation
ENSEASG00005012214	6	3	2	134	292	202	0.16	0.11	0.06	4.63	8.39	6.3	0.11	6.44	5.87149	3.53e-26	2.23e-24	GRIK3	glutamate ionotropic receptor kainate type subunit 3 [Source:HGNC Symbol;Acc:HGNC:4581]	Environmental Information Processing;Organismal Systems	Signaling molecules and interaction;Nervous system	ko04080//Neuroactive ligand-receptor interaction;ko04724//Glutamatergic synapse	K05203;K05203	GO:0005886//plasma membrane;GO:0005887//integral component of plasma membrane;GO:0016020//membrane;GO:0098978//glutamatergic synapse	GO:0001640//adenylate cyclase inhibiting G protein-coupled glutamate receptor activity;GO:0004970//ionotropic glutamate receptor activity;GO:0005216//ion channel activity;GO:0015276//ligand-gated ion channel activity;GO:0015277//kainate selective glutamate receptor activity;GO:0038023//signaling receptor activity;GO:0099507//ligand-gated ion channel activity involved in regulation of presynaptic …	GO:0006811//ion transport;GO:0007215//glutamate receptor signaling pathway;GO:0007216//G protein-coupled glutamate receptor signaling pathway;GO:0042391//regulation of membrane potential
ENSEASG00005023370	2113	1545	1908	768	1021	935	141.63	138.46	157.47	67.81	74.93	74.44	145.853	72.3933	-1.01059	4.15e-26	2.6e-24	CTSA	cathepsin A [Source:HGNC Symbol;Acc:HGNC:9251]	Cellular Processes;Organismal Systems	Transport and catabolism;Endocrine system	ko04142//Lysosome;ko04614//Renin-angiotensin system	K13289;K13289	GO:0043231//intracellular membrane-bounded organelle	GO:0004185//serine-type carboxypeptidase activity	GO:0006508//proteolysis
ENSEASG00005019202	6668	4948	5541	437	823	1247	366.86	363.89	375.3	31.67	49.57	81.49	368.683	54.2433	-2.76486	4.25e-26	2.66e-24	C4BPA	complement component 4 binding protein alpha [Source:HGNC Symbol;Acc:HGNC:1325]	Organismal Systems;Human Diseases	Immune system;Infectious diseases	ko04610//Complement and coagulation cascades;ko05133//Pertussis	K04002;K04002	GO:0005615//extracellular space	-	GO:0009609//response to symbiotic bacterium;GO:0045732//positive regulation of protein catabolic process;GO:0045959//negative regulation of complement activation, classical pathway;GO:1903027//regulation of opsonization
ENSEASG00005009965	2095	1461	1786	697	905	898	78.24	72.93	82.11	34.28	37	39.83	77.76	37.0367	-1.07007	4.27e-26	2.67e-24	ATP6V0A1	ATPase H+ transporting V0 subunit a1 [Source:HGNC Symbol;Acc:HGNC:865]	Metabolism;Human Diseases;Human Diseases;Human Diseases;Cellular Processes;Metabolism;Cellular Processes;Organismal Systems;Human Diseases;Human Diseases;Organismal Systems	Global and overview maps;Infectious diseases;Infectious diseases;Immune diseases;Transport and catabolism;Energy metabolism;Transport and catabolism;Nervous system;Infectious diseases;Infectious diseases;Excretory system	ko01100//Metabolic pathways;ko05165//Human papillomavirus infection;ko05152//Tuberculosis;ko05323//Rheumatoid arthritis;ko04145//Phagosome;ko00190//Oxidative phosphorylation;ko04142//Lysosome;ko04721//Synaptic vesicle cycle;ko05120//Epithelial cell signaling in Helicobacter pylori infection;ko05110//Vibrio cholerae infection;ko04966//Collecting duct acid secretion	K02154;K02154;K02154;K02154;K02154;K02154;K02154;K02154;K02154;K02154;K02154	GO:0000220//vacuolar proton-transporting V-type ATPase, V0 domain;GO:0005737//cytoplasm;GO:0005794//Golgi apparatus;GO:0005829//cytosol;GO:0005886//plasma membrane;GO:0016607//nuclear speck;GO:0033179//proton-transporting V-type ATPase, V0 domain;GO:0043229//intracellular organelle;GO:0043231//intracellular membrane-bounded organelle;GO:0048471//perinuclear region of cytoplasm	GO:0015078//proton transmembrane transporter activity;GO:0051117//ATPase binding	GO:0016241//regulation of macroautophagy;GO:1901998//toxin transport;GO:1902600//proton transmembrane transport
MSTRG.11092	4	2	4	278	359	137	0.09	0.06	0.11	8.23	8.84	3.66	0.0866667	6.91	6.31706	4.7e-26	2.92e-24	ACSM1	acyl-coenzyme A synthetase ACSM2A, mitochondrial [Balaenoptera acutorostrata scammoni]	Metabolism;Metabolism	Global and overview maps;Carbohydrate metabolism	ko01100//Metabolic pathways;ko00650//Butanoate metabolism	K01896;K01896	GO:0044421//extracellular region part;GO:0044429//mitochondrial part	GO:0016405//CoA-ligase activity;GO:0016878//acid-thiol ligase activity;GO:0032550//purine ribonucleoside binding;GO:0043169//cation binding	GO:0006091//generation of precursor metabolites and energy;GO:0033500//carbohydrate homeostasis;GO:0035337//fatty-acyl-CoA metabolic process;GO:0046459//short-chain fatty acid metabolic process;GO:0055090//acylglycerol homeostasis;GO:0055092//sterol homeostasis
ENSEASG00005018548	321	203	219	853	930	742	12.91	10.93	10.87	45.43	40.96	35.7	11.57	40.6967	1.81452	6.01e-26	3.72e-24	JADE2	jade family PHD finger 2 [Source:HGNC Symbol;Acc:HGNC:22984]	-	-	-	-	GO:0005654//nucleoplasm	GO:0061630//ubiquitin protein ligase activity	GO:0000209//protein polyubiquitination;GO:0050767//regulation of neurogenesis;GO:0050769//positive regulation of neurogenesis;GO:0051865//protein autoubiquitination;GO:0060395//SMAD protein signal transduction;GO:1990138//neuron projection extension
ENSEASG00005000315	241	160	176	38	50	35	19.28	17.11	17.33	4	4.38	3.33	17.9067	3.90333	-2.19772	6.42e-26	3.94e-24	SCRN1	secernin 1 [Source:HGNC Symbol;Acc:HGNC:22192]	-	-	-	-	GO:0005634//nucleus;GO:0031965//nuclear membrane	GO:0016805//dipeptidase activity	GO:0006508//proteolysis
ENSEASG00005006674	1906	1653	1701	324	572	586	266.28	308.67	292.56	59.62	87.49	97.24	289.17	81.45	-1.82793	7.08e-26	4.33e-24	REXO2	RNA exonuclease 2 [Source:HGNC Symbol;Acc:HGNC:17851]	Genetic Information Processing	Translation	ko03008//Ribosome biogenesis in eukaryotes	K13288	GO:0005634//nucleus;GO:0005730//nucleolus;GO:0005739//mitochondrion;GO:0005925//focal adhesion	GO:0000175//3'-5'-exoribonuclease activity;GO:0003676//nucleic acid binding;GO:0008408//3'-5' exonuclease activity	GO:0006139//nucleobase-containing compound metabolic process
MSTRG.9573	235	169	173	1599	1849	832	5.89	5.67	5.34	52.82	50.77	24.79	5.63333	42.7933	2.92533	9.19e-26	5.6e-24	Pol	LORF2 protein, partial [Crocuta crocuta]	-	-	-	-	GO:0030141//secretory granule;GO:0031090//organelle membrane;GO:0043005//neuron projection;GO:0044421//extracellular region part;GO:0044425//membrane part	GO:0001846//opsonin binding;GO:0015179//L-amino acid transmembrane transporter activity;GO:0015666//restriction endodeoxyribonuclease activity;GO:0032934//sterol binding;GO:0034061//DNA polymerase activity;GO:0046872//metal ion binding;GO:0046983//protein dimerization activity;GO:0070325//lipoprotein particle receptor binding;GO:0071813//lipoprotein particle binding	GO:0001171//reverse transcription;GO:0002526//acute inflammatory response;GO:0006308//DNA catabolic process;GO:0006520//cellular amino acid metabolic process;GO:0006575//cellular modified amino acid metabolic process;GO:0006643//membrane lipid metabolic process;GO:0006644//phospholipid metabolic process;GO:0006956//complement activation;GO:0007610//behavior;GO:0009611//response to wounding;GO:000…
ENSEASG00005017247	112	84	101	404	445	357	4.37	4.39	4.87	20.87	19.04	16.59	4.54333	18.8333	2.05147	1.17e-25	7.09e-24	DNM1	dynamin 1 [Source:HGNC Symbol;Acc:HGNC:2972]	Cellular Processes;Environmental Information Processing;Organismal Systems;Human Diseases;Organismal Systems	Transport and catabolism;Signal transduction;Nervous system;Infectious diseases;Excretory system	ko04144//Endocytosis;ko04072//Phospholipase D signaling pathway;ko04721//Synaptic vesicle cycle;ko05100//Bacterial invasion of epithelial cells;ko04961//Endocrine and other factor-regulated calcium reabsorption	K01528;K01528;K01528;K01528;K01528	GO:0001917//photoreceptor inner segment;GO:0005654//nucleoplasm;GO:0030117//membrane coat;GO:0098684//photoreceptor ribbon synapse;GO:0098835//presynaptic endocytic zone membrane;GO:0098978//glutamatergic synapse	GO:0003924//GTPase activity;GO:0005525//GTP binding;GO:0019901//protein kinase binding;GO:0042802//identical protein binding	GO:0006897//endocytosis;GO:0006898//receptor-mediated endocytosis;GO:0007032//endosome organization;GO:0016185//synaptic vesicle budding from presynaptic endocytic zone membrane;GO:0048488//synaptic vesicle endocytosis;GO:0050804//modulation of chemical synaptic transmission;GO:1901998//toxin transport
ENSEASG00005010571	225	200	192	13	17	35	14.06	16.71	14.77	1.07	1.16	2.6	15.18	1.61	-3.23704	1.25e-25	7.56e-24	P2RY11	purinergic receptor P2Y11 [Source:HGNC Symbol;Acc:HGNC:8540]	Environmental Information Processing	Signaling molecules and interaction	ko04080//Neuroactive ligand-receptor interaction	K08387	GO:0005886//plasma membrane;GO:0016021//integral component of membrane	GO:0004930//G protein-coupled receptor activity;GO:0030594//neurotransmitter receptor activity;GO:0045031//ATP-activated adenosine receptor activity	GO:0007186//G protein-coupled receptor signaling pathway;GO:0019722//calcium-mediated signaling;GO:0023041//neuronal signal transduction;GO:0071318//cellular response to ATP
ENSEASG00005006612	2992	2022	2546	7848	8718	6378	21.84	19.74	22.9	75.44	69.69	55.32	21.4933	66.8167	1.63632	1.28e-25	7.72e-24	LRP1	LDL receptor related protein 1 [Source:HGNC Symbol;Acc:HGNC:6692]	Human Diseases;Human Diseases;Organismal Systems	Neurodegenerative diseases;Infectious diseases;Digestive system	ko05010//Alzheimer disease;ko05144//Malaria;ko04979//Cholesterol metabolism	K04550;K04550;K04550	GO:0005769//early endosome;GO:0016323//basolateral plasma membrane;GO:0043235//receptor complex	GO:0005509//calcium ion binding;GO:0005515//protein binding;GO:0016964//alpha-2 macroglobulin receptor activity;GO:0032050//clathrin heavy chain binding;GO:0034185//apolipoprotein binding;GO:0038024//cargo receptor activity;GO:0044877//protein-containing complex binding	GO:0006898//receptor-mediated endocytosis;GO:0006909//phagocytosis;GO:0010942//positive regulation of cell death;GO:0032092//positive regulation of protein binding;GO:0045807//positive regulation of endocytosis;GO:0150093//amyloid-beta clearance by transcytosis;GO:0150094//amyloid-beta clearance by cellular catabolic process;GO:1903078//positive regulation of protein localization to plasma membra…
MSTRG.15915	646	510	469	209	198	202	99.47	103.49	86.59	32.63	29.15	29.21	96.5167	30.33	-1.67003	3.34e-25	2e-23	RAB3IP	rab-3A-interacting protein isoform X3 [Otolemur garnettii]	-	-	-	-	GO:0005815//microtubule organizing center;GO:0031252//cell leading edge;GO:0043231//intracellular membrane-bounded organelle;GO:0044444//cytoplasmic part	GO:0005088//Ras guanyl-nucleotide exchange factor activity;GO:0019899//enzyme binding	GO:0006605//protein targeting;GO:0006892//post-Golgi vesicle-mediated transport;GO:0010927//cellular component assembly involved in morphogenesis;GO:0043087//regulation of GTPase activity
ENSEASG00005011722	5152	3855	4223	1666	2337	2286	237.37	237.4	239.54	101.1	117.88	125.1	238.103	114.693	-1.05381	3.94e-25	2.35e-23	IFNGR1	interferon gamma receptor 1 [Source:HGNC Symbol;Acc:HGNC:5439]	Human Diseases;Human Diseases;Environmental Information Processing;Human Diseases;Organismal Systems;Human Diseases;Human Diseases;Human Diseases;Organismal Systems;Human Diseases;Cellular Processes;Environmental Information Processing;Organismal Systems;Human Diseases;Organismal Systems;Human Diseases;Human Diseases;Environmental Information Processing	Cancers;Infectious diseases;Signaling molecules and interaction;Infectious diseases;Immune system;Infectious diseases;Infectious diseases;Infectious diseases;Immune system;Cancer: overview;Cell growth and death;Signal transduction;Immune system;Immune diseases;Development;Infectious diseases;Infectious diseases;Signal transduction	ko05200//Pathways in cancer;ko05168//Herpes simplex infection;ko04060//Cytokine-cytokine receptor interaction;ko05152//Tuberculosis;ko04659//Th17 cell differentiation;ko05167//Kaposi sarcoma-associated herpesvirus infection;ko05142//Chagas disease (American trypanosomiasis);ko05164//Influenza A;ko04658//Th1 and Th2 cell differentiation;ko05235//PD-L1 expression and PD-1 checkpoint pathway in canc…	K05132;K05132;K05132;K05132;K05132;K05132;K05132;K05132;K05132;K05132;K05132;K05132;K05132;K05132;K05132;K05132;K05132;K05132	GO:0005886//plasma membrane;GO:0016020//membrane	GO:0005515//protein binding;GO:0019955//cytokine binding	-
ENSEASG00005010449	373	266	333	105	121	94	14.88	14.17	16.42	5.51	5.31	4.44	15.1567	5.08667	-1.57516	4.16e-25	2.46e-23	ATP6V0A4	ATPase H+ transporting V0 subunit a4 [Source:HGNC Symbol;Acc:HGNC:866]	Metabolism;Human Diseases;Human Diseases;Human Diseases;Cellular Processes;Metabolism;Cellular Processes;Organismal Systems;Human Diseases;Human Diseases;Organismal Systems	Global and overview maps;Infectious diseases;Infectious diseases;Immune diseases;Transport and catabolism;Energy metabolism;Transport and catabolism;Nervous system;Infectious diseases;Infectious diseases;Excretory system	ko01100//Metabolic pathways;ko05165//Human papillomavirus infection;ko05152//Tuberculosis;ko05323//Rheumatoid arthritis;ko04145//Phagosome;ko00190//Oxidative phosphorylation;ko04142//Lysosome;ko04721//Synaptic vesicle cycle;ko05120//Epithelial cell signaling in Helicobacter pylori infection;ko05110//Vibrio cholerae infection;ko04966//Collecting duct acid secretion	K02154;K02154;K02154;K02154;K02154;K02154;K02154;K02154;K02154;K02154;K02154	GO:0000220//vacuolar proton-transporting V-type ATPase, V0 domain;GO:0005768//endosome;GO:0005886//plasma membrane;GO:0005903//brush border;GO:0016324//apical plasma membrane;GO:0016471//vacuolar proton-transporting V-type ATPase complex;GO:0031526//brush border membrane;GO:0033179//proton-transporting V-type ATPase, V0 domain;GO:0045177//apical part of cell	GO:0015078//proton transmembrane transporter activity;GO:0051117//ATPase binding	GO:0001503//ossification;GO:0006885//regulation of pH;GO:0007588//excretion;GO:0007605//sensory perception of sound;GO:1902600//proton transmembrane transport
ENSEASG00005010464	1296	1009	1031	394	525	542	88.67	97.58	85.84	35.12	38.86	43.51	90.6967	39.1633	-1.21155	5.46e-25	3.22e-23	AP1M2	adaptor related protein complex 1 subunit mu 2 [Source:HGNC Symbol;Acc:HGNC:558]	Human Diseases;Cellular Processes	Infectious disease: viral;Transport and catabolism	ko05170//Human immunodeficiency virus 1 infection;ko04142//Lysosome	K12393;K12393	GO:0030131//clathrin adaptor complex;GO:0043231//intracellular membrane-bounded organelle	-	GO:0006886//intracellular protein transport;GO:0016192//vesicle-mediated transport
ENSEASG00005010120	12	10	7	490	475	139	0.85	0.86	0.56	41.67	33.63	10.79	0.756667	28.6967	5.24508	1.09e-24	6.39e-23	CYP4B1	cytochrome P450 family 4 subfamily B member 1 [Source:HGNC Symbol;Acc:HGNC:2644]	-	-	-	-	-	GO:0005506//iron ion binding;GO:0016705//oxidoreductase activity, acting on paired donors, with incorporation or reduction of molecular oxygen;GO:0020037//heme binding	GO:0055114//oxidation-reduction process
MSTRG.6760	783	608	693	180	231	114	24.38	25.06	25.35	5.97	6.43	3.65	24.93	5.35	-2.22027	1.13e-24	6.61e-23	Pol	endonuclease/reverse transcriptase [Sus scrofa]	Metabolism;Genetic Information Processing	Global and overview maps;Translation	ko01100//Metabolic pathways;ko00970//Aminoacyl-tRNA biosynthesis	K02433;K02433	-	-	-
ENSEASG00005004749	2081	1537	1630	559	835	812	146.91	145.03	141.66	51.98	64.53	68.09	144.533	61.5333	-1.23196	1.34e-24	7.74e-23	PSEN1	presenilin 1 [Source:HGNC Symbol;Acc:HGNC:9508]	Human Diseases;Human Diseases;Environmental Information Processing;Organismal Systems;Organismal Systems;Environmental Information Processing	Infectious diseases;Neurodegenerative diseases;Signal transduction;Nervous system;Development and regeneration;Signal transduction	ko05165//Human papillomavirus infection;ko05010//Alzheimer disease;ko04310//Wnt signaling pathway;ko04722//Neurotrophin signaling pathway;ko04361//Axon regeneration;ko04330//Notch signaling pathway	K04505;K04505;K04505;K04505;K04505;K04505	GO:0000776//kinetochore;GO:0005634//nucleus;GO:0005640//nuclear outer membrane;GO:0005654//nucleoplasm;GO:0005737//cytoplasm;GO:0005739//mitochondrion;GO:0005783//endoplasmic reticulum;GO:0005790//smooth endoplasmic reticulum;GO:0005791//rough endoplasmic reticulum;GO:0005794//Golgi apparatus;GO:0005813//centrosome;GO:0005886//plasma membrane;GO:0005887//integral component of plasma membrane;GO:0…	GO:0004175//endopeptidase activity;GO:0004190//aspartic-type endopeptidase activity;GO:0005262//calcium channel activity;GO:0008013//beta-catenin binding;GO:0030165//PDZ domain binding;GO:0042500//aspartic endopeptidase activity, intramembrane cleaving;GO:0045296//cadherin binding	GO:0000045//autophagosome assembly;GO:0000122//negative regulation of transcription by RNA polymerase II;GO:0000186//activation of MAPKK activity;GO:0001568//blood vessel development;GO:0001708//cell fate specification;GO:0001756//somitogenesis;GO:0001764//neuron migration;GO:0001921//positive regulation of receptor recycling;GO:0001933//negative regulation of protein phosphorylation;GO:0001934//…
ENSEASG00005019270	531	419	498	169	180	199	48.82	51.49	56.36	20.46	18.12	21.73	52.2233	20.1033	-1.37726	1.34e-24	7.74e-23	ECHDC3	enoyl-CoA hydratase domain containing 3 [Source:HGNC Symbol;Acc:HGNC:23489]	-	-	-	-	-	GO:0003824//catalytic activity	-
ENSEASG00005020533	439	336	380	61	64	109	39.69	39.53	40.56	10.17	8.21	9.83	39.9267	9.40333	-2.08611	1.37e-24	7.89e-23	-	-	Metabolism;Metabolism	Global and overview maps;Lipid metabolism	ko01100//Metabolic pathways;ko00590//Arachidonic acid metabolism	K17726;K17726	-	GO:0004497//monooxygenase activity;GO:0005506//iron ion binding;GO:0016705//oxidoreductase activity, acting on paired donors, with incorporation or reduction of molecular oxygen;GO:0020037//heme binding	GO:0055114//oxidation-reduction process
ENSEASG00005000638	189	163	165	585	1020	701	15.35	17.7	16.5	62.59	90.71	67.63	16.5167	73.6433	2.15663	1.49e-24	8.54e-23	HES1	hes family bHLH transcription factor 1 [Source:HGNC Symbol;Acc:HGNC:5192]	Human Diseases;Human Diseases;Human Diseases;Human Diseases;Environmental Information Processing;Genetic Information Processing;Human Diseases	Cancers;Infectious diseases;Infectious diseases;Cancers;Signal transduction;Replication and repair;Endocrine and metabolic diseases	ko05200//Pathways in cancer;ko05165//Human papillomavirus infection;ko05169//Epstein-Barr virus infection;ko05224//Breast cancer;ko04330//Notch signaling pathway;ko03460//Fanconi anemia pathway;ko04950//Maturity onset diabetes of the young	K06054;K06054;K06054;K06054;K06054;K06054;K06054	GO:0005634//nucleus;GO:0005654//nucleoplasm;GO:0005737//cytoplasm;GO:0032991//protein-containing complex	GO:0000981//DNA-binding transcription factor activity, RNA polymerase II-specific;GO:0001217//bacterial-type RNA polymerase transcriptional repressor activity, sequence-specific DNA binding;GO:0001227//DNA-binding transcription repressor activity, RNA polymerase II-specific;GO:0003677//DNA binding;GO:0042803//protein homodimerization activity;GO:0042826//histone deacetylase binding;GO:0043398//HL…	GO:0000122//negative regulation of transcription by RNA polymerase II;GO:0001701//in utero embryonic development;GO:0001889//liver development;GO:0003143//embryonic heart tube morphogenesis;GO:0003151//outflow tract morphogenesis;GO:0003266//regulation of secondary heart field cardioblast proliferation;GO:0003281//ventricular septum development;GO:0006355//regulation of transcription, DNA-templat…
ENSEASG00005014802	127	96	115	10	8	4	3.63	3.67	4.04	0.4	0.27	0.15	3.78	0.273333	-3.78965	1.51e-24	8.6e-23	TDRD1	tudor domain containing 1 [Source:HGNC Symbol;Acc:HGNC:11712]	-	-	-	-	GO:0005737//cytoplasm;GO:0033391//chromatoid body;GO:0043186//P granule;GO:0071546//pi-body;GO:1990904//ribonucleoprotein complex	-	GO:0007281//germ cell development;GO:0007283//spermatogenesis;GO:0031047//gene silencing by RNA;GO:0034587//piRNA metabolic process;GO:0043046//DNA methylation involved in gamete generation
ENSEASG00005000862	2813	1807	2384	7011	11562	7402	69.71	58.23	73.61	223.68	319.16	217.7	67.1833	253.513	1.91589	1.98e-24	1.12e-22	ITGB4	integrin subunit beta 4 [Source:HGNC Symbol;Acc:HGNC:6158]	Environmental Information Processing;Human Diseases;Cellular Processes;Cellular Processes;Human Diseases;Human Diseases;Environmental Information Processing;Human Diseases	Signal transduction;Infectious diseases;Cell motility;Cellular community - eukaryotes;Cardiovascular diseases;Cardiovascular diseases;Signaling molecules and interaction;Cardiovascular diseases	ko04151//PI3K-Akt signaling pathway;ko05165//Human papillomavirus infection;ko04810//Regulation of actin cytoskeleton;ko04510//Focal adhesion;ko05414//Dilated cardiomyopathy (DCM);ko05410//Hypertrophic cardiomyopathy (HCM);ko04512//ECM-receptor interaction;ko05412//Arrhythmogenic right ventricular cardiomyopathy (ARVC)	K06525;K06525;K06525;K06525;K06525;K06525;K06525;K06525	GO:0005730//nucleolus;GO:0005886//plasma membrane;GO:0008305//integrin complex;GO:0009986//cell surface;GO:0016021//integral component of membrane;GO:0030054//cell junction;GO:0030056//hemidesmosome;GO:0031252//cell leading edge;GO:0031965//nuclear membrane;GO:0043235//receptor complex	GO:0001664//G protein-coupled receptor binding;GO:0005515//protein binding;GO:0031994//insulin-like growth factor I binding;GO:0038132//neuregulin binding	GO:0006914//autophagy;GO:0007154//cell communication;GO:0007160//cell-matrix adhesion;GO:0007229//integrin-mediated signaling pathway;GO:0009611//response to wounding;GO:0031581//hemidesmosome assembly;GO:0035878//nail development;GO:0043589//skin morphogenesis;GO:0048333//mesodermal cell differentiation;GO:0048870//cell motility
ENSEASG00005018766	333	216	299	75	61	50	14.7	12.64	16.04	4.28	2.98	2.6	14.46	3.28667	-2.13737	2.1e-24	1.19e-22	ADAM28	ADAM metallopeptidase domain 28 [Source:HGNC Symbol;Acc:HGNC:206]	-	-	-	-	GO:0005739//mitochondrion;GO:0005886//plasma membrane	GO:0004222//metalloendopeptidase activity;GO:0008237//metallopeptidase activity	GO:0006508//proteolysis
ENSEASG00005016669	202	137	173	33	31	37	34.4	31.06	36.42	6.96	5.44	7.19	33.96	6.53	-2.37868	2.36e-24	1.33e-22	BMF	Bcl2 modifying factor [Source:HGNC Symbol;Acc:HGNC:24132]	Human Diseases	Cancers	ko05206//MicroRNAs in cancer	K17460	-	-	GO:0006915//apoptotic process;GO:0010507//negative regulation of autophagy;GO:0034644//cellular response to UV;GO:0043065//positive regulation of apoptotic process;GO:0043276//anoikis
ENSEASG00005014109	1173	949	984	307	514	345	34.39	36.78	36.09	11.19	16.22	12.27	35.7533	13.2267	-1.43463	2.77e-24	1.56e-22	MASP1	mannan binding lectin serine peptidase 1 [Source:HGNC Symbol;Acc:HGNC:6901]	Human Diseases;Organismal Systems	Infectious diseases;Immune system	ko05150//Staphylococcus aureus infection;ko04610//Complement and coagulation cascades	K03992;K03992	GO:0005615//extracellular space;GO:0005654//nucleoplasm;GO:0005829//cytosol	GO:0004252//serine-type endopeptidase activity;GO:0005509//calcium ion binding;GO:0008233//peptidase activity;GO:0042803//protein homodimerization activity;GO:0048306//calcium-dependent protein binding	GO:0001867//complement activation, lectin pathway;GO:0006508//proteolysis
ENSEASG00005018875	961	717	821	271	387	382	67.7	67.51	71.2	25.14	29.85	31.96	68.8033	28.9833	-1.24725	3.33e-24	1.87e-22	LPL	lipoprotein lipase [Source:HGNC Symbol;Acc:HGNC:6677]	Human Diseases;Organismal Systems;Metabolism;Organismal Systems	Neurodegenerative diseases;Endocrine system;Lipid metabolism;Digestive system	ko05010//Alzheimer disease;ko03320//PPAR signaling pathway;ko00561//Glycerolipid metabolism;ko04979//Cholesterol metabolism	K01059;K01059;K01059;K01059	GO:0005615//extracellular space	GO:0004465//lipoprotein lipase activity;GO:0004806//triglyceride lipase activity;GO:0005102//signaling receptor binding;GO:0005509//calcium ion binding;GO:0005515//protein binding;GO:0008201//heparin binding;GO:0034185//apolipoprotein binding;GO:0042803//protein homodimerization activity;GO:0043395//heparan sulfate proteoglycan binding;GO:0052689//carboxylic ester hydrolase activity;GO:0071813//l…	GO:0006629//lipid metabolic process;GO:0006631//fatty acid metabolic process;GO:0006633//fatty acid biosynthetic process;GO:0010886//positive regulation of cholesterol storage;GO:0010890//positive regulation of sequestering of triglyceride;GO:0019433//triglyceride catabolic process;GO:0034371//chylomicron remodeling;GO:0034372//very-low-density lipoprotein particle remodeling;GO:0042632//choleste…
ENSEASG00005000414	111	75	102	520	492	384	11.05	9.98	12.5	68.18	53.62	45.4	11.1767	55.7333	2.31805	3.63e-24	2.03e-22	IGF2	insulin like growth factor 2 [Source:HGNC Symbol;Acc:HGNC:5466]	Human Diseases;Environmental Information Processing;Environmental Information Processing;Environmental Information Processing;Human Diseases;Human Diseases	Cancers;Signal transduction;Signal transduction;Signal transduction;Cancers;Cancers	ko05200//Pathways in cancer;ko04151//PI3K-Akt signaling pathway;ko04014//Ras signaling pathway;ko04010//MAPK signaling pathway;ko05205//Proteoglycans in cancer;ko05225//Hepatocellular carcinoma	K13769;K13769;K13769;K13769;K13769;K13769	GO:0005576//extracellular region;GO:0005615//extracellular space	GO:0005158//insulin receptor binding;GO:0005159//insulin-like growth factor receptor binding;GO:0005178//integrin binding;GO:0005179//hormone activity;GO:0008083//growth factor activity;GO:0043539//protein serine/threonine kinase activator activity;GO:0048018//receptor ligand activity	GO:0000122//negative regulation of transcription by RNA polymerase II;GO:0001649//osteoblast differentiation;GO:0001701//in utero embryonic development;GO:0001892//embryonic placenta development;GO:0001934//positive regulation of protein phosphorylation;GO:0008284//positive regulation of cell proliferation;GO:0009887//animal organ morphogenesis;GO:0031017//exocrine pancreas development;GO:0031056…
ENSEASG00005012390	583	406	479	3646	7110	2349	33.93	31.58	34.32	279.48	453.01	162.37	33.2767	298.287	3.16412	3.85e-24	2.15e-22	FOS	Fos proto-oncogene, AP-1 transcription factor subunit [Source:HGNC Symbol;Acc:HGNC:3796]	Human Diseases;Human Diseases;Human Diseases;Environmental Information Processing;Human Diseases;Human Diseases;Human Diseases;Environmental Information Processing;Human Diseases;Human Diseases;Organismal Systems;Human Diseases;Cellular Processes;Human Diseases;Organismal Systems;Organismal Systems;Human Diseases;Human Diseases;Organismal Systems;Human Diseases;Human Diseases;Organismal Systems;O…	Cancers;Infectious diseases;Infectious disease: viral;Signal transduction;Infectious diseases;Infectious diseases;Infectious diseases;Signal transduction;Immune diseases;Infectious disease: bacterial;Immune system;Infectious diseases;Cell growth and death;Infectious diseases;Immune system;Immune system;Cancer: overview;Infectious diseases;Endocrine system;Cancers;Cardiovascular diseases;Nervous s…	ko05200//Pathways in cancer;ko05166//HTLV-I infection;ko05170//Human immunodeficiency virus 1 infection;ko04010//MAPK signaling pathway;ko05130//Pathogenic Escherichia coli infection;ko05132//Salmonella infection;ko05162//Measles;ko04024//cAMP signaling pathway;ko05323//Rheumatoid arthritis;ko05135//Yersinia infection;ko04659//Th17 cell differentiation;ko05167//Kaposi sarcoma-associated herpesvir…	K04379;K04379;K04379;K04379;K04379;K04379;K04379;K04379;K04379;K04379;K04379;K04379;K04379;K04379;K04379;K04379;K04379;K04379;K04379;K04379;K04379;K04379;K04379;K04379;K04379;K04379;K04379;K04379;K04379;K04379;K04379;K04379;K04379;K04379;K04379;K04379;K04379;K04379;K04379;K04379	GO:0005634//nucleus;GO:0005654//nucleoplasm;GO:0005667//transcription factor complex;GO:0005737//cytoplasm;GO:0005783//endoplasmic reticulum;GO:0032993//protein-DNA complex;GO:0035976//transcription factor AP-1 complex	GO:0000978//RNA polymerase II proximal promoter sequence-specific DNA binding;GO:0000979//RNA polymerase II core promoter sequence-specific DNA binding;GO:0001102//RNA polymerase II activating transcription factor binding;GO:0001228//DNA-binding transcription activator activity, RNA polymerase II-specific;GO:0003677//DNA binding;GO:0003682//chromatin binding;GO:0003700//DNA-binding transcription …	GO:0006355//regulation of transcription, DNA-templated;GO:0006357//regulation of transcription by RNA polymerase II;GO:0007179//transforming growth factor beta receptor signaling pathway;GO:0007399//nervous system development;GO:0010468//regulation of gene expression;GO:0031668//cellular response to extracellular stimulus;GO:0034614//cellular response to reactive oxygen species;GO:0035914//skelet…
MSTRG.6263	441	325	375	140	162	157	9.23	9.09	9.66	3.86	3.71	3.9	9.32667	3.82333	-1.28653	4.23e-24	2.35e-22	ERMAP	butyrophilin subfamily 1 member A1-like [Loxodonta africana]	-	-	-	-	GO:0016021//integral component of membrane	-	GO:0002683//negative regulation of immune system process;GO:0009892//negative regulation of metabolic process;GO:0009968//negative regulation of signal transduction;GO:0042098//T cell proliferation;GO:0044238//primary metabolic process;GO:0050663//cytokine secretion;GO:0050851//antigen receptor-mediated signaling pathway;GO:0050863//regulation of T cell activation;GO:0051239//regulation of multic…
ENSEASG00005018274	369	302	381	1318	1620	2202	12.23	13.5	15.62	57.23	58.57	87.01	13.7833	67.6033	2.29417	4.91e-24	2.71e-22	CRABP2	cellular retinoic acid binding protein 2 [Source:HGNC Symbol;Acc:HGNC:2339]	-	-	-	-	GO:0005634//nucleus;GO:0005654//nucleoplasm;GO:0005737//cytoplasm;GO:0005783//endoplasmic reticulum;GO:0005829//cytosol	GO:0001972//retinoic acid binding;GO:0008289//lipid binding;GO:0030332//cyclin binding	GO:0035115//embryonic forelimb morphogenesis;GO:0042573//retinoic acid metabolic process;GO:0048385//regulation of retinoic acid receptor signaling pathway;GO:0048672//positive regulation of collateral sprouting
ENSEASG00005010642	162	145	150	25	20	11	10.98	13.11	12.48	2.23	1.48	0.88	12.19	1.53	-2.99409	5.07e-24	2.79e-22	SPATA6L	spermatogenesis associated 6 like [Source:HGNC Symbol;Acc:HGNC:25472]	-	-	-	-	GO:0097224//sperm connecting piece	GO:0032027//myosin light chain binding	GO:0007283//spermatogenesis
ENSEASG00005022968	1955	1444	1632	801	707	723	28.91	28.57	29.68	15.61	11.46	12.72	29.0533	13.2633	-1.13126	7.55e-24	4.14e-22	ABCA1	ATP binding cassette subfamily A member 1 [Source:HGNC Symbol;Acc:HGNC:29]	Environmental Information Processing;Organismal Systems;Organismal Systems	Membrane transport;Digestive system;Digestive system	ko02010//ABC transporters;ko04979//Cholesterol metabolism;ko04975//Fat digestion and absorption	K05641;K05641;K05641	GO:0005768//endosome;GO:0005794//Golgi apparatus;GO:0005886//plasma membrane;GO:0005887//integral component of plasma membrane;GO:0009897//external side of plasma membrane;GO:0016021//integral component of membrane;GO:0030139//endocytic vesicle;GO:0043231//intracellular membrane-bounded organelle;GO:0045121//membrane raft;GO:0045335//phagocytic vesicle;GO:0048471//perinuclear region of cytoplasm	GO:0005102//signaling receptor binding;GO:0005524//ATP binding;GO:0005548//phospholipid transporter activity;GO:0016887//ATPase activity;GO:0019905//syntaxin binding;GO:0031210//phosphatidylcholine binding;GO:0031267//small GTPase binding;GO:0034185//apolipoprotein binding;GO:0034186//apolipoprotein A-I binding;GO:0034188//apolipoprotein A-I receptor activity;GO:0042626//ATPase activity, coupled …	GO:0002790//peptide secretion;GO:0006497//protein lipidation;GO:0006911//phagocytosis, engulfment;GO:0007040//lysosome organization;GO:0007186//G protein-coupled receptor signaling pathway;GO:0007189//adenylate cyclase-activating G protein-coupled receptor signaling pathway;GO:0008203//cholesterol metabolic process;GO:0010875//positive regulation of cholesterol efflux;GO:0016197//endosomal transp…
ENSEASG00005017112	117	85	96	320	403	368	10.35	10.05	10.45	37.27	39.02	38.65	10.2833	38.3133	1.89754	9.03e-24	4.93e-22	PDGFRL	platelet derived growth factor receptor like [Source:HGNC Symbol;Acc:HGNC:8805]	-	-	-	-	-	-	-
ENSEASG00005021899	923	743	826	2830	3938	2342	38.65	41.59	42.58	156.09	180.54	116.49	40.94	151.04	1.88335	9.77e-24	5.32e-22	GAS6	growth arrest specific 6 [Source:HGNC Symbol;Acc:HGNC:4168]	Human Diseases	Drug resistance	ko01521//EGFR tyrosine kinase inhibitor resistance	K05464	GO:0005576//extracellular region;GO:0005615//extracellular space;GO:0005737//cytoplasm	GO:0001786//phosphatidylserine binding;GO:0005102//signaling receptor binding;GO:0005509//calcium ion binding;GO:0030296//protein tyrosine kinase activator activity;GO:0030674//protein binding, bridging;GO:0030971//receptor tyrosine kinase binding;GO:0043027//cysteine-type endopeptidase inhibitor activity involved in apoptotic process;GO:0048018//receptor ligand activity	GO:0001764//neuron migration;GO:0001934//positive regulation of protein phosphorylation;GO:0001961//positive regulation of cytokine-mediated signaling pathway;GO:0006468//protein phosphorylation;GO:0006909//phagocytosis;GO:0007165//signal transduction;GO:0007167//enzyme linked receptor protein signaling pathway;GO:0007596//blood coagulation;GO:0009267//cellular response to starvation;GO:0010628//…
ENSEASG00005021339	975	719	839	1781	2180	1836	21.04	20.71	22.29	50.73	51.49	47.08	21.3467	49.7667	1.22117	1.2e-23	6.5e-22	NFAT5	nuclear factor of activated T cells 5 [Source:HGNC Symbol;Acc:HGNC:7774]	-	-	-	-	GO:0005634//nucleus;GO:0005654//nucleoplasm;GO:0005737//cytoplasm;GO:0005829//cytosol	GO:0000978//RNA polymerase II proximal promoter sequence-specific DNA binding;GO:0001228//DNA-binding transcription activator activity, RNA polymerase II-specific;GO:0003677//DNA binding;GO:0003700//DNA-binding transcription factor activity	GO:0001816//cytokine production;GO:0006355//regulation of transcription, DNA-templated;GO:0006366//transcription by RNA polymerase II;GO:0010628//positive regulation of gene expression;GO:0045944//positive regulation of transcription by RNA polymerase II;GO:0070884//regulation of calcineurin-NFAT signaling cascade;GO:0071345//cellular response to cytokine stimulus;GO:1901224//positive regulation …
ENSEASG00005012347	1481	1123	1236	232	364	453	100.49	102.01	103.48	20.68	27.12	36.56	101.993	28.12	-1.85881	1.31e-23	7.08e-22	TMEM120B	transmembrane protein 120B [Source:HGNC Symbol;Acc:HGNC:32008]	-	-	-	-	GO:0005637//nuclear inner membrane;GO:0016021//integral component of membrane	-	GO:0045444//fat cell differentiation;GO:0051291//protein heterooligomerization
MSTRG.21004	298	158	224	707	1046	884	17.96	12.73	16.62	56.13	69.02	63.28	15.77	62.81	1.99381	1.33e-23	7.17e-22	CCND1	PREDICTED: G1/S-specific cyclin-D1 [Equus przewalskii]	Human Diseases;Environmental Information Processing;Human Diseases;Human Diseases;Human Diseases;Human Diseases;Human Diseases;Human Diseases;Human Diseases;Cellular Processes;Human Diseases;Human Diseases;Cellular Processes;Human Diseases;Cellular Processes;Human Diseases;Environmental Information Processing;Environmental Information Processing;Human Diseases;Organismal Systems;Environmental Inf…	Cancers;Signal transduction;Infectious diseases;Infectious diseases;Infectious diseases;Infectious diseases;Infectious diseases;Cancers;Cancers;Cellular community - eukaryotes;Infectious diseases;Cardiovascular diseases;Cellular community - eukaryotes;Cancers;Cell growth and death;Cancers;Signal transduction;Signal transduction;Infectious diseases;Endocrine system;Signal transduction;Endocrine an…	ko05200//Pathways in cancer;ko04151//PI3K-Akt signaling pathway;ko05165//Human papillomavirus infection;ko05166//HTLV-I infection;ko05169//Epstein-Barr virus infection;ko05163//Human cytomegalovirus infection;ko05162//Measles;ko05203//Viral carcinogenesis;ko05205//Proteoglycans in cancer;ko04510//Focal adhesion;ko05167//Kaposi sarcoma-associated herpesvirus infection;ko05416//Viral myocarditis;ko…	K04503;K04503;K04503;K04503;K04503;K04503;K04503;K04503;K04503;K04503;K04503;K04503;K04503;K04503;K04503;K04503;K04503;K04503;K04503;K04503;K04503;K04503;K04503;K04503;K04503;K04503;K04503;K04503;K04503;K04503;K04503;K04503;K04503;K04503;K04503;K04503;K04503;K04503;K04503;K04503;K04503;K04503;K04503;K04503;K04503;K04503	GO:0031981//nuclear lumen;GO:0043296//apical junction complex;GO:0044444//cytoplasmic part	GO:0003712//transcription coregulator activity;GO:0016301//kinase activity;GO:0019887//protein kinase regulator activity;GO:0019900//kinase binding	GO:0000079//regulation of cyclin-dependent protein serine/threonine kinase activity;GO:0000082//G1/S transition of mitotic cell cycle;GO:0003006//developmental process involved in reproduction;GO:0006357//regulation of transcription by RNA polymerase II;GO:0007589//body fluid secretion;GO:0009411//response to UV;GO:0009968//negative regulation of signal transduction;GO:0010038//response to metal …
ENSEASG00005002822	2796	2055	2235	830	950	548	111.78	110.04	109.33	45.91	41.59	25.59	110.383	37.6967	-1.55001	1.35e-23	7.25e-22	SORT1	sortilin 1 [Source:HGNC Symbol;Acc:HGNC:11186]	Cellular Processes;Organismal Systems;Organismal Systems	Transport and catabolism;Nervous system;Digestive system	ko04142//Lysosome;ko04722//Neurotrophin signaling pathway;ko04979//Cholesterol metabolism	K12388;K12388;K12388	GO:0005764//lysosome;GO:0005769//early endosome;GO:0005794//Golgi apparatus;GO:0005829//cytosol;GO:0005886//plasma membrane;GO:0005905//clathrin-coated pit;GO:0009986//cell surface;GO:0016021//integral component of membrane;GO:0030136//clathrin-coated vesicle;GO:0030140//trans-Golgi network transport vesicle;GO:0030659//cytoplasmic vesicle membrane;GO:0031410//cytoplasmic vesicle;GO:0048471//peri…	GO:0005515//protein binding;GO:0010465//nerve growth factor receptor activity;GO:0019899//enzyme binding;GO:0030379//neurotensin receptor activity, non-G protein-coupled;GO:0048406//nerve growth factor binding	GO:0006622//protein targeting to lysosome;GO:0006895//Golgi to endosome transport;GO:0006897//endocytosis;GO:0007186//G protein-coupled receptor signaling pathway;GO:0007218//neuropeptide signaling pathway;GO:0008333//endosome to lysosome transport;GO:0008625//extrinsic apoptotic signaling pathway via death domain receptors;GO:0010468//regulation of gene expression;GO:0014902//myotube differentia…
ENSEASG00005003931	146	95	108	473	667	415	5.3	4.61	4.83	22.61	26.51	17.89	4.91333	22.3367	2.18464	1.54e-23	8.24e-22	AMOTL2	angiomotin like 2 [Source:HGNC Symbol;Acc:HGNC:17812]	Cellular Processes	Cellular community - eukaryotes	ko04530//Tight junction	K06104	GO:0005923//bicellular tight junction;GO:0016324//apical plasma membrane;GO:0031410//cytoplasmic vesicle	GO:0042802//identical protein binding	-
MSTRG.5405	171	101	130	1	2	4	3.8	3	3.56	0.03	0.05	0.11	3.45333	0.0633333	-5.76888	1.83e-23	9.77e-22	SPATA31D1	PREDICTED: spermatogenesis-associated protein 31D1-like [Lipotes vexillifer]	-	-	-	-	-	-	-
MSTRG.5916	406	300	340	1067	1199	893	25.33	25.01	26.11	87.67	81.89	66.17	25.4833	78.5767	1.62455	1.94e-23	1.03e-21	--	vesicle-associated membrane protein 2 isoform X1 [Phyllostomus discolor]	Organismal Systems;Organismal Systems;Organismal Systems;Organismal Systems;Genetic Information Processing	Digestive system;Endocrine system;Nervous system;Excretory system;Folding, sorting and degradation	ko04970//Salivary secretion;ko04911//Insulin secretion;ko04721//Synaptic vesicle cycle;ko04962//Vasopressin-regulated water reabsorption;ko04130//SNARE interactions in vesicular transport	K13504;K13504;K13504;K13504;K13504	GO:0016021//integral component of membrane;GO:0030658//transport vesicle membrane;GO:0030665//clathrin-coated vesicle membrane;GO:0030667//secretory granule membrane;GO:0031201//SNARE complex;GO:0031984//organelle subcompartment;GO:0044463//cell projection part	GO:0008289//lipid binding;GO:0019905//syntaxin binding	GO:0001505//regulation of neurotransmitter levels;GO:0002278//eosinophil activation involved in immune response;GO:0002283//neutrophil activation involved in immune response;GO:0002323//natural killer cell activation involved in immune response;GO:0006835//dicarboxylic acid transport;GO:0006886//intracellular protein transport;GO:0006887//exocytosis;GO:0007589//body fluid secretion;GO:0009746//re…
ENSEASG00005010229	824	585	644	272	380	317	86.61	82.19	83.34	37.66	43.73	39.58	84.0467	40.3233	-1.05958	2.41e-23	1.28e-21	BTG3	BTG anti-proliferation factor 3 [Source:HGNC Symbol;Acc:HGNC:1132]	Genetic Information Processing	Folding, sorting and degradation	ko03018//RNA degradation	K14443	GO:0005737//cytoplasm	-	GO:0045930//negative regulation of mitotic cell cycle
MSTRG.17289	81	51	46	423	389	289	2.94	2.41	1.97	19.59	16.72	13.35	2.44	16.5533	2.76217	2.44e-23	1.29e-21	--	uncharacterized protein LOC114670959 [Macaca mulatta]	-	-	-	-	-	-	-
MSTRG.3597	123	96	97	5	2	6	5.69	5.93	5.52	0.3	0.1	0.33	5.71333	0.243333	-4.55333	2.59e-23	1.37e-21	--	-	-	-	-	-	-	-	-
ENSEASG00005023134	443	289	336	60	86	31	18.15	15.82	16.95	3.24	3.86	1.51	16.9733	2.87	-2.56415	2.8e-23	1.47e-21	ITGB6	integrin subunit beta 6 [Source:HGNC Symbol;Acc:HGNC:6161]	Environmental Information Processing;Human Diseases;Cellular Processes;Cellular Processes;Human Diseases;Human Diseases;Environmental Information Processing;Human Diseases	Signal transduction;Infectious diseases;Cell motility;Cellular community - eukaryotes;Cardiovascular diseases;Cardiovascular diseases;Signaling molecules and interaction;Cardiovascular diseases	ko04151//PI3K-Akt signaling pathway;ko05165//Human papillomavirus infection;ko04810//Regulation of actin cytoskeleton;ko04510//Focal adhesion;ko05414//Dilated cardiomyopathy (DCM);ko05410//Hypertrophic cardiomyopathy (HCM);ko04512//ECM-receptor interaction;ko05412//Arrhythmogenic right ventricular cardiomyopathy (ARVC)	K06589;K06589;K06589;K06589;K06589;K06589;K06589;K06589	GO:0005654//nucleoplasm;GO:0005813//centrosome;GO:0005925//focal adhesion;GO:0008305//integrin complex;GO:0009897//external side of plasma membrane;GO:0030054//cell junction;GO:0034685//integrin alphav-beta6 complex;GO:0043235//receptor complex	GO:0005178//integrin binding;GO:0038023//signaling receptor activity	GO:0006954//inflammatory response;GO:0007155//cell adhesion;GO:0007160//cell-matrix adhesion;GO:0007229//integrin-mediated signaling pathway;GO:0033627//cell adhesion mediated by integrin;GO:0038044//transforming growth factor-beta secretion;GO:1901388//regulation of transforming growth factor beta activation
ENSEASG00005003466	4784	3527	3551	7884	8820	8182	354.54	349.37	323.98	769.56	715.6	720.2	342.63	735.12	1.10133	3.75e-23	1.97e-21	RPS19	ribosomal protein S19 [Source:HGNC Symbol;Acc:HGNC:10402]	Genetic Information Processing	Translation	ko03010//Ribosome	K02966	GO:0005654//nucleoplasm;GO:0005730//nucleolus;GO:0005737//cytoplasm;GO:0005829//cytosol;GO:0005840//ribosome;GO:0014069//postsynaptic density;GO:0022627//cytosolic small ribosomal subunit;GO:0045202//synapse	GO:0003735//structural constituent of ribosome;GO:0017134//fibroblast growth factor binding;GO:0019901//protein kinase binding;GO:0042802//identical protein binding	GO:0000028//ribosomal small subunit assembly;GO:0000462//maturation of SSU-rRNA from tricistronic rRNA transcript (SSU-rRNA, 5.8S rRNA, LSU-rRNA);GO:0002548//monocyte chemotaxis;GO:0006364//rRNA processing;GO:0006412//translation;GO:0007000//nucleolus organization;GO:0007219//Notch signaling pathway;GO:0030218//erythrocyte differentiation;GO:0030490//maturation of SSU-rRNA;GO:0031640//killing of …
ENSEASG00005016029	621	469	500	242	271	250	46.2	46.63	45.8	23.71	22.07	22.09	46.21	22.6233	-1.03039	3.8e-23	1.99e-21	WIPI1	WD repeat domain, phosphoinositide interacting 1 [Source:HGNC Symbol;Acc:HGNC:25471]	Human Diseases;Human Diseases;Human Diseases;Cellular Processes;Human Diseases;Cellular Processes	Neurodegenerative diseases;Neurodegenerative diseases;Infectious diseases;Transport and catabolism;Neurodegenerative disease;Transport and catabolism	ko05010//Alzheimer disease;ko05016//Huntington disease;ko05131//Shigellosis;ko04140//Autophagy - animal;ko05017//Spinocerebellar ataxia;ko04136//Autophagy - other eukaryotes	K17908;K17908;K17908;K17908;K17908;K17908	GO:0000407//phagophore assembly site;GO:0000421//autophagosome membrane;GO:0005737//cytoplasm;GO:0005802//trans-Golgi network;GO:0010008//endosome membrane;GO:0034045//phagophore assembly site membrane	GO:0005102//signaling receptor binding;GO:0005515//protein binding;GO:0030331//estrogen receptor binding;GO:0032266//phosphatidylinositol-3-phosphate binding;GO:0050681//androgen receptor binding;GO:0080025//phosphatidylinositol-3,5-bisphosphate binding	GO:0000045//autophagosome assembly;GO:0006914//autophagy;GO:0009267//cellular response to starvation;GO:0048203//vesicle targeting, trans-Golgi to endosome
ENSEASG00005018817	704	505	594	158	277	199	42	40.27	43.63	12.42	18.09	14.1	41.9667	14.87	-1.49684	3.86e-23	2.01e-21	SLC39A14	solute carrier family 39 member 14 [Source:HGNC Symbol;Acc:HGNC:20858]	Cellular Processes	Cell growth and death	ko04216//Ferroptosis	K14720	GO:0005765//lysosomal membrane;GO:0005886//plasma membrane;GO:0005887//integral component of plasma membrane;GO:0016020//membrane;GO:0016021//integral component of membrane;GO:0016323//basolateral plasma membrane;GO:0016324//apical plasma membrane;GO:0031901//early endosome membrane;GO:0031902//late endosome membrane	GO:0005381//iron ion transmembrane transporter activity;GO:0005384//manganese ion transmembrane transporter activity;GO:0005385//zinc ion transmembrane transporter activity;GO:0015086//cadmium ion transmembrane transporter activity;GO:0015093//ferrous iron transmembrane transporter activity;GO:0015296//anion:cation symporter activity;GO:0046873//metal ion transmembrane transporter activity	GO:0002062//chondrocyte differentiation;GO:0006094//gluconeogenesis;GO:0006826//iron ion transport;GO:0006829//zinc ion transport;GO:0006882//cellular zinc ion homeostasis;GO:0008286//insulin receptor signaling pathway;GO:0010817//regulation of hormone levels;GO:0030001//metal ion transport;GO:0032869//cellular response to insulin stimulus;GO:0033212//iron assimilation;GO:0034755//iron ion transm…
ENSEASG00005017225	330	240	343	981	1138	909	3.17	3.08	4.06	12.42	11.98	10.38	3.43667	11.5933	1.75421	4.11e-23	2.13e-21	RELN	reelin [Source:HGNC Symbol;Acc:HGNC:9957]	Environmental Information Processing;Human Diseases;Cellular Processes;Human Diseases;Environmental Information Processing	Signal transduction;Infectious diseases;Cellular community - eukaryotes;Neurodegenerative disease;Signaling molecules and interaction	ko04151//PI3K-Akt signaling pathway;ko05165//Human papillomavirus infection;ko04510//Focal adhesion;ko05017//Spinocerebellar ataxia;ko04512//ECM-receptor interaction	K06249;K06249;K06249;K06249;K06249	GO:0005615//extracellular space;GO:0005737//cytoplasm;GO:0030425//dendrite;GO:0031012//extracellular matrix	GO:0070325//lipoprotein particle receptor binding;GO:0070326//very-low-density lipoprotein particle receptor binding	GO:0000904//cell morphogenesis involved in differentiation;GO:0001764//neuron migration;GO:0007411//axon guidance;GO:0007417//central nervous system development;GO:0007420//brain development;GO:0007612//learning;GO:0007616//long-term memory;GO:0007626//locomotory behavior;GO:0008306//associative learning;GO:0010001//glial cell differentiation;GO:0010468//regulation of gene expression;GO:0010976//…
ENSEASG00005014890	2869	2198	2397	640	864	1074	197.23	201.97	202.87	57.95	65.03	87.69	200.69	70.2233	-1.51495	4.27e-23	2.21e-21	CD82	CD82 molecule [Source:HGNC Symbol;Acc:HGNC:6210]	Cellular Processes	Cell growth and death	ko04115//p53 signaling pathway	K06509	GO:0005886//plasma membrane;GO:0016021//integral component of membrane	-	-
ENSEASG00005020077	1549	1185	1188	422	647	602	152.75	156.43	144.37	54.4	69.7	70.48	151.183	64.86	-1.2209	4.34e-23	2.24e-21	RTN3	reticulon 3 [Source:HGNC Symbol;Acc:HGNC:10469]	Human Diseases	Neurodegenerative diseases	ko05010//Alzheimer disease	K20723	GO:0005783//endoplasmic reticulum;GO:0005789//endoplasmic reticulum membrane;GO:0045202//synapse	-	GO:0071786//endoplasmic reticulum tubular network organization;GO:0071787//endoplasmic reticulum tubular network formation
ENSEASG00005016427	46	36	35	190	362	303	6.45	6.75	6.05	35.11	55.6	50.49	6.41667	47.0667	2.87481	5.53e-23	2.84e-21	RHOV	ras homolog family member V [Source:HGNC Symbol;Acc:HGNC:18313]	-	-	-	-	-	GO:0003924//GTPase activity;GO:0005525//GTP binding	GO:0007264//small GTPase mediated signal transduction
ENSEASG00005013092	47	35	47	626	723	259	5.81	5.78	7.15	101.92	97.84	38.02	6.24667	79.26	3.66543	7.75e-23	3.95e-21	DKK1	dickkopf WNT signaling pathway inhibitor 1 [Source:HGNC Symbol;Acc:HGNC:2891]	Human Diseases;Environmental Information Processing	Neurodegenerative diseases;Signal transduction	ko05010//Alzheimer disease;ko04310//Wnt signaling pathway	K02165;K02165	GO:0005576//extracellular region;GO:0005615//extracellular space;GO:0005886//plasma membrane	GO:0039706//co-receptor binding;GO:0048019//receptor antagonist activity;GO:0050750//low-density lipoprotein particle receptor binding	GO:0000122//negative regulation of transcription by RNA polymerase II;GO:0000904//cell morphogenesis involved in differentiation;GO:0001706//endoderm formation;GO:0001707//mesoderm formation;GO:0001942//hair follicle development;GO:0002090//regulation of receptor internalization;GO:0007275//multicellular organism development;GO:0007492//endoderm development;GO:0007611//learning or memory;GO:00106…
ENSEASG00005006151	1029	733	769	353	392	430	48.9	46.57	45.08	22.08	20.44	24.26	46.85	22.26	-1.0736	8.26e-23	4.2e-21	SLC41A3	solute carrier family 41 member 3 [Source:HGNC Symbol;Acc:HGNC:31046]	-	-	-	-	GO:0005886//plasma membrane	GO:0008324//cation transmembrane transporter activity	GO:0006812//cation transport
ENSEASG00005023031	100	96	92	539	650	375	5.28	6.78	5.98	37.49	37.58	23.52	6.01333	32.8633	2.45024	1.15e-22	5.85e-21	KLF4	Kruppel like factor 4 [Source:HGNC Symbol;Acc:HGNC:6348]	Cellular Processes	Cellular community - eukaryotes	ko04550//Signaling pathways regulating pluripotency of stem cells	K17846	GO:0000790//nuclear chromatin;GO:0005634//nucleus;GO:0005654//nucleoplasm;GO:0005719//nuclear euchromatin;GO:0005737//cytoplasm;GO:0044798//nuclear transcription factor complex	GO:0000978//RNA polymerase II proximal promoter sequence-specific DNA binding;GO:0000981//DNA-binding transcription factor activity, RNA polymerase II-specific;GO:0000987//proximal promoter sequence-specific DNA binding;GO:0001010//RNA polymerase II sequence-specific DNA-binding transcription factor recruiting activity;GO:0001085//RNA polymerase II transcription factor binding;GO:0001228//DNA-bin…	GO:0000122//negative regulation of transcription by RNA polymerase II;GO:0006351//transcription, DNA-templated;GO:0006357//regulation of transcription by RNA polymerase II;GO:0006366//transcription by RNA polymerase II;GO:0008285//negative regulation of cell proliferation;GO:0009913//epidermal cell differentiation;GO:0010033//response to organic substance;GO:0010628//positive regulation of gene e…
ENSEASG00005001162	133	111	100	3	4	1	10.19	11.37	9.43	0.3	0.34	0.09	10.33	0.243333	-5.40776	1.26e-22	6.35e-21	SERPINB11	serpin family B member 11 (gene/pseudogene) [Source:HGNC Symbol;Acc:HGNC:14221]	-	-	-	-	GO:0005615//extracellular space	-	-
ENSEASG00005002626	17	21	17	274	277	150	0.71	1.17	0.88	15.09	12.68	7.45	0.92	11.74	3.67365	1.27e-22	6.42e-21	GPRASP2	G protein-coupled receptor associated sorting protein 2 [Source:HGNC Symbol;Acc:HGNC:25169]	-	-	-	-	GO:0005634//nucleus;GO:0005737//cytoplasm	GO:0001664//G protein-coupled receptor binding	-
MSTRG.4161	292	260	225	968	1018	771	32.47	38.55	30.5	142.26	123.14	101.62	33.84	122.34	1.85409	1.29e-22	6.49e-21	--	-	-	-	-	-	-	-	-
MSTRG.18268	244	144	197	23	47	22	6.37	5.03	6.33	0.79	1.34	0.68	5.91	0.936667	-2.65755	1.31e-22	6.57e-21	--	PREDICTED: cytosolic carboxypeptidase 2-like, partial [Equus przewalskii]	-	-	-	-	-	-	-
ENSEASG00005017728	667	465	520	1248	1412	1233	19.77	18.29	19.82	48.6	45.53	44.74	19.2933	46.29	1.2626	1.38e-22	6.89e-21	AEBP1	AE binding protein 1 [Source:HGNC Symbol;Acc:HGNC:303]	-	-	-	-	-	GO:0000977//RNA polymerase II regulatory region sequence-specific DNA binding;GO:0001227//DNA-binding transcription repressor activity, RNA polymerase II-specific;GO:0003714//transcription corepressor activity;GO:0004180//carboxypeptidase activity;GO:0004181//metallocarboxypeptidase activity;GO:0005518//collagen binding;GO:0008270//zinc ion binding	GO:0000122//negative regulation of transcription by RNA polymerase II;GO:0006355//regulation of transcription, DNA-templated;GO:0006508//proteolysis;GO:1904026//regulation of collagen fibril organization
ENSEASG00005003301	1400	1114	1271	393	593	579	36.32	38.63	40.59	13.43	16.84	17.84	38.5133	16.0367	-1.26398	1.42e-22	7.06e-21	SAMHD1	SAM and HD domain containing deoxynucleoside triphosphate triphosphohydrolase 1 [Source:HGNC Symbol;Acc:HGNC:15925]	Human Diseases	Infectious disease: viral	ko05170//Human immunodeficiency virus 1 infection	K22544	GO:0005634//nucleus;GO:0005654//nucleoplasm;GO:0005886//plasma membrane;GO:0035861//site of double-strand break;GO:0097197//tetraspanin-enriched microdomain	GO:0003676//nucleic acid binding;GO:0003697//single-stranded DNA binding;GO:0003723//RNA binding;GO:0004540//ribonuclease activity;GO:0005515//protein binding;GO:0008270//zinc ion binding;GO:0008832//dGTPase activity;GO:0016793//triphosphoric monoester hydrolase activity;GO:0032567//dGTP binding;GO:0042802//identical protein binding	GO:0000724//double-strand break repair via homologous recombination;GO:0006203//dGTP catabolic process;GO:0006974//cellular response to DNA damage stimulus;GO:0009264//deoxyribonucleotide catabolic process;GO:0016446//somatic hypermutation of immunoglobulin genes;GO:0045088//regulation of innate immune response;GO:0046061//dATP catabolic process;GO:0051289//protein homotetramerization;GO:0051607/…
ENSEASG00005003124	171	123	144	23	36	21	11.56	11.12	11.99	2.05	2.67	1.69	11.5567	2.13667	-2.43529	1.96e-22	9.67e-21	GNMT	glycine N-methyltransferase [Source:HGNC Symbol;Acc:HGNC:4415]	Metabolism;Metabolism	Global and overview maps;Amino acid metabolism	ko01100//Metabolic pathways;ko00260//Glycine, serine and threonine metabolism	K00552;K00552	GO:0005829//cytosol	GO:0016594//glycine binding;GO:0017174//glycine N-methyltransferase activity;GO:0042802//identical protein binding	GO:0005977//glycogen metabolic process;GO:0006111//regulation of gluconeogenesis;GO:0006555//methionine metabolic process;GO:0006730//one-carbon metabolic process;GO:0046500//S-adenosylmethionine metabolic process;GO:0051289//protein homotetramerization
ENSEASG00005015695	33	29	38	328	496	209	3.74	4.4	5.31	49.03	61.62	28.17	4.48333	46.2733	3.36754	2.22e-22	1.09e-20	F3	coagulation factor III, tissue factor [Source:HGNC Symbol;Acc:HGNC:3541]	Human Diseases;Organismal Systems	Endocrine and metabolic diseases;Immune system	ko04933//AGE-RAGE signaling pathway in diabetic complications;ko04610//Complement and coagulation cascades	K03901;K03901	GO:0005615//extracellular space;GO:0009986//cell surface;GO:0016021//integral component of membrane;GO:0062023//collagen-containing extracellular matrix;GO:1905286//serine-type peptidase complex	GO:0002020//protease binding;GO:0004252//serine-type endopeptidase activity;GO:0005515//protein binding;GO:0005543//phospholipid binding	GO:0001938//positive regulation of endothelial cell proliferation;GO:0002541//activation of plasma proteins involved in acute inflammatory response;GO:0006919//activation of cysteine-type endopeptidase activity involved in apoptotic process;GO:0007596//blood coagulation;GO:0010641//positive regulation of platelet-derived growth factor receptor signaling pathway;GO:0016485//protein processing;GO:0…
ENSEASG00005003777	1583	1202	1231	527	592	693	107.64	109.24	103.05	47.2	44.07	55.97	106.643	49.08	-1.11959	2.26e-22	1.11e-20	ENPP5	ectonucleotide pyrophosphatase/phosphodiesterase family member 5 [Source:HGNC Symbol;Acc:HGNC:13717]	-	-	-	-	-	GO:0003824//catalytic activity	-
ENSEASG00005008211	151	103	127	525	558	409	10.99	10.04	11.4	50.41	44.49	35.38	10.81	43.4267	2.00621	2.36e-22	1.15e-20	CHRDL1	chordin like 1 [Source:HGNC Symbol;Acc:HGNC:29861]	-	-	-	-	-	GO:0005515//protein binding	GO:0001654//eye development
ENSEASG00005023398	248	166	160	1	0	3	47.66	42.64	37.86	0.25	0	0.68	42.72	0.31	-7.1065	2.63e-22	1.28e-20	SLPI	secretory leukocyte peptidase inhibitor [Source:HGNC Symbol;Acc:HGNC:11092]	-	-	-	-	GO:0005576//extracellular region;GO:0005615//extracellular space;GO:0005794//Golgi apparatus	GO:0003677//DNA binding;GO:0003729//mRNA binding;GO:0004866//endopeptidase inhibitor activity;GO:0004867//serine-type endopeptidase inhibitor activity;GO:0019899//enzyme binding;GO:0030414//peptidase inhibitor activity	GO:0019731//antibacterial humoral response;GO:0032091//negative regulation of protein binding;GO:0035821//modification of morphology or physiology of other organism;GO:0045071//negative regulation of viral genome replication
ENSEASG00005019648	573	328	410	104	168	141	99.67	68.03	81.96	21.74	29.87	27.7	83.22	26.4367	-1.65439	2.97e-22	1.44e-20	EFHD1	EF-hand domain family member D1 [Source:HGNC Symbol;Acc:HGNC:29556]	-	-	-	-	GO:0005743//mitochondrial inner membrane	GO:0005509//calcium ion binding;GO:0061891//calcium ion sensor activity	GO:0031175//neuron projection development;GO:1900069//regulation of cellular hyperosmotic salinity response
ENSEASG00005008734	162	103	121	6	15	19	11.03	10.61	10.65	0.58	1	1.42	10.7633	1	-3.42805	3.33e-22	1.6e-20	ARG2	arginase 2 [Source:HGNC Symbol;Acc:HGNC:664]	Metabolism;Human Diseases;Metabolism;Metabolism;Metabolism	Global and overview maps;Infectious diseases;Global and overview maps;Amino acid metabolism;Amino acid metabolism	ko01100//Metabolic pathways;ko05146//Amoebiasis;ko01230//Biosynthesis of amino acids;ko00330//Arginine and proline metabolism;ko00220//Arginine biosynthesis	K01476;K01476;K01476;K01476;K01476	GO:0005739//mitochondrion	GO:0004053//arginase activity;GO:0016813//hydrolase activity, acting on carbon-nitrogen (but not peptide) bonds, in linear amidines;GO:0046872//metal ion binding	GO:0001657//ureteric bud development;GO:0002829//negative regulation of type 2 immune response;GO:0006525//arginine metabolic process;GO:0006941//striated muscle contraction;GO:0032720//negative regulation of tumor necrosis factor production;GO:0050706//regulation of interleukin-1 beta secretion;GO:0071641//negative regulation of macrophage inflammatory protein 1 alpha production;GO:0071644//nega…
ENSEASG00005001748	137	85	112	490	493	385	9.15	7.59	9.21	43.09	36.04	30.53	8.65	36.5533	2.07923	3.36e-22	1.61e-20	ISM1	isthmin 1 [Source:HGNC Symbol;Acc:HGNC:16213]	-	-	-	-	-	-	-
ENSEASG00005016457	200	171	155	35	31	43	2.94	3.36	2.8	0.69	0.5	0.75	3.03333	0.646667	-2.22981	3.57e-22	1.71e-20	KNL1	kinetochore scaffold 1 [Source:HGNC Symbol;Acc:HGNC:24054]	-	-	-	-	GO:0000777//condensed chromosome kinetochore;GO:0001669//acrosomal vesicle;GO:0005634//nucleus;GO:0005654//nucleoplasm;GO:0016604//nuclear body	-	GO:0008608//attachment of spindle microtubules to kinetochore;GO:0010923//negative regulation of phosphatase activity;GO:0034501//protein localization to kinetochore
ENSEASG00005000537	2396	1733	2081	4483	4913	4325	45.34	43.84	48.48	111.74	101.79	97.21	45.8867	103.58	1.1746	4.17e-22	1.99e-20	PPL	periplakin [Source:HGNC Symbol;Acc:HGNC:9273]	-	-	-	-	GO:0005856//cytoskeleton	-	GO:0009612//response to mechanical stimulus
ENSEASG00005021218	112	67	76	315	366	310	2.81	2.25	2.35	10.41	10.06	9.24	2.47	9.90333	2.0034	4.45e-22	2.11e-20	PER3	period circadian regulator 3 [Source:HGNC Symbol;Acc:HGNC:8847]	Organismal Systems;Organismal Systems	Environmental adaptation;Environmental adaptation	ko04713//Circadian entrainment;ko04710//Circadian rhythm	K21945;K21945	GO:0005634//nucleus;GO:0005737//cytoplasm	GO:0005515//protein binding;GO:0019900//kinase binding;GO:0031625//ubiquitin protein ligase binding	GO:0000122//negative regulation of transcription by RNA polymerase II;GO:0007623//circadian rhythm;GO:0032922//circadian regulation of gene expression;GO:0045187//regulation of circadian sleep/wake cycle, sleep;GO:0050821//protein stabilization
ENSEASG00005005687	2989	2122	2597	865	1088	1268	83.61	79.34	89.43	31.87	33.32	42.13	84.1267	35.7733	-1.23368	4.46e-22	2.11e-20	SLC38A10	solute carrier family 38 member 10 [Source:HGNC Symbol;Acc:HGNC:28237]	-	-	-	-	GO:0005794//Golgi apparatus	-	GO:0060348//bone development
MSTRG.20833	452	344	361	15	11	51	14.05	14.29	13.81	0.61	0.37	1.88	14.05	0.953333	-3.88145	5.58e-22	2.64e-20	--	-	-	-	-	-	-	-	-
ENSEASG00005015723	3322	2499	2801	1246	1359	893	107.37	107.98	111.49	53.04	48.08	34.32	108.947	45.1467	-1.27093	5.78e-22	2.72e-20	DPYD	dihydropyrimidine dehydrogenase [Source:HGNC Symbol;Acc:HGNC:3012]	Metabolism;Metabolism;Metabolism;Metabolism;Metabolism	Global and overview maps;Xenobiotics biodegradation and metabolism;Nucleotide metabolism;Metabolism of other amino acids;Metabolism of cofactors and vitamins	ko01100//Metabolic pathways;ko00983//Drug metabolism - other enzymes;ko00240//Pyrimidine metabolism;ko00410//beta-Alanine metabolism;ko00770//Pantothenate and CoA biosynthesis	K00207;K00207;K00207;K00207;K00207	GO:0005737//cytoplasm;GO:0005829//cytosol	GO:0003824//catalytic activity;GO:0016491//oxidoreductase activity;GO:0016627//oxidoreductase activity, acting on the CH-CH group of donors;GO:0017113//dihydropyrimidine dehydrogenase (NADP+) activity;GO:0042803//protein homodimerization activity;GO:0051536//iron-sulfur cluster binding	GO:0006145//purine nucleobase catabolic process;GO:0006208//pyrimidine nucleobase catabolic process;GO:0006210//thymine catabolic process;GO:0006212//uracil catabolic process;GO:0006214//thymidine catabolic process;GO:0055114//oxidation-reduction process
ENSEASG00005007843	219	172	183	35	56	27	3.69	3.92	3.82	0.78	1.04	0.54	3.81	0.786667	-2.27597	6.12e-22	2.88e-20	TRPM6	transient receptor potential cation channel subfamily M member 6 [Source:HGNC Symbol;Acc:HGNC:17995]	Organismal Systems	Digestive system	ko04978//Mineral absorption	K04981	GO:0016020//membrane;GO:0016021//integral component of membrane;GO:0016324//apical plasma membrane;GO:0031526//brush border membrane	GO:0004674//protein serine/threonine kinase activity;GO:0005216//ion channel activity;GO:0005261//cation channel activity;GO:0005524//ATP binding	GO:0006468//protein phosphorylation;GO:0006811//ion transport;GO:0006812//cation transport;GO:0009636//response to toxic substance;GO:0030001//metal ion transport;GO:0051262//protein tetramerization;GO:0055085//transmembrane transport
ENSEASG00005022205	10982	8326	8392	17172	19608	18407	1844.2	1868.83	1734.95	3798.18	3604.91	3671.42	1815.99	3691.5	1.02345	6.32e-22	2.96e-20	-	ribosomal protein S7 [Source:HGNC Symbol;Acc:HGNC:10440]	Genetic Information Processing	Translation	ko03010//Ribosome	K02993	GO:0005840//ribosome;GO:0045202//synapse	GO:0003735//structural constituent of ribosome	GO:0001843//neural tube closure;GO:0006412//translation;GO:0030154//cell differentiation
ENSEASG00005008760	988	742	875	2016	2705	2002	96.91	97.28	105.66	260.44	290.47	233.23	99.95	261.38	1.38687	6.49e-22	3.03e-20	ZFP36L1	ZFP36 ring finger protein like 1 [Source:HGNC Symbol;Acc:HGNC:1107]	Cellular Processes	Cell growth and death	ko04218//Cellular senescence	K18753	GO:0000932//P-body;GO:0005634//nucleus;GO:0005737//cytoplasm;GO:1990904//ribonucleoprotein complex	GO:0003729//mRNA binding;GO:0035925//mRNA 3'-UTR AU-rich region binding;GO:0046872//metal ion binding;GO:0071889//14-3-3 protein binding	GO:0000165//MAPK cascade;GO:0000288//nuclear-transcribed mRNA catabolic process, deadenylation-dependent decay;GO:0001570//vasculogenesis;GO:0003342//proepicardium development;GO:0006417//regulation of translation;GO:0006915//apoptotic process;GO:0007507//heart development;GO:0008283//cell proliferation;GO:0009611//response to wounding;GO:0010468//regulation of gene expression;GO:0010837//regulat…
MSTRG.1385	201	128	130	0	0	5	27.85	23.7	22.17	0	0	0.82	24.5733	0.273333	-6.49029	7.1e-22	3.31e-20	--	TPA: rCG24645-like [Bos taurus]	-	-	-	-	-	-	-
ENSEASG00005007117	97	67	72	275	430	325	8.89	8.2	8.12	33.18	43.12	35.36	8.40333	37.22	2.14704	7.91e-22	3.67e-20	ACKR3	atypical chemokine receptor 3 [Source:HGNC Symbol;Acc:HGNC:23692]	Environmental Information Processing;Environmental Information Processing	Signaling molecules and interaction;Signaling molecules and interaction	ko04060//Cytokine-cytokine receptor interaction;ko04061//Viral protein interaction with cytokine and cytokine receptor	K04304;K04304	GO:0005768//endosome;GO:0005886//plasma membrane;GO:0005905//clathrin-coated pit;GO:0009986//cell surface;GO:0016021//integral component of membrane;GO:0043231//intracellular membrane-bounded organelle	GO:0004930//G protein-coupled receptor activity;GO:0005044//scavenger receptor activity;GO:0015026//coreceptor activity;GO:0016494//C-X-C chemokine receptor activity;GO:0019956//chemokine binding;GO:0019958//C-X-C chemokine binding	GO:0001525//angiogenesis;GO:0001570//vasculogenesis;GO:0006935//chemotaxis;GO:0007186//G protein-coupled receptor signaling pathway;GO:0031623//receptor internalization;GO:0070098//chemokine-mediated signaling pathway;GO:0070374//positive regulation of ERK1 and ERK2 cascade;GO:1902230//negative regulation of intrinsic apoptotic signaling pathway in response to DNA damage
MSTRG.1473	127	100	133	527	584	853	1.4	1.46	1.81	7.35	6.94	11.06	1.55667	8.45	2.44049	8.92e-22	4.12e-20	--	PREDICTED: CB1 cannabinoid receptor-interacting protein 1 isoform X1 [Saimiri boliviensis boliviensis]	-	-	-	-	-	-	-
ENSEASG00005015511	396	242	277	82	103	109	39.52	32.21	33.79	10.72	11	12.82	35.1733	11.5133	-1.61118	1.1e-21	5.02e-20	UCHL3	ubiquitin C-terminal hydrolase L3 [Source:HGNC Symbol;Acc:HGNC:12515]	-	-	-	-	-	GO:0004843//thiol-dependent ubiquitin-specific protease activity	GO:0006511//ubiquitin-dependent protein catabolic process
ENSEASG00005015427	56	37	54	350	453	234	1.62	1.43	1.92	13.31	14.31	8.02	1.65667	11.88	2.84218	1.16e-21	5.27e-20	SV2B	synaptic vesicle glycoprotein 2B [Source:HGNC Symbol;Acc:HGNC:16874]	Environmental Information Processing	Signaling molecules and interaction	ko04512//ECM-receptor interaction	K06258	GO:0008021//synaptic vesicle;GO:0016020//membrane;GO:0016021//integral component of membrane	GO:0022857//transmembrane transporter activity	GO:0007268//chemical synaptic transmission;GO:0055085//transmembrane transport
ENSEASG00005021269	2552	1911	2113	562	717	954	191.26	191.43	194.95	55.48	58.83	84.92	192.547	66.41	-1.53574	1.42e-21	6.39e-20	LGMN	legumain [Source:HGNC Symbol;Acc:HGNC:9472]	Organismal Systems;Cellular Processes	Immune system;Transport and catabolism	ko04612//Antigen processing and presentation;ko04142//Lysosome	K01369;K01369	GO:0005576//extracellular region;GO:0005737//cytoplasm;GO:0005764//lysosome;GO:0005770//late endosome;GO:0045177//apical part of cell;GO:0048471//perinuclear region of cytoplasm	GO:0004197//cysteine-type endopeptidase activity;GO:0008233//peptidase activity	GO:0003014//renal system process;GO:0006508//proteolysis;GO:0007613//memory;GO:0008284//positive regulation of cell proliferation;GO:0008306//associative learning;GO:0010447//response to acidic pH;GO:0010629//negative regulation of gene expression;GO:0032801//receptor catabolic process;GO:0035729//cellular response to hepatocyte growth factor stimulus;GO:0040015//negative regulation of multicellu…
ENSEASG00005002033	1323	973	979	279	366	466	150.14	147.59	136.77	41.7	45.47	62.81	144.833	49.9933	-1.53459	1.46e-21	6.57e-20	GOLPH3L	golgi phosphoprotein 3 like [Source:HGNC Symbol;Acc:HGNC:24882]	-	-	-	-	GO:0005794//Golgi apparatus	GO:0070273//phosphatidylinositol-4-phosphate binding	GO:0007030//Golgi organization;GO:0050714//positive regulation of protein secretion
ENSEASG00005003911	275	190	231	701	1254	1250	14.11	13.03	14.59	47.37	70.44	76.18	13.91	64.6633	2.21683	1.54e-21	6.93e-20	MX1	MX dynamin like GTPase 1 [Source:HGNC Symbol;Acc:HGNC:7532]	Human Diseases;Human Diseases;Human Diseases;Human Diseases	Infectious diseases;Infectious diseases;Infectious diseases;Infectious diseases	ko05165//Human papillomavirus infection;ko05162//Measles;ko05164//Influenza A;ko05160//Hepatitis C	K14754;K14754;K14754;K14754	GO:0005737//cytoplasm;GO:0005829//cytosol;GO:0031965//nuclear membrane;GO:0048471//perinuclear region of cytoplasm	GO:0003924//GTPase activity;GO:0005525//GTP binding;GO:0042802//identical protein binding	GO:0009615//response to virus;GO:0045071//negative regulation of viral genome replication;GO:0051607//defense response to virus
ENSEASG00005011007	353	262	296	1048	1038	816	16.45	16.37	16.74	64.7	53.28	45.16	16.52	54.38	1.71886	1.87e-21	8.34e-20	ABI3BP	ABI family member 3 binding protein [Source:HGNC Symbol;Acc:HGNC:17265]	-	-	-	-	GO:0005614//interstitial matrix;GO:0031012//extracellular matrix	GO:0005515//protein binding;GO:0005518//collagen binding;GO:0005539//glycosaminoglycan binding;GO:0008201//heparin binding	GO:0010811//positive regulation of cell-substrate adhesion;GO:0030198//extracellular matrix organization
ENSEASG00005005519	381	219	215	1827	3023	1144	45.73	35.14	31.77	288.85	397.27	163.1	37.5467	283.073	2.91442	1.97e-21	8.77e-20	SCGN	secretagogin, EF-hand calcium binding protein [Source:HGNC Symbol;Acc:HGNC:16941]	-	-	-	-	-	GO:0005509//calcium ion binding	-
ENSEASG00005007165	1029	744	908	410	501	367	78.47	75.84	85.25	41.18	41.83	33.24	79.8533	38.75	-1.04316	2.05e-21	9.11e-20	PIGU	phosphatidylinositol glycan anchor biosynthesis class U [Source:HGNC Symbol;Acc:HGNC:15791]	Metabolism;Metabolism	Global and overview maps;Glycan biosynthesis and metabolism	ko01100//Metabolic pathways;ko00563//Glycosylphosphatidylinositol(GPI)-anchor biosynthesis	K05293;K05293	GO:0005886//plasma membrane;GO:0016021//integral component of membrane;GO:0042765//GPI-anchor transamidase complex	GO:0003923//GPI-anchor transamidase activity;GO:0034235//GPI anchor binding	GO:0006506//GPI anchor biosynthetic process;GO:0016255//attachment of GPI anchor to protein;GO:0046425//regulation of JAK-STAT cascade
ENSEASG00005005951	1401	988	1124	295	408	503	78.69	74.17	77.72	21.82	25.09	33.56	76.86	26.8233	-1.51874	2.08e-21	9.23e-20	SLC11A2	solute carrier family 11 member 2 [Source:HGNC Symbol;Acc:HGNC:10908]	Cellular Processes;Organismal Systems;Cellular Processes	Transport and catabolism;Digestive system;Cell growth and death	ko04142//Lysosome;ko04978//Mineral absorption;ko04216//Ferroptosis	K21398;K21398;K21398	GO:0005634//nucleus;GO:0005737//cytoplasm;GO:0005739//mitochondrion;GO:0005765//lysosomal membrane;GO:0005768//endosome;GO:0005769//early endosome;GO:0005773//vacuole;GO:0005886//plasma membrane;GO:0005887//integral component of plasma membrane;GO:0016020//membrane;GO:0016324//apical plasma membrane;GO:0031410//cytoplasmic vesicle;GO:0031526//brush border membrane;GO:0031902//late endosome membra…	GO:0005375//copper ion transmembrane transporter activity;GO:0005384//manganese ion transmembrane transporter activity;GO:0015086//cadmium ion transmembrane transporter activity;GO:0015087//cobalt ion transmembrane transporter activity;GO:0015093//ferrous iron transmembrane transporter activity;GO:0015094//lead ion transmembrane transporter activity;GO:0015295//solute:proton symporter activity;GO…	GO:0006778//porphyrin-containing compound metabolic process;GO:0006779//porphyrin-containing compound biosynthetic process;GO:0006783//heme biosynthetic process;GO:0006824//cobalt ion transport;GO:0006825//copper ion transport;GO:0006826//iron ion transport;GO:0006828//manganese ion transport;GO:0007611//learning or memory;GO:0010039//response to iron ion;GO:0015692//lead ion transport;GO:0030001…
MSTRG.7950	146	86	125	387	607	475	2.13	1.68	2.24	7.43	9.68	8.22	2.01667	8.44333	2.06584	2.33e-21	1.02e-19	C6orf132	LOW QUALITY PROTEIN: C6orf132 isoform 1 [Pongo abelii]	-	-	-	-	-	-	-
MSTRG.4076	12	12	6	186	354	127	0.13	0.17	0.08	2.63	4.17	1.62	0.126667	2.80667	4.46975	2.37e-21	1.04e-19	--	-	-	-	-	-	-	-	-
ENSEASG00005004025	1421	1096	1186	322	503	539	25.91	26.71	26.63	7.74	10.04	11.67	26.4167	9.81667	-1.42814	2.42e-21	1.06e-19	-	-	Human Diseases	Infectious diseases	ko05130//Pathogenic Escherichia coli infection	K10357	GO:0016459//myosin complex	GO:0003774//motor activity;GO:0005515//protein binding;GO:0005524//ATP binding;GO:0051015//actin filament binding	-
ENSEASG00005004553	618	458	503	211	293	219	46	45.57	46.1	20.69	23.88	19.36	45.89	21.31	-1.10665	2.67e-21	1.16e-19	SGMS2	sphingomyelin synthase 2 [Source:HGNC Symbol;Acc:HGNC:28395]	Metabolism;Environmental Information Processing;Metabolism	Global and overview maps;Signal transduction;Lipid metabolism	ko01100//Metabolic pathways;ko04071//Sphingolipid signaling pathway;ko00600//Sphingolipid metabolism	K04714;K04714;K04714	GO:0005794//Golgi apparatus;GO:0005886//plasma membrane;GO:0005887//integral component of plasma membrane;GO:0030173//integral component of Golgi membrane	GO:0002950//ceramide phosphoethanolamine synthase activity;GO:0033188//sphingomyelin synthase activity;GO:0047493//ceramide cholinephosphotransferase activity	GO:0006686//sphingomyelin biosynthetic process;GO:0030500//regulation of bone mineralization;GO:0046513//ceramide biosynthetic process;GO:1905373//ceramide phosphoethanolamine biosynthetic process
ENSEASG00005018677	221	182	225	577	788	772	9.11	10.02	11.41	31.31	35.55	37.9	10.18	34.92	1.77832	2.92e-21	1.27e-19	-	-	-	-	-	-	-	-	-
ENSEASG00005019391	31	26	18	157	202	241	4.54	5.09	3.25	30.29	32.39	41.93	4.29333	34.87	3.02182	3.75e-21	1.62e-19	LURAP1L	leucine rich adaptor protein 1 like [Source:HGNC Symbol;Acc:HGNC:31452]	-	-	-	-	-	-	GO:0043123//positive regulation of I-kappaB kinase/NF-kappaB signaling
ENSEASG00005001649	426	276	290	869	1205	886	11.69	10.12	9.79	31.4	36.19	28.87	10.5333	32.1533	1.61001	4.08e-21	1.76e-19	PLCB4	phospholipase C beta 4 [Source:HGNC Symbol;Acc:HGNC:9059]	Metabolism;Human Diseases;Human Diseases;Environmental Information Processing;Environmental Information Processing;Human Diseases;Human Diseases;Human Diseases;Human Diseases;Organismal Systems;Environmental Information Processing;Organismal Systems;Environmental Information Processing;Organismal Systems;Environmental Information Processing;Human Diseases;Organismal Systems;Organismal Systems;Hum…	Global and overview maps;Cancers;Neurodegenerative diseases;Signal transduction;Signal transduction;Neurodegenerative diseases;Infectious diseases;Infectious diseases;Infectious diseases;Immune system;Signal transduction;Immune system;Signal transduction;Endocrine system;Signal transduction;Endocrine and metabolic diseases;Nervous system;Circulatory system;Infectious diseases;Signal transduction;…	ko01100//Metabolic pathways;ko05200//Pathways in cancer;ko05010//Alzheimer disease;ko04020//Calcium signaling pathway;ko04015//Rap1 signaling pathway;ko05016//Huntington disease;ko05131//Shigellosis;ko05163//Human cytomegalovirus infection;ko05142//Chagas disease (American trypanosomiasis);ko04062//Chemokine signaling pathway;ko04072//Phospholipase D signaling pathway;ko04621//NOD-like receptor s…	K05858;K05858;K05858;K05858;K05858;K05858;K05858;K05858;K05858;K05858;K05858;K05858;K05858;K05858;K05858;K05858;K05858;K05858;K05858;K05858;K05858;K05858;K05858;K05858;K05858;K05858;K05858;K05858;K05858;K05858;K05858;K05858;K05858;K05858;K05858;K05858;K05858;K05858;K05858;K05858;K05858;K05858;K05858;K05858;K05858;K05858;K05858;K05858;K05858;K05858;K05858;K05858;K05858;K05858;K05858;K05858;K05858;…	GO:0005634//nucleus;GO:0005790//smooth endoplasmic reticulum;GO:0014069//postsynaptic density;GO:0030425//dendrite;GO:0098688//parallel fiber to Purkinje cell synapse;GO:0098794//postsynapse;GO:0098978//glutamatergic synapse	GO:0004435//phosphatidylinositol phospholipase C activity;GO:0005509//calcium ion binding;GO:0008081//phosphoric diester hydrolase activity	GO:0006629//lipid metabolic process;GO:0007165//signal transduction;GO:0035556//intracellular signal transduction;GO:0050804//modulation of chemical synaptic transmission
ENSEASG00005011848	1999	1675	1605	592	691	858	127.09	142.34	125.62	49.57	48.1	64.79	131.683	54.1533	-1.28195	4.13e-21	1.77e-19	-	-	Metabolism;Cellular Processes;Metabolism	Global and overview maps;Transport and catabolism;Metabolism of cofactors and vitamins	ko01100//Metabolic pathways;ko04146//Peroxisome;ko00830//Retinol metabolism	K11147;K11147;K11147	GO:0005739//mitochondrion;GO:0005777//peroxisome	GO:0001758//retinal dehydrogenase activity;GO:0016491//oxidoreductase activity	GO:0042574//retinal metabolic process
ENSEASG00005020514	1542	1094	1226	530	644	705	71.61	67.91	70.09	32.42	32.74	38.89	69.87	34.6833	-1.01043	4.15e-21	1.78e-19	TGFBI	transforming growth factor beta induced [Source:HGNC Symbol;Acc:HGNC:11771]	-	-	-	-	GO:0005615//extracellular space;GO:0005802//trans-Golgi network;GO:0031012//extracellular matrix	GO:0005178//integrin binding;GO:0005515//protein binding;GO:0005518//collagen binding;GO:0050840//extracellular matrix binding	GO:0001525//angiogenesis;GO:0007155//cell adhesion;GO:0008283//cell proliferation;GO:0030198//extracellular matrix organization
ENSEASG00005010736	564	464	465	229	252	210	32.5	35.74	32.99	17.38	15.9	14.37	33.7433	15.8833	-1.08709	4.45e-21	1.9e-19	TTC39A	tetratricopeptide repeat domain 39A [Source:HGNC Symbol;Acc:HGNC:18657]	-	-	-	-	-	GO:0005515//protein binding	-
ENSEASG00005018740	904	674	778	3235	3559	2135	17.87	17.85	18.99	84.65	77.43	50.51	18.2367	70.8633	1.9582	4.92e-21	2.1e-19	AKAP12	A-kinase anchoring protein 12 [Source:HGNC Symbol;Acc:HGNC:370]	-	-	-	-	GO:0005829//cytosol;GO:0005886//plasma membrane;GO:0098685//Schaffer collateral - CA1 synapse	GO:0008179//adenylate cyclase binding;GO:0051018//protein kinase A binding	GO:0006605//protein targeting;GO:0007165//signal transduction;GO:0007193//adenylate cyclase-inhibiting G protein-coupled receptor signaling pathway;GO:0010738//regulation of protein kinase A signaling;GO:0010739//positive regulation of protein kinase A signaling;GO:0050804//modulation of chemical synaptic transmission;GO:0090036//regulation of protein kinase C signaling
ENSEASG00005014177	19	9	8	214	201	120	1.15	0.72	0.59	17.01	13.25	8.61	0.82	12.9567	3.98193	5.02e-21	2.14e-19	-	-	Metabolism;Metabolism;Metabolism	Global and overview maps;Carbohydrate metabolism;Metabolism of cofactors and vitamins	ko01100//Metabolic pathways;ko00650//Butanoate metabolism;ko00785//Lipoic acid metabolism	K23756;K23756;K23756	-	GO:0003824//catalytic activity	-
MSTRG.12867	144	93	109	622	564	412	1.81	1.56	1.69	10.31	7.78	6.16	1.68667	8.08333	2.26078	5.53e-21	2.35e-19	Pol	endonuclease/reverse transcriptase [Sus scrofa]	-	-	-	-	GO:0005783//endoplasmic reticulum;GO:0031090//organelle membrane;GO:0031224//intrinsic component of membrane	GO:0000166//nucleotide binding;GO:0008289//lipid binding;GO:0015179//L-amino acid transmembrane transporter activity;GO:0015666//restriction endodeoxyribonuclease activity;GO:0033764//steroid dehydrogenase activity, acting on the CH-OH group of donors, NAD or NADP as acceptor;GO:0034061//DNA polymerase activity;GO:0043169//cation binding	GO:0001171//reverse transcription;GO:0006308//DNA catabolic process;GO:0006575//cellular modified amino acid metabolic process;GO:0006643//membrane lipid metabolic process;GO:0006644//phospholipid metabolic process;GO:0006694//steroid biosynthetic process;GO:0006706//steroid catabolic process;GO:0009991//response to extracellular stimulus;GO:0010906//regulation of glucose metabolic process;GO:001…
ENSEASG00005003786	1713	1380	1405	184	226	436	121.19	130.49	122.37	17.15	17.5	36.64	124.683	23.7633	-2.39146	5.66e-21	2.4e-19	CYP39A1	cytochrome P450 family 39 subfamily A member 1 [Source:HGNC Symbol;Acc:HGNC:17449]	Metabolism	Lipid metabolism	ko00120//Primary bile acid biosynthesis	K07439	-	GO:0004497//monooxygenase activity;GO:0005506//iron ion binding;GO:0008387//steroid 7-alpha-hydroxylase activity;GO:0008396//oxysterol 7-alpha-hydroxylase activity;GO:0016705//oxidoreductase activity, acting on paired donors, with incorporation or reduction of molecular oxygen;GO:0020037//heme binding	GO:0006699//bile acid biosynthetic process;GO:0006707//cholesterol catabolic process;GO:0055114//oxidation-reduction process
ENSEASG00005005607	872	669	715	1477	1798	1570	19.92	20.44	20.13	44.17	44.89	42.35	20.1633	43.8033	1.11931	6.01e-21	2.53e-19	POGZ	pogo transposable element derived with ZNF domain [Source:HGNC Symbol;Acc:HGNC:18801]	-	-	-	-	GO:0000790//nuclear chromatin;GO:0005654//nucleoplasm;GO:0005737//cytoplasm;GO:0005829//cytosol	GO:0003676//nucleic acid binding;GO:0003677//DNA binding	GO:0007064//mitotic sister chromatid cohesion;GO:0051382//kinetochore assembly
ENSEASG00005000618	1106	840	849	473	597	495	166.37	171.24	156.34	74.05	76.84	69.39	164.65	73.4267	-1.16503	6.86e-21	2.88e-19	RTN4	reticulon 4 [Source:HGNC Symbol;Acc:HGNC:14085]	Human Diseases	Neurodegenerative diseases	ko05010//Alzheimer disease	K20720	GO:0005635//nuclear envelope;GO:0005783//endoplasmic reticulum;GO:0005789//endoplasmic reticulum membrane;GO:0014069//postsynaptic density;GO:0030176//integral component of endoplasmic reticulum membrane;GO:0042995//cell projection;GO:0043025//neuronal cell body;GO:0071782//endoplasmic reticulum tubular network;GO:0098826//endoplasmic reticulum tubular network membrane	GO:0031625//ubiquitin protein ligase binding	GO:0001825//blastocyst formation;GO:0007399//nervous system development;GO:0007413//axonal fasciculation;GO:0010634//positive regulation of epithelial cell migration;GO:0021801//cerebral cortex radial glia guided migration;GO:0030308//negative regulation of cell growth;GO:0030517//negative regulation of axon extension;GO:0033601//positive regulation of mammary gland epithelial cell proliferation;…
MSTRG.10610	249	190	217	56	68	76	5.05	5.16	5.42	1.5	1.51	1.84	5.21	1.61667	-1.68826	6.99e-21	2.93e-19	--	PREDICTED: neutral and basic amino acid transport protein rBAT isoform X2 [Equus przewalskii]	-	-	-	-	-	-	-
ENSEASG00005020162	52	26	39	285	307	195	4.91	3.28	4.54	35.46	31.75	21.88	4.24333	29.6967	2.80703	7.01e-21	2.93e-19	GAS1	growth arrest specific 1 [Source:HGNC Symbol;Acc:HGNC:4165]	Environmental Information Processing	Signal transduction	ko04340//Hedgehog signaling pathway	K06232	GO:0005886//plasma membrane	-	GO:0007050//cell cycle arrest;GO:0010955//negative regulation of protein processing;GO:0035924//cellular response to vascular endothelial growth factor stimulus;GO:0045930//negative regulation of mitotic cell cycle;GO:0060628//regulation of ER to Golgi vesicle-mediated transport
ENSEASG00005019833	7289	5473	6025	15762	18375	13180	518.97	520.84	528.11	1478.14	1432.26	1114.56	522.64	1341.65	1.36012	8.29e-21	3.46e-19	VIM	vimentin [Source:HGNC Symbol;Acc:HGNC:12692]	Human Diseases;Human Diseases	Infectious diseases;Cancers	ko05169//Epstein-Barr virus infection;ko05206//MicroRNAs in cancer	K07606;K07606	GO:0005737//cytoplasm;GO:0005777//peroxisome;GO:0005829//cytosol;GO:0005844//polysome;GO:0005856//cytoskeleton;GO:0005882//intermediate filament;GO:0005886//plasma membrane;GO:0031252//cell leading edge;GO:0042995//cell projection;GO:0043005//neuron projection;GO:0045111//intermediate filament cytoskeleton;GO:0045335//phagocytic vesicle;GO:1990904//ribonucleoprotein complex	GO:0003725//double-stranded RNA binding;GO:0005200//structural constituent of cytoskeleton;GO:0005212//structural constituent of eye lens;GO:0019904//protein domain specific binding;GO:0042802//identical protein binding;GO:0097110//scaffold protein binding;GO:1990254//keratin filament binding	GO:0010628//positive regulation of gene expression;GO:0010977//negative regulation of neuron projection development;GO:0014002//astrocyte development;GO:0032967//positive regulation of collagen biosynthetic process;GO:0043488//regulation of mRNA stability;GO:0045103//intermediate filament-based process;GO:0045109//intermediate filament organization;GO:0045727//positive regulation of translation;G…
ENSEASG00005016977	469	325	329	128	168	111	49.82	46.15	43.03	17.91	19.54	14.01	46.3333	17.1533	-1.43356	8.46e-21	3.52e-19	GIPC2	GIPC PDZ domain containing family member 2 [Source:HGNC Symbol;Acc:HGNC:18177]	-	-	-	-	-	GO:0005515//protein binding;GO:0042802//identical protein binding	-
ENSEASG00005020242	10451	8037	9177	1946	2609	3719	616.65	635.37	671.53	164.57	186.86	277.67	641.183	209.7	-1.61241	8.97e-21	3.73e-19	CD44	CD44 molecule (Indian blood group) [Source:HGNC Symbol;Acc:HGNC:1681]	Human Diseases;Human Diseases;Human Diseases;Human Diseases;Organismal Systems;Environmental Information Processing	Infectious diseases;Infectious diseases;Cancers;Cancers;Immune system;Signaling molecules and interaction	ko05169//Epstein-Barr virus infection;ko05131//Shigellosis;ko05205//Proteoglycans in cancer;ko05206//MicroRNAs in cancer;ko04640//Hematopoietic cell lineage;ko04512//ECM-receptor interaction	K06256;K06256;K06256;K06256;K06256;K06256	GO:0005794//Golgi apparatus;GO:0005829//cytosol;GO:0005886//plasma membrane;GO:0009986//cell surface;GO:0016021//integral component of membrane;GO:0016324//apical plasma membrane;GO:0031258//lamellipodium membrane;GO:0035692//macrophage migration inhibitory factor receptor complex;GO:0042995//cell projection	GO:0004896//cytokine receptor activity;GO:0005540//hyaluronic acid binding	GO:0007155//cell adhesion;GO:0016477//cell migration;GO:0030214//hyaluronan catabolic process;GO:0033138//positive regulation of peptidyl-serine phosphorylation;GO:0034116//positive regulation of heterotypic cell-cell adhesion;GO:0042110//T cell activation;GO:0043066//negative regulation of apoptotic process;GO:0043154//negative regulation of cysteine-type endopeptidase activity involved in apopt…
ENSEASG00005005900	333	242	215	49	67	83	26.49	25.73	21.05	5.13	6.36	8.2	24.4233	6.56333	-1.89576	9.78e-21	4.05e-19	-	-	Metabolism;Metabolism	Global and overview maps;Amino acid metabolism	ko01100//Metabolic pathways;ko00330//Arginine and proline metabolism	K00933;K00933	GO:0005739//mitochondrion	GO:0003824//catalytic activity;GO:0004111//creatine kinase activity;GO:0016301//kinase activity;GO:0016772//transferase activity, transferring phosphorus-containing groups	GO:0032091//negative regulation of protein binding;GO:0043066//negative regulation of apoptotic process;GO:0046314//phosphocreatine biosynthetic process
ENSEASG00005021526	1149	877	1062	2775	2986	2354	33.38	34.05	38.04	106.36	95.07	81.41	35.1567	94.28	1.42315	9.84e-21	4.07e-19	LENG8	leukocyte receptor cluster member 8 [Source:HGNC Symbol;Acc:HGNC:15500]	-	-	-	-	-	-	-
ENSEASG00005005310	968	678	756	1604	1884	1661	137.68	128.74	132.22	301.2	296.85	286.79	132.88	294.947	1.15033	1.01e-20	4.18e-19	-	-	Metabolism;Human Diseases;Human Diseases;Human Diseases;Organismal Systems;Human Diseases;Human Diseases;Metabolism;Metabolism;Metabolism;Metabolism	Global and overview maps;Cancers;Cancers;Cardiovascular diseases;Aging;Cancers;Drug resistance;Xenobiotics biodegradation and metabolism;Xenobiotics biodegradation and metabolism;Metabolism of other amino acids;Xenobiotics biodegradation and metabolism	ko01100//Metabolic pathways;ko05200//Pathways in cancer;ko05225//Hepatocellular carcinoma;ko05418//Fluid shear stress and atherosclerosis;ko04212//Longevity regulating pathway - worm;ko05204//Chemical carcinogenesis;ko01524//Platinum drug resistance;ko00983//Drug metabolism - other enzymes;ko00980//Metabolism of xenobiotics by cytochrome P450;ko00480//Glutathione metabolism;ko00982//Drug metaboli…	K00799;K00799;K00799;K00799;K00799;K00799;K00799;K00799;K00799;K00799;K00799	-	GO:0004364//glutathione transferase activity;GO:0005515//protein binding	-
ENSEASG00005015098	28	15	23	137	299	222	3.36	2.41	3.4	21.66	39.29	31.65	3.05667	30.8667	3.33602	1.07e-20	4.41e-19	HES4	hes family bHLH transcription factor 4 [Source:HGNC Symbol;Acc:HGNC:24149]	Human Diseases	Infectious diseases	ko05165//Human papillomavirus infection	K09089	-	GO:0003677//DNA binding;GO:0046983//protein dimerization activity	GO:0006355//regulation of transcription, DNA-templated
ENSEASG00005011496	221	165	207	38	64	54	14.84	14.81	17.12	3.36	4.71	4.31	15.59	4.12667	-1.91757	1.37e-20	5.58e-19	SVOPL	SVOP like [Source:HGNC Symbol;Acc:HGNC:27034]	-	-	-	-	-	-	GO:0055085//transmembrane transport
ENSEASG00005007402	1887	1469	1587	477	685	778	89.84	94.15	94.22	29.78	35.88	43.5	92.7367	36.3867	-1.34973	1.37e-20	5.58e-19	-	-	Environmental Information Processing;Human Diseases;Human Diseases;Cellular Processes;Environmental Information Processing;Human Diseases;Organismal Systems;Organismal Systems;Environmental Information Processing;Environmental Information Processing;Cellular Processes;Genetic Information Processing;Environmental Information Processing;Organismal Systems;Environmental Information Processing	Signal transduction;Infectious diseases;Infectious diseases;Cellular community - eukaryotes;Signal transduction;Infectious diseases;Circulatory system;Nervous system;Signal transduction;Signal transduction;Cell growth and death;Translation;Signal transduction;Nervous system;Signal transduction	ko04151//PI3K-Akt signaling pathway;ko05165//Human papillomavirus infection;ko05142//Chagas disease (American trypanosomiasis);ko04530//Tight junction;ko04390//Hippo signaling pathway;ko05160//Hepatitis C;ko04261//Adrenergic signaling in cardiomyocytes;ko04728//Dopaminergic synapse;ko04071//Sphingolipid signaling pathway;ko04152//AMPK signaling pathway;ko04114//Oocyte meiosis;ko03015//mRNA survei…	K03456;K03456;K03456;K03456;K03456;K03456;K03456;K03456;K03456;K03456;K03456;K03456;K03456;K03456;K03456	-	GO:0005515//protein binding	-
ENSEASG00005006956	3624	2515	2592	6615	7158	6057	682.07	632.68	600.58	1639.82	1474.9	1354	638.443	1489.57	1.22227	1.41e-20	5.76e-19	RPS17	ribosomal protein S17 [Source:HGNC Symbol;Acc:HGNC:10397]	Genetic Information Processing	Translation	ko03010//Ribosome	K02962	GO:0005840//ribosome;GO:0022627//cytosolic small ribosomal subunit;GO:0045202//synapse	GO:0003735//structural constituent of ribosome	GO:0006364//rRNA processing;GO:0006412//translation;GO:0034101//erythrocyte homeostasis;GO:0042274//ribosomal small subunit biogenesis
ENSEASG00005013468	622	476	519	1302	1557	1183	29.22	29.88	30.06	80.59	80.11	66.07	29.72	75.59	1.34676	1.59e-20	6.43e-19	-	-	-	-	-	-	-	GO:0005509//calcium ion binding	GO:0001701//in utero embryonic development;GO:0043010//camera-type eye development
ENSEASG00005016201	348	234	300	718	1057	949	15.37	13.81	16.31	41.76	51.1	49.77	15.1633	47.5433	1.64866	1.7e-20	6.87e-19	QSOX1	quiescin sulfhydryl oxidase 1 [Source:HGNC Symbol;Acc:HGNC:9756]	-	-	-	-	GO:0000139//Golgi membrane;GO:0005615//extracellular space;GO:0005794//Golgi apparatus;GO:0030173//integral component of Golgi membrane;GO:0043231//intracellular membrane-bounded organelle;GO:0045171//intercellular bridge;GO:0070062//extracellular exosome	GO:0003756//protein disulfide isomerase activity;GO:0016971//flavin-linked sulfhydryl oxidase activity;GO:0016972//thiol oxidase activity;GO:0071949//FAD binding	GO:0016242//negative regulation of macroautophagy;GO:0045454//cell redox homeostasis;GO:0055114//oxidation-reduction process;GO:0085029//extracellular matrix assembly
MSTRG.20415	108	97	98	3	13	9	6.1	7.33	5.26	0.14	0.48	0.36	6.23	0.326667	-4.25334	2.13e-20	8.55e-19	--	LINE-1 retrotransposable element ORF2 protein [Camelus dromedarius]	-	-	-	-	-	-	-
ENSEASG00005012699	680	547	492	167	232	250	113.43	121.96	101.04	36.69	42.37	49.53	112.143	42.8633	-1.38753	2.15e-20	8.62e-19	TMEM126A	transmembrane protein 126A [Source:HGNC Symbol;Acc:HGNC:25382]	-	-	-	-	GO:0005739//mitochondrion	-	GO:0021554//optic nerve development
ENSEASG00005020016	462	288	300	120	142	131	43.74	36.31	35.14	15.11	14.9	15.16	38.3967	15.0567	-1.35058	2.18e-20	8.71e-19	-	-	-	-	-	-	-	-	-
ENSEASG00005005757	2634	2030	2194	755	1050	1164	148.83	154.23	152.04	56.97	65.19	77.26	151.7	66.4733	-1.19037	2.3e-20	9.16e-19	MFSD4A	major facilitator superfamily domain containing 4A [Source:HGNC Symbol;Acc:HGNC:25433]	-	-	-	-	-	-	GO:0055085//transmembrane transport
MSTRG.10295	130	86	79	394	418	336	2.49	2.2	1.86	9.93	8.76	7.64	2.18333	8.77667	2.00714	2.31e-20	9.18e-19	--	nascent polypeptide-associated complex subunit alpha, muscle-specific form-like [Equus caballus]	-	-	-	-	-	-	-
ENSEASG00005012209	224	176	181	6	20	32	8.87	9.29	8.81	0.31	0.88	1.5	8.99	0.896667	-3.32568	2.55e-20	1.01e-18	CSF3R	colony stimulating factor 3 receptor [Source:HGNC Symbol;Acc:HGNC:2439]	Human Diseases;Environmental Information Processing;Environmental Information Processing;Environmental Information Processing;Organismal Systems	Cancers;Signal transduction;Signaling molecules and interaction;Signal transduction;Immune system	ko05200//Pathways in cancer;ko04151//PI3K-Akt signaling pathway;ko04060//Cytokine-cytokine receptor interaction;ko04630//Jak-STAT signaling pathway;ko04640//Hematopoietic cell lineage	K05061;K05061;K05061;K05061;K05061	GO:0016020//membrane	GO:0004896//cytokine receptor activity;GO:0005515//protein binding;GO:0051916//granulocyte colony-stimulating factor binding	GO:0030593//neutrophil chemotaxis;GO:0045637//regulation of myeloid cell differentiation
ENSEASG00005008112	529	372	398	178	221	160	51.5	48.53	47.82	22.88	23.62	18.44	49.2833	21.6467	-1.18695	2.61e-20	1.03e-18	RELL1	RELT like 1 [Source:HGNC Symbol;Acc:HGNC:27379]	-	-	-	-	GO:0005886//plasma membrane;GO:0015630//microtubule cytoskeleton	-	GO:1900745//positive regulation of p38MAPK cascade
ENSEASG00005002578	37994	29055	30893	6805	12127	13105	1947.54	1990.67	1949.51	459.44	680.55	797.87	1962.57	645.953	-1.60324	3.37e-20	1.33e-18	HSPA8	heat shock protein family A (Hsp70) member 8 [Source:HGNC Symbol;Acc:HGNC:5241]	Environmental Information Processing;Cellular Processes;Human Diseases;Organismal Systems;Genetic Information Processing;Genetic Information Processing;Organismal Systems;Human Diseases;Human Diseases;Organismal Systems	Signal transduction;Transport and catabolism;Infectious diseases;Immune system;Folding, sorting and degradation;Transcription;Endocrine system;Infectious diseases;Infectious diseases;Aging	ko04010//MAPK signaling pathway;ko04144//Endocytosis;ko05162//Measles;ko04612//Antigen processing and presentation;ko04141//Protein processing in endoplasmic reticulum;ko03040//Spliceosome;ko04915//Estrogen signaling pathway;ko05145//Toxoplasmosis;ko05134//Legionellosis;ko04213//Longevity regulating pathway - multiple species	K03283;K03283;K03283;K03283;K03283;K03283;K03283;K03283;K03283;K03283	GO:0000974//Prp19 complex;GO:0005634//nucleus;GO:0005737//cytoplasm;GO:0005770//late endosome;GO:0005829//cytosol;GO:0048471//perinuclear region of cytoplasm;GO:0070062//extracellular exosome;GO:0098684//photoreceptor ribbon synapse;GO:0098690//glycinergic synapse;GO:0098793//presynapse;GO:0098978//glutamatergic synapse;GO:0099634//postsynaptic specialization membrane;GO:0101031//chaperone comple…	GO:0001664//G protein-coupled receptor binding;GO:0001786//phosphatidylserine binding;GO:0005524//ATP binding;GO:0016887//ATPase activity;GO:0019899//enzyme binding;GO:0030674//protein binding, bridging;GO:0031072//heat shock protein binding;GO:0031625//ubiquitin protein ligase binding;GO:0042623//ATPase activity, coupled;GO:0051082//unfolded protein binding;GO:0051087//chaperone binding;GO:00551…	GO:0006457//protein folding;GO:0031647//regulation of protein stability;GO:0042026//protein refolding;GO:0044788//modulation by host of viral process;GO:0044829//positive regulation by host of viral genome replication;GO:0045892//negative regulation of transcription, DNA-templated;GO:0046034//ATP metabolic process;GO:0048026//positive regulation of mRNA splicing, via spliceosome;GO:0051085//chape…
ENSEASG00005020382	1653	1194	1386	2839	3097	2984	65.75	63.31	67.81	148.7	134.78	140.73	65.6233	141.403	1.10754	3.71e-20	1.45e-18	OGT	O-linked N-acetylglucosamine (GlcNAc) transferase [Source:HGNC Symbol;Acc:HGNC:8127]	Human Diseases;Metabolism	Endocrine and metabolic diseases;Glycan biosynthesis and metabolism	ko04931//Insulin resistance;ko00514//Other types of O-glycan biosynthesis	K09667;K09667	GO:0000123//histone acetyltransferase complex;GO:0005634//nucleus;GO:0005654//nucleoplasm;GO:0005829//cytosol;GO:0005886//plasma membrane;GO:0017122//protein N-acetylglucosaminyltransferase complex;GO:0032991//protein-containing complex	GO:0005515//protein binding;GO:0005547//phosphatidylinositol-3,4,5-trisphosphate binding;GO:0016262//protein N-acetylglucosaminyltransferase activity;GO:0016757//transferase activity, transferring glycosyl groups;GO:0043995//histone acetyltransferase activity (H4-K5 specific);GO:0043996//histone acetyltransferase activity (H4-K8 specific);GO:0046972//histone acetyltransferase activity (H4-K16 spe…	GO:0006110//regulation of glycolytic process;GO:0006357//regulation of transcription by RNA polymerase II;GO:0006493//protein O-linked glycosylation;GO:0006915//apoptotic process;GO:0016485//protein processing;GO:0031397//negative regulation of protein ubiquitination;GO:0032435//negative regulation of proteasomal ubiquitin-dependent protein catabolic process;GO:0032868//response to insulin;GO:003…
ENSEASG00005007950	1959	1472	1567	271	371	587	168.91	169.33	166.52	30.59	35.01	60.26	168.253	41.9533	-2.00378	3.72e-20	1.45e-18	ABHD5	abhydrolase domain containing 5 [Source:HGNC Symbol;Acc:HGNC:21396]	Organismal Systems	Endocrine system	ko04923//Regulation of lipolysis in adipocyte	K13699	GO:0005811//lipid droplet;GO:0005829//cytosol	GO:0003841//1-acylglycerol-3-phosphate O-acyltransferase activity;GO:0042171//lysophosphatidic acid acyltransferase activity	GO:0006654//phosphatidic acid biosynthetic process;GO:0010891//negative regulation of sequestering of triglyceride;GO:0010898//positive regulation of triglyceride catabolic process;GO:0050996//positive regulation of lipid catabolic process;GO:0051006//positive regulation of lipoprotein lipase activity
ENSEASG00005012758	792	570	607	109	177	231	103.27	97.95	95.96	18.38	26.23	34.59	99.06	26.4	-1.90776	4.14e-20	1.62e-18	CYB561	cytochrome b561 [Source:HGNC Symbol;Acc:HGNC:2571]	-	-	-	-	GO:0016021//integral component of membrane	GO:0000293//ferric-chelate reductase activity	GO:0022900//electron transport chain
ENSEASG00005022021	493	363	393	167	220	196	49.82	49.04	48.9	22.23	24.34	23.53	49.2533	23.3667	-1.07577	5e-20	1.94e-18	GADD45B	growth arrest and DNA damage inducible beta [Source:HGNC Symbol;Acc:HGNC:4096]	Human Diseases;Human Diseases;Human Diseases;Environmental Information Processing;Environmental Information Processing;Cellular Processes;Human Diseases;Cellular Processes;Human Diseases;Human Diseases;Environmental Information Processing;Cellular Processes;Human Diseases;Human Diseases;Human Diseases;Human Diseases;Human Diseases;Cellular Processes;Human Diseases;Human Diseases;Human Diseases;Hu…	Cancers;Infectious diseases;Cancers;Signal transduction;Signal transduction;Cell growth and death;Cancers;Cell growth and death;Cancers;Cancers;Signal transduction;Cell growth and death;Cancers;Cancers;Cancers;Cancers;Cancers;Cell growth and death;Cancers;Cancers;Cancers;Cancers;Cancers	ko05200//Pathways in cancer;ko05169//Epstein-Barr virus infection;ko05202//Transcriptional misregulation in cancers;ko04010//MAPK signaling pathway;ko04064//NF-kappa B signaling pathway;ko04210//Apoptosis;ko05225//Hepatocellular carcinoma;ko04218//Cellular senescence;ko05226//Gastric cancer;ko05224//Breast cancer;ko04068//FoxO signaling pathway;ko04110//Cell cycle;ko05210//Colorectal cancer;ko052…	K04402;K04402;K04402;K04402;K04402;K04402;K04402;K04402;K04402;K04402;K04402;K04402;K04402;K04402;K04402;K04402;K04402;K04402;K04402;K04402;K04402;K04402;K04402	GO:0005634//nucleus;GO:0005737//cytoplasm	-	GO:0000185//activation of MAPKKK activity;GO:0000186//activation of MAPKK activity;GO:0006469//negative regulation of protein kinase activity;GO:0043065//positive regulation of apoptotic process;GO:0046330//positive regulation of JNK cascade;GO:0051726//regulation of cell cycle;GO:1900745//positive regulation of p38MAPK cascade
ENSEASG00005017598	266	196	235	1291	1258	742	28.14	28.38	31.15	179.04	145.33	92.79	29.2233	139.053	2.25045	5.17e-20	2e-18	MFAP4	microfibril associated protein 4 [Source:HGNC Symbol;Acc:HGNC:7035]	-	-	-	-	GO:0001527//microfibril;GO:0005576//extracellular region;GO:0062023//collagen-containing extracellular matrix;GO:0071953//elastic fiber	-	GO:0009650//UV protection;GO:0010712//regulation of collagen metabolic process;GO:0048251//elastic fiber assembly;GO:0071493//cellular response to UV-B;GO:0097435//supramolecular fiber organization
ENSEASG00005020184	221	150	175	18	42	42	13.49	12.23	13.2	1.41	2.82	3.06	12.9733	2.43	-2.41652	5.19e-20	2e-18	DEPDC7	DEP domain containing 7 [Source:HGNC Symbol;Acc:HGNC:29899]	-	-	-	-	-	-	GO:0035556//intracellular signal transduction
ENSEASG00005006918	424	334	319	148	170	151	30.96	32.65	28.72	14.26	13.61	13.09	30.7767	13.6533	-1.17258	5.24e-20	2.02e-18	RASSF4	Ras association domain family member 4 [Source:HGNC Symbol;Acc:HGNC:20793]	Environmental Information Processing;Environmental Information Processing	Signal transduction;Signal transduction	ko04391//Hippo signaling pathway -fly;ko04392//Hippo signaling pathway - multiple species	K09851;K09851	-	-	GO:0007165//signal transduction
ENSEASG00005014922	220	203	202	60	70	65	19.53	23.94	22.13	7.02	6.76	6.79	21.8667	6.85667	-1.67315	5.33e-20	2.05e-18	SLC35C1	solute carrier family 35 member C1 [Source:HGNC Symbol;Acc:HGNC:20197]	-	-	-	-	GO:0005794//Golgi apparatus	GO:0005457//GDP-fucose transmembrane transporter activity	GO:0030259//lipid glycosylation;GO:0036085//GDP-fucose import into Golgi lumen;GO:0045746//negative regulation of Notch signaling pathway
ENSEASG00005019332	64	36	53	434	336	257	5.56	4.18	5.66	49.63	31.94	26.5	5.13333	36.0233	2.81096	5.49e-20	2.11e-18	KERA	keratocan [Source:HGNC Symbol;Acc:HGNC:6309]	-	-	-	-	-	GO:0005515//protein binding	GO:0061303//cornea development in camera-type eye
ENSEASG00005020600	1291	1001	970	298	385	491	186.91	193.7	172.89	56.82	61.02	84.43	184.5	67.4233	-1.4523	5.89e-20	2.25e-18	FABP5	fatty acid binding protein 5 [Source:HGNC Symbol;Acc:HGNC:3560]	Organismal Systems	Endocrine system	ko03320//PPAR signaling pathway	K08754	GO:0005615//extracellular space;GO:0005634//nucleus;GO:0005737//cytoplasm;GO:0014069//postsynaptic density;GO:0045202//synapse	GO:0001972//retinoic acid binding;GO:0005504//fatty acid binding;GO:0008289//lipid binding;GO:0042802//identical protein binding	GO:0006006//glucose metabolic process;GO:0006629//lipid metabolic process;GO:0006656//phosphatidylcholine biosynthetic process;GO:0010829//negative regulation of glucose transmembrane transport;GO:0031392//regulation of prostaglandin biosynthetic process;GO:0035360//positive regulation of peroxisome proliferator activated receptor signaling pathway;GO:0042593//glucose homeostasis;GO:0051930//regu…
ENSEASG00005004125	251	201	196	647	729	556	28.09	30.09	27.01	95.47	89.41	74.02	28.3967	86.3	1.60364	5.95e-20	2.27e-18	PRDX2	peroxiredoxin 2 [Source:HGNC Symbol;Acc:HGNC:9353]	Cellular Processes	Cell growth and death	ko04214//Apoptosis - fly	K03386	-	GO:0008379//thioredoxin peroxidase activity;GO:0016209//antioxidant activity;GO:0016491//oxidoreductase activity;GO:0051920//peroxiredoxin activity	GO:0000187//activation of MAPK activity;GO:0002536//respiratory burst involved in inflammatory response;GO:0006979//response to oxidative stress;GO:0010310//regulation of hydrogen peroxide metabolic process;GO:0019430//removal of superoxide radicals;GO:0030194//positive regulation of blood coagulation;GO:0031665//negative regulation of lipopolysaccharide-mediated signaling pathway;GO:0032088//neg…
ENSEASG00005003775	1128	916	953	177	313	366	51.54	55.93	53.65	10.67	15.67	19.85	53.7067	15.3967	-1.80248	6e-20	2.29e-18	SLC37A1	solute carrier family 37 member 1 [Source:HGNC Symbol;Acc:HGNC:11024]	-	-	-	-	GO:0016021//integral component of membrane;GO:0030176//integral component of endoplasmic reticulum membrane	GO:0022857//transmembrane transporter activity;GO:0061513//glucose 6-phosphate:inorganic phosphate antiporter activity	GO:0015760//glucose-6-phosphate transport;GO:0035435//phosphate ion transmembrane transport;GO:0055085//transmembrane transport
ENSEASG00005005697	740	613	575	249	291	322	64.41	71.32	61.62	28.55	27.73	33.29	65.7833	29.8567	-1.13967	6.74e-20	2.56e-18	UBE2J1	ubiquitin conjugating enzyme E2 J1 [Source:HGNC Symbol;Acc:HGNC:17598]	Genetic Information Processing;Human Diseases;Genetic Information Processing	Folding, sorting and degradation;Neurodegenerative diseases;Folding, sorting and degradation	ko04141//Protein processing in endoplasmic reticulum;ko05012//Parkinson disease;ko04120//Ubiquitin mediated proteolysis	K10578;K10578;K10578	-	GO:0031625//ubiquitin protein ligase binding;GO:0061631//ubiquitin conjugating enzyme activity	GO:0007286//spermatid development;GO:0018279//protein N-linked glycosylation via asparagine;GO:0030433//ubiquitin-dependent ERAD pathway;GO:0042534//regulation of tumor necrosis factor biosynthetic process;GO:1904153//negative regulation of retrograde protein transport, ER to cytosol
ENSEASG00005003745	512	426	453	197	254	213	25.07	27.86	27.33	12.71	13.6	12.39	26.7533	12.9	-1.05235	6.98e-20	2.65e-18	DPY19L1	dpy-19 like C-mannosyltransferase 1 [Source:HGNC Symbol;Acc:HGNC:22205]	-	-	-	-	GO:0016021//integral component of membrane	-	-
ENSEASG00005007754	145	119	111	355	547	483	13.71	15.04	12.92	44.21	56.62	54.24	13.89	51.69	1.89584	7.26e-20	2.75e-18	CCND1	cyclin D1 [Source:HGNC Symbol;Acc:HGNC:1582]	Human Diseases;Environmental Information Processing;Human Diseases;Human Diseases;Human Diseases;Human Diseases;Human Diseases;Human Diseases;Human Diseases;Cellular Processes;Human Diseases;Human Diseases;Cellular Processes;Human Diseases;Cellular Processes;Human Diseases;Environmental Information Processing;Environmental Information Processing;Human Diseases;Organismal Systems;Environmental Inf…	Cancers;Signal transduction;Infectious diseases;Infectious diseases;Infectious diseases;Infectious diseases;Infectious diseases;Cancers;Cancers;Cellular community - eukaryotes;Infectious diseases;Cardiovascular diseases;Cellular community - eukaryotes;Cancers;Cell growth and death;Cancers;Signal transduction;Signal transduction;Infectious diseases;Endocrine system;Signal transduction;Endocrine an…	ko05200//Pathways in cancer;ko04151//PI3K-Akt signaling pathway;ko05165//Human papillomavirus infection;ko05166//HTLV-I infection;ko05169//Epstein-Barr virus infection;ko05163//Human cytomegalovirus infection;ko05162//Measles;ko05203//Viral carcinogenesis;ko05205//Proteoglycans in cancer;ko04510//Focal adhesion;ko05167//Kaposi sarcoma-associated herpesvirus infection;ko05416//Viral myocarditis;ko…	K04503;K04503;K04503;K04503;K04503;K04503;K04503;K04503;K04503;K04503;K04503;K04503;K04503;K04503;K04503;K04503;K04503;K04503;K04503;K04503;K04503;K04503;K04503;K04503;K04503;K04503;K04503;K04503;K04503;K04503;K04503;K04503;K04503;K04503;K04503;K04503;K04503;K04503;K04503;K04503;K04503;K04503;K04503;K04503;K04503;K04503	GO:0000307//cyclin-dependent protein kinase holoenzyme complex;GO:0005634//nucleus;GO:0005654//nucleoplasm;GO:0005737//cytoplasm;GO:0005923//bicellular tight junction;GO:0017053//transcriptional repressor complex	GO:0003714//transcription corepressor activity;GO:0004672//protein kinase activity;GO:0008134//transcription factor binding;GO:0016301//kinase activity;GO:0016538//cyclin-dependent protein serine/threonine kinase regulator activity;GO:0019899//enzyme binding;GO:0019901//protein kinase binding;GO:0042826//histone deacetylase binding;GO:0070064//proline-rich region binding	GO:0000082//G1/S transition of mitotic cell cycle;GO:0000122//negative regulation of transcription by RNA polymerase II;GO:0000320//re-entry into mitotic cell cycle;GO:0001934//positive regulation of protein phosphorylation;GO:0006468//protein phosphorylation;GO:0006974//cellular response to DNA damage stimulus;GO:0007595//lactation;GO:0010971//positive regulation of G2/M transition of mitotic ce…
ENSEASG00005005514	520	347	431	1144	1488	1043	11.53	10.35	11.86	33.55	36.27	27.58	11.2467	32.4667	1.52946	7.93e-20	2.98e-18	MAGI3	membrane associated guanylate kinase, WW and PDZ domain containing 3 [Source:HGNC Symbol;Acc:HGNC:29647]	Environmental Information Processing	Signal transduction	ko04015//Rap1 signaling pathway	K06112	GO:0005911//cell-cell junction;GO:0030054//cell junction	GO:0005515//protein binding;GO:0060090//molecular adaptor activity	GO:0007165//signal transduction;GO:0046328//regulation of JNK cascade
ENSEASG00005006007	1486	1083	1158	459	464	614	119.5	116.26	114.33	47.96	40.53	58.56	116.697	49.0167	-1.25142	9.52e-20	3.56e-18	CHKA	choline kinase alpha [Source:HGNC Symbol;Acc:HGNC:1937]	Metabolism;Human Diseases;Metabolism	Global and overview maps;Cancers;Lipid metabolism	ko01100//Metabolic pathways;ko05231//Choline metabolism in cancer;ko00564//Glycerophospholipid metabolism	K14156;K14156;K14156	-	GO:0004103//choline kinase activity;GO:0004104//cholinesterase activity;GO:0004305//ethanolamine kinase activity;GO:0008144//drug binding;GO:0042802//identical protein binding	GO:0006646//phosphatidylethanolamine biosynthetic process;GO:0006656//phosphatidylcholine biosynthetic process
MSTRG.8023	375	287	325	87	90	128	47.35	48.44	50.52	14.47	12.44	19.2	48.77	15.37	-1.66588	1.01e-19	3.75e-18	--	BM-018 [Homo sapiens]	-	-	-	-	GO:0016021//integral component of membrane;GO:0043005//neuron projection	GO:0005488//binding	GO:0006629//lipid metabolic process;GO:0030888//regulation of B cell proliferation;GO:0031641//regulation of myelination;GO:0032693//negative regulation of interleukin-10 production;GO:0032696//negative regulation of interleukin-13 production;GO:0032714//negative regulation of interleukin-5 production;GO:0034349//glial cell apoptotic process;GO:0034612//response to tumor necrosis factor;GO:004212…
ENSEASG00005019950	56	52	64	331	343	238	1.26	1.56	1.78	9.84	8.45	6.37	1.53333	8.22	2.42247	1.1e-19	4.09e-18	COL4A6	collagen type IV alpha 6 chain [Source:HGNC Symbol;Acc:HGNC:2208]	Human Diseases;Environmental Information Processing;Human Diseases;Cellular Processes;Human Diseases;Organismal Systems;Human Diseases;Organismal Systems;Human Diseases;Environmental Information Processing	Cancers;Signal transduction;Infectious diseases;Cellular community - eukaryotes;Infectious diseases;Endocrine system;Endocrine and metabolic diseases;Digestive system;Cancers;Signaling molecules and interaction	ko05200//Pathways in cancer;ko04151//PI3K-Akt signaling pathway;ko05165//Human papillomavirus infection;ko04510//Focal adhesion;ko05146//Amoebiasis;ko04926//Relaxin signaling pathway;ko04933//AGE-RAGE signaling pathway in diabetic complications;ko04974//Protein digestion and absorption;ko05222//Small cell lung cancer;ko04512//ECM-receptor interaction	K06237;K06237;K06237;K06237;K06237;K06237;K06237;K06237;K06237;K06237	GO:0005581//collagen trimer	GO:0005201//extracellular matrix structural constituent	-
ENSEASG00005014351	36	33	23	300	258	177	1.44	1.76	1.13	15.77	11.27	8.39	1.44333	11.81	3.03253	1.1e-19	4.09e-18	-	-	Environmental Information Processing;Human Diseases;Cellular Processes;Human Diseases;Environmental Information Processing	Signal transduction;Infectious diseases;Cellular community - eukaryotes;Cancers;Signaling molecules and interaction	ko04151//PI3K-Akt signaling pathway;ko05165//Human papillomavirus infection;ko04510//Focal adhesion;ko05206//MicroRNAs in cancer;ko04512//ECM-receptor interaction	K06252;K06252;K06252;K06252;K06252	GO:0062023//collagen-containing extracellular matrix	-	GO:0030198//extracellular matrix organization;GO:0030199//collagen fibril organization
MSTRG.21550	56	25	40	300	261	214	1.03	0.61	0.89	7.34	5.18	4.57	0.843333	5.69667	2.75594	1.21e-19	4.46e-18	COL27A1	collagen alpha-1(XXVII) chain isoform X1 [Equus caballus]	Organismal Systems	Digestive system	ko04974//Protein digestion and absorption	K19721	GO:0005581//collagen trimer;GO:0031012//extracellular matrix;GO:0044432//endoplasmic reticulum part	GO:0005198//structural molecule activity;GO:0043169//cation binding	GO:0003433//chondrocyte development involved in endochondral bone morphogenesis;GO:0043062//extracellular structure organization
MSTRG.9173	484	367	370	1488	1579	1051	2.66	2.69	2.5	10.76	9.49	6.85	2.61667	9.03333	1.78753	1.5e-19	5.51e-18	--	PREDICTED: LOW QUALITY PROTEIN: endogenous retrovirus group K member 25 Pol protein-like [Chinchilla lanigera]	-	-	-	-	-	-	-
ENSEASG00005005014	6894	5226	5150	11881	13344	11148	1304.89	1322.15	1200.07	2961.99	2765.18	2506.25	1275.7	2744.47	1.10524	1.52e-19	5.56e-18	RPS11	ribosomal protein S11 [Source:HGNC Symbol;Acc:HGNC:10384]	Genetic Information Processing	Translation	ko03010//Ribosome	K02949	GO:0005840//ribosome;GO:0022627//cytosolic small ribosomal subunit	GO:0003735//structural constituent of ribosome	GO:0006412//translation
ENSEASG00005008026	25	20	21	252	260	133	0.8	0.85	0.82	10.57	9.07	5.07	0.823333	8.23667	3.32251	1.83e-19	6.68e-18	LEPR	leptin receptor [Source:HGNC Symbol;Acc:HGNC:6554]	Environmental Information Processing;Environmental Information Processing;Environmental Information Processing;Human Diseases;Environmental Information Processing;Organismal Systems	Signaling molecules and interaction;Signaling molecules and interaction;Signal transduction;Endocrine and metabolic diseases;Signal transduction;Endocrine system	ko04080//Neuroactive ligand-receptor interaction;ko04060//Cytokine-cytokine receptor interaction;ko04630//Jak-STAT signaling pathway;ko04932//Non-alcoholic fatty liver disease (NAFLD);ko04152//AMPK signaling pathway;ko04920//Adipocytokine signaling pathway	K05062;K05062;K05062;K05062;K05062;K05062	GO:0016020//membrane;GO:0043235//receptor complex	GO:0004896//cytokine receptor activity;GO:0005515//protein binding;GO:0038021//leptin receptor activity;GO:0042802//identical protein binding	GO:0001525//angiogenesis;GO:0001934//positive regulation of protein phosphorylation;GO:0005977//glycogen metabolic process;GO:0006909//phagocytosis;GO:0008203//cholesterol metabolic process;GO:0010507//negative regulation of autophagy;GO:0014009//glial cell proliferation;GO:0019953//sexual reproduction;GO:0030217//T cell differentiation;GO:0033210//leptin-mediated signaling pathway;GO:0042593//gl…
ENSEASG00005000517	652	521	499	1425	1889	1306	33.88	36.18	32.01	97.68	107.74	80.79	34.0233	95.4033	1.48752	1.87e-19	6.81e-18	SMOC2	SPARC related modular calcium binding 2 [Source:HGNC Symbol;Acc:HGNC:20323]	-	-	-	-	GO:0005604//basement membrane;GO:0005614//interstitial matrix;GO:0005615//extracellular space;GO:0031012//extracellular matrix;GO:0062023//collagen-containing extracellular matrix;GO:0071944//cell periphery	GO:0005509//calcium ion binding;GO:0005515//protein binding;GO:0005539//glycosaminoglycan binding;GO:0008201//heparin binding	GO:0010595//positive regulation of endothelial cell migration;GO:0010811//positive regulation of cell-substrate adhesion;GO:0030198//extracellular matrix organization;GO:0035470//positive regulation of vascular wound healing;GO:0045743//positive regulation of fibroblast growth factor receptor signaling pathway;GO:0045766//positive regulation of angiogenesis;GO:0045931//positive regulation of mito…
ENSEASG00005005520	1144	871	1027	338	568	415	62.23	63.28	68.66	24.26	33.87	26.88	64.7233	28.3367	-1.19162	2.16e-19	7.86e-18	NDRG4	NDRG family member 4 [Source:HGNC Symbol;Acc:HGNC:14466]	-	-	-	-	GO:0005737//cytoplasm;GO:0016323//basolateral plasma membrane	-	GO:0010642//negative regulation of platelet-derived growth factor receptor signaling pathway;GO:0014912//negative regulation of smooth muscle cell migration;GO:0048662//negative regulation of smooth muscle cell proliferation;GO:0070374//positive regulation of ERK1 and ERK2 cascade
ENSEASG00005019428	171	106	135	3	0	1	42.43	35.16	41.24	0.98	0	0.29	39.61	0.423333	-6.54793	2.51e-19	9.11e-18	-	-	-	-	-	-	-	-	-
ENSEASG00005008563	147	104	148	457	526	405	1.73	1.64	2.15	7.1	6.79	5.67	1.84	6.52	1.82517	2.81e-19	1.02e-17	FLNC	filamin C [Source:HGNC Symbol;Acc:HGNC:3756]	Environmental Information Processing;Human Diseases;Human Diseases;Cellular Processes	Signal transduction;Infectious diseases;Cancers;Cellular community - eukaryotes	ko04010//MAPK signaling pathway;ko05132//Salmonella infection;ko05205//Proteoglycans in cancer;ko04510//Focal adhesion	K04437;K04437;K04437;K04437	GO:0005737//cytoplasm;GO:0005829//cytosol;GO:0005886//plasma membrane;GO:0042383//sarcolemma	GO:0005515//protein binding;GO:0008092//cytoskeletal protein binding;GO:0030506//ankyrin binding	GO:0048747//muscle fiber development
ENSEASG00005008190	827	693	759	323	284	347	57.16	63.51	67.59	25.1	20.48	25.09	62.7533	23.5567	-1.41356	3.06e-19	1.1e-17	CYB561A3	cytochrome b561 family member A3 [Source:HGNC Symbol;Acc:HGNC:23014]	-	-	-	-	GO:0005654//nucleoplasm;GO:0005730//nucleolus;GO:0005764//lysosome;GO:0005765//lysosomal membrane;GO:0005829//cytosol;GO:0031902//late endosome membrane;GO:0043231//intracellular membrane-bounded organelle	-	-
ENSEASG00005013245	107	57	60	324	397	282	10.14	7.22	7	40.43	41.17	31.73	8.12	37.7767	2.21794	3.11e-19	1.12e-17	LYPD3	LY6/PLAUR domain containing 3 [Source:HGNC Symbol;Acc:HGNC:24880]	-	-	-	-	-	-	-
ENSEASG00005000499	825	671	696	1571	1782	1508	54	58.7	56.08	135.44	127.69	117.23	56.26	126.787	1.17222	3.32e-19	1.19e-17	LSP1	lymphocyte specific protein 1 [Source:HGNC Symbol;Acc:HGNC:6707]	Human Diseases;Organismal Systems	Infectious diseases;Immune system	ko05152//Tuberculosis;ko04625//C-type lectin receptor signaling pathway	K14957;K14957	-	GO:0003779//actin binding	GO:0006935//chemotaxis;GO:0006952//defense response;GO:0007165//signal transduction;GO:0098761//cellular response to interleukin-7
ENSEASG00005007126	544	353	442	189	194	148	6.11	5.3	6.16	2.84	2.39	1.97	5.85667	2.4	-1.28705	3.33e-19	1.19e-17	PDZD2	PDZ domain containing 2 [Source:HGNC Symbol;Acc:HGNC:18486]	-	-	-	-	GO:0005737//cytoplasm	GO:0005515//protein binding	-
ENSEASG00005016296	418	338	362	130	164	174	34.54	37.34	36.83	14.15	14.84	17.08	36.2367	15.3567	-1.23859	3.44e-19	1.23e-17	CCDC25	coiled-coil domain containing 25 [Source:HGNC Symbol;Acc:HGNC:25591]	-	-	-	-	-	-	-
ENSEASG00005023331	45	29	44	279	361	185	3.05	2.66	3.67	24.9	26.98	15	3.12667	22.2933	2.83392	3.45e-19	1.23e-17	PTGIS	prostaglandin I2 synthase [Source:HGNC Symbol;Acc:HGNC:9603]	Metabolism;Metabolism	Global and overview maps;Lipid metabolism	ko01100//Metabolic pathways;ko00590//Arachidonic acid metabolism	K01831;K01831	GO:0005634//nucleus;GO:0005737//cytoplasm;GO:0005783//endoplasmic reticulum;GO:0005901//caveola	GO:0004497//monooxygenase activity;GO:0005506//iron ion binding;GO:0008116//prostaglandin-I synthase activity;GO:0016705//oxidoreductase activity, acting on paired donors, with incorporation or reduction of molecular oxygen;GO:0020037//heme binding	GO:0001516//prostaglandin biosynthetic process;GO:0006690//icosanoid metabolic process;GO:0007566//embryo implantation;GO:0032088//negative regulation of NF-kappaB transcription factor activity;GO:0035360//positive regulation of peroxisome proliferator activated receptor signaling pathway;GO:0045019//negative regulation of nitric oxide biosynthetic process;GO:0045766//positive regulation of angio…
ENSEASG00005003757	1089	787	880	334	491	288	32.26	31.16	32.1	13.03	15.93	10.13	31.84	13.03	-1.289	3.47e-19	1.23e-17	PIK3CB	phosphatidylinositol-4,5-bisphosphate 3-kinase catalytic subunit beta [Source:HGNC Symbol;Acc:HGNC:8976]	Metabolism;Human Diseases;Human Diseases;Environmental Information Processing;Human Diseases;Human Diseases;Human Diseases;Human Diseases;Environmental Information Processing;Human Diseases;Environmental Information Processing;Human Diseases;Human Diseases;Cellular Processes;Human Diseases;Environmental Information Processing;Human Diseases;Human Diseases;Human Diseases;Cellular Processes;Human D…	Global and overview maps;Cancers;Infectious diseases;Signal transduction;Infectious diseases;Neurodegenerative diseases;Infectious diseases;Infectious diseases;Signal transduction;Infectious disease: viral;Signal transduction;Infectious diseases;Infectious diseases;Cell motility;Infectious diseases;Signal transduction;Cancers;Cancers;Infectious disease: bacterial;Cellular community - eukaryotes;I…	ko01100//Metabolic pathways;ko05200//Pathways in cancer;ko05168//Herpes simplex infection;ko04151//PI3K-Akt signaling pathway;ko05165//Human papillomavirus infection;ko05010//Alzheimer disease;ko05166//HTLV-I infection;ko05169//Epstein-Barr virus infection;ko04014//Ras signaling pathway;ko05170//Human immunodeficiency virus 1 infection;ko04015//Rap1 signaling pathway;ko05131//Shigellosis;ko05163/…	K00922;K00922;K00922;K00922;K00922;K00922;K00922;K00922;K00922;K00922;K00922;K00922;K00922;K00922;K00922;K00922;K00922;K00922;K00922;K00922;K00922;K00922;K00922;K00922;K00922;K00922;K00922;K00922;K00922;K00922;K00922;K00922;K00922;K00922;K00922;K00922;K00922;K00922;K00922;K00922;K00922;K00922;K00922;K00922;K00922;K00922;K00922;K00922;K00922;K00922;K00922;K00922;K00922;K00922;K00922;K00922;K00922;…	-	GO:0016301//kinase activity;GO:0016303//1-phosphatidylinositol-3-kinase activity;GO:0035004//phosphatidylinositol 3-kinase activity	GO:0014065//phosphatidylinositol 3-kinase signaling;GO:0046854//phosphatidylinositol phosphorylation;GO:0048015//phosphatidylinositol-mediated signaling
ENSEASG00005001693	2448	1857	1907	963	1091	713	99.43	100.77	95.38	51.56	48.55	34.38	98.5267	44.83	-1.13605	3.97e-19	1.4e-17	RNF103	ring finger protein 103 [Source:HGNC Symbol;Acc:HGNC:12859]	-	-	-	-	GO:0005783//endoplasmic reticulum	GO:0004842//ubiquitin-protein transferase activity	GO:0016567//protein ubiquitination;GO:0030433//ubiquitin-dependent ERAD pathway
ENSEASG00005021550	1314	1044	1158	4671	3881	3225	61.19	64.98	66.39	286.5	197.87	178.38	64.1867	220.917	1.78316	4.84e-19	1.71e-17	-	-	Human Diseases;Organismal Systems	Infectious diseases;Immune system	ko05150//Staphylococcus aureus infection;ko04610//Complement and coagulation cascades	K01334;K01334	GO:0005615//extracellular space	GO:0004252//serine-type endopeptidase activity	GO:0006508//proteolysis;GO:0006957//complement activation, alternative pathway;GO:0007219//Notch signaling pathway
ENSEASG00005012865	7302	5727	5650	47	33	158	744.76	780.75	709.44	6.31	3.68	19.14	744.983	9.71	-6.26159	4.89e-19	1.72e-17	SULT1C4	sulfotransferase family 1C member 4 [Source:HGNC Symbol;Acc:HGNC:11457]	-	-	-	-	GO:0005829//cytosol	GO:0004062//aryl sulfotransferase activity;GO:0008146//sulfotransferase activity	GO:0006068//ethanol catabolic process;GO:0050427//3'-phosphoadenosine 5'-phosphosulfate metabolic process;GO:0051923//sulfation
ENSEASG00005006861	1324	1054	1126	4136	4693	2861	56.19	59.82	58.71	230.81	217.96	143.9	58.24	197.557	1.76218	4.9e-19	1.72e-17	FHL1	four and a half LIM domains 1 [Source:HGNC Symbol;Acc:HGNC:3702]	Environmental Information Processing	Signal transduction	ko04630//Jak-STAT signaling pathway	K14365	GO:0005634//nucleus;GO:0005737//cytoplasm;GO:0005829//cytosol;GO:0005886//plasma membrane	GO:0044325//ion channel binding	GO:0003254//regulation of membrane depolarization;GO:0007517//muscle organ development;GO:0010972//negative regulation of G2/M transition of mitotic cell cycle;GO:0030308//negative regulation of cell growth;GO:0043268//positive regulation of potassium ion transport;GO:1901016//regulation of potassium ion transmembrane transporter activity;GO:2000134//negative regulation of G1/S transition of mito…
ENSEASG00005017160	319	215	242	684	788	619	17.51	15.78	16.36	49.46	47.36	40.36	16.55	45.7267	1.4662	5.65e-19	1.98e-17	LRRC17	leucine rich repeat containing 17 [Source:HGNC Symbol;Acc:HGNC:16895]	-	-	-	-	GO:0005615//extracellular space	GO:0005515//protein binding	GO:0045671//negative regulation of osteoclast differentiation;GO:0048539//bone marrow development
ENSEASG00005022474	813	581	609	1694	2260	1519	61.25	58.51	56.49	168.1	186.41	135.93	58.75	163.48	1.47645	6.27e-19	2.19e-17	FBXO32	F-box protein 32 [Source:HGNC Symbol;Acc:HGNC:16731]	Environmental Information Processing	Signal transduction	ko04068//FoxO signaling pathway	K10305	GO:0005634//nucleus;GO:0005654//nucleoplasm;GO:0005737//cytoplasm;GO:0005829//cytosol;GO:0019005//SCF ubiquitin ligase complex;GO:0030018//Z disc	GO:0005515//protein binding	GO:0014894//response to denervation involved in regulation of muscle adaptation;GO:0016567//protein ubiquitination;GO:0071549//cellular response to dexamethasone stimulus
ENSEASG00005022849	1304	1085	1178	208	262	435	77.3	85.28	84.24	16.13	16.71	30.71	82.2733	21.1833	-1.9575	7.33e-19	2.56e-17	GALNT12	polypeptide N-acetylgalactosaminyltransferase 12 [Source:HGNC Symbol;Acc:HGNC:19877]	Metabolism;Metabolism;Metabolism	Global and overview maps;Glycan biosynthesis and metabolism;Glycan biosynthesis and metabolism	ko01100//Metabolic pathways;ko00514//Other types of O-glycan biosynthesis;ko00512//Mucin type O-glycan biosynthesis	K00710;K00710;K00710	-	-	-
ENSEASG00005018417	27	19	20	148	140	161	1.26	1.18	1.15	9.07	7.13	8.9	1.19667	8.36667	2.80563	8.5e-19	2.96e-17	FAM169A	family with sequence similarity 169 member A [Source:HGNC Symbol;Acc:HGNC:29138]	-	-	-	-	-	-	-
ENSEASG00005012781	2392	1762	1764	4494	4744	4025	475.3	467.98	431.52	1176.17	1032.02	949.95	458.267	1052.71	1.19985	8.82e-19	3.06e-17	RPS16	ribosomal protein S16 [Source:HGNC Symbol;Acc:HGNC:10396]	Genetic Information Processing	Translation	ko03010//Ribosome	K02960	GO:0005840//ribosome	GO:0003735//structural constituent of ribosome	GO:0006412//translation;GO:1990830//cellular response to leukemia inhibitory factor
ENSEASG00005011923	608	448	533	128	156	220	31.54	31.06	34.04	8.75	8.86	13.55	32.2133	10.3867	-1.63293	9.28e-19	3.2e-17	PCK2	phosphoenolpyruvate carboxykinase 2, mitochondrial [Source:HGNC Symbol;Acc:HGNC:8725]	Metabolism;Environmental Information Processing;Organismal Systems;Environmental Information Processing;Environmental Information Processing;Human Diseases;Organismal Systems;Organismal Systems;Metabolism;Organismal Systems;Metabolism;Metabolism;Organismal Systems	Global and overview maps;Signal transduction;Endocrine system;Signal transduction;Signal transduction;Endocrine and metabolic diseases;Endocrine system;Endocrine system;Carbohydrate metabolism;Endocrine system;Carbohydrate metabolism;Carbohydrate metabolism;Excretory system	ko01100//Metabolic pathways;ko04151//PI3K-Akt signaling pathway;ko04910//Insulin signaling pathway;ko04068//FoxO signaling pathway;ko04152//AMPK signaling pathway;ko04931//Insulin resistance;ko04922//Glucagon signaling pathway;ko03320//PPAR signaling pathway;ko00010//Glycolysis / Gluconeogenesis;ko04920//Adipocytokine signaling pathway;ko00620//Pyruvate metabolism;ko00020//Citrate cycle (TCA cycl…	K01596;K01596;K01596;K01596;K01596;K01596;K01596;K01596;K01596;K01596;K01596;K01596;K01596	GO:0005739//mitochondrion	GO:0004611//phosphoenolpyruvate carboxykinase activity;GO:0004613//phosphoenolpyruvate carboxykinase (GTP) activity;GO:0005525//GTP binding;GO:0017076//purine nucleotide binding	GO:0006094//gluconeogenesis
ENSEASG00005004240	316	214	261	1157	1857	845	18.04	16.33	18.35	87.01	116.08	57.31	17.5733	86.8	2.30431	9.62e-19	3.31e-17	AQP5	aquaporin 5 [Source:HGNC Symbol;Acc:HGNC:638]	Organismal Systems	Digestive system	ko04970//Salivary secretion	K09867	GO:0005783//endoplasmic reticulum;GO:0005886//plasma membrane;GO:0005887//integral component of plasma membrane;GO:0005902//microvillus;GO:0009925//basal plasma membrane;GO:0016020//membrane;GO:0016324//apical plasma membrane;GO:0030659//cytoplasmic vesicle membrane	GO:0015250//water channel activity;GO:0015267//channel activity;GO:0042802//identical protein binding	GO:0006833//water transport;GO:0015670//carbon dioxide transport;GO:0030157//pancreatic juice secretion;GO:0042476//odontogenesis;GO:0046541//saliva secretion;GO:0048593//camera-type eye morphogenesis;GO:0051289//protein homotetramerization;GO:0055085//transmembrane transport;GO:0071476//cellular hypotonic response
MSTRG.12537	718	513	602	127	143	233	30.2	30.55	31.03	7.76	7.23	13.11	30.5933	9.36667	-1.70761	1.07e-18	3.68e-17	--	PREDICTED: uncharacterized protein LOC108637396 [Capra hircus]	-	-	-	-	-	-	-
ENSEASG00005023121	33	26	36	150	310	249	3.06	3.22	4.1	18.3	31.43	27.39	3.46	25.7067	2.8933	1.11e-18	3.8e-17	CCN3	cellular communication network factor 3 [Source:HGNC Symbol;Acc:HGNC:7885]	-	-	-	-	GO:0005576//extracellular region;GO:0005737//cytoplasm;GO:0005921//gap junction;GO:0043231//intracellular membrane-bounded organelle	GO:0005112//Notch binding;GO:0005178//integrin binding;GO:0005515//protein binding;GO:0005520//insulin-like growth factor binding	GO:0001525//angiogenesis;GO:0002062//chondrocyte differentiation;GO:0010761//fibroblast migration;GO:0010832//negative regulation of myotube differentiation;GO:0014909//smooth muscle cell migration;GO:0030308//negative regulation of cell growth;GO:0033627//cell adhesion mediated by integrin;GO:0035767//endothelial cell chemotaxis;GO:0044342//type B pancreatic cell proliferation;GO:0045747//positi…
ENSEASG00005005763	674	493	576	258	253	292	59.31	58.7	61.42	30.08	23.61	29.73	59.81	27.8067	-1.10496	1.19e-18	4.05e-17	-	-	Metabolism;Metabolism	Global and overview maps;Carbohydrate metabolism	ko01100//Metabolic pathways;ko00520//Amino sugar and nucleotide sugar metabolism	K01443;K01443	-	GO:0008448//N-acetylglucosamine-6-phosphate deacetylase activity;GO:0016787//hydrolase activity;GO:0016810//hydrolase activity, acting on carbon-nitrogen (but not peptide) bonds	GO:0006044//N-acetylglucosamine metabolic process
ENSEASG00005011835	1767	1377	1549	2990	3363	3058	68.69	71.55	74.13	153.09	143.13	141.19	71.4567	145.803	1.02888	1.57e-18	5.34e-17	RBM5	RNA binding motif protein 5 [Source:HGNC Symbol;Acc:HGNC:9902]	-	-	-	-	GO:0005634//nucleus;GO:0005654//nucleoplasm;GO:0005681//spliceosomal complex	GO:0003676//nucleic acid binding;GO:0003729//mRNA binding	GO:0000245//spliceosomal complex assembly;GO:0000381//regulation of alternative mRNA splicing, via spliceosome;GO:0008380//RNA splicing;GO:0042981//regulation of apoptotic process;GO:0043065//positive regulation of apoptotic process
MSTRG.5699	1166	776	916	473	432	466	18.62	16.55	18	9.95	7.55	8.84	17.7233	8.78	-1.01336	1.58e-18	5.35e-17	XDH	LOW QUALITY PROTEIN: xanthine dehydrogenase/oxidase [Equus caballus]	Metabolism;Metabolism;Cellular Processes;Metabolism;Metabolism	Global and overview maps;Nucleotide metabolism;Transport and catabolism;Xenobiotics biodegradation and metabolism;Biosynthesis of other secondary metabolites	ko01100//Metabolic pathways;ko00230//Purine metabolism;ko04146//Peroxisome;ko00983//Drug metabolism - other enzymes;ko00232//Caffeine metabolism	K00106;K00106;K00106;K00106;K00106	-	-	-
ENSEASG00005006207	1639	1260	1314	451	735	684	113.14	116.26	111.67	41.01	55.55	56.08	113.69	50.88	-1.15993	1.61e-18	5.43e-17	IL10RB	interleukin 10 receptor subunit beta [Source:HGNC Symbol;Acc:HGNC:5965]	Environmental Information Processing;Human Diseases;Human Diseases;Environmental Information Processing;Human Diseases;Environmental Information Processing	Signaling molecules and interaction;Infectious diseases;Infectious diseases;Signal transduction;Infectious diseases;Signaling molecules and interaction	ko04060//Cytokine-cytokine receptor interaction;ko05163//Human cytomegalovirus infection;ko05152//Tuberculosis;ko04630//Jak-STAT signaling pathway;ko05145//Toxoplasmosis;ko04061//Viral protein interaction with cytokine and cytokine receptor	K05135;K05135;K05135;K05135;K05135;K05135	-	GO:0005515//protein binding	GO:0046427//positive regulation of JAK-STAT cascade
ENSEASG00005011718	316	251	252	104	115	81	19.21	20.39	18.86	8.33	7.65	5.85	19.4867	7.27667	-1.42114	1.62e-18	5.46e-17	SH2D3A	SH2 domain containing 3A [Source:HGNC Symbol;Acc:HGNC:16885]	-	-	-	-	-	GO:0005085//guanyl-nucleotide exchange factor activity	GO:0007264//small GTPase mediated signal transduction
MSTRG.1653	137	89	79	10	17	12	1.89	1.64	1.34	0.18	0.26	0.2	1.62333	0.213333	-2.92778	1.71e-18	5.75e-17	COL11A1	PREDICTED: collagen alpha-1(XI) chain isoform X3 [Equus asinus]	Organismal Systems	Digestive system	ko04974//Protein digestion and absorption	K19721	GO:0005583//fibrillar collagen trimer;GO:0044432//endoplasmic reticulum part	GO:0005198//structural molecule activity;GO:0005515//protein binding;GO:0043169//cation binding	GO:0009100//glycoprotein metabolic process;GO:0022411//cellular component disassembly;GO:0030198//extracellular matrix organization;GO:0032963//collagen metabolic process;GO:0048468//cell development;GO:0048562//embryonic organ morphogenesis;GO:0048705//skeletal system morphogenesis;GO:0050953//sensory perception of light stimulus;GO:0050954//sensory perception of mechanical stimulus;GO:0055008//…
ENSEASG00005022955	447	314	347	827	1278	1160	53.08	49.84	50.73	129.35	166.15	163.61	51.2167	153.037	1.57919	1.79e-18	5.98e-17	BARX2	BARX homeobox 2 [Source:HGNC Symbol;Acc:HGNC:956]	-	-	-	-	GO:0005654//nucleoplasm;GO:0005667//transcription factor complex;GO:0005829//cytosol	GO:0000977//RNA polymerase II regulatory region sequence-specific DNA binding;GO:0001228//DNA-binding transcription activator activity, RNA polymerase II-specific;GO:0003677//DNA binding;GO:0003682//chromatin binding;GO:0003700//DNA-binding transcription factor activity;GO:0043565//sequence-specific DNA binding	GO:0000122//negative regulation of transcription by RNA polymerase II;GO:0001502//cartilage condensation;GO:0006355//regulation of transcription, DNA-templated;GO:0014902//myotube differentiation;GO:0045944//positive regulation of transcription by RNA polymerase II
ENSEASG00005013311	149	119	129	388	455	362	14.21	15.17	15.14	48.74	47.5	41	14.84	45.7467	1.62418	1.79e-18	5.98e-17	GZMK	granzyme K [Source:HGNC Symbol;Acc:HGNC:4711]	-	-	-	-	-	GO:0004252//serine-type endopeptidase activity	GO:0006508//proteolysis
ENSEASG00005005960	2359	1750	2010	4157	4892	3886	353.71	350.59	371.1	818.89	801	690.43	358.467	770.107	1.10322	1.82e-18	6.06e-17	-	-	Metabolism;Human Diseases;Human Diseases;Human Diseases;Human Diseases;Human Diseases;Human Diseases;Metabolism;Metabolism;Metabolism;Metabolism	Global and overview maps;Cancers;Cancers;Cardiovascular diseases;Cancers;Cancers;Drug resistance;Xenobiotics biodegradation and metabolism;Xenobiotics biodegradation and metabolism;Metabolism of other amino acids;Xenobiotics biodegradation and metabolism	ko01100//Metabolic pathways;ko05200//Pathways in cancer;ko05225//Hepatocellular carcinoma;ko05418//Fluid shear stress and atherosclerosis;ko05215//Prostate cancer;ko05204//Chemical carcinogenesis;ko01524//Platinum drug resistance;ko00983//Drug metabolism - other enzymes;ko00980//Metabolism of xenobiotics by cytochrome P450;ko00480//Glutathione metabolism;ko00982//Drug metabolism - cytochrome P450	K23790;K23790;K23790;K23790;K23790;K23790;K23790;K23790;K23790;K23790;K23790	-	GO:0004364//glutathione transferase activity;GO:0005515//protein binding	-
ENSEASG00005000489	51	28	30	270	262	173	4.78	3.51	3.46	33.31	26.87	19.25	3.91667	26.4767	2.75702	1.93e-18	6.4e-17	VEGFD	vascular endothelial growth factor D [Source:HGNC Symbol;Acc:HGNC:3708]	Human Diseases;Environmental Information Processing;Environmental Information Processing;Environmental Information Processing;Environmental Information Processing;Cellular Processes;Organismal Systems;Environmental Information Processing;Human Diseases	Cancers;Signal transduction;Signal transduction;Signal transduction;Signal transduction;Cellular community - eukaryotes;Endocrine system;Signal transduction;Endocrine and metabolic diseases	ko05200//Pathways in cancer;ko04151//PI3K-Akt signaling pathway;ko04014//Ras signaling pathway;ko04015//Rap1 signaling pathway;ko04010//MAPK signaling pathway;ko04510//Focal adhesion;ko04926//Relaxin signaling pathway;ko04668//TNF signaling pathway;ko04933//AGE-RAGE signaling pathway in diabetic complications	K05449;K05449;K05449;K05449;K05449;K05449;K05449;K05449;K05449	GO:0005576//extracellular region;GO:0005615//extracellular space;GO:0016020//membrane	GO:0005172//vascular endothelial growth factor receptor binding;GO:0008083//growth factor activity;GO:0042056//chemoattractant activity;GO:0042802//identical protein binding;GO:0043185//vascular endothelial growth factor receptor 3 binding	GO:0008283//cell proliferation;GO:0008284//positive regulation of cell proliferation;GO:0009617//response to bacterium;GO:0048010//vascular endothelial growth factor receptor signaling pathway;GO:0050930//induction of positive chemotaxis;GO:0060754//positive regulation of mast cell chemotaxis;GO:0071542//dopaminergic neuron differentiation
ENSEASG00005018577	4701	3605	4010	8411	12086	8745	59.95	61.44	62.98	141.26	168.74	132.49	61.4567	147.497	1.26304	1.96e-18	6.49e-17	FLNA	filamin A [Source:HGNC Symbol;Acc:HGNC:3754]	Environmental Information Processing;Human Diseases;Human Diseases;Cellular Processes	Signal transduction;Infectious diseases;Cancers;Cellular community - eukaryotes	ko04010//MAPK signaling pathway;ko05132//Salmonella infection;ko05205//Proteoglycans in cancer;ko04510//Focal adhesion	K04437;K04437;K04437;K04437	GO:0005634//nucleus;GO:0005730//nucleolus;GO:0005737//cytoplasm;GO:0005829//cytosol;GO:0005886//plasma membrane;GO:0005911//cell-cell junction;GO:0015629//actin cytoskeleton;GO:0031523//Myb complex	GO:0001664//G protein-coupled receptor binding;GO:0005515//protein binding;GO:0008134//transcription factor binding;GO:0015459//potassium channel regulator activity;GO:0017048//Rho GTPase binding;GO:0017160//Ral GTPase binding;GO:0019900//kinase binding;GO:0031267//small GTPase binding;GO:0034988//Fc-gamma receptor I complex binding;GO:0042803//protein homodimerization activity;GO:0044325//ion ch…	GO:0007195//adenylate cyclase-inhibiting dopamine receptor signaling pathway;GO:0016479//negative regulation of transcription by RNA polymerase I;GO:0030334//regulation of cell migration;GO:0031532//actin cytoskeleton reorganization;GO:0034394//protein localization to cell surface;GO:0042177//negative regulation of protein catabolic process;GO:0042307//positive regulation of protein import into n…
ENSEASG00005021275	7995	5588	6135	1744	2107	3035	280.55	262.79	265.39	80.41	81.04	126.34	269.577	95.93	-1.49064	2.02e-18	6.69e-17	COL3A1	collagen type III alpha 1 chain [Source:HGNC Symbol;Acc:HGNC:2201]	Human Diseases;Organismal Systems;Organismal Systems;Human Diseases;Organismal Systems	Infectious diseases;Immune system;Endocrine system;Endocrine and metabolic diseases;Digestive system	ko05146//Amoebiasis;ko04611//Platelet activation;ko04926//Relaxin signaling pathway;ko04933//AGE-RAGE signaling pathway in diabetic complications;ko04974//Protein digestion and absorption	K19720;K19720;K19720;K19720;K19720	GO:0005581//collagen trimer;GO:0005586//collagen type III trimer;GO:0005615//extracellular space;GO:0031012//extracellular matrix;GO:0062023//collagen-containing extracellular matrix	GO:0002020//protease binding;GO:0005178//integrin binding;GO:0005201//extracellular matrix structural constituent;GO:0005515//protein binding;GO:0046332//SMAD binding;GO:0048407//platelet-derived growth factor binding	GO:0001568//blood vessel development;GO:0007160//cell-matrix adhesion;GO:0007179//transforming growth factor beta receptor signaling pathway;GO:0007229//integrin-mediated signaling pathway;GO:0007507//heart development;GO:0009314//response to radiation;GO:0018149//peptide cross-linking;GO:0021987//cerebral cortex development;GO:0030199//collagen fibril organization;GO:0034097//response to cytokin…
ENSEASG00005020755	2624	1790	1834	5817	5737	4686	681.63	621.5	586.51	1990.26	1631.56	1445.84	629.88	1689.22	1.42321	2.19e-18	7.24e-17	-	-	Genetic Information Processing	Translation	ko03010//Ribosome	K02918	GO:0005840//ribosome	GO:0003735//structural constituent of ribosome	GO:0006412//translation
ENSEASG00005020537	82	71	75	320	370	252	0.77	0.88	0.85	3.9	3.77	2.77	0.833333	3.48	2.06212	2.22e-18	7.3e-17	ZFHX4	zinc finger homeobox 4 [Source:HGNC Symbol;Acc:HGNC:30939]	-	-	-	-	-	GO:0003676//nucleic acid binding;GO:0003677//DNA binding;GO:0008270//zinc ion binding;GO:0043565//sequence-specific DNA binding	GO:0006355//regulation of transcription, DNA-templated
ENSEASG00005003832	1722	1294	1404	262	369	565	93.65	92.79	94.25	19.09	21.44	35.7	93.5633	25.41	-1.88055	2.32e-18	7.59e-17	TNFRSF21	TNF receptor superfamily member 21 [Source:HGNC Symbol;Acc:HGNC:13469]	Environmental Information Processing	Signaling molecules and interaction	ko04060//Cytokine-cytokine receptor interaction	K05157	GO:0005887//integral component of plasma membrane;GO:0030424//axon;GO:0031226//intrinsic component of plasma membrane	GO:0005515//protein binding	GO:0001783//B cell apoptotic process;GO:0002250//adaptive immune response;GO:0006915//apoptotic process;GO:0006959//humoral immune response;GO:0007165//signal transduction;GO:0030889//negative regulation of B cell proliferation;GO:0031642//negative regulation of myelination;GO:0042130//negative regulation of T cell proliferation;GO:0042552//myelination;GO:0048713//regulation of oligodendrocyte di…
ENSEASG00005016786	175	134	140	385	608	533	11.83	12.1	11.65	34.27	44.98	42.78	11.86	40.6767	1.7781	2.49e-18	8.13e-17	ANGPTL1	angiopoietin like 1 [Source:HGNC Symbol;Acc:HGNC:489]	-	-	-	-	GO:0005615//extracellular space	GO:0005102//signaling receptor binding	GO:0007169//transmembrane receptor protein tyrosine kinase signaling pathway
ENSEASG00005015943	427	354	328	1056	1423	921	19.45	21.55	18.39	63.35	70.96	49.83	19.7967	61.38	1.63251	2.71e-18	8.83e-17	MFAP5	microfibril associated protein 5 [Source:HGNC Symbol;Acc:HGNC:29673]	-	-	-	-	GO:0001527//microfibril;GO:0031012//extracellular matrix	-	GO:0060216//definitive hemopoiesis;GO:0097435//supramolecular fiber organization
ENSEASG00005003392	355	252	312	92	89	123	29.88	27.86	31.99	12.6	9.58	14.71	29.91	12.2967	-1.28236	3.96e-18	1.28e-16	-	-	-	-	-	-	-	-	-
ENSEASG00005011103	3184	2216	2336	6839	6637	5625	735.23	683.94	664.09	2080.03	1677.94	1542.83	694.42	1766.93	1.34737	4.26e-18	1.38e-16	RPS12	ribosomal protein S12 [Source:HGNC Symbol;Acc:HGNC:10385]	Genetic Information Processing	Translation	ko03010//Ribosome	K02951	GO:0005794//Golgi apparatus;GO:0005829//cytosol;GO:0005840//ribosome;GO:0022627//cytosolic small ribosomal subunit;GO:0043231//intracellular membrane-bounded organelle	GO:0003735//structural constituent of ribosome	GO:0006412//translation
ENSEASG00005016766	4	4	4	104	238	90	0.12	0.16	0.15	4.22	8.03	3.29	0.143333	5.18	5.17551	4.32e-18	1.39e-16	DSG1	desmoglein 1 [Source:HGNC Symbol;Acc:HGNC:3048]	Human Diseases	Infectious diseases	ko05150//Staphylococcus aureus infection	K07596	GO:0005886//plasma membrane;GO:0005911//cell-cell junction;GO:0009898//cytoplasmic side of plasma membrane;GO:0016020//membrane	GO:0005509//calcium ion binding;GO:0045295//gamma-catenin binding	GO:0007155//cell adhesion;GO:0007156//homophilic cell adhesion via plasma membrane adhesion molecules;GO:0050821//protein stabilization
ENSEASG00005011763	2319	1786	1728	4831	7289	4610	225.4	230.36	207.34	625.01	771.46	528.23	221.033	641.567	1.53734	5.03e-18	1.62e-16	ACTA2	actin alpha 2, smooth muscle [Source:HGNC Symbol;Acc:HGNC:130]	Environmental Information Processing;Organismal Systems;Organismal Systems	Signal transduction;Circulatory system;Endocrine system	ko04371//Apelin signaling pathway;ko04270//Vascular smooth muscle contraction;ko04926//Relaxin signaling pathway	K12313;K12313;K12313	GO:0005737//cytoplasm;GO:0005856//cytoskeleton;GO:0015629//actin cytoskeleton;GO:0030485//smooth muscle contractile fiber;GO:0032991//protein-containing complex	GO:0019901//protein kinase binding	GO:0008217//regulation of blood pressure;GO:0009615//response to virus;GO:0014829//vascular smooth muscle contraction;GO:0072144//glomerular mesangial cell development
ENSEASG00005019208	231	147	182	55	68	48	39.19	33.33	38.01	12.29	12.63	9.67	36.8433	11.53	-1.67601	5.55e-18	1.77e-16	C4BPB	complement component 4 binding protein beta [Source:HGNC Symbol;Acc:HGNC:1328]	Organismal Systems;Human Diseases	Immune system;Infectious diseases	ko04610//Complement and coagulation cascades;ko05133//Pertussis	K04003;K04003	GO:0005615//extracellular space	-	GO:0009609//response to symbiotic bacterium;GO:0045732//positive regulation of protein catabolic process;GO:0045959//negative regulation of complement activation, classical pathway;GO:1903027//regulation of opsonization
ENSEASG00005021815	151	127	128	30	42	31	12.44	13.66	12.55	3.11	3.61	2.89	12.8833	3.20333	-2.00786	5.66e-18	1.8e-16	PARVB	parvin beta [Source:HGNC Symbol;Acc:HGNC:14653]	Cellular Processes	Cellular community - eukaryotes	ko04510//Focal adhesion	K06275	GO:0005925//focal adhesion;GO:0030027//lamellipodium	GO:0003779//actin binding;GO:0005515//protein binding	GO:0007155//cell adhesion;GO:0030031//cell projection assembly;GO:0030032//lamellipodium assembly;GO:0031532//actin cytoskeleton reorganization;GO:0071963//establishment or maintenance of cell polarity regulating cell shape
ENSEASG00005000298	707	478	492	181	238	268	89.04	80.47	76.29	30.03	32.82	40.09	81.9333	34.3133	-1.25568	5.98e-18	1.9e-16	KCTD2	potassium channel tetramerization domain containing 2 [Source:HGNC Symbol;Acc:HGNC:21294]	-	-	-	-	-	GO:0005515//protein binding;GO:0044877//protein-containing complex binding	GO:0051260//protein homooligomerization
ENSEASG00005014124	173	106	118	5	12	23	22.74	18.62	19.09	0.87	1.73	3.59	20.15	2.06333	-3.28773	6.23e-18	1.98e-16	HPCAL4	hippocalcin like 4 [Source:HGNC Symbol;Acc:HGNC:18212]	-	-	-	-	-	GO:0005246//calcium channel regulator activity;GO:0005509//calcium ion binding	GO:0007165//signal transduction
ENSEASG00005006737	96	75	73	2	5	9	3.81	3.98	3.57	0.1	0.22	0.42	3.78667	0.246667	-3.94029	6.25e-18	1.98e-16	ANKK1	ankyrin repeat and kinase domain containing 1 [Source:HGNC Symbol;Acc:HGNC:21027]	-	-	-	-	GO:0005634//nucleus;GO:0005737//cytoplasm;GO:0042995//cell projection	GO:0004672//protein kinase activity;GO:0005515//protein binding;GO:0005524//ATP binding	GO:0006468//protein phosphorylation;GO:0010564//regulation of cell cycle process
ENSEASG00005000025	174	141	132	508	886	499	28.45	30.82	26.57	109.41	158.62	96.92	28.6133	121.65	2.08798	7e-18	2.21e-16	ID2	inhibitor of DNA binding 2 [Source:HGNC Symbol;Acc:HGNC:5361]	Human Diseases;Environmental Information Processing;Cellular Processes;Environmental Information Processing	Cancers;Signal transduction;Cellular community - eukaryotes;Signal transduction	ko05202//Transcriptional misregulation in cancers;ko04390//Hippo signaling pathway;ko04550//Signaling pathways regulating pluripotency of stem cells;ko04350//TGF-beta signaling pathway	K17693;K17693;K17693;K17693	GO:0005634//nucleus;GO:0005737//cytoplasm;GO:0005829//cytosol;GO:0032991//protein-containing complex	GO:0003713//transcription coactivator activity;GO:0044325//ion channel binding;GO:0046983//protein dimerization activity	GO:0000122//negative regulation of transcription by RNA polymerase II;GO:0001656//metanephros development;GO:0001779//natural killer cell differentiation;GO:0001966//thigmotaxis;GO:0002521//leukocyte differentiation;GO:0003149//membranous septum morphogenesis;GO:0003166//bundle of His development;GO:0007507//heart development;GO:0007623//circadian rhythm;GO:0008344//adult locomotory behavior;GO:0…
ENSEASG00005003828	1036	737	996	2390	2930	2119	23.74	22.55	28.11	71.83	73.35	57.37	24.8	67.5167	1.4449	7.24e-18	2.28e-16	LTBP3	latent transforming growth factor beta binding protein 3 [Source:HGNC Symbol;Acc:HGNC:6716]	-	-	-	-	GO:0005576//extracellular region;GO:0062023//collagen-containing extracellular matrix	GO:0005509//calcium ion binding;GO:0050431//transforming growth factor beta binding	GO:0001501//skeletal system development;GO:0007179//transforming growth factor beta receptor signaling pathway;GO:0030502//negative regulation of bone mineralization;GO:0032331//negative regulation of chondrocyte differentiation;GO:0036363//transforming growth factor beta activation;GO:0045780//positive regulation of bone resorption;GO:0046849//bone remodeling;GO:0060349//bone morphogenesis;GO:00…
MSTRG.13713	94	79	90	3	7	12	8.64	9.71	10.19	0.36	0.7	1.31	9.51333	0.79	-3.59003	7.31e-18	2.3e-16	--	-	-	-	-	-	-	-	-
MSTRG.466	150	121	128	26	42	28	10.54	11.37	11.08	2.41	3.23	2.34	10.9967	2.66	-2.04757	8.27e-18	2.59e-16	OR6C75	PREDICTED: olfactory receptor 2AP1-like [Equus asinus]	Organismal Systems	Sensory system	ko04740//Olfactory transduction	K04257	GO:0031224//intrinsic component of membrane	GO:0004888//transmembrane signaling receptor activity	GO:0007166//cell surface receptor signaling pathway;GO:0050907//detection of chemical stimulus involved in sensory perception
ENSEASG00005009887	11843	8850	8716	24353	25299	20107	2151.81	2149.27	1949.63	5828.03	5032.45	4339.23	2083.57	5066.57	1.28195	9.42e-18	2.94e-16	-	-	Genetic Information Processing	Translation	ko03010//Ribosome	K02893	GO:0005840//ribosome	GO:0003735//structural constituent of ribosome	GO:0006412//translation
MSTRG.15890	102	62	83	0	5	5	3.72	3.03	3.73	0	0.2	0.22	3.49333	0.14	-4.64111	1.06e-17	3.29e-16	Pol	endonuclease/reverse transcriptase [Sus scrofa]	-	-	-	-	GO:0042995//cell projection;GO:0044421//extracellular region part	GO:0004519//endonuclease activity;GO:0005515//protein binding;GO:0016779//nucleotidyltransferase activity	GO:0006259//DNA metabolic process;GO:0006950//response to stress;GO:0010038//response to metal ion;GO:0016043//cellular component organization;GO:0031325//positive regulation of cellular metabolic process;GO:0032196//transposition;GO:0044249//cellular biosynthetic process;GO:0045595//regulation of cell differentiation;GO:0048523//negative regulation of cellular process;GO:0048545//response to ste…
ENSEASG00005014093	281	243	257	66	85	104	10.32	11.93	11.65	3.19	3.42	4.54	11.3	3.71667	-1.60424	1.06e-17	3.29e-16	ADAM12	ADAM metallopeptidase domain 12 [Source:HGNC Symbol;Acc:HGNC:190]	-	-	-	-	GO:0005654//nucleoplasm;GO:0005886//plasma membrane	GO:0004222//metalloendopeptidase activity;GO:0008237//metallopeptidase activity;GO:0017124//SH3 domain binding	GO:0006508//proteolysis;GO:0045766//positive regulation of angiogenesis
ENSEASG00005022959	61	38	60	258	647	323	3.44	2.9	4.16	19.32	40.15	21.79	3.5	27.0867	2.95216	1.11e-17	3.43e-16	GRB14	growth factor receptor bound protein 14 [Source:HGNC Symbol;Acc:HGNC:4565]	-	-	-	-	GO:0005737//cytoplasm;GO:0005886//plasma membrane;GO:0043231//intracellular membrane-bounded organelle	GO:0005070//SH3/SH2 adaptor activity;GO:0030971//receptor tyrosine kinase binding	GO:0007165//signal transduction;GO:0046627//negative regulation of insulin receptor signaling pathway
ENSEASG00005012205	7385	5374	5382	12443	13973	11469	1435.97	1396.67	1288.31	3186.78	2974.57	2648.7	1373.65	2936.68	1.09617	1.14e-17	3.52e-16	-	-	Genetic Information Processing	Translation	ko03010//Ribosome	K02880	GO:0005840//ribosome;GO:0015934//large ribosomal subunit	GO:0003735//structural constituent of ribosome	GO:0006412//translation
ENSEASG00005014373	1	1	6	75	323	213	0.15	0.2	1.12	15	53.69	38.41	0.49	35.7	6.187	1.16e-17	3.57e-16	-	-	Organismal Systems	Digestive system	ko04970//Salivary secretion	K13912	GO:0016020//membrane	GO:0005044//scavenger receptor activity	-
ENSEASG00005006565	493	366	392	1008	1069	902	12.26	12.17	12	33.02	29.11	26.64	12.1433	29.59	1.28495	1.65e-17	5.05e-16	SUGP2	SURP and G-patch domain containing 2 [Source:HGNC Symbol;Acc:HGNC:18641]	-	-	-	-	GO:0005654//nucleoplasm;GO:0016604//nuclear body	GO:0003676//nucleic acid binding;GO:0003723//RNA binding	GO:0006396//RNA processing
MSTRG.598	23237	18116	19374	9138	7523	10097	1752	1825.67	1798.32	907.47	620.98	904.21	1792	810.887	-1.144	1.72e-17	5.26e-16	MT-CYB	cytochrome b [Tapirus terrestris]	Metabolism;Human Diseases;Human Diseases;Organismal Systems;Human Diseases;Human Diseases;Metabolism;Organismal Systems	Global and overview maps;Neurodegenerative diseases;Neurodegenerative diseases;Environmental adaptation;Endocrine and metabolic diseases;Neurodegenerative diseases;Energy metabolism;Circulatory system	ko01100//Metabolic pathways;ko05010//Alzheimer disease;ko05016//Huntington disease;ko04714//Thermogenesis;ko04932//Non-alcoholic fatty liver disease (NAFLD);ko05012//Parkinson disease;ko00190//Oxidative phosphorylation;ko04260//Cardiac muscle contraction	K00412;K00412;K00412;K00412;K00412;K00412;K00412;K00412	GO:0005903//brush border;GO:0019866//organelle inner membrane;GO:0031224//intrinsic component of membrane;GO:0043231//intracellular membrane-bounded organelle	GO:0009055//electron transfer activity;GO:0016723//oxidoreductase activity, oxidizing metal ions, NAD or NADP as acceptor;GO:0046906//tetrapyrrole binding;GO:0046914//transition metal ion binding	GO:0010038//response to metal ion;GO:0022900//electron transport chain
ENSEASG00005014887	1977	1595	1753	308	303	627	78.38	84.52	85.56	16.08	13.15	29.53	82.82	19.5867	-2.08011	1.73e-17	5.26e-16	GPAM	glycerol-3-phosphate acyltransferase, mitochondrial [Source:HGNC Symbol;Acc:HGNC:24865]	Metabolism;Metabolism;Metabolism	Global and overview maps;Lipid metabolism;Lipid metabolism	ko01100//Metabolic pathways;ko00564//Glycerophospholipid metabolism;ko00561//Glycerolipid metabolism	K00629;K00629;K00629	GO:0005739//mitochondrion;GO:0005886//plasma membrane	GO:0004366//glycerol-3-phosphate O-acyltransferase activity;GO:0008374//O-acyltransferase activity;GO:0016746//transferase activity, transferring acyl groups	GO:0006631//fatty acid metabolic process;GO:0006637//acyl-CoA metabolic process;GO:0006641//triglyceride metabolic process;GO:0006650//glycerophospholipid metabolic process;GO:0008654//phospholipid biosynthetic process;GO:0009749//response to glucose;GO:0019432//triglyceride biosynthetic process;GO:0040018//positive regulation of multicellular organism growth;GO:0042104//positive regulation of ac…
ENSEASG00005017959	183	133	157	11	31	35	12.94	12.57	13.66	1.02	2.4	2.94	13.0567	2.12	-2.62265	1.75e-17	5.3e-16	RELT	RELT TNF receptor [Source:HGNC Symbol;Acc:HGNC:13764]	Environmental Information Processing	Signaling molecules and interaction	ko04060//Cytokine-cytokine receptor interaction	K05156	GO:0005654//nucleoplasm	GO:0005515//protein binding	GO:0006915//apoptotic process;GO:0097186//amelogenesis
ENSEASG00005005931	1954	1283	1606	466	840	695	80.41	70.57	81.36	25.26	37.84	33.97	77.4467	32.3567	-1.25914	1.85e-17	5.62e-16	SPON1	spondin 1 [Source:HGNC Symbol;Acc:HGNC:11252]	-	-	-	-	-	GO:0050693//LBD domain binding	GO:0010954//positive regulation of protein processing;GO:0032092//positive regulation of protein binding;GO:1902430//negative regulation of amyloid-beta formation;GO:1902993//positive regulation of amyloid precursor protein catabolic process
ENSEASG00005018620	12369	8810	10269	3948	4302	5718	264.31	251.63	270.15	111.12	100.64	145.13	262.03	118.963	-1.13922	2.21e-17	6.68e-16	COL1A1	collagen type I alpha 1 chain [Source:HGNC Symbol;Acc:HGNC:2197]	Environmental Information Processing;Human Diseases;Human Diseases;Cellular Processes;Human Diseases;Organismal Systems;Organismal Systems;Human Diseases;Organismal Systems;Environmental Information Processing	Signal transduction;Infectious diseases;Cancers;Cellular community - eukaryotes;Infectious diseases;Immune system;Endocrine system;Endocrine and metabolic diseases;Digestive system;Signaling molecules and interaction	ko04151//PI3K-Akt signaling pathway;ko05165//Human papillomavirus infection;ko05205//Proteoglycans in cancer;ko04510//Focal adhesion;ko05146//Amoebiasis;ko04611//Platelet activation;ko04926//Relaxin signaling pathway;ko04933//AGE-RAGE signaling pathway in diabetic complications;ko04974//Protein digestion and absorption;ko04512//ECM-receptor interaction	K06236;K06236;K06236;K06236;K06236;K06236;K06236;K06236;K06236;K06236	GO:0005581//collagen trimer;GO:0005584//collagen type I trimer;GO:0005615//extracellular space;GO:0005737//cytoplasm;GO:0031012//extracellular matrix	GO:0002020//protease binding;GO:0005201//extracellular matrix structural constituent;GO:0005515//protein binding;GO:0042802//identical protein binding;GO:0048407//platelet-derived growth factor binding	GO:0001501//skeletal system development;GO:0001568//blood vessel development;GO:0001649//osteoblast differentiation;GO:0001957//intramembranous ossification;GO:0001958//endochondral ossification;GO:0007601//visual perception;GO:0007605//sensory perception of sound;GO:0010718//positive regulation of epithelial to mesenchymal transition;GO:0010812//negative regulation of cell-substrate adhesion;GO:…
MSTRG.18753	84	62	73	4	3	6	4.68	4.62	5.01	0.29	0.18	0.4	4.77	0.29	-4.03986	2.32e-17	7e-16	--	-	-	-	-	-	-	-	-
ENSEASG00005020163	285	227	202	15	38	55	21.71	23.06	18.74	1.52	3.19	4.95	21.17	3.22	-2.71689	2.5e-17	7.51e-16	PAH	phenylalanine hydroxylase [Source:HGNC Symbol;Acc:HGNC:8582]	Metabolism;Metabolism;Metabolism;Metabolism;Metabolism	Global and overview maps;Global and overview maps;Metabolism of cofactors and vitamins;Amino acid metabolism;Amino acid metabolism	ko01100//Metabolic pathways;ko01230//Biosynthesis of amino acids;ko00790//Folate biosynthesis;ko00360//Phenylalanine metabolism;ko00400//Phenylalanine, tyrosine and tryptophan biosynthesis	K00500;K00500;K00500;K00500;K00500	-	GO:0004497//monooxygenase activity;GO:0004505//phenylalanine 4-monooxygenase activity;GO:0005506//iron ion binding;GO:0016714//oxidoreductase activity, acting on paired donors, with incorporation or reduction of molecular oxygen, reduced pteridine as one donor, and incorporation of one atom of oxygen	GO:0006559//L-phenylalanine catabolic process;GO:0009072//aromatic amino acid family metabolic process;GO:0055114//oxidation-reduction process
ENSEASG00005008447	291	186	261	610	712	680	13.09	11.19	14.46	36.15	35.07	36.34	12.9133	35.8533	1.47325	2.61e-17	7.82e-16	APBB2	amyloid beta precursor protein binding family B member 2 [Source:HGNC Symbol;Acc:HGNC:582]	-	-	-	-	GO:0005634//nucleus;GO:0005737//cytoplasm	GO:0001540//amyloid-beta binding;GO:0005515//protein binding;GO:0008134//transcription factor binding	GO:0001764//neuron migration;GO:0006355//regulation of transcription, DNA-templated;GO:0007050//cell cycle arrest;GO:0007411//axon guidance;GO:0030198//extracellular matrix organization;GO:0030308//negative regulation of cell growth;GO:0043065//positive regulation of apoptotic process;GO:0043066//negative regulation of apoptotic process
MSTRG.13319	83	76	66	3	2	5	4.85	5.93	4.75	0.23	0.13	0.35	5.17667	0.236667	-4.45109	2.8e-17	8.39e-16	--	-	-	-	-	-	-	-	-
ENSEASG00005017998	255	191	170	42	50	70	6.06	6.07	4.97	1.31	1.3	1.98	5.7	1.53	-1.89743	3.3e-17	9.88e-16	NAIP	NLR family apoptosis inhibitory protein [Source:HGNC Symbol;Acc:HGNC:7634]	Human Diseases;Human Diseases;Human Diseases;Organismal Systems;Human Diseases	Infectious diseases;Infectious diseases;Infectious diseases;Immune system;Infectious diseases	ko05131//Shigellosis;ko05130//Pathogenic Escherichia coli infection;ko05132//Salmonella infection;ko04621//NOD-like receptor signaling pathway;ko05134//Legionellosis	K12807;K12807;K12807;K12807;K12807	-	GO:0005524//ATP binding;GO:0043027//cysteine-type endopeptidase inhibitor activity involved in apoptotic process	GO:0043066//negative regulation of apoptotic process;GO:0043154//negative regulation of cysteine-type endopeptidase activity involved in apoptotic process
ENSEASG00005000503	36	31	38	191	220	151	2.43	2.79	3.16	16.97	16.24	12.1	2.79333	15.1033	2.43481	3.55e-17	1.06e-15	PRR33	proline rich 33 [Source:HGNC Symbol;Acc:HGNC:35118]	-	-	-	-	-	-	-
MSTRG.9946	282	180	194	64	88	79	10.29	8.77	8.31	3.97	3.86	3.83	9.12333	3.88667	-1.23103	3.55e-17	1.06e-15	--	progesterone-induced-blocking factor 1 isoform X1 [Equus caballus]	-	-	-	-	-	-	-
ENSEASG00005022614	15	16	18	118	219	123	0.82	1.17	1.16	8.41	12.93	7.9	1.05	9.74667	3.21452	3.77e-17	1.12e-15	NTNG1	netrin G1 [Source:HGNC Symbol;Acc:HGNC:23319]	Environmental Information Processing;Organismal Systems	Signaling molecules and interaction;Development	ko04514//Cell adhesion molecules (CAMs);ko04360//Axon guidance	K07522;K07522	GO:0005886//plasma membrane;GO:0046658//anchored component of plasma membrane;GO:0098685//Schaffer collateral - CA1 synapse;GO:0098978//glutamatergic synapse;GO:0099029//anchored component of presynaptic active zone membrane	GO:0050839//cell adhesion molecule binding;GO:0098632//cell-cell adhesion mediator activity	GO:0007409//axonogenesis;GO:0050804//modulation of chemical synaptic transmission;GO:0099560//synaptic membrane adhesion
ENSEASG00005020144	105	90	119	732	723	375	14.86	17.02	20.73	136.42	111.99	63.02	17.5367	103.81	2.5655	4e-17	1.19e-15	TFPI2	tissue factor pathway inhibitor 2 [Source:HGNC Symbol;Acc:HGNC:11761]	-	-	-	-	GO:0005576//extracellular region	GO:0004867//serine-type endopeptidase inhibitor activity;GO:0030414//peptidase inhibitor activity	GO:0010466//negative regulation of peptidase activity
ENSEASG00005018463	13887	10847	10864	26578	29592	22757	929.06	969.96	894.79	2341.99	2167.43	1808.32	931.27	2105.91	1.17717	4.18e-17	1.24e-15	-	ribosomal protein L10 [Source:HGNC Symbol;Acc:HGNC:10298]	Genetic Information Processing	Translation	ko03010//Ribosome	K02866	GO:0005840//ribosome	GO:0003735//structural constituent of ribosome	GO:0006412//translation
ENSEASG00005006013	405	322	385	97	135	161	19.32	20.53	22.61	6.09	7.05	9.12	20.82	7.42	-1.48848	4.29e-17	1.27e-15	GALNT6	polypeptide N-acetylgalactosaminyltransferase 6 [Source:HGNC Symbol;Acc:HGNC:4128]	Metabolism;Metabolism;Metabolism	Global and overview maps;Glycan biosynthesis and metabolism;Glycan biosynthesis and metabolism	ko01100//Metabolic pathways;ko00514//Other types of O-glycan biosynthesis;ko00512//Mucin type O-glycan biosynthesis	K00710;K00710;K00710	GO:0005794//Golgi apparatus;GO:0048471//perinuclear region of cytoplasm	GO:0004653//polypeptide N-acetylgalactosaminyltransferase activity	-
ENSEASG00005017484	1881	1408	1152	573	696	422	224.44	224.55	169.22	90.05	90.92	59.81	206.07	80.26	-1.36038	4.53e-17	1.33e-15	BCAP29	B cell receptor associated protein 29 [Source:HGNC Symbol;Acc:HGNC:24131]	-	-	-	-	GO:0005783//endoplasmic reticulum;GO:0016021//integral component of membrane	-	GO:0006886//intracellular protein transport;GO:0006888//ER to Golgi vesicle-mediated transport;GO:0070973//protein localization to endoplasmic reticulum exit site
MSTRG.1152	294	203	239	1	1	0	31.3	28.89	31.32	0.14	0.12	0	30.5033	0.0866667	-8.45927	4.57e-17	1.34e-15	--	PREDICTED: uncharacterized threonine-rich GPI-anchored glycoprotein PJ4664.02-like [Equus przewalskii]	-	-	-	-	-	-	-
ENSEASG00005020741	242	166	204	790	710	567	17.89	16.37	18.5	76.57	57.27	49.38	17.5867	61.0733	1.79606	4.74e-17	1.39e-15	FBLN5	fibulin 5 [Source:HGNC Symbol;Acc:HGNC:3602]	-	-	-	-	GO:0005615//extracellular space;GO:0062023//collagen-containing extracellular matrix	GO:0005509//calcium ion binding;GO:0008022//protein C-terminus binding;GO:0042803//protein homodimerization activity	GO:0046903//secretion;GO:0048251//elastic fiber assembly
ENSEASG00005009027	363	277	316	121	133	152	16.86	17.34	18.33	7.47	7.34	8.62	17.51	7.81	-1.16478	5.01e-17	1.46e-15	EZH2	enhancer of zeste 2 polycomb repressive complex 2 subunit [Source:HGNC Symbol;Acc:HGNC:3527]	Metabolism;Human Diseases;Metabolism	Global and overview maps;Cancers;Amino acid metabolism	ko01100//Metabolic pathways;ko05206//MicroRNAs in cancer;ko00310//Lysine degradation	K11430;K11430;K11430	GO:0000781//chromosome, telomeric region;GO:0000790//nuclear chromatin;GO:0005634//nucleus;GO:0035098//ESC/E(Z) complex;GO:0045120//pronucleus	GO:0000978//RNA polymerase II proximal promoter sequence-specific DNA binding;GO:0000979//RNA polymerase II core promoter sequence-specific DNA binding;GO:0003677//DNA binding;GO:0003682//chromatin binding;GO:0003714//transcription corepressor activity;GO:0003723//RNA binding;GO:0005515//protein binding;GO:0016279//protein-lysine N-methyltransferase activity;GO:0018024//histone-lysine N-methyltra…	GO:0000122//negative regulation of transcription by RNA polymerase II;GO:0001932//regulation of protein phosphorylation;GO:0006306//DNA methylation;GO:0006348//chromatin silencing at telomere;GO:0006357//regulation of transcription by RNA polymerase II;GO:0008284//positive regulation of cell proliferation;GO:0010468//regulation of gene expression;GO:0010718//positive regulation of epithelial to m…
ENSEASG00005012494	306	192	214	572	717	580	6.47	5.43	5.57	15.93	16.6	14.57	5.82333	15.7	1.43085	5.01e-17	1.46e-15	ZNF608	zinc finger protein 608 [Source:HGNC Symbol;Acc:HGNC:29238]	-	-	-	-	-	GO:0003676//nucleic acid binding	GO:0000122//negative regulation of transcription by RNA polymerase II
ENSEASG00005000728	18735	13761	16129	3936	5433	7545	375.26	368.41	397.71	103.93	119.21	179.57	380.46	134.237	-1.50297	5.28e-17	1.54e-15	-	-	Human Diseases;Environmental Information Processing;Human Diseases;Human Diseases;Human Diseases;Human Diseases;Human Diseases;Cellular Processes;Human Diseases;Human Diseases;Human Diseases;Organismal Systems;Human Diseases;Human Diseases	Infectious diseases;Signaling molecules and interaction;Infectious diseases;Immune diseases;Infectious diseases;Infectious diseases;Cancers;Transport and catabolism;Infectious diseases;Infectious diseases;Infectious diseases;Immune system;Infectious diseases;Infectious diseases	ko05168//Herpes simplex infection;ko04080//Neuroactive ligand-receptor interaction;ko05131//Shigellosis;ko05322//Systemic lupus erythematosus;ko05150//Staphylococcus aureus infection;ko05152//Tuberculosis;ko05203//Viral carcinogenesis;ko04145//Phagosome;ko05167//Kaposi sarcoma-associated herpesvirus infection;ko05142//Chagas disease (American trypanosomiasis);ko05140//Leishmaniasis;ko04610//Compl…	K03990;K03990;K03990;K03990;K03990;K03990;K03990;K03990;K03990;K03990;K03990;K03990;K03990;K03990	GO:0005576//extracellular region;GO:0005615//extracellular space	GO:0004866//endopeptidase inhibitor activity;GO:0005515//protein binding	GO:0006956//complement activation
ENSEASG00005001036	105	89	83	2	5	13	20.66	23.4	20.1	0.52	1.08	3.04	21.3867	1.54667	-3.78948	5.36e-17	1.56e-15	-	-	Organismal Systems	Immune system	ko04657//IL-17 signaling pathway	K21128	-	GO:0005509//calcium ion binding;GO:0008017//microtubule binding;GO:0008270//zinc ion binding;GO:0035662//Toll-like receptor 4 binding;GO:0050544//arachidonic acid binding;GO:0050786//RAGE receptor binding	GO:0045087//innate immune response;GO:0050727//regulation of inflammatory response
MSTRG.18163	141	111	115	338	626	561	1.37	1.44	1.37	4.32	6.66	6.47	1.39333	5.81667	2.06165	5.47e-17	1.59e-15	--	protein NYNRIN-like isoform X2 [Oryzias melastigma]	-	-	-	-	-	-	-
ENSEASG00005019490	817	631	762	2868	3232	1839	25.08	25.89	28.8	115.98	108.64	67.06	26.59	97.2267	1.87047	5.79e-17	1.68e-15	KIT	KIT proto-oncogene, receptor tyrosine kinase [Source:HGNC Symbol;Acc:HGNC:6342]	Human Diseases;Environmental Information Processing;Environmental Information Processing;Environmental Information Processing;Environmental Information Processing;Environmental Information Processing;Organismal Systems;Human Diseases;Organismal Systems;Human Diseases;Human Diseases	Cancers;Signal transduction;Signal transduction;Signal transduction;Signal transduction;Signal transduction;Immune system;Cancers;Endocrine system;Cancers;Cancers	ko05200//Pathways in cancer;ko04151//PI3K-Akt signaling pathway;ko04014//Ras signaling pathway;ko04015//Rap1 signaling pathway;ko04010//MAPK signaling pathway;ko04072//Phospholipase D signaling pathway;ko04640//Hematopoietic cell lineage;ko05224//Breast cancer;ko04916//Melanogenesis;ko05221//Acute myeloid leukemia;ko05230//Central carbon metabolism in cancer	K05091;K05091;K05091;K05091;K05091;K05091;K05091;K05091;K05091;K05091;K05091	GO:0001650//fibrillar center;GO:0005615//extracellular space;GO:0005886//plasma membrane;GO:0005911//cell-cell junction;GO:0009897//external side of plasma membrane;GO:0009986//cell surface	GO:0002020//protease binding;GO:0004672//protein kinase activity;GO:0004713//protein tyrosine kinase activity;GO:0004714//transmembrane receptor protein tyrosine kinase activity;GO:0005020//stem cell factor receptor activity;GO:0005524//ATP binding;GO:0019955//cytokine binding;GO:0042169//SH2 domain binding;GO:0042803//protein homodimerization activity	GO:0000187//activation of MAPK activity;GO:0001541//ovarian follicle development;GO:0002318//myeloid progenitor cell differentiation;GO:0002320//lymphoid progenitor cell differentiation;GO:0002327//immature B cell differentiation;GO:0002371//dendritic cell cytokine production;GO:0002551//mast cell chemotaxis;GO:0002573//myeloid leukocyte differentiation;GO:0006468//protein phosphorylation;GO:0006…
ENSEASG00005016121	533	397	379	176	242	211	38.83	38.77	34.02	16.87	19.28	18.25	37.2067	18.1333	-1.03692	6.85e-17	1.98e-15	SLC38A6	solute carrier family 38 member 6 [Source:HGNC Symbol;Acc:HGNC:19863]	-	-	-	-	GO:0005886//plasma membrane	-	-
ENSEASG00005018384	710	548	540	248	341	215	28.1	28.99	26.31	12.93	14.78	10.11	27.8	12.6067	-1.1409	6.86e-17	1.98e-15	SNX25	sorting nexin 25 [Source:HGNC Symbol;Acc:HGNC:21883]	-	-	-	-	GO:0005768//endosome;GO:0043231//intracellular membrane-bounded organelle	GO:0034713//type I transforming growth factor beta receptor binding;GO:0035091//phosphatidylinositol binding	GO:0030512//negative regulation of transforming growth factor beta receptor signaling pathway;GO:0032801//receptor catabolic process;GO:0060394//negative regulation of pathway-restricted SMAD protein phosphorylation
MSTRG.1323	205	212	157	52	55	53	22.37	31.96	23.53	7.75	6.67	6.28	25.9533	6.9	-1.91125	8.54e-17	2.46e-15	--	-	-	-	-	-	-	-	-
ENSEASG00005004746	22	19	23	364	259	132	0.77	0.89	1	16.8	9.94	5.51	0.886667	10.75	3.5998	8.94e-17	2.57e-15	ENPEP	glutamyl aminopeptidase [Source:HGNC Symbol;Acc:HGNC:3355]	Organismal Systems	Endocrine system	ko04614//Renin-angiotensin system	K11141	GO:0005886//plasma membrane;GO:0005903//brush border;GO:0009897//external side of plasma membrane;GO:0016324//apical plasma membrane;GO:0031410//cytoplasmic vesicle;GO:0045177//apical part of cell	GO:0004177//aminopeptidase activity;GO:0008233//peptidase activity;GO:0008237//metallopeptidase activity;GO:0008270//zinc ion binding;GO:0070006//metalloaminopeptidase activity	GO:0001525//angiogenesis;GO:0003081//regulation of systemic arterial blood pressure by renin-angiotensin;GO:0006508//proteolysis;GO:0008283//cell proliferation;GO:0016477//cell migration;GO:0032835//glomerulus development
ENSEASG00005018688	665	447	535	207	311	270	104.3	93.71	103.3	42.76	53.4	50.3	100.437	48.82	-1.04074	9.25e-17	2.65e-15	CLDN7	claudin 7 [Source:HGNC Symbol;Acc:HGNC:2049]	Environmental Information Processing;Human Diseases;Cellular Processes;Human Diseases;Organismal Systems	Signaling molecules and interaction;Infectious diseases;Cellular community - eukaryotes;Infectious diseases;Immune system	ko04514//Cell adhesion molecules (CAMs);ko05130//Pathogenic Escherichia coli infection;ko04530//Tight junction;ko05160//Hepatitis C;ko04670//Leukocyte transendothelial migration	K06087;K06087;K06087;K06087;K06087	GO:0005886//plasma membrane;GO:0005923//bicellular tight junction;GO:0016021//integral component of membrane;GO:0016323//basolateral plasma membrane;GO:0016327//apicolateral plasma membrane;GO:0016328//lateral plasma membrane	GO:0005198//structural molecule activity	-
ENSEASG00005019293	756	570	584	235	268	335	102.18	102.98	97.18	41.84	39.66	53.78	100.78	45.0933	-1.16022	9.76e-17	2.79e-15	MPDU1	mannose-P-dolichol utilization defect 1 [Source:HGNC Symbol;Acc:HGNC:7207]	-	-	-	-	-	-	GO:0009312//oligosaccharide biosynthetic process
ENSEASG00005011710	410	346	376	124	200	156	46.32	52.24	52.29	18.45	24.74	20.93	50.2833	21.3733	-1.23427	9.88e-17	2.82e-15	RNF212B	ring finger protein 212B [Source:HGNC Symbol;Acc:HGNC:20438]	-	-	-	-	-	-	-
ENSEASG00005000256	11294	8114	8040	23713	24857	18827	3025.67	2887.71	2655.62	8407.55	7301.28	6052	2856.33	7253.61	1.34453	1.12e-16	3.19e-15	RPS3A	ribosomal protein S3A [Source:HGNC Symbol;Acc:HGNC:10421]	Genetic Information Processing	Translation	ko03010//Ribosome	K02984	GO:0005634//nucleus;GO:0005730//nucleolus;GO:0005737//cytoplasm;GO:0005783//endoplasmic reticulum;GO:0005829//cytosol;GO:0005840//ribosome;GO:0022627//cytosolic small ribosomal subunit;GO:0045202//synapse;GO:1990904//ribonucleoprotein complex	GO:0003735//structural constituent of ribosome;GO:0048027//mRNA 5'-UTR binding	GO:0006412//translation;GO:0043066//negative regulation of apoptotic process
ENSEASG00005001986	2406	1863	1890	5838	6431	4355	103.69	107.27	100.13	333.41	303	222.73	103.697	286.38	1.46556	1.12e-16	3.19e-15	EFEMP1	EGF containing fibulin extracellular matrix protein 1 [Source:HGNC Symbol;Acc:HGNC:3218]	-	-	-	-	GO:0005615//extracellular space;GO:0062023//collagen-containing extracellular matrix	GO:0005006//epidermal growth factor-activated receptor activity;GO:0005154//epidermal growth factor receptor binding;GO:0005509//calcium ion binding	GO:0006355//regulation of transcription, DNA-templated;GO:0007173//epidermal growth factor receptor signaling pathway;GO:0018108//peptidyl-tyrosine phosphorylation;GO:0032331//negative regulation of chondrocyte differentiation;GO:0043010//camera-type eye development;GO:0048048//embryonic eye morphogenesis;GO:0048050//post-embryonic eye morphogenesis
ENSEASG00005000597	321	252	254	10	60	32	7.16	7.51	6.97	0.29	1.47	0.83	7.21333	0.863333	-3.06268	1.13e-16	3.22e-15	ATP10B	ATPase phospholipid transporting 10B (putative) [Source:HGNC Symbol;Acc:HGNC:13543]	-	-	-	-	GO:0005783//endoplasmic reticulum;GO:0016021//integral component of membrane	GO:0000166//nucleotide binding;GO:0000287//magnesium ion binding;GO:0005524//ATP binding	GO:0015914//phospholipid transport
ENSEASG00005017963	457	283	341	833	1096	831	7.55	6.25	6.93	18.12	20.68	16.74	6.91	18.5133	1.42181	1.14e-16	3.24e-15	ARHGEF17	Rho guanine nucleotide exchange factor 17 [Source:HGNC Symbol;Acc:HGNC:21726]	-	-	-	-	-	GO:0005085//guanyl-nucleotide exchange factor activity;GO:0005089//Rho guanyl-nucleotide exchange factor activity;GO:0005515//protein binding	GO:0030036//actin cytoskeleton organization
ENSEASG00005001827	3035	2437	2349	934	1412	1420	127.26	136.58	121.25	51.58	64.82	70.72	128.363	62.3733	-1.04123	1.45e-16	4.09e-15	FAM111B	family with sequence similarity 111 member B [Source:HGNC Symbol;Acc:HGNC:24200]	-	-	-	-	-	-	-
ENSEASG00005017126	38	39	32	618	427	191	3.96	5.44	4.11	84.93	48.78	23.67	4.50333	52.46	3.54215	1.48e-16	4.19e-15	FGL1	fibrinogen like 1 [Source:HGNC Symbol;Acc:HGNC:3695]	-	-	-	-	GO:0005576//extracellular region	-	GO:0072574//hepatocyte proliferation
ENSEASG00005009334	116	78	103	4	8	17	8.65	7.77	9.45	0.39	0.65	1.51	8.62333	0.85	-3.34271	1.53e-16	4.33e-15	RTN4RL1	reticulon 4 receptor like 1 [Source:HGNC Symbol;Acc:HGNC:21329]	-	-	-	-	GO:0009986//cell surface;GO:0046658//anchored component of plasma membrane	GO:0005515//protein binding;GO:0008201//heparin binding;GO:0035374//chondroitin sulfate binding;GO:0038023//signaling receptor activity	GO:0010977//negative regulation of neuron projection development;GO:0022038//corpus callosum development;GO:0048681//negative regulation of axon regeneration
ENSEASG00005004560	553	352	413	112	111	179	24.9	21.13	22.84	6.62	5.45	9.64	22.9567	7.23667	-1.66552	1.57e-16	4.42e-15	CABYR	calcium binding tyrosine phosphorylation regulated [Source:HGNC Symbol;Acc:HGNC:15569]	-	-	-	-	GO:0005654//nucleoplasm;GO:0005737//cytoplasm;GO:0005829//cytosol;GO:0031514//motile cilium;GO:0035686//sperm fibrous sheath;GO:0097228//sperm principal piece;GO:0097229//sperm end piece	GO:0005509//calcium ion binding;GO:0019904//protein domain specific binding	GO:0048240//sperm capacitation
ENSEASG00005000582	1187	858	985	272	320	473	202.4	195.55	206.77	61.09	59.74	95.8	201.573	72.21	-1.48103	1.72e-16	4.82e-15	CYBA	cytochrome b-245 alpha chain [Source:HGNC Symbol;Acc:HGNC:2577]	Cellular Processes;Organismal Systems;Human Diseases;Organismal Systems;Organismal Systems;Human Diseases	Transport and catabolism;Immune system;Cardiovascular diseases;Development;Immune system;Infectious diseases	ko04145//Phagosome;ko04621//NOD-like receptor signaling pathway;ko05418//Fluid shear stress and atherosclerosis;ko04380//Osteoclast differentiation;ko04670//Leukocyte transendothelial migration;ko05140//Leishmaniasis	K08009;K08009;K08009;K08009;K08009;K08009	GO:0005737//cytoplasm;GO:0005768//endosome;GO:0043020//NADPH oxidase complex	GO:0009055//electron transfer activity;GO:0016175//superoxide-generating NADPH oxidase activity;GO:0017124//SH3 domain binding;GO:0020037//heme binding;GO:0046982//protein heterodimerization activity	GO:0006801//superoxide metabolic process;GO:0006954//inflammatory response;GO:0017004//cytochrome complex assembly;GO:0032755//positive regulation of interleukin-6 production;GO:0032760//positive regulation of tumor necrosis factor production;GO:0034137//positive regulation of toll-like receptor 2 signaling pathway;GO:0042554//superoxide anion generation;GO:0045087//innate immune response;GO:0045…
ENSEASG00005012541	542	404	474	1455	1838	1104	21.33	21.25	22.96	75.41	79.18	51.6	21.8467	68.73	1.65353	1.77e-16	4.94e-15	-	-	-	-	-	-	-	GO:0005515//protein binding	-
ENSEASG00005004497	240	193	224	611	659	527	6.18	6.7	7.09	20.78	18.61	16.14	6.65667	18.51	1.47543	1.98e-16	5.51e-15	JAG2	jagged canonical Notch ligand 2 [Source:HGNC Symbol;Acc:HGNC:6189]	Human Diseases;Organismal Systems;Human Diseases;Human Diseases;Environmental Information Processing	Cancers;Immune system;Cancers;Drug resistance;Signal transduction	ko05200//Pathways in cancer;ko04658//Th1 and Th2 cell differentiation;ko05224//Breast cancer;ko01522//Endocrine resistance;ko04330//Notch signaling pathway	K21635;K21635;K21635;K21635;K21635	GO:0005887//integral component of plasma membrane;GO:0016020//membrane;GO:0016021//integral component of membrane	GO:0005112//Notch binding;GO:0005509//calcium ion binding;GO:0005515//protein binding;GO:0008083//growth factor activity	GO:0001501//skeletal system development;GO:0001701//in utero embryonic development;GO:0003016//respiratory system process;GO:0007154//cell communication;GO:0007219//Notch signaling pathway;GO:0007275//multicellular organism development;GO:0007283//spermatogenesis;GO:0009912//auditory receptor cell fate commitment;GO:0016331//morphogenesis of embryonic epithelium;GO:0030154//cell differentiation;G…
ENSEASG00005000364	1556	1138	1343	188	335	486	153.67	150.22	163.29	24.46	36.22	57.01	155.727	39.23	-1.98899	2.05e-16	5.69e-15	-	-	-	-	-	-	-	-	-
MSTRG.16602	106	61	68	0	4	3	10.24	7.96	8.07	0	0.43	0.35	8.75667	0.26	-5.0738	2.15e-16	5.96e-15	CSN1S2	PREDICTED: alpha-S2-casein isoform X1 [Equus asinus]	-	-	-	-	-	-	GO:0043434//response to peptide hormone;GO:0051234//establishment of localization
ENSEASG00005017291	673	533	544	179	266	290	39.12	41.41	38.93	13.7	16.93	20.02	39.82	16.8833	-1.23789	2.42e-16	6.7e-15	RCBTB1	RCC1 and BTB domain containing protein 1 [Source:HGNC Symbol;Acc:HGNC:18243]	-	-	-	-	GO:0005737//cytoplasm	GO:0005515//protein binding	-
MSTRG.7456	38	33	28	172	196	311	0.88	1.02	0.81	5.32	5.04	8.65	0.903333	6.33667	2.81039	2.64e-16	7.26e-15	Pol	LORF2 protein, partial [Crocuta crocuta]	Metabolism;Metabolism	Global and overview maps;Lipid metabolism	ko01100//Metabolic pathways;ko00600//Sphingolipid metabolism	K12353;K12353	GO:0016020//membrane;GO:0042995//cell projection;GO:0043227//membrane-bounded organelle;GO:0044421//extracellular region part	GO:0005515//protein binding;GO:0015666//restriction endodeoxyribonuclease activity;GO:0034061//DNA polymerase activity;GO:0036094//small molecule binding;GO:0097159//organic cyclic compound binding	GO:0001171//reverse transcription;GO:0006308//DNA catabolic process;GO:0006950//response to stress;GO:0007399//nervous system development;GO:0010038//response to metal ion;GO:0016043//cellular component organization;GO:0019538//protein metabolic process;GO:0031325//positive regulation of cellular metabolic process;GO:0032196//transposition;GO:0033036//macromolecule localization;GO:0044255//cellul…
ENSEASG00005005409	17	21	18	167	131	132	1.9	3.14	2.48	24.63	16.06	17.55	2.50667	19.4133	2.95321	2.74e-16	7.51e-15	C1QTNF7	C1q and TNF related 7 [Source:HGNC Symbol;Acc:HGNC:14342]	-	-	-	-	-	GO:0005515//protein binding	-
ENSEASG00005017293	80	62	72	1	7	6	14.54	15.06	16.11	0.24	1.39	1.29	15.2367	0.973333	-3.96847	3.31e-16	9.02e-15	ARL11	ADP ribosylation factor like GTPase 11 [Source:HGNC Symbol;Acc:HGNC:24046]	-	-	-	-	-	GO:0005525//GTP binding	-
ENSEASG00005019676	1148	836	1017	2139	2276	2012	18.88	18.37	20.59	46.33	40.97	39.29	19.28	42.1967	1.13002	3.65e-16	9.94e-15	MDC1	mediator of DNA damage checkpoint 1 [Source:HGNC Symbol;Acc:HGNC:21163]	-	-	-	-	GO:0005634//nucleus;GO:0005654//nucleoplasm;GO:0005925//focal adhesion;GO:0016604//nuclear body	GO:0005515//protein binding;GO:0008022//protein C-terminus binding;GO:0042802//identical protein binding;GO:0070975//FHA domain binding	-
ENSEASG00005005940	2816	2187	2276	886	1099	1369	251.7	261.28	250.45	104.31	107.54	145.34	254.477	119.063	-1.0958	4.23e-16	1.15e-14	-	proteasome 20S subunit alpha 1 [Source:HGNC Symbol;Acc:HGNC:9530]	Genetic Information Processing	Folding, sorting and degradation	ko03050//Proteasome	K02725	GO:0005839//proteasome core complex;GO:0019773//proteasome core complex, alpha-subunit complex	GO:0004175//endopeptidase activity;GO:0004298//threonine-type endopeptidase activity	GO:0006511//ubiquitin-dependent protein catabolic process;GO:0051603//proteolysis involved in cellular protein catabolic process
ENSEASG00005010786	13730	10384	10493	19765	24578	23780	360.34	364.23	338.99	683.26	706.13	741.17	354.52	710.187	1.00233	4.25e-16	1.15e-14	-	-	Genetic Information Processing	Translation	ko03010//Ribosome	K02987	GO:0005840//ribosome	GO:0003723//RNA binding;GO:0003735//structural constituent of ribosome	GO:0006412//translation
ENSEASG00005000175	6699	5103	5903	12943	14169	11162	89.1	90.82	97.01	228.31	207.5	176.81	92.31	204.207	1.14547	4.76e-16	1.29e-14	SPTBN1	spectrin beta, non-erythrocytic 1 [Source:HGNC Symbol;Acc:HGNC:11275]	-	-	-	-	GO:0005634//nucleus;GO:0005730//nucleolus;GO:0005737//cytoplasm;GO:0005886//plasma membrane;GO:0008091//spectrin;GO:0014069//postsynaptic density;GO:0016020//membrane;GO:0030673//axolemma;GO:0030863//cortical cytoskeleton;GO:0031430//M band;GO:0032437//cuticular plate	GO:0003779//actin binding;GO:0005200//structural constituent of cytoskeleton;GO:0005515//protein binding;GO:0005543//phospholipid binding;GO:0030506//ankyrin binding;GO:0051020//GTPase binding	GO:0000281//mitotic cytokinesis;GO:0007009//plasma membrane organization;GO:0007182//common-partner SMAD protein phosphorylation;GO:0043001//Golgi to plasma membrane protein transport;GO:0060390//regulation of SMAD protein signal transduction;GO:0071709//membrane assembly;GO:0072659//protein localization to plasma membrane;GO:1900042//positive regulation of interleukin-2 secretion;GO:1903076//reg…
ENSEASG00005004852	879	700	739	1486	1934	1940	10.71	11.39	11.09	23.83	25.79	28.07	11.0633	25.8967	1.22698	4.77e-16	1.29e-14	ITPR1	inositol 1,4,5-trisphosphate receptor type 1 [Source:HGNC Symbol;Acc:HGNC:6180]	Human Diseases;Environmental Information Processing;Human Diseases;Human Diseases;Human Diseases;Human Diseases;Human Diseases;Human Diseases;Cellular Processes;Organismal Systems;Environmental Information Processing;Cellular Processes;Organismal Systems;Human Diseases;Organismal Systems;Cellular Processes;Environmental Information Processing;Organismal Systems;Organismal Systems;Organismal Syste…	Neurodegenerative diseases;Signal transduction;Infectious disease: viral;Neurodegenerative diseases;Infectious diseases;Infectious diseases;Cancers;Infectious diseases;Cell growth and death;Immune system;Signal transduction;Cell growth and death;Endocrine system;Endocrine and metabolic diseases;Nervous system;Transport and catabolism;Signal transduction;Circulatory system;Nervous system;Immune sy…	ko05010//Alzheimer disease;ko04020//Calcium signaling pathway;ko05170//Human immunodeficiency virus 1 infection;ko05016//Huntington disease;ko05131//Shigellosis;ko05163//Human cytomegalovirus infection;ko05205//Proteoglycans in cancer;ko05167//Kaposi sarcoma-associated herpesvirus infection;ko04210//Apoptosis;ko04621//NOD-like receptor signaling pathway;ko04022//cGMP - PKG signaling pathway;ko042…	K04958;K04958;K04958;K04958;K04958;K04958;K04958;K04958;K04958;K04958;K04958;K04958;K04958;K04958;K04958;K04958;K04958;K04958;K04958;K04958;K04958;K04958;K04958;K04958;K04958;K04958;K04958;K04958;K04958;K04958;K04958;K04958;K04958;K04958;K04958;K04958;K04958;K04958;K04958;K04958;K04958;K04958;K04958;K04958;K04958;K04958	GO:0005635//nuclear envelope;GO:0005637//nuclear inner membrane;GO:0005730//nucleolus;GO:0005737//cytoplasm;GO:0005783//endoplasmic reticulum;GO:0005789//endoplasmic reticulum membrane;GO:0005955//calcineurin complex;GO:0014069//postsynaptic density;GO:0016020//membrane;GO:0016529//sarcoplasmic reticulum;GO:0031088//platelet dense granule membrane;GO:0031094//platelet dense tubular network;GO:003…	GO:0005216//ion channel activity;GO:0005220//inositol 1,4,5-trisphosphate-sensitive calcium-release channel activity;GO:0005262//calcium channel activity;GO:0015278//calcium-release channel activity;GO:0019855//calcium channel inhibitor activity;GO:0035091//phosphatidylinositol binding;GO:0070679//inositol 1,4,5 trisphosphate binding;GO:0098695//inositol 1,4,5-trisphosphate receptor activity invo…	GO:0001666//response to hypoxia;GO:0006811//ion transport;GO:0006816//calcium ion transport;GO:0009791//post-embryonic development;GO:0032469//endoplasmic reticulum calcium ion homeostasis;GO:0042045//epithelial fluid transport;GO:0050849//negative regulation of calcium-mediated signaling;GO:0050882//voluntary musculoskeletal movement;GO:0051209//release of sequestered calcium ion into cytosol;GO…
ENSEASG00005017743	443	346	325	178	192	171	54.89	57.31	49.58	29.05	26.05	25.17	53.9267	26.7567	-1.0111	4.9e-16	1.32e-14	MCEE	methylmalonyl-CoA epimerase [Source:HGNC Symbol;Acc:HGNC:16732]	Metabolism;Metabolism;Metabolism;Metabolism;Metabolism	Global and overview maps;Global and overview maps;Amino acid metabolism;Carbohydrate metabolism;Carbohydrate metabolism	ko01100//Metabolic pathways;ko01200//Carbon metabolism;ko00280//Valine, leucine and isoleucine degradation;ko00640//Propanoate metabolism;ko00630//Glyoxylate and dicarboxylate metabolism	K05606;K05606;K05606;K05606;K05606	-	GO:0004493//methylmalonyl-CoA epimerase activity	GO:0046491//L-methylmalonyl-CoA metabolic process
ENSEASG00005017553	24037	15633	17071	118	125	537	4964.18	4315.35	4340.3	32.1	28.26	131.72	4539.94	64.0267	-6.14786	5.1e-16	1.37e-14	-	-	-	-	-	-	-	GO:0036094//small molecule binding	-
ENSEASG00005006706	595	507	574	122	258	198	66.84	76.12	79.38	18.05	31.73	26.42	74.1133	25.4	-1.5449	5.32e-16	1.43e-14	TMEM176B	transmembrane protein 176B [Source:HGNC Symbol;Acc:HGNC:29596]	-	-	-	-	GO:0016021//integral component of membrane	-	-
ENSEASG00005021992	3234	2293	2647	704	823	1283	192.36	182.3	193.83	55.15	53.59	90.64	189.497	66.46	-1.51161	5.46e-16	1.47e-14	GPNMB	glycoprotein nmb [Source:HGNC Symbol;Acc:HGNC:4462]	-	-	-	-	GO:0016021//integral component of membrane	GO:0008201//heparin binding;GO:0045545//syndecan binding;GO:0048018//receptor ligand activity	GO:0001818//negative regulation of cytokine production;GO:0001934//positive regulation of protein phosphorylation;GO:0007165//signal transduction;GO:0007267//cell-cell signaling;GO:0030335//positive regulation of cell migration;GO:0031954//positive regulation of protein autophosphorylation;GO:0034103//regulation of tissue remodeling;GO:0042130//negative regulation of T cell proliferation;GO:00508…
ENSEASG00005011875	409	301	379	774	965	810	4.89	4.81	5.58	12.12	12.63	11.49	5.09333	12.08	1.24594	6.05e-16	1.62e-14	HIVEP1	HIVEP zinc finger 1 [Source:HGNC Symbol;Acc:HGNC:4920]	-	-	-	-	GO:0005634//nucleus;GO:0005654//nucleoplasm;GO:0005739//mitochondrion;GO:0016604//nuclear body	GO:0000978//RNA polymerase II proximal promoter sequence-specific DNA binding;GO:0001227//DNA-binding transcription repressor activity, RNA polymerase II-specific;GO:0003676//nucleic acid binding	GO:0000122//negative regulation of transcription by RNA polymerase II;GO:0030509//BMP signaling pathway;GO:0045944//positive regulation of transcription by RNA polymerase II
ENSEASG00005018295	105	71	86	317	476	273	5.8	5.22	5.84	23.04	28.69	17.87	5.62	23.2	2.04548	6.25e-16	1.67e-14	NKD2	NKD inhibitor of WNT signaling pathway 2 [Source:HGNC Symbol;Acc:HGNC:17046]	Environmental Information Processing;Environmental Information Processing	Signal transduction;Signal transduction	ko04390//Hippo signaling pathway;ko04310//Wnt signaling pathway	K03213;K03213	GO:0005886//plasma membrane;GO:0016323//basolateral plasma membrane;GO:0016328//lateral plasma membrane;GO:0031410//cytoplasmic vesicle;GO:0070382//exocytic vesicle;GO:0071944//cell periphery	GO:0019838//growth factor binding;GO:0031625//ubiquitin protein ligase binding;GO:0032036//myosin heavy chain binding;GO:0051117//ATPase binding	GO:0010954//positive regulation of protein processing;GO:0030178//negative regulation of Wnt signaling pathway;GO:0032436//positive regulation of proteasomal ubiquitin-dependent protein catabolic process;GO:0048210//Golgi vesicle fusion to target membrane;GO:0072659//protein localization to plasma membrane;GO:0090090//negative regulation of canonical Wnt signaling pathway;GO:1903078//positive reg…
ENSEASG00005013250	800	620	629	159	246	308	86.74	89.85	83.96	22.71	29.2	39.66	86.85	30.5233	-1.50861	6.28e-16	1.68e-14	ETHE1	ETHE1 persulfide dioxygenase [Source:HGNC Symbol;Acc:HGNC:23287]	Metabolism;Metabolism	Global and overview maps;Energy metabolism	ko01100//Metabolic pathways;ko00920//Sulfur metabolism	K17725;K17725	GO:0005654//nucleoplasm;GO:0005737//cytoplasm;GO:0005739//mitochondrion	GO:0005506//iron ion binding;GO:0050313//sulfur dioxygenase activity	GO:0006749//glutathione metabolic process;GO:0070813//hydrogen sulfide metabolic process
ENSEASG00005023486	46	23	23	211	233	142	1.44	0.96	0.89	8.63	7.97	5.26	1.09667	7.28667	2.73213	6.31e-16	1.68e-14	CNTN1	contactin 1 [Source:HGNC Symbol;Acc:HGNC:2171]	Environmental Information Processing	Signaling molecules and interaction	ko04514//Cell adhesion molecules (CAMs)	K06759	-	GO:0005515//protein binding	GO:0007399//nervous system development;GO:0031175//neuron projection development
ENSEASG00005007150	157	108	178	13	32	8	23.51	21.62	32.82	2.56	5.25	1.42	25.9833	3.07667	-3.07815	6.85e-16	1.82e-14	TP53INP2	tumor protein p53 inducible nuclear protein 2 [Source:HGNC Symbol;Acc:HGNC:16104]	Cellular Processes	Transport and catabolism	ko04140//Autophagy - animal	K21247	GO:0005634//nucleus;GO:0005776//autophagosome;GO:0005829//cytosol	GO:0043130//ubiquitin binding	GO:0000045//autophagosome assembly;GO:0001649//osteoblast differentiation;GO:0001894//tissue homeostasis;GO:0006511//ubiquitin-dependent protein catabolic process;GO:0010508//positive regulation of autophagy;GO:0016236//macroautophagy;GO:0045893//positive regulation of transcription, DNA-templated;GO:1903828//negative regulation of cellular protein localization
ENSEASG00005011240	1062	738	858	3430	4823	2232	17	15.78	16.9	72.18	84.48	42.17	16.56	66.2767	2.0008	6.94e-16	1.84e-14	MYOF	myoferlin [Source:HGNC Symbol;Acc:HGNC:3656]	-	-	-	-	GO:0005886//plasma membrane;GO:0005901//caveola;GO:0016021//integral component of membrane;GO:0031410//cytoplasmic vesicle;GO:0043231//intracellular membrane-bounded organelle	GO:0005543//phospholipid binding	GO:0001778//plasma membrane repair;GO:0006071//glycerol metabolic process;GO:0007520//myoblast fusion;GO:0030947//regulation of vascular endothelial growth factor receptor signaling pathway;GO:0033292//T-tubule organization;GO:0034605//cellular response to heat;GO:0048747//muscle fiber development
ENSEASG00005011138	106	70	81	10	17	15	4.53	4.12	4.39	0.49	0.78	0.74	4.34667	0.67	-2.69768	7.77e-16	2.05e-14	NYAP2	neuronal tyrosine-phosphorylated phosphoinositide-3-kinase adaptor 2 [Source:HGNC Symbol;Acc:HGNC:29291]	-	-	-	-	-	-	GO:0014065//phosphatidylinositol 3-kinase signaling;GO:0048812//neuron projection morphogenesis
ENSEASG00005003607	350	250	321	130	148	107	21.78	20.77	24.56	10.64	10.07	7.9	22.37	9.53667	-1.23001	9.16e-16	2.4e-14	GK5	glycerol kinase 5 [Source:HGNC Symbol;Acc:HGNC:28635]	-	-	-	-	-	GO:0016773//phosphotransferase activity, alcohol group as acceptor	GO:0005975//carbohydrate metabolic process
MSTRG.20970	4	6	9	72	141	98	0.09	0.19	0.26	2.24	3.65	2.75	0.18	2.88	4	1.24e-15	3.23e-14	--	Retrovirus-related Pol polyprotein from transposon opus [Collichthys lucidus]	-	-	-	-	-	-	-
ENSEASG00005003085	754	566	637	1745	2430	1455	7.52	7.55	7.82	22.92	26.53	17.24	7.63	22.23	1.54275	1.26e-15	3.29e-14	DCHS1	dachsous cadherin-related 1 [Source:HGNC Symbol;Acc:HGNC:13681]	Environmental Information Processing;Environmental Information Processing	Signal transduction;Signal transduction	ko04391//Hippo signaling pathway -fly;ko04392//Hippo signaling pathway - multiple species	K16507;K16507	GO:0005886//plasma membrane;GO:0016020//membrane;GO:0045177//apical part of cell	GO:0005509//calcium ion binding	GO:0001658//branching involved in ureteric bud morphogenesis;GO:0001822//kidney development;GO:0003007//heart morphogenesis;GO:0003183//mitral valve morphogenesis;GO:0003192//mitral valve formation;GO:0003273//cell migration involved in endocardial cushion formation;GO:0007155//cell adhesion;GO:0007156//homophilic cell adhesion via plasma membrane adhesion molecules;GO:0007157//heterophilic cell-…
ENSEASG00005020720	119	67	77	11	8	15	3.66	2.75	2.92	0.45	0.27	0.55	3.11	0.423333	-2.87705	1.43e-15	3.7e-14	CATSPERB	cation channel sperm associated auxiliary subunit beta [Source:HGNC Symbol;Acc:HGNC:20500]	-	-	-	-	GO:0036128//CatSper complex	-	-
ENSEASG00005020138	491	342	368	163	168	205	85.03	79.16	78.46	37.18	31.85	42.17	80.8833	37.0667	-1.12572	1.54e-15	3.97e-14	WASHC3	WASH complex subunit 3 [Source:HGNC Symbol;Acc:HGNC:24256]	Cellular Processes;Organismal Systems	Transport and catabolism;Aging	ko04144//Endocytosis;ko04212//Longevity regulating pathway - worm	K18463;K18463	GO:0071203//WASH complex	-	-
ENSEASG00005020134	573	452	473	49	69	150	39.47	41.62	40.11	4.45	5.2	12.27	40.4	7.30667	-2.46707	1.64e-15	4.23e-14	CTSL	cathepsin L [Source:HGNC Symbol;Acc:HGNC:2537]	Human Diseases;Human Diseases;Cellular Processes;Cellular Processes;Organismal Systems;Human Diseases;Cellular Processes;Cellular Processes	Cancers;Immune diseases;Transport and catabolism;Cell growth and death;Immune system;Cardiovascular diseases;Transport and catabolism;Transport and catabolism	ko05205//Proteoglycans in cancer;ko05323//Rheumatoid arthritis;ko04145//Phagosome;ko04210//Apoptosis;ko04612//Antigen processing and presentation;ko05418//Fluid shear stress and atherosclerosis;ko04140//Autophagy - animal;ko04142//Lysosome	K01365;K01365;K01365;K01365;K01365;K01365;K01365;K01365	GO:0005615//extracellular space;GO:0005764//lysosome;GO:0005771//multivesicular body;GO:0005886//plasma membrane	GO:0001968//fibronectin binding;GO:0004197//cysteine-type endopeptidase activity;GO:0005518//collagen binding;GO:0008234//cysteine-type peptidase activity;GO:0042393//histone binding;GO:0043394//proteoglycan binding;GO:0097655//serpin family protein binding	GO:0002250//adaptive immune response;GO:0006508//proteolysis;GO:0030574//collagen catabolic process;GO:0051603//proteolysis involved in cellular protein catabolic process;GO:0097067//cellular response to thyroid hormone stimulus
ENSEASG00005015048	51	46	45	171	285	195	3.48	4.2	3.78	15.38	21.3	15.81	3.82	17.4967	2.19544	1.68e-15	4.33e-14	EGR2	early growth response 2 [Source:HGNC Symbol;Acc:HGNC:3239]	Human Diseases;Human Diseases;Human Diseases;Organismal Systems	Infectious diseases;Cancers;Infectious diseases;Immune system	ko05166//HTLV-I infection;ko05203//Viral carcinogenesis;ko05161//Hepatitis B;ko04625//C-type lectin receptor signaling pathway	K12496;K12496;K12496;K12496	GO:0005634//nucleus;GO:0005654//nucleoplasm;GO:0005737//cytoplasm;GO:0043231//intracellular membrane-bounded organelle	GO:0000978//RNA polymerase II proximal promoter sequence-specific DNA binding;GO:0000981//DNA-binding transcription factor activity, RNA polymerase II-specific;GO:0001102//RNA polymerase II activating transcription factor binding;GO:0001228//DNA-binding transcription activator activity, RNA polymerase II-specific;GO:0003676//nucleic acid binding;GO:0003677//DNA binding;GO:0003682//chromatin bindi…	GO:0006355//regulation of transcription, DNA-templated;GO:0006366//transcription by RNA polymerase II;GO:0006611//protein export from nucleus;GO:0007622//rhythmic behavior;GO:0008045//motor neuron axon guidance;GO:0010467//gene expression;GO:0014037//Schwann cell differentiation;GO:0014040//positive regulation of Schwann cell differentiation;GO:0016925//protein sumoylation;GO:0021569//rhombomere …
ENSEASG00005023026	347	272	249	115	146	131	34.34	35.98	30.34	14.99	15.82	15.4	33.5533	15.4033	-1.12321	1.71e-15	4.4e-14	TMEM38B	transmembrane protein 38B [Source:HGNC Symbol;Acc:HGNC:25535]	-	-	-	-	GO:0005783//endoplasmic reticulum;GO:0016020//membrane	GO:0005261//cation channel activity	GO:0001503//ossification;GO:0007029//endoplasmic reticulum organization;GO:0008654//phospholipid biosynthetic process;GO:0010881//regulation of cardiac muscle contraction by regulation of the release of sequestered calcium ion;GO:0014808//release of sequestered calcium ion into cytosol by sarcoplasmic reticulum;GO:0015672//monovalent inorganic cation transport;GO:0030282//bone mineralization;GO:0…
MSTRG.9093	601	442	447	224	159	172	48.7	47.87	44.59	23.91	14.11	16.55	47.0533	18.19	-1.37115	1.8e-15	4.61e-14	AGR2	anterior gradient protein 2 homolog [Equus caballus]	-	-	-	-	GO:0043231//intracellular membrane-bounded organelle	-	GO:0002067//glandular epithelial cell differentiation;GO:0007589//body fluid secretion
ENSEASG00005011121	5060	3540	3698	9109	9236	7969	1268.18	1185.88	1141.02	3006.97	2534.25	2372.24	1198.36	2637.82	1.13828	1.82e-15	4.66e-14	-	ribosomal protein S15a [Source:HGNC Symbol;Acc:HGNC:10389]	Genetic Information Processing	Translation	ko03010//Ribosome	K02957	GO:0005840//ribosome	GO:0003735//structural constituent of ribosome	GO:0006412//translation
ENSEASG00005000227	483	354	343	63	100	147	46.15	45.27	40.36	7.93	10.46	16.68	43.9267	11.69	-1.90982	1.93e-15	4.93e-14	MBNL3	muscleblind like splicing regulator 3 [Source:HGNC Symbol;Acc:HGNC:20564]	-	-	-	-	-	GO:0046872//metal ion binding	GO:0043484//regulation of RNA splicing;GO:0045662//negative regulation of myoblast differentiation
ENSEASG00005018351	891	632	628	1417	1783	1828	41.16	39.1	35.45	86.42	89.4	99.66	38.57	91.8267	1.25143	2e-15	5.12e-14	SORBS2	sorbin and SH3 domain containing 2 [Source:HGNC Symbol;Acc:HGNC:24098]	-	-	-	-	-	GO:0005515//protein binding	GO:0007015//actin filament organization
ENSEASG00005020573	60	44	52	221	268	174	4	3.92	4.27	19.42	19.58	13.79	4.06333	17.5967	2.11457	2.01e-15	5.12e-14	ODF3B	outer dense fiber of sperm tails 3B [Source:HGNC Symbol;Acc:HGNC:34388]	-	-	-	-	-	-	-
ENSEASG00005014191	2	3	5	168	93	79	0.18	0.35	0.54	19.59	9.01	8.31	0.356667	12.3033	5.10833	2.14e-15	5.44e-14	FOSB	FosB proto-oncogene, AP-1 transcription factor subunit [Source:HGNC Symbol;Acc:HGNC:3797]	Human Diseases;Organismal Systems;Organismal Systems;Human Diseases;Human Diseases	Substance dependence;Development;Immune system;Substance dependence;Substance dependence	ko05034//Alcoholism;ko04380//Osteoclast differentiation;ko04657//IL-17 signaling pathway;ko05031//Amphetamine addiction;ko05030//Cocaine addiction	K09029;K09029;K09029;K09029;K09029	GO:0005634//nucleus;GO:0005654//nucleoplasm;GO:0043231//intracellular membrane-bounded organelle	GO:0000978//RNA polymerase II proximal promoter sequence-specific DNA binding;GO:0001228//DNA-binding transcription activator activity, RNA polymerase II-specific;GO:0003677//DNA binding;GO:0003700//DNA-binding transcription factor activity	GO:0006355//regulation of transcription, DNA-templated;GO:0006357//regulation of transcription by RNA polymerase II;GO:0045944//positive regulation of transcription by RNA polymerase II;GO:0071277//cellular response to calcium ion
ENSEASG00005008155	679	443	504	1618	1669	1199	23.35	20.36	21.33	73.28	62.83	48.97	21.68	61.6933	1.50875	2.27e-15	5.77e-14	ADAMTS1	ADAM metallopeptidase with thrombospondin type 1 motif 1 [Source:HGNC Symbol;Acc:HGNC:217]	-	-	-	-	GO:0005604//basement membrane;GO:0031012//extracellular matrix;GO:0031410//cytoplasmic vesicle	GO:0004222//metalloendopeptidase activity;GO:0008201//heparin binding;GO:0008237//metallopeptidase activity;GO:0008270//zinc ion binding	GO:0001542//ovulation from ovarian follicle;GO:0001822//kidney development;GO:0006508//proteolysis;GO:0016525//negative regulation of angiogenesis;GO:0060347//heart trabecula formation;GO:1900087//positive regulation of G1/S transition of mitotic cell cycle;GO:1904707//positive regulation of vascular smooth muscle cell proliferation;GO:1904754//positive regulation of vascular associated smooth mu…
ENSEASG00005002263	114	120	103	383	371	380	4.61	5.79	4.45	18.43	14.87	16.89	4.95	16.73	1.75694	2.36e-15	6e-14	PDZRN3	PDZ domain containing ring finger 3 [Source:HGNC Symbol;Acc:HGNC:17704]	-	-	-	-	GO:0031594//neuromuscular junction	GO:0004842//ubiquitin-protein transferase activity;GO:0005515//protein binding;GO:0008270//zinc ion binding;GO:0061630//ubiquitin protein ligase activity	GO:0007528//neuromuscular junction development;GO:0016567//protein ubiquitination
ENSEASG00005006479	104	109	101	464	384	364	2.83	3.97	3.38	16.63	11.44	11.77	3.39333	13.28	1.96848	2.37e-15	6.01e-14	CILP	cartilage intermediate layer protein [Source:HGNC Symbol;Acc:HGNC:1980]	-	-	-	-	GO:0005615//extracellular space;GO:0062023//collagen-containing extracellular matrix	-	GO:0010629//negative regulation of gene expression;GO:0043569//negative regulation of insulin-like growth factor receptor signaling pathway;GO:0060392//negative regulation of SMAD protein signal transduction;GO:0071560//cellular response to transforming growth factor beta stimulus
ENSEASG00005020671	3	3	1	110	127	63	0.1	0.14	0.04	4.87	4.69	2.53	0.0933333	4.03	5.43224	2.51e-15	6.35e-14	SPINK5	serine peptidase inhibitor, Kazal type 5 [Source:HGNC Symbol;Acc:HGNC:15464]	-	-	-	-	GO:0005576//extracellular region;GO:0005737//cytoplasm;GO:0005783//endoplasmic reticulum;GO:0005789//endoplasmic reticulum membrane;GO:0005829//cytosol;GO:0005938//cell cortex;GO:0043231//intracellular membrane-bounded organelle;GO:0048471//perinuclear region of cytoplasm;GO:0097209//epidermal lamellar body	GO:0004867//serine-type endopeptidase inhibitor activity;GO:0005515//protein binding;GO:0030414//peptidase inhibitor activity	GO:0002787//negative regulation of antibacterial peptide production;GO:0009913//epidermal cell differentiation;GO:0030155//regulation of cell adhesion;GO:0045861//negative regulation of proteolysis;GO:1900004//negative regulation of serine-type endopeptidase activity;GO:1902572//negative regulation of serine-type peptidase activity
ENSEASG00005004761	621	477	552	1652	1763	1207	4.55	4.67	4.98	15.97	14.15	10.51	4.73333	13.5433	1.51665	2.54e-15	6.41e-14	PKD1	polycystin 1, transient receptor potential channel interacting [Source:HGNC Symbol;Acc:HGNC:9008]	-	-	-	-	GO:0002133//polycystin complex;GO:0005634//nucleus;GO:0005737//cytoplasm;GO:0005783//endoplasmic reticulum;GO:0005794//Golgi apparatus;GO:0005886//plasma membrane;GO:0005887//integral component of plasma membrane;GO:0005929//cilium;GO:0009986//cell surface;GO:0016021//integral component of membrane;GO:0016323//basolateral plasma membrane;GO:0031514//motile cilium;GO:0034703//cation channel comple…	GO:0005262//calcium channel activity;GO:0005515//protein binding;GO:0019901//protein kinase binding;GO:0019904//protein domain specific binding;GO:0042813//Wnt-activated receptor activity;GO:0044325//ion channel binding	GO:0001502//cartilage condensation;GO:0001568//blood vessel development;GO:0001701//in utero embryonic development;GO:0001822//kidney development;GO:0001889//liver development;GO:0001892//embryonic placenta development;GO:0006611//protein export from nucleus;GO:0006807//nitrogen compound metabolic process;GO:0006816//calcium ion transport;GO:0007050//cell cycle arrest;GO:0007259//JAK-STAT cascade…
ENSEASG00005022763	511	406	416	173	242	239	68.6	72.85	68.76	30.59	35.57	38.11	70.07	34.7567	-1.01151	2.6e-15	6.55e-14	MXD4	MAX dimerization protein 4 [Source:HGNC Symbol;Acc:HGNC:13906]	-	-	-	-	-	GO:0046983//protein dimerization activity	-
MSTRG.20126	15298	11729	12356	33855	34585	25953	2564.64	2628.21	2550.14	7475.52	6347.68	5167.75	2581	6330.32	1.29435	2.66e-15	6.69e-14	RPLP1	60S acidic ribosomal protein P1 [Equus caballus]	Genetic Information Processing	Translation	ko03010//Ribosome	K02942	GO:0005924//cell-substrate adherens junction;GO:0015934//large ribosomal subunit	GO:0003676//nucleic acid binding;GO:0005198//structural molecule activity	GO:0006412//translation;GO:0006613//cotranslational protein targeting to membrane;GO:0016032//viral process;GO:0030099//myeloid cell differentiation;GO:0032774//RNA biosynthetic process;GO:0043624//cellular protein complex disassembly
ENSEASG00005014122	164	123	121	339	410	352	8.15	8.18	7.41	22.21	22.32	20.79	7.91333	21.7733	1.4602	2.67e-15	6.72e-14	HEYL	hes related family bHLH transcription factor with YRPW motif like [Source:HGNC Symbol;Acc:HGNC:4882]	Human Diseases;Human Diseases;Human Diseases;Environmental Information Processing	Cancers;Infectious diseases;Cancers;Signal transduction	ko05200//Pathways in cancer;ko05165//Human papillomavirus infection;ko05224//Breast cancer;ko04330//Notch signaling pathway	K09091;K09091;K09091;K09091	GO:0005634//nucleus;GO:0005737//cytoplasm	GO:0000978//RNA polymerase II proximal promoter sequence-specific DNA binding;GO:0000981//DNA-binding transcription factor activity, RNA polymerase II-specific;GO:0001227//DNA-binding transcription repressor activity, RNA polymerase II-specific;GO:0001228//DNA-binding transcription activator activity, RNA polymerase II-specific;GO:0003677//DNA binding;GO:0003700//DNA-binding transcription factor …	GO:0003151//outflow tract morphogenesis;GO:0003181//atrioventricular valve morphogenesis;GO:0003184//pulmonary valve morphogenesis;GO:0003198//epithelial to mesenchymal transition involved in endocardial cushion formation;GO:0003203//endocardial cushion morphogenesis;GO:0003208//cardiac ventricle morphogenesis;GO:0006355//regulation of transcription, DNA-templated;GO:0007219//Notch signaling path…
ENSEASG00005008367	382	267	291	102	145	151	24.62	23	23.09	8.66	10.23	11.56	23.57	10.15	-1.21547	2.77e-15	6.95e-14	FRK	fyn related Src family tyrosine kinase [Source:HGNC Symbol;Acc:HGNC:3955]	Environmental Information Processing	Signal transduction	ko04013//MAPK signaling pathway - fly	K08892	GO:0005654//nucleoplasm;GO:0005829//cytosol	GO:0004672//protein kinase activity;GO:0004713//protein tyrosine kinase activity;GO:0005515//protein binding;GO:0005524//ATP binding	GO:0000122//negative regulation of transcription by RNA polymerase II;GO:0006468//protein phosphorylation
ENSEASG00005005849	1241	876	1031	1938	2170	2050	7.39	6.97	7.56	15.21	14.15	14.5	7.30667	14.62	1.00066	3.21e-15	8.03e-14	MDN1	midasin AAA ATPase 1 [Source:HGNC Symbol;Acc:HGNC:18302]	Genetic Information Processing	Translation	ko03008//Ribosome biogenesis in eukaryotes	K14572	GO:0005634//nucleus;GO:0005654//nucleoplasm;GO:0005730//nucleolus;GO:0005829//cytosol;GO:0045111//intermediate filament cytoskeleton	GO:0005524//ATP binding;GO:0016887//ATPase activity	GO:0000027//ribosomal large subunit assembly
MSTRG.8770	912	704	756	1992	1926	2524	11.65	12.02	11.89	33.52	26.94	38.3	11.8533	32.92	1.47367	3.25e-15	8.12e-14	--	PREDICTED: splicing factor 3B subunit 4-like [Equus asinus]	-	-	-	-	-	-	-
ENSEASG00005004044	78	62	69	8	8	2	7.12	7.49	7.76	0.95	0.79	0.24	7.45667	0.66	-3.49799	3.3e-15	8.22e-14	SLC30A2	solute carrier family 30 member 2 [Source:HGNC Symbol;Acc:HGNC:11013]	-	-	-	-	GO:0005737//cytoplasm;GO:0005770//late endosome;GO:0016021//integral component of membrane;GO:0043231//intracellular membrane-bounded organelle	GO:0008324//cation transmembrane transporter activity;GO:0042802//identical protein binding	GO:0006812//cation transport;GO:0055085//transmembrane transport;GO:0061090//positive regulation of sequestering of zinc ion
ENSEASG00005003981	964	690	788	246	469	297	51.24	49.08	51.65	17.07	26.93	18.77	50.6567	20.9233	-1.27564	3.52e-15	8.75e-14	TF	transferrin [Source:HGNC Symbol;Acc:HGNC:11740]	Environmental Information Processing;Organismal Systems;Cellular Processes	Signal transduction;Digestive system;Cell growth and death	ko04066//HIF-1 signaling pathway;ko04978//Mineral absorption;ko04216//Ferroptosis	K14736;K14736;K14736	GO:0005576//extracellular region;GO:0005615//extracellular space;GO:0005768//endosome;GO:0005769//early endosome;GO:0005770//late endosome;GO:0005905//clathrin-coated pit;GO:0009925//basal plasma membrane;GO:0009986//cell surface;GO:0016020//membrane;GO:0016324//apical plasma membrane;GO:0030139//endocytic vesicle;GO:0031232//extrinsic component of external side of plasma membrane;GO:0031410//cyt…	GO:0008198//ferrous iron binding;GO:0034986//iron chaperone activity;GO:1990459//transferrin receptor binding	GO:0006826//iron ion transport;GO:0007015//actin filament organization;GO:0007257//activation of JUN kinase activity;GO:0009617//response to bacterium;GO:0030316//osteoclast differentiation;GO:0034756//regulation of iron ion transport;GO:0042327//positive regulation of phosphorylation;GO:0045780//positive regulation of bone resorption;GO:0045893//positive regulation of transcription, DNA-template…
ENSEASG00005019905	376	340	331	1107	1340	824	21.67	26.19	23.48	84.02	84.54	56.4	23.78	74.9867	1.65689	3.71e-15	9.2e-14	LMOD1	leiomodin 1 [Source:HGNC Symbol;Acc:HGNC:6647]	-	-	-	-	GO:0005829//cytosol;GO:0030016//myofibril	GO:0003779//actin binding;GO:0005523//tropomyosin binding	GO:0006936//muscle contraction;GO:0030838//positive regulation of actin filament polymerization;GO:0045010//actin nucleation;GO:0051694//pointed-end actin filament capping
ENSEASG00005015354	7291	5294	6273	2804	3734	2119	304.03	295.24	322.14	154.16	170.36	105.22	307.137	143.247	-1.10038	3.92e-15	9.71e-14	MFGE8	milk fat globule-EGF factor 8 protein [Source:HGNC Symbol;Acc:HGNC:7036]	-	-	-	-	GO:0005615//extracellular space;GO:0009897//external side of plasma membrane;GO:0019897//extrinsic component of plasma membrane	GO:0001786//phosphatidylserine binding;GO:0005178//integrin binding;GO:0008429//phosphatidylethanolamine binding	GO:0006910//phagocytosis, recognition;GO:0006911//phagocytosis, engulfment;GO:0043277//apoptotic cell clearance;GO:0050766//positive regulation of phagocytosis
ENSEASG00005007625	16546	12987	12683	28451	31425	25564	1950.91	2046.72	1841.03	4418.44	4056.52	3580.11	1946.22	4018.36	1.04593	4.05e-15	1e-13	RPL14	ribosomal protein L14 [Source:HGNC Symbol;Acc:HGNC:10305]	Genetic Information Processing	Translation	ko03010//Ribosome	K02875	GO:0005840//ribosome;GO:0014069//postsynaptic density	GO:0003723//RNA binding;GO:0003735//structural constituent of ribosome	GO:0006364//rRNA processing;GO:0006412//translation;GO:0042273//ribosomal large subunit biogenesis
ENSEASG00005003433	184	153	154	729	1025	461	6.37	6.96	6.58	33.09	38.69	18.76	6.63667	30.18	2.18506	4.5e-15	1.11e-13	SCUBE2	signal peptide, CUB domain and EGF like domain containing 2 [Source:HGNC Symbol;Acc:HGNC:30425]	-	-	-	-	-	GO:0005509//calcium ion binding	-
ENSEASG00005003302	516	357	460	1037	1174	1394	26.27	24.3	28.84	69.55	65.45	84.31	26.47	73.1033	1.46558	4.59e-15	1.12e-13	-	-	Human Diseases;Organismal Systems	Infectious diseases;Immune system	ko05150//Staphylococcus aureus infection;ko04610//Complement and coagulation cascades	K04004;K04004	-	-	-
ENSEASG00005007879	106	97	98	388	319	372	3.11	3.81	3.54	15.01	10.26	12.98	3.48667	12.75	1.87058	4.62e-15	1.13e-13	PCDH18	protocadherin 18 [Source:HGNC Symbol;Acc:HGNC:14268]	-	-	-	-	GO:0005886//plasma membrane;GO:0016020//membrane	GO:0005509//calcium ion binding	GO:0007155//cell adhesion;GO:0007156//homophilic cell adhesion via plasma membrane adhesion molecules;GO:0007399//nervous system development;GO:0007420//brain development
ENSEASG00005018560	394	250	378	809	1313	1041	27.12	23	32.04	73.39	98.96	85.12	27.3867	85.8233	1.6479	4.96e-15	1.21e-13	IRX1	iroquois homeobox 1 [Source:HGNC Symbol;Acc:HGNC:14358]	-	-	-	-	GO:0005634//nucleus	GO:0001227//DNA-binding transcription repressor activity, RNA polymerase II-specific;GO:0003677//DNA binding;GO:0043565//sequence-specific DNA binding	GO:0000122//negative regulation of transcription by RNA polymerase II;GO:0001656//metanephros development;GO:0006355//regulation of transcription, DNA-templated;GO:0072086//specification of loop of Henle identity;GO:0072272//proximal/distal pattern formation involved in metanephric nephron development
ENSEASG00005008349	271	236	235	601	653	567	14.43	16.87	15.54	42.21	37.88	35.93	15.6133	38.6733	1.30856	5.09e-15	1.24e-13	FRMD6	FERM domain containing 6 [Source:HGNC Symbol;Acc:HGNC:19839]	Environmental Information Processing;Environmental Information Processing	Signal transduction;Signal transduction	ko04390//Hippo signaling pathway;ko04392//Hippo signaling pathway - multiple species	K16822;K16822	GO:0005856//cytoskeleton	-	-
ENSEASG00005019851	6893	4935	5072	11914	12180	10659	1569.81	1502.22	1422.04	3573.76	3036.84	2883.24	1498.02	3164.61	1.07897	5.15e-15	1.25e-13	-	ribosomal protein L26 [Source:HGNC Symbol;Acc:HGNC:10327]	Genetic Information Processing	Translation	ko03010//Ribosome	K02898	GO:0005840//ribosome;GO:0015934//large ribosomal subunit	GO:0003735//structural constituent of ribosome	GO:0006412//translation
ENSEASG00005014989	1410	1085	1304	496	594	727	53.62	55.15	60.9	24.98	25.3	33.02	56.5567	27.7667	-1.02634	5.57e-15	1.35e-13	INTS11	integrator complex subunit 11 [Source:HGNC Symbol;Acc:HGNC:26052]	-	-	-	-	GO:0005634//nucleus;GO:0005654//nucleoplasm;GO:0005737//cytoplasm;GO:0005829//cytosol;GO:0032039//integrator complex	-	GO:0016180//snRNA processing
ENSEASG00005021583	638	434	513	271	250	202	44.75	40.69	44.3	25.04	19.2	16.83	43.2467	20.3567	-1.08709	6.48e-15	1.57e-13	MBOAT7	membrane bound O-acyltransferase domain containing 7 [Source:HGNC Symbol;Acc:HGNC:15505]	Metabolism	Lipid metabolism	ko00564//Glycerophospholipid metabolism	K13516	GO:0016020//membrane;GO:0044233//Mitochondria-associated ER Membrane	GO:0071617//lysophospholipid acyltransferase activity	GO:0021591//ventricular system development;GO:0021819//layer formation in cerebral cortex;GO:0046488//phosphatidylinositol metabolic process
ENSEASG00005004280	1607	1170	1374	317	548	640	143.25	139.4	150.79	37.22	53.48	67.76	144.48	52.82	-1.45171	6.75e-15	1.63e-13	ST6GALNAC2	ST6 N-acetylgalactosaminide alpha-2,6-sialyltransferase 2 [Source:HGNC Symbol;Acc:HGNC:10867]	-	-	-	-	-	GO:0001665//alpha-N-acetylgalactosaminide alpha-2,6-sialyltransferase activity;GO:0008373//sialyltransferase activity	GO:0006486//protein glycosylation;GO:0006493//protein O-linked glycosylation;GO:1990743//protein sialylation
ENSEASG00005016449	801	653	658	249	309	385	56.03	61.05	56.66	22.94	23.66	31.99	57.9133	26.1967	-1.14451	6.87e-15	1.66e-13	RMDN3	regulator of microtubule dynamics 3 [Source:HGNC Symbol;Acc:HGNC:25550]	-	-	-	-	GO:0005739//mitochondrion;GO:0005741//mitochondrial outer membrane;GO:0045171//intercellular bridge	GO:0005515//protein binding	GO:0006874//cellular calcium ion homeostasis
ENSEASG00005001124	85	61	76	1	4	10	6.75	6.47	7.42	0.1	0.35	0.94	6.88	0.463333	-3.89229	7.32e-15	1.76e-13	SERPINB2	serpin family B member 2 [Source:HGNC Symbol;Acc:HGNC:8584]	Organismal Systems	Immune system	ko04610//Complement and coagulation cascades	K19821	GO:0005615//extracellular space	GO:0004867//serine-type endopeptidase inhibitor activity	GO:0043066//negative regulation of apoptotic process
ENSEASG00005011469	145	93	141	335	492	396	12.69	10.88	15.19	38.61	47.13	41.16	12.92	42.3	1.71105	7.39e-15	1.78e-13	FMOD	fibromodulin [Source:HGNC Symbol;Acc:HGNC:3774]	Environmental Information Processing	Signal transduction	ko04350//TGF-beta signaling pathway	K08121	GO:0062023//collagen-containing extracellular matrix	GO:0005515//protein binding	GO:0030199//collagen fibril organization
MSTRG.3232	104	73	115	311	427	307	1.71	1.61	2.33	6.75	7.71	6.01	1.88333	6.82333	1.85719	7.57e-15	1.82e-13	SUSD2	sushi domain-containing protein 2 isoform X1 [Equus caballus]	-	-	-	-	GO:0031224//intrinsic component of membrane	GO:0001871//pattern binding;GO:0038024//cargo receptor activity	GO:0002376//immune system process;GO:0006897//endocytosis;GO:1901988//negative regulation of cell cycle phase transition
ENSEASG00005009130	157	117	124	41	46	41	19.95	19.87	19.4	6.86	6.4	6.19	19.74	6.48333	-1.60631	7.8e-15	1.87e-13	TPK1	thiamin pyrophosphokinase 1 [Source:HGNC Symbol;Acc:HGNC:17358]	Metabolism;Metabolism	Global and overview maps;Metabolism of cofactors and vitamins	ko01100//Metabolic pathways;ko00730//Thiamine metabolism	K00949;K00949	-	GO:0004788//thiamine diphosphokinase activity;GO:0005524//ATP binding;GO:0030975//thiamine binding;GO:0042802//identical protein binding	GO:0006772//thiamine metabolic process;GO:0009229//thiamine diphosphate biosynthetic process
MSTRG.4080	78	63	84	266	258	287	1.03	1.11	1.36	4.62	3.72	4.49	1.16667	4.27667	1.87409	8.05e-15	1.92e-13	--	uncharacterized protein LOC117013225 [Rhinolophus ferrumequinum]	-	-	-	-	-	-	-
ENSEASG00005018324	138	93	103	7	11	25	10.6	9.55	9.74	0.71	0.92	2.28	9.96333	1.30333	-2.93442	8.33e-15	1.99e-13	CCNA2	cyclin A2 [Source:HGNC Symbol;Acc:HGNC:1578]	Human Diseases;Human Diseases;Human Diseases;Human Diseases;Human Diseases;Human Diseases;Cellular Processes;Human Diseases;Cellular Processes;Environmental Information Processing;Organismal Systems;Human Diseases	Cancers;Infectious diseases;Infectious diseases;Infectious diseases;Cancers;Cancers;Cell growth and death;Infectious diseases;Cell growth and death;Signal transduction;Endocrine system;Cancers	ko05200//Pathways in cancer;ko05165//Human papillomavirus infection;ko05166//HTLV-I infection;ko05169//Epstein-Barr virus infection;ko05202//Transcriptional misregulation in cancers;ko05203//Viral carcinogenesis;ko04218//Cellular senescence;ko05161//Hepatitis B;ko04110//Cell cycle;ko04152//AMPK signaling pathway;ko04914//Progesterone-mediated oocyte maturation;ko05221//Acute myeloid leukemia	K06627;K06627;K06627;K06627;K06627;K06627;K06627;K06627;K06627;K06627;K06627;K06627	GO:0000307//cyclin-dependent protein kinase holoenzyme complex;GO:0001939//female pronucleus;GO:0001940//male pronucleus;GO:0005634//nucleus;GO:0005654//nucleoplasm;GO:0005737//cytoplasm;GO:0005829//cytosol;GO:0097124//cyclin A2-CDK2 complex	GO:0016538//cyclin-dependent protein serine/threonine kinase regulator activity;GO:0019901//protein kinase binding;GO:0019904//protein domain specific binding	GO:0000086//G2/M transition of mitotic cell cycle;GO:0006275//regulation of DNA replication;GO:0007265//Ras protein signal transduction;GO:0016572//histone phosphorylation;GO:0044843//cell cycle G1/S phase transition;GO:0045893//positive regulation of transcription, DNA-templated
ENSEASG00005008757	17	13	9	106	279	111	1.49	1.52	0.97	12.25	26.8	11.57	1.32667	16.8733	3.66887	8.68e-15	2.07e-13	HSPB8	heat shock protein family B (small) member 8 [Source:HGNC Symbol;Acc:HGNC:30171]	-	-	-	-	GO:0005634//nucleus;GO:0005654//nucleoplasm;GO:0005737//cytoplasm;GO:0005829//cytosol;GO:0016604//nuclear body;GO:0101031//chaperone complex	GO:0042802//identical protein binding;GO:0042803//protein homodimerization activity	GO:0034620//cellular response to unfolded protein;GO:1905337//positive regulation of aggrephagy
MSTRG.2992	152	128	165	44	39	45	6.2	6.97	8.28	2.36	1.74	2.18	7.15	2.09333	-1.77214	9.09e-15	2.16e-13	--	uncharacterized protein LOC114233138 [Eptesicus fuscus]	-	-	-	-	-	-	-
ENSEASG00005002793	21	14	15	177	159	92	0.38	0.34	0.33	4.21	3.14	1.96	0.35	3.10333	3.14839	9.27e-15	2.2e-13	TSPOAP1	TSPO associated protein 1 [Source:HGNC Symbol;Acc:HGNC:16831]	-	-	-	-	GO:0005737//cytoplasm;GO:0005739//mitochondrion;GO:0044305//calyx of Held;GO:0098978//glutamatergic synapse	GO:0005515//protein binding;GO:0030156//benzodiazepine receptor binding;GO:0099626//voltage-gated calcium channel activity involved in regulation of presynaptic cytosolic calcium levels	-
ENSEASG00005017644	224	178	191	452	506	511	18.49	19.55	19.31	48.49	44.75	45.98	19.1167	46.4067	1.2795	9.85e-15	2.33e-13	NR2F2	nuclear receptor subfamily 2 group F member 2 [Source:HGNC Symbol;Acc:HGNC:7976]	-	-	-	-	GO:0005634//nucleus;GO:0005654//nucleoplasm;GO:0005829//cytosol	GO:0001972//retinoic acid binding;GO:0003677//DNA binding;GO:0003700//DNA-binding transcription factor activity;GO:0003707//steroid hormone receptor activity;GO:0004879//nuclear receptor activity;GO:0008270//zinc ion binding;GO:0042803//protein homodimerization activity;GO:0043565//sequence-specific DNA binding	GO:0000122//negative regulation of transcription by RNA polymerase II;GO:0001701//in utero embryonic development;GO:0001764//neuron migration;GO:0001893//maternal placenta development;GO:0001937//negative regulation of endothelial cell proliferation;GO:0001945//lymph vessel development;GO:0006355//regulation of transcription, DNA-templated;GO:0006357//regulation of transcription by RNA polymerase…
ENSEASG00005006783	96	62	65	8	10	13	7.53	6.5	6.28	0.83	0.86	1.21	6.77	0.966667	-2.80807	1.11e-14	2.63e-13	CCNB1	cyclin B1 [Source:HGNC Symbol;Acc:HGNC:1579]	Human Diseases;Cellular Processes;Environmental Information Processing;Cellular Processes;Cellular Processes;Organismal Systems;Cellular Processes	Infectious disease: viral;Cell growth and death;Signal transduction;Cell growth and death;Cell growth and death;Endocrine system;Cell growth and death	ko05170//Human immunodeficiency virus 1 infection;ko04218//Cellular senescence;ko04068//FoxO signaling pathway;ko04110//Cell cycle;ko04114//Oocyte meiosis;ko04914//Progesterone-mediated oocyte maturation;ko04115//p53 signaling pathway	K05868;K05868;K05868;K05868;K05868;K05868;K05868	GO:0000922//spindle pole;GO:0000942//condensed nuclear chromosome outer kinetochore;GO:0005634//nucleus;GO:0005737//cytoplasm;GO:0005759//mitochondrial matrix;GO:0005813//centrosome;GO:0005829//cytosol;GO:0016020//membrane;GO:0097125//cyclin B1-CDK1 complex	GO:0005113//patched binding;GO:0019901//protein kinase binding;GO:0044389//ubiquitin-like protein ligase binding;GO:0061575//cyclin-dependent protein serine/threonine kinase activator activity	GO:0001701//in utero embryonic development;GO:0006468//protein phosphorylation;GO:0007052//mitotic spindle organization;GO:0007080//mitotic metaphase plate congression;GO:0010971//positive regulation of G2/M transition of mitotic cell cycle;GO:0045787//positive regulation of cell cycle;GO:0045931//positive regulation of mitotic cell cycle;GO:0048146//positive regulation of fibroblast proliferatio…
ENSEASG00005006691	299	214	238	656	770	546	9.2	8.8	9.02	26.57	25.92	19.94	9.00667	24.1433	1.42256	1.16e-14	2.73e-13	USP28	ubiquitin specific peptidase 28 [Source:HGNC Symbol;Acc:HGNC:12625]	-	-	-	-	GO:0005654//nucleoplasm;GO:0016604//nuclear body;GO:0032991//protein-containing complex	GO:0004843//thiol-dependent ubiquitin-specific protease activity;GO:0005515//protein binding;GO:0036459//thiol-dependent ubiquitinyl hydrolase activity	GO:0000077//DNA damage checkpoint;GO:0006511//ubiquitin-dependent protein catabolic process;GO:0006974//cellular response to DNA damage stimulus;GO:0007265//Ras protein signal transduction;GO:0008283//cell proliferation;GO:0010212//response to ionizing radiation;GO:0016579//protein deubiquitination;GO:0031647//regulation of protein stability;GO:0034644//cellular response to UV;GO:0042771//intrins…
ENSEASG00005005736	1020	808	802	2086	3054	1896	167.9	177.77	162.52	452.25	550.36	370.68	169.397	457.763	1.4342	1.16e-14	2.74e-13	TAGLN	transgelin [Source:HGNC Symbol;Acc:HGNC:11553]	-	-	-	-	-	GO:0005515//protein binding;GO:0051015//actin filament binding	GO:0030855//epithelial cell differentiation
ENSEASG00005008131	3197	2665	2413	800	1287	520	134.05	149.35	124.55	44.16	59.06	25.88	135.983	43.0333	-1.6599	1.19e-14	2.79e-13	TLR1	toll like receptor 1 [Source:HGNC Symbol;Acc:HGNC:11847]	Human Diseases;Organismal Systems	Infectious diseases;Immune system	ko05152//Tuberculosis;ko04620//Toll-like receptor signaling pathway	K05398;K05398	GO:0005794//Golgi apparatus;GO:0016021//integral component of membrane;GO:0035354//Toll-like receptor 1-Toll-like receptor 2 protein complex;GO:0045121//membrane raft	GO:0004888//transmembrane signaling receptor activity;GO:0005515//protein binding;GO:0035663//Toll-like receptor 2 binding;GO:0042802//identical protein binding	GO:0001775//cell activation;GO:0002755//MyD88-dependent toll-like receptor signaling pathway;GO:0006952//defense response;GO:0006954//inflammatory response;GO:0007165//signal transduction;GO:0034130//toll-like receptor 1 signaling pathway;GO:0034137//positive regulation of toll-like receptor 2 signaling pathway;GO:0042116//macrophage activation;GO:0042495//detection of triacyl bacterial lipopepti…
ENSEASG00005018814	265	180	250	545	790	596	45.19	41.02	52.48	122.4	147.48	120.71	46.23	130.197	1.49379	1.19e-14	2.8e-13	H1-0	H1.0 linker histone [Source:HGNC Symbol;Acc:HGNC:4714]	-	-	-	-	GO:0000786//nucleosome;GO:0000790//nuclear chromatin;GO:0005634//nucleus;GO:0005654//nucleoplasm;GO:0005719//nuclear euchromatin;GO:0005794//Golgi apparatus;GO:0015629//actin cytoskeleton;GO:0016604//nuclear body;GO:0017053//transcriptional repressor complex	GO:0003677//DNA binding;GO:0003680//AT DNA binding;GO:0003690//double-stranded DNA binding;GO:0031490//chromatin DNA binding	GO:0000122//negative regulation of transcription by RNA polymerase II;GO:0006334//nucleosome assembly;GO:0006342//chromatin silencing;GO:2000679//positive regulation of transcription regulatory region DNA binding
ENSEASG00005012756	509	427	433	74	67	158	16.27	18.25	17.04	3.12	2.35	6	17.1867	3.82333	-2.16839	1.22e-14	2.86e-13	DDIAS	DNA damage induced apoptosis suppressor [Source:HGNC Symbol;Acc:HGNC:26351]	-	-	-	-	-	-	GO:0097752//regulation of DNA stability;GO:1902230//negative regulation of intrinsic apoptotic signaling pathway in response to DNA damage
ENSEASG00005009377	32	30	29	237	331	128	2.88	3.61	3.22	28.13	32.65	13.7	3.23667	24.8267	2.93931	1.35e-14	3.14e-13	HEY2	hes related family bHLH transcription factor with YRPW motif 2 [Source:HGNC Symbol;Acc:HGNC:4881]	Human Diseases;Human Diseases;Human Diseases;Environmental Information Processing	Cancers;Infectious diseases;Cancers;Signal transduction	ko05200//Pathways in cancer;ko05165//Human papillomavirus infection;ko05224//Breast cancer;ko04330//Notch signaling pathway	K09091;K09091;K09091;K09091	GO:0005634//nucleus;GO:0005737//cytoplasm;GO:0016580//Sin3 complex;GO:0017053//transcriptional repressor complex	GO:0000981//DNA-binding transcription factor activity, RNA polymerase II-specific;GO:0001102//RNA polymerase II activating transcription factor binding;GO:0001227//DNA-binding transcription repressor activity, RNA polymerase II-specific;GO:0003677//DNA binding;GO:0003700//DNA-binding transcription factor activity;GO:0008134//transcription factor binding;GO:0042802//identical protein binding;GO:00…	GO:0000122//negative regulation of transcription by RNA polymerase II;GO:0001568//blood vessel development;GO:0001570//vasculogenesis;GO:0003150//muscular septum morphogenesis;GO:0003151//outflow tract morphogenesis;GO:0003171//atrioventricular valve development;GO:0003184//pulmonary valve morphogenesis;GO:0003186//tricuspid valve morphogenesis;GO:0003195//tricuspid valve formation;GO:0003199//en…
MSTRG.4194	1586	1198	1387	6743	6258	3418	57.01	57.45	61.44	318.51	245.81	145.81	58.6333	236.71	2.01333	1.35e-14	3.15e-13	TIMP2	PREDICTED: metalloproteinase inhibitor 2 [Macaca fascicularis]	-	-	-	-	-	-	-
ENSEASG00005008047	313	207	252	112	128	114	12.43	10.99	12.32	5.86	5.57	5.38	11.9133	5.60333	-1.08822	1.54e-14	3.57e-13	CDCP1	CUB domain containing protein 1 [Source:HGNC Symbol;Acc:HGNC:24357]	-	-	-	-	-	-	-
[truncated: 2,560 more rows]

## Sheet: Supplementary Material 2B
Supplement 2B Significant DE miRNAs were identified between L and N group
[truncated: 294 more rows]
