# Supplementary material for: An Integrated Analysis of Lactation-Related miRNA and mRNA Expression Profiles in Donkey Mammary Glands
Source: Genes (Basel). 2022 Sep 12;13(9):1637. doi: 10.3390/genes13091637 (PMC9498803; doi:10.3390/genes13091637)
Supplement: Supplementary file 1 [file genes-13-01637-s001.zip › Supplementary material/Supplementary material/Table S3..xlsx]

## Sheet: Supplementary Material 3A
Supplement 3A Go enrichment analyses of significant DEmRNAs identified between L and N group
id	num	qvalue	per	ratio	class	ID	Descrption	Pvalue	Qvalue	Up	Down	fg_num	bg_num
GO:0032501 multicellular organismal process	907	2.86426e-25	43.439	0.195	Biological Process	GO:0032501	multicellular organismal process	3.21864e-29	2.86426e-25	672	235	907	4646
GO:0032502 developmental process	797	5.14115e-24	38.17	0.2	Biological Process	GO:0032502	developmental process	1.15544e-27	5.14115e-24	608	189	797	3994
GO:0048731 system development	653	4.94428e-23	31.274	0.208	Biological Process	GO:0048731	system development	1.6668e-26	4.94428e-23	517	136	653	3141
GO:0009653 anatomical structure morphogenesis	428	6.82638e-23	20.498	0.233	Biological Process	GO:0009653	anatomical structure morphogenesis	3.06838e-26	6.82638e-23	344	84	428	1840
GO:0007166 cell surface receptor signaling pathway	396	1.29204e-22	18.966	0.237	Biological Process	GO:0007166	cell surface receptor signaling pathway	7.25949e-26	1.29204e-22	313	83	396	1670
GO:0048856 anatomical structure development	753	3.3366e-22	36.063	0.199	Biological Process	GO:0048856	anatomical structure development	2.24965e-25	3.3366e-22	584	169	753	3781
GO:0007275 multicellular organism development	688	5.74238e-22	32.95	0.203	Biological Process	GO:0007275	multicellular organism development	4.51698e-25	5.74238e-22	541	147	688	3389
GO:0051239 regulation of multicellular organismal process	479	9.08745e-21	22.941	0.22	Biological Process	GO:0051239	regulation of multicellular organismal process	8.16941e-24	9.08745e-21	362	117	479	2178
GO:0022610 biological adhesion	230	6.11155e-18	11.015	0.264	Biological Process	GO:0022610	biological adhesion	6.18091e-21	6.11155e-18	181	49	230	870
GO:0050793 regulation of developmental process	406	1.03079e-17	19.444	0.222	Biological Process	GO:0050793	regulation of developmental process	1.15832e-20	1.03079e-17	322	84	406	1829
GO:0007155 cell adhesion	225	1.90114e-17	10.776	0.264	Biological Process	GO:0007155	cell adhesion	2.34999e-20	1.90114e-17	177	48	225	853
GO:0009887 animal organ morphogenesis	200	1.9755e-17	9.579	0.275	Biological Process	GO:0009887	animal organ morphogenesis	2.66389e-20	1.9755e-17	165	35	200	728
GO:0048513 animal organ development	474	1.13244e-15	22.701	0.208	Biological Process	GO:0048513	animal organ development	1.65431e-18	1.13244e-15	373	101	474	2274
GO:0048869 cellular developmental process	546	4.09899e-15	26.149	0.201	Biological Process	GO:0048869	cellular developmental process	6.44858e-18	4.09899e-15	416	130	546	2720
GO:0030154 cell differentiation	519	7.15751e-15	24.856	0.202	Biological Process	GO:0030154	cell differentiation	1.20646e-17	7.15751e-15	402	117	519	2565
GO:0045595 regulation of cell differentiation	286	8.99612e-15	13.697	0.234	Biological Process	GO:0045595	regulation of cell differentiation	1.61746e-17	8.99612e-15	230	56	286	1224
GO:2000026 regulation of multicellular organismal development	319	1.27127e-14	15.278	0.226	Biological Process	GO:2000026	regulation of multicellular organismal development	2.42855e-17	1.27127e-14	264	55	319	1410
GO:0042221 response to chemical	489	5.00683e-14	23.42	0.203	Biological Process	GO:0042221	response to chemical	1.01273e-16	5.00683e-14	347	142	489	2411
GO:0035295 tube development	198	7.82055e-14	9.483	0.256	Biological Process	GO:0035295	tube development	1.66974e-16	7.82055e-14	164	34	198	773
GO:0009888 tissue development	299	1.12531e-13	14.32	0.227	Biological Process	GO:0009888	tissue development	2.52907e-16	1.12531e-13	239	60	299	1320
GO:0048583 regulation of response to stimulus	524	1.98396e-13	25.096	0.198	Biological Process	GO:0048583	regulation of response to stimulus	4.68178e-16	1.98396e-13	382	142	524	2641
GO:0007267 cell-cell signaling	211	2.16621e-13	10.105	0.249	Biological Process	GO:0007267	cell-cell signaling	5.35527e-16	2.16621e-13	169	42	211	849
GO:0072359 circulatory system development	192	2.38885e-13	9.195	0.256	Biological Process	GO:0072359	circulatory system development	6.17413e-16	2.38885e-13	158	34	192	751
GO:0007399 nervous system development	325	2.67336e-13	15.565	0.22	Biological Process	GO:0007399	nervous system development	7.20986e-16	2.67336e-13	271	54	325	1476
GO:0035239 tube morphogenesis	164	2.76492e-13	7.854	0.269	Biological Process	GO:0035239	tube morphogenesis	7.76751e-16	2.76492e-13	138	26	164	610
GO:0022008 neurogenesis	251	8.88681e-13	12.021	0.233	Biological Process	GO:0022008	neurogenesis	2.59644e-15	8.88681e-13	210	41	251	1076
GO:0007423 sensory organ development	124	2.0294e-12	5.939	0.291	Biological Process	GO:0007423	sensory organ development	6.15728e-15	2.0294e-12	109	15	124	426
GO:0010646 regulation of cell communication	443	3.44739e-12	21.216	0.202	Biological Process	GO:0010646	regulation of cell communication	1.09899e-14	3.44739e-12	336	107	443	2194
GO:0051240 positive regulation of multicellular organismal process	274	3.44739e-12	13.123	0.225	Biological Process	GO:0051240	positive regulation of multicellular organismal process	1.12343e-14	3.44739e-12	204	70	274	1216
GO:0010033 response to organic substance	364	6.93074e-12	17.433	0.21	Biological Process	GO:0010033	response to organic substance	2.33647e-14	6.93074e-12	265	99	364	1737
GO:0023051 regulation of signaling	445	7.53801e-12	21.312	0.201	Biological Process	GO:0023051	regulation of signaling	2.6259e-14	7.53801e-12	338	107	445	2217
GO:0048468 cell development	315	2.81669e-11	15.086	0.214	Biological Process	GO:0048468	cell development	1.01286e-13	2.81669e-11	259	56	315	1470
GO:0032879 regulation of localization	376	3.41111e-11	18.008	0.206	Biological Process	GO:0032879	regulation of localization	1.26494e-13	3.41111e-11	262	114	376	1827
GO:0048519 negative regulation of biological process	660	5.05123e-11	31.609	0.185	Biological Process	GO:0048519	negative regulation of biological process	1.98145e-13	5.05123e-11	487	173	660	3572
GO:0048523 negative regulation of cellular process	600	5.05123e-11	28.736	0.188	Biological Process	GO:0048523	negative regulation of cellular process	1.98666e-13	5.05123e-11	447	153	600	3195
GO:0051094 positive regulation of developmental process	226	1.05799e-10	10.824	0.23	Biological Process	GO:0051094	positive regulation of developmental process	4.27999e-13	1.05799e-10	183	43	226	984
GO:0048518 positive regulation of biological process	745	1.11311e-10	35.68	0.18	Biological Process	GO:0048518	positive regulation of biological process	4.62806e-13	1.11311e-10	535	210	745	4128
GO:0009966 regulation of signal transduction	392	1.11965e-10	18.774	0.202	Biological Process	GO:0009966	regulation of signal transduction	4.78105e-13	1.11965e-10	297	95	392	1938
GO:0022603 regulation of anatomical structure morphogenesis	170	1.22859e-10	8.142	0.248	Biological Process	GO:0022603	regulation of anatomical structure morphogenesis	5.38432e-13	1.22859e-10	138	32	170	685
GO:0060284 regulation of cell development	156	1.78081e-10	7.471	0.254	Biological Process	GO:0060284	regulation of cell development	8.00456e-13	1.78081e-10	134	22	156	615
GO:0048699 generation of neurons	227	1.8966e-10	10.872	0.228	Biological Process	GO:0048699	generation of neurons	8.73814e-13	1.8966e-10	190	37	227	996
GO:0098609 cell-cell adhesion	138	2.30976e-10	6.609	0.263	Biological Process	GO:0098609	cell-cell adhesion	1.09012e-12	2.30976e-10	111	27	138	525
GO:0007167 enzyme linked receptor protein signaling pathway	160	5.08173e-10	7.663	0.248	Biological Process	GO:0007167	enzyme linked receptor protein signaling pathway	2.47737e-12	5.08173e-10	131	29	160	644
GO:0001568 blood vessel development	129	5.08173e-10	6.178	0.266	Biological Process	GO:0001568	blood vessel development	2.5126e-12	5.08173e-10	105	24	129	485
GO:0051093 negative regulation of developmental process	163	5.80212e-10	7.807	0.247	Biological Process	GO:0051093	negative regulation of developmental process	2.93398e-12	5.80212e-10	134	29	163	661
GO:1905114 cell surface receptor signaling pathway involved in cell-cell signaling	99	6.74355e-10	4.741	0.291	Biological Process	GO:1905114	cell surface receptor signaling pathway involved in cell-cell signaling	3.48582e-12	6.74355e-10	84	15	99	340
GO:0045597 positive regulation of cell differentiation	167	7.13493e-10	7.998	0.244	Biological Process	GO:0045597	positive regulation of cell differentiation	3.76831e-12	7.13493e-10	135	32	167	684
GO:0048729 tissue morphogenesis	123	8.87909e-10	5.891	0.268	Biological Process	GO:0048729	tissue morphogenesis	4.78926e-12	8.87909e-10	103	20	123	459
GO:0001944 vasculature development	133	1.10908e-09	6.37	0.26	Biological Process	GO:0001944	vasculature development	6.10685e-12	1.10908e-09	108	25	133	511
GO:0048584 positive regulation of response to stimulus	307	1.28971e-09	14.703	0.209	Biological Process	GO:0048584	positive regulation of response to stimulus	7.34167e-12	1.28971e-09	223	84	307	1472
GO:0040011 locomotion	263	1.28971e-09	12.596	0.216	Biological Process	GO:0040011	locomotion	7.3913e-12	1.28971e-09	216	47	263	1219
GO:0030182 neuron differentiation	202	1.37411e-09	9.674	0.23	Biological Process	GO:0030182	neuron differentiation	8.1693e-12	1.37411e-09	171	31	202	879
GO:0003008 system process	235	1.37411e-09	11.255	0.221	Biological Process	GO:0003008	system process	8.25132e-12	1.37411e-09	169	66	235	1062
GO:0006928 movement of cell or subcellular component	286	1.37411e-09	13.697	0.212	Biological Process	GO:0006928	movement of cell or subcellular component	8.33824e-12	1.37411e-09	231	55	286	1352
GO:0060429 epithelium development	188	1.52989e-09	9.004	0.234	Biological Process	GO:0060429	epithelium development	9.45544e-12	1.52989e-09	154	34	188	804
GO:0051179 localization	772	1.8643e-09	36.973	0.177	Biological Process	GO:0051179	localization	1.17317e-11	1.8643e-09	498	274	772	4361
GO:0048522 positive regulation of cellular process	657	2.2495e-09	31.466	0.181	Biological Process	GO:0048522	positive regulation of cellular process	1.44085e-11	2.2495e-09	478	179	657	3626
GO:0045596 negative regulation of cell differentiation	123	2.57866e-09	5.891	0.263	Biological Process	GO:0045596	negative regulation of cell differentiation	1.68066e-11	2.57866e-09	101	22	123	467
GO:0072358 cardiovascular system development	133	2.58457e-09	6.37	0.257	Biological Process	GO:0072358	cardiovascular system development	1.71356e-11	2.58457e-09	108	25	133	518
GO:0008283 cell proliferation	276	2.6055e-09	13.218	0.212	Biological Process	GO:0008283	cell proliferation	1.77523e-11	2.6055e-09	210	66	276	1303
GO:0001655 urogenital system development	76	2.6055e-09	3.64	0.315	Biological Process	GO:0001655	urogenital system development	1.78599e-11	2.6055e-09	67	9	76	241
GO:0009611 response to wounding	100	2.76253e-09	4.789	0.282	Biological Process	GO:0009611	response to wounding	1.92467e-11	2.76253e-09	67	33	100	354
GO:0009719 response to endogenous stimulus	197	6.20539e-09	9.435	0.227	Biological Process	GO:0009719	response to endogenous stimulus	4.39307e-11	6.20539e-09	148	49	197	867
GO:0031175 neuron projection development	151	6.44409e-09	7.232	0.244	Biological Process	GO:0031175	neuron projection development	4.63447e-11	6.44409e-09	130	21	151	619
GO:0002009 morphogenesis of an epithelium	103	7.97694e-09	4.933	0.275	Biological Process	GO:0002009	morphogenesis of an epithelium	5.82651e-11	7.97694e-09	88	15	103	375
GO:0072001 renal system development	69	8.5517e-09	3.305	0.321	Biological Process	GO:0072001	renal system development	6.34243e-11	8.5517e-09	60	9	69	215
GO:0001654 eye development	81	1.0576e-08	3.879	0.299	Biological Process	GO:0001654	eye development	7.96257e-11	1.0576e-08	70	11	81	271
GO:0048880 sensory system development	82	1.1105e-08	3.927	0.297	Biological Process	GO:0048880	sensory system development	8.48571e-11	1.1105e-08	71	11	82	276
GO:0150063 visual system development	81	1.2564e-08	3.879	0.298	Biological Process	GO:0150063	visual system development	9.74171e-11	1.2564e-08	70	11	81	272
GO:0072006 nephron development	44	1.26629e-08	2.107	0.396	Biological Process	GO:0072006	nephron development	9.96073e-11	1.26629e-08	40	4	44	111
GO:0198738 cell-cell signaling by wnt	86	1.31907e-08	4.119	0.291	Biological Process	GO:0198738	cell-cell signaling by wnt	1.05241e-10	1.31907e-08	73	13	86	296
GO:0016055 Wnt signaling pathway	85	1.50202e-08	4.071	0.291	Biological Process	GO:0016055	Wnt signaling pathway	1.21525e-10	1.50202e-08	72	13	85	292
GO:0090596 sensory organ morphogenesis	67	1.54286e-08	3.209	0.321	Biological Process	GO:0090596	sensory organ morphogenesis	1.26563e-10	1.54286e-08	58	9	67	209
GO:0048514 blood vessel morphogenesis	111	1.61836e-08	5.316	0.264	Biological Process	GO:0048514	blood vessel morphogenesis	1.34576e-10	1.61836e-08	91	20	111	420
GO:0048666 neuron development	166	2.56074e-08	7.95	0.233	Biological Process	GO:0048666	neuron development	2.15817e-10	2.56074e-08	138	28	166	712
GO:0048646 anatomical structure formation involved in morphogenesis	182	2.71528e-08	8.716	0.228	Biological Process	GO:0048646	anatomical structure formation involved in morphogenesis	2.31892e-10	2.71528e-08	143	39	182	800
GO:2000145 regulation of cell motility	152	3.73378e-08	7.28	0.237	Biological Process	GO:2000145	regulation of cell motility	3.23071e-10	3.73378e-08	120	32	152	640
GO:2000027 regulation of animal organ morphogenesis	50	3.74079e-08	2.395	0.36	Biological Process	GO:2000027	regulation of animal organ morphogenesis	3.27881e-10	3.74079e-08	41	9	50	139
GO:0040012 regulation of locomotion	163	3.94986e-08	7.807	0.233	Biological Process	GO:0040012	regulation of locomotion	3.50645e-10	3.94986e-08	131	32	163	700
GO:0051270 regulation of cellular component movement	162	4.58427e-08	7.759	0.233	Biological Process	GO:0051270	regulation of cellular component movement	4.12116e-10	4.58427e-08	128	34	162	696
GO:0051960 regulation of nervous system development	147	4.944e-08	7.04	0.239	Biological Process	GO:0051960	regulation of nervous system development	4.50011e-10	4.944e-08	127	20	147	616
GO:0000902 cell morphogenesis	156	5.93368e-08	7.471	0.234	Biological Process	GO:0000902	cell morphogenesis	5.4676e-10	5.93368e-08	127	29	156	666
GO:0030334 regulation of cell migration	144	6.95812e-08	6.897	0.239	Biological Process	GO:0030334	regulation of cell migration	6.48976e-10	6.95812e-08	114	30	144	603
GO:0001503 ossification	78	7.55265e-08	3.736	0.291	Biological Process	GO:0001503	ossification	7.12914e-10	7.55265e-08	63	15	78	268
GO:0001822 kidney development	64	9.29397e-08	3.065	0.314	Biological Process	GO:0001822	kidney development	8.87726e-10	9.29397e-08	55	9	64	204
GO:0031589 cell-substrate adhesion	73	1.00902e-07	3.496	0.297	Biological Process	GO:0031589	cell-substrate adhesion	9.75121e-10	1.00902e-07	56	17	73	246
GO:0050767 regulation of neurogenesis	129	1.01175e-07	6.178	0.245	Biological Process	GO:0050767	regulation of neurogenesis	1.0071e-09	1.01175e-07	111	18	129	527
GO:0045664 regulation of neuron differentiation	106	1.01175e-07	5.077	0.26	Biological Process	GO:0045664	regulation of neuron differentiation	1.0093e-09	1.01175e-07	94	12	106	408
GO:0070887 cellular response to chemical stimulus	350	1.01175e-07	16.762	0.195	Biological Process	GO:0070887	cellular response to chemical stimulus	1.01186e-09	1.01175e-07	259	91	350	1791
GO:0016477 cell migration	210	1.08311e-07	10.057	0.216	Biological Process	GO:0016477	cell migration	1.10234e-09	1.08311e-07	168	42	210	972
GO:0051241 negative regulation of multicellular organismal process	182	1.08311e-07	8.716	0.223	Biological Process	GO:0051241	negative regulation of multicellular organismal process	1.10758e-09	1.08311e-07	142	40	182	815
GO:0048598 embryonic morphogenesis	116	1.23737e-07	5.556	0.252	Biological Process	GO:0048598	embryonic morphogenesis	1.28913e-09	1.23737e-07	103	13	116	461
GO:0030155 regulation of cell adhesion	121	1.23737e-07	5.795	0.248	Biological Process	GO:0030155	regulation of cell adhesion	1.29312e-09	1.23737e-07	92	29	121	487
GO:0071310 cellular response to organic substance	282	1.24196e-07	13.506	0.203	Biological Process	GO:0071310	cellular response to organic substance	1.31188e-09	1.24196e-07	210	72	282	1390
GO:0000904 cell morphogenesis involved in differentiation	114	1.26545e-07	5.46	0.253	Biological Process	GO:0000904	cell morphogenesis involved in differentiation	1.35092e-09	1.26545e-07	99	15	114	451
GO:0032989 cellular component morphogenesis	167	1.38232e-07	7.998	0.227	Biological Process	GO:0032989	cellular component morphogenesis	1.49121e-09	1.38232e-07	135	32	167	735
GO:0065008 regulation of biological quality	475	1.56716e-07	22.749	0.185	Biological Process	GO:0065008	regulation of biological quality	1.70822e-09	1.56716e-07	329	146	475	2565
GO:0042127 regulation of cell proliferation	225	1.79934e-07	10.776	0.211	Biological Process	GO:0042127	regulation of cell proliferation	1.98152e-09	1.79934e-07	172	53	225	1064
GO:0048870 cell motility	226	2.14463e-07	10.824	0.211	Biological Process	GO:0048870	cell motility	2.40997e-09	2.14463e-07	181	45	226	1072
GO:0051674 localization of cell	226	2.14463e-07	10.824	0.211	Biological Process	GO:0051674	localization of cell	2.40997e-09	2.14463e-07	181	45	226	1072
GO:0061326 renal tubule development	33	2.67671e-07	1.58	0.423	Biological Process	GO:0061326	renal tubule development	3.03795e-09	2.67671e-07	31	2	33	78
GO:0043062 extracellular structure organization	66	2.69564e-07	3.161	0.301	Biological Process	GO:0043062	extracellular structure organization	3.08973e-09	2.69564e-07	48	18	66	219
GO:0009605 response to external stimulus	281	2.74252e-07	13.458	0.201	Biological Process	GO:0009605	response to external stimulus	3.22952e-09	2.74252e-07	189	92	281	1396
GO:0048732 gland development	79	2.74252e-07	3.784	0.281	Biological Process	GO:0048732	gland development	3.23313e-09	2.74252e-07	63	16	79	281
GO:0048585 negative regulation of response to stimulus	232	2.74252e-07	11.111	0.209	Biological Process	GO:0048585	negative regulation of response to stimulus	3.23592e-09	2.74252e-07	171	61	232	1110
GO:0043010 camera-type eye development	68	2.96657e-07	3.257	0.297	Biological Process	GO:0043010	camera-type eye development	3.53361e-09	2.96657e-07	58	10	68	229
GO:0042063 gliogenesis	61	3.21152e-07	2.921	0.31	Biological Process	GO:0042063	gliogenesis	3.86147e-09	3.21152e-07	49	12	61	197
GO:0010647 positive regulation of cell communication	229	3.51676e-07	10.967	0.209	Biological Process	GO:0010647	positive regulation of cell communication	4.26801e-09	3.51676e-07	170	59	229	1096
GO:0023056 positive regulation of signaling	230	3.86035e-07	11.015	0.209	Biological Process	GO:0023056	positive regulation of signaling	4.72838e-09	3.86035e-07	171	59	230	1103
GO:0120036 plasma membrane bounded cell projection organization	205	3.95465e-07	9.818	0.214	Biological Process	GO:0120036	plasma membrane bounded cell projection organization	4.88832e-09	3.95465e-07	174	31	205	960
GO:0023057 negative regulation of signaling	194	5.36255e-07	9.291	0.215	Biological Process	GO:0023057	negative regulation of signaling	6.68888e-09	5.36255e-07	148	46	194	901
GO:0030030 cell projection organization	207	7.55885e-07	9.914	0.211	Biological Process	GO:0030030	cell projection organization	9.51333e-09	7.55885e-07	176	31	207	979
GO:0009967 positive regulation of signal transduction	211	8.16537e-07	10.105	0.21	Biological Process	GO:0009967	positive regulation of signal transduction	1.04284e-08	8.16537e-07	157	54	211	1003
GO:0060070 canonical Wnt signaling pathway	63	8.16537e-07	3.017	0.299	Biological Process	GO:0060070	canonical Wnt signaling pathway	1.04602e-08	8.16537e-07	54	9	63	211
GO:0072080 nephron tubule development	31	9.35564e-07	1.485	0.419	Biological Process	GO:0072080	nephron tubule development	1.20901e-08	9.35564e-07	29	2	31	74
GO:0010648 negative regulation of cell communication	192	9.97155e-07	9.195	0.214	Biological Process	GO:0010648	negative regulation of cell communication	1.29981e-08	9.97155e-07	146	46	192	897
GO:0043583 ear development	54	1.0685e-06	2.586	0.316	Biological Process	GO:0043583	ear development	1.40482e-08	1.0685e-06	50	4	54	171
GO:0061448 connective tissue development	59	1.09423e-06	2.826	0.304	Biological Process	GO:0061448	connective tissue development	1.45093e-08	1.09423e-06	50	9	59	194
GO:0072073 kidney epithelium development	41	1.26752e-06	1.964	0.357	Biological Process	GO:0072073	kidney epithelium development	1.69497e-08	1.26752e-06	38	3	41	115
GO:0010001 glial cell differentiation	50	1.29068e-06	2.395	0.325	Biological Process	GO:0010001	glial cell differentiation	1.74044e-08	1.29068e-06	41	9	50	154
GO:0022612 gland morphogenesis	36	1.48323e-06	1.724	0.379	Biological Process	GO:0022612	gland morphogenesis	2.01675e-08	1.48323e-06	28	8	36	95
GO:0061061 muscle structure development	108	1.49016e-06	5.172	0.245	Biological Process	GO:0061061	muscle structure development	2.04292e-08	1.49016e-06	94	14	108	440
GO:0042330 taxis	95	1.81533e-06	4.55	0.254	Biological Process	GO:0042330	taxis	2.50911e-08	1.81533e-06	84	11	95	374
GO:0001525 angiogenesis	89	1.98587e-06	4.262	0.259	Biological Process	GO:0001525	angiogenesis	2.76714e-08	1.98587e-06	71	18	89	344
GO:0070848 response to growth factor	106	2.00702e-06	5.077	0.245	Biological Process	GO:0070848	response to growth factor	2.81917e-08	2.00702e-06	90	16	106	432
GO:0045444 fat cell differentiation	55	2.11978e-06	2.634	0.307	Biological Process	GO:0045444	fat cell differentiation	3.00137e-08	2.11978e-06	44	11	55	179
GO:0007169 transmembrane receptor protein tyrosine kinase signaling pathway	101	2.29356e-06	4.837	0.248	Biological Process	GO:0007169	transmembrane receptor protein tyrosine kinase signaling pathway	3.27321e-08	2.29356e-06	85	16	101	407
GO:0071363 cellular response to growth factor stimulus	104	2.37547e-06	4.981	0.246	Biological Process	GO:0071363	cellular response to growth factor stimulus	3.41678e-08	2.37547e-06	89	15	104	423
GO:0006935 chemotaxis	94	2.6804e-06	4.502	0.253	Biological Process	GO:0006935	chemotaxis	3.89642e-08	2.6804e-06	83	11	94	372
GO:0110110 positive regulation of animal organ morphogenesis	27	2.6804e-06	1.293	0.435	Biological Process	GO:0110110	positive regulation of animal organ morphogenesis	3.91562e-08	2.6804e-06	22	5	27	62
GO:0010720 positive regulation of cell development	89	2.90829e-06	4.262	0.256	Biological Process	GO:0010720	positive regulation of cell development	4.28122e-08	2.90829e-06	78	11	89	347
GO:0031069 hair follicle morphogenesis	15	3.06675e-06	0.718	0.652	Biological Process	GO:0031069	hair follicle morphogenesis	4.54895e-08	3.06675e-06	15	0	15	23
GO:0030111 regulation of Wnt signaling pathway	65	3.54019e-06	3.113	0.284	Biological Process	GO:0030111	regulation of Wnt signaling pathway	5.32902e-08	3.54019e-06	54	11	65	229
GO:0048730 epidermis morphogenesis	16	3.54019e-06	0.766	0.615	Biological Process	GO:0048730	epidermis morphogenesis	5.33077e-08	3.54019e-06	16	0	16	26
GO:2000147 positive regulation of cell motility	92	3.54027e-06	4.406	0.253	Biological Process	GO:2000147	positive regulation of cell motility	5.37068e-08	3.54027e-06	70	22	92	364
GO:0040017 positive regulation of locomotion	96	3.66246e-06	4.598	0.249	Biological Process	GO:0040017	positive regulation of locomotion	5.5972e-08	3.66246e-06	74	22	96	385
GO:0050708 regulation of protein secretion	77	4.15462e-06	3.688	0.266	Biological Process	GO:0050708	regulation of protein secretion	6.39604e-08	4.15462e-06	45	32	77	289
GO:0051272 positive regulation of cellular component movement	93	4.45749e-06	4.454	0.251	Biological Process	GO:0051272	positive regulation of cellular component movement	6.91239e-08	4.45749e-06	71	22	93	371
GO:0042476 odontogenesis	32	4.86105e-06	1.533	0.386	Biological Process	GO:0042476	odontogenesis	7.59283e-08	4.86105e-06	26	6	32	83
GO:0007417 central nervous system development	136	5.37886e-06	6.513	0.226	Biological Process	GO:0007417	central nervous system development	8.46208e-08	5.37886e-06	112	24	136	603
GO:0009306 protein secretion	91	6.01337e-06	4.358	0.251	Biological Process	GO:0009306	protein secretion	9.52787e-08	6.01337e-06	51	40	91	363
GO:0072009 nephron epithelium development	33	6.5277e-06	1.58	0.375	Biological Process	GO:0072009	nephron epithelium development	1.04161e-07	6.5277e-06	31	2	33	88
GO:0009968 negative regulation of signal transduction	179	7.27804e-06	8.573	0.211	Biological Process	GO:0009968	negative regulation of signal transduction	1.16952e-07	7.27804e-06	139	40	179	848
GO:0009790 embryo development	176	7.28192e-06	8.429	0.212	Biological Process	GO:0009790	embryo development	1.18322e-07	7.28192e-06	147	29	176	831
GO:0042060 wound healing	71	7.28192e-06	3.4	0.27	Biological Process	GO:0042060	wound healing	1.18651e-07	7.28192e-06	43	28	71	263
GO:0071495 cellular response to endogenous stimulus	166	7.78974e-06	7.95	0.214	Biological Process	GO:0071495	cellular response to endogenous stimulus	1.27801e-07	7.78974e-06	125	41	166	775
GO:0007411 axon guidance	42	8.05443e-06	2.011	0.331	Biological Process	GO:0007411	axon guidance	1.33049e-07	8.05443e-06	40	2	42	127
GO:0002790 peptide secretion	95	8.71987e-06	4.55	0.245	Biological Process	GO:0002790	peptide secretion	1.45021e-07	8.71987e-06	55	40	95	387
GO:0048812 neuron projection morphogenesis	93	9.20109e-06	4.454	0.247	Biological Process	GO:0048812	neuron projection morphogenesis	1.54058e-07	9.20109e-06	82	11	93	377
GO:0030178 negative regulation of Wnt signaling pathway	40	9.49791e-06	1.916	0.336	Biological Process	GO:0030178	negative regulation of Wnt signaling pathway	1.60421e-07	9.49791e-06	34	6	40	119
GO:0008219 cell death	247	9.49791e-06	11.83	0.198	Biological Process	GO:0008219	cell death	1.61163e-07	9.49791e-06	172	75	247	1249
GO:0001763 morphogenesis of a branching structure	50	9.66156e-06	2.395	0.305	Biological Process	GO:0001763	morphogenesis of a branching structure	1.65025e-07	9.66156e-06	42	8	50	164
GO:0001501 skeletal system development	94	9.90173e-06	4.502	0.245	Biological Process	GO:0001501	skeletal system development	1.7024e-07	9.90173e-06	81	13	94	383
GO:0097485 neuron projection guidance	44	1.01161e-05	2.107	0.321	Biological Process	GO:0097485	neuron projection guidance	1.75062e-07	1.01161e-05	42	2	44	137
GO:0030335 positive regulation of cell migration	87	1.03867e-05	4.167	0.251	Biological Process	GO:0030335	positive regulation of cell migration	1.80913e-07	1.03867e-05	67	20	87	347
GO:0032835 glomerulus development	21	1.06904e-05	1.006	0.477	Biological Process	GO:0032835	glomerulus development	1.87403e-07	1.06904e-05	18	3	21	44
GO:0061564 axon development	75	1.07598e-05	3.592	0.262	Biological Process	GO:0061564	axon development	1.89829e-07	1.07598e-05	65	10	75	286
GO:0048667 cell morphogenesis involved in neuron differentiation	85	1.22422e-05	4.071	0.251	Biological Process	GO:0048667	cell morphogenesis involved in neuron differentiation	2.17357e-07	1.22422e-05	74	11	85	338
GO:0048839 inner ear development	46	1.22757e-05	2.203	0.313	Biological Process	GO:0048839	inner ear development	2.19333e-07	1.22757e-05	42	4	46	147
GO:0048592 eye morphogenesis	39	1.26137e-05	1.868	0.336	Biological Process	GO:0048592	eye morphogenesis	2.2679e-07	1.26137e-05	32	7	39	116
GO:0046903 secretion	154	1.4381e-05	7.375	0.215	Biological Process	GO:0046903	secretion	2.60181e-07	1.4381e-05	93	61	154	715
GO:0050878 regulation of body fluid levels	61	1.54475e-05	2.921	0.279	Biological Process	GO:0050878	regulation of body fluid levels	2.81211e-07	1.54475e-05	43	18	61	219
GO:1901700 response to oxygen-containing compound	176	1.77917e-05	8.429	0.209	Biological Process	GO:1901700	response to oxygen-containing compound	3.25885e-07	1.77917e-05	119	57	176	843
GO:0010721 negative regulation of cell development	56	1.87711e-05	2.682	0.286	Biological Process	GO:0010721	negative regulation of cell development	3.45934e-07	1.87711e-05	48	8	56	196
GO:0120039 plasma membrane bounded cell projection morphogenesis	94	1.96457e-05	4.502	0.242	Biological Process	GO:0120039	plasma membrane bounded cell projection morphogenesis	3.64259e-07	1.96457e-05	82	12	94	389
GO:0061138 morphogenesis of a branching epithelium	47	1.98966e-05	2.251	0.305	Biological Process	GO:0061138	morphogenesis of a branching epithelium	3.71147e-07	1.98966e-05	40	7	47	154
GO:0042692 muscle cell differentiation	66	2.23238e-05	3.161	0.268	Biological Process	GO:0042692	muscle cell differentiation	4.18931e-07	2.23238e-05	59	7	66	246
GO:0006959 humoral immune response	42	2.33246e-05	2.011	0.318	Biological Process	GO:0006959	humoral immune response	4.40334e-07	2.33246e-05	27	15	42	132
GO:0048858 cell projection morphogenesis	95	2.3574e-05	4.55	0.24	Biological Process	GO:0048858	cell projection morphogenesis	4.49301e-07	2.3574e-05	82	13	95	396
GO:0010941 regulation of cell death	209	2.3574e-05	10.01	0.201	Biological Process	GO:0010941	regulation of cell death	4.50341e-07	2.3574e-05	150	59	209	1039
GO:0090090 negative regulation of canonical Wnt signaling pathway	33	2.43392e-05	1.58	0.355	Biological Process	GO:0090090	negative regulation of canonical Wnt signaling pathway	4.67694e-07	2.43392e-05	27	6	33	93
GO:0051962 positive regulation of nervous system development	86	2.44626e-05	4.119	0.246	Biological Process	GO:0051962	positive regulation of nervous system development	4.72813e-07	2.44626e-05	75	11	86	349
GO:0030278 regulation of ossification	48	2.53577e-05	2.299	0.3	Biological Process	GO:0030278	regulation of ossification	4.92963e-07	2.53577e-05	41	7	48	160
GO:0002791 regulation of peptide secretion	77	2.63224e-05	3.688	0.254	Biological Process	GO:0002791	regulation of peptide secretion	5.14676e-07	2.63224e-05	45	32	77	303
GO:0051146 striated muscle cell differentiation	54	2.83282e-05	2.586	0.286	Biological Process	GO:0051146	striated muscle cell differentiation	5.57078e-07	2.83282e-05	47	7	54	189
GO:0030855 epithelial cell differentiation	99	3.09993e-05	4.741	0.236	Biological Process	GO:0030855	epithelial cell differentiation	6.17382e-07	3.09993e-05	78	21	99	420
GO:0007162 negative regulation of cell adhesion	52	3.09993e-05	2.49	0.289	Biological Process	GO:0007162	negative regulation of cell adhesion	6.18086e-07	3.09993e-05	37	15	52	180
GO:0002682 regulation of immune system process	197	3.09993e-05	9.435	0.202	Biological Process	GO:0002682	regulation of immune system process	6.20056e-07	3.09993e-05	127	70	197	973
GO:0030198 extracellular matrix organization	50	3.37611e-05	2.395	0.292	Biological Process	GO:0030198	extracellular matrix organization	6.79092e-07	3.37611e-05	40	10	50	171
GO:0048762 mesenchymal cell differentiation	45	3.62613e-05	2.155	0.304	Biological Process	GO:0048762	mesenchymal cell differentiation	7.33458e-07	3.62613e-05	36	9	45	148
GO:0007409 axonogenesis	68	3.8199e-05	3.257	0.262	Biological Process	GO:0007409	axonogenesis	7.76943e-07	3.8199e-05	61	7	68	260
GO:0043405 regulation of MAP kinase activity	54	3.91967e-05	2.586	0.283	Biological Process	GO:0043405	regulation of MAP kinase activity	8.01641e-07	3.91967e-05	43	11	54	191
GO:0032940 secretion by cell	136	3.93527e-05	6.513	0.217	Biological Process	GO:0032940	secretion by cell	8.09253e-07	3.93527e-05	83	53	136	626
GO:0031214 biomineral tissue development	36	4.0025e-05	1.724	0.333	Biological Process	GO:0031214	biomineral tissue development	8.27576e-07	4.0025e-05	28	8	36	108
GO:1903034 regulation of response to wounding	40	4.22122e-05	1.916	0.317	Biological Process	GO:1903034	regulation of response to wounding	8.77544e-07	4.22122e-05	22	18	40	126
GO:0012501 programmed cell death	228	4.24465e-05	10.92	0.196	Biological Process	GO:0012501	programmed cell death	8.87183e-07	4.24465e-05	159	69	228	1161
GO:0048568 embryonic organ development	84	4.56355e-05	4.023	0.244	Biological Process	GO:0048568	embryonic organ development	9.58966e-07	4.56355e-05	73	11	84	344
GO:0072028 nephron morphogenesis	25	4.99167e-05	1.197	0.397	Biological Process	GO:0072028	nephron morphogenesis	1.05454e-06	4.99167e-05	24	1	25	63
GO:0051046 regulation of secretion	111	5.00939e-05	5.316	0.227	Biological Process	GO:0051046	regulation of secretion	1.06391e-06	5.00939e-05	66	45	111	490
GO:0043406 positive regulation of MAP kinase activity	42	5.04389e-05	2.011	0.309	Biological Process	GO:0043406	positive regulation of MAP kinase activity	1.07691e-06	5.04389e-05	32	10	42	136
GO:0010810 regulation of cell-substrate adhesion	45	5.17149e-05	2.155	0.3	Biological Process	GO:0010810	regulation of cell-substrate adhesion	1.10996e-06	5.17149e-05	35	10	45	150
GO:0043067 regulation of programmed cell death	194	5.4134e-05	9.291	0.201	Biological Process	GO:0043067	regulation of programmed cell death	1.16797e-06	5.4134e-05	141	53	194	964
GO:0031128 developmental induction	16	6.68576e-05	0.766	0.516	Biological Process	GO:0031128	developmental induction	1.45e-06	6.68576e-05	14	2	16	31
GO:0006915 apoptotic process	220	6.78285e-05	10.536	0.196	Biological Process	GO:0006915	apoptotic process	1.47867e-06	6.78285e-05	156	64	220	1121
GO:0048562 embryonic organ morphogenesis	63	7.80979e-05	3.017	0.263	Biological Process	GO:0048562	embryonic organ morphogenesis	1.71133e-06	7.80979e-05	57	6	63	240
GO:0032990 cell part morphogenesis	96	7.97577e-05	4.598	0.232	Biological Process	GO:0032990	cell part morphogenesis	1.75666e-06	7.97577e-05	82	14	96	413
GO:0085029 extracellular matrix assembly	13	8.5792e-05	0.623	0.591	Biological Process	GO:0085029	extracellular matrix assembly	1.8992e-06	8.5792e-05	13	0	13	22
GO:0007389 pattern specification process	82	8.65827e-05	3.927	0.242	Biological Process	GO:0007389	pattern specification process	1.92644e-06	8.65827e-05	78	4	82	339
GO:0060993 kidney morphogenesis	28	8.69469e-05	1.341	0.364	Biological Process	GO:0060993	kidney morphogenesis	1.94431e-06	8.69469e-05	26	2	28	77
GO:0060828 regulation of canonical Wnt signaling pathway	49	8.945e-05	2.347	0.285	Biological Process	GO:0060828	regulation of canonical Wnt signaling pathway	2.01034e-06	8.945e-05	41	8	49	172
GO:0008284 positive regulation of cell proliferation	126	9.17685e-05	6.034	0.217	Biological Process	GO:0008284	positive regulation of cell proliferation	2.07276e-06	9.17685e-05	96	30	126	580
GO:0060562 epithelial tube morphogenesis	65	9.97189e-05	3.113	0.258	Biological Process	GO:0060562	epithelial tube morphogenesis	2.26354e-06	9.97189e-05	58	7	65	252
GO:0042981 regulation of apoptotic process	189	0.00010076	9.052	0.2	Biological Process	GO:0042981	regulation of apoptotic process	2.29966e-06	0.00010076	138	51	189	944
GO:0001823 mesonephros development	30	0.00010076	1.437	0.349	Biological Process	GO:0001823	mesonephros development	2.30982e-06	0.00010076	29	1	30	86
GO:1903530 regulation of secretion by cell	103	0.000104889	4.933	0.227	Biological Process	GO:1903530	regulation of secretion by cell	2.41626e-06	0.000104889	63	40	103	454
GO:0050769 positive regulation of neurogenesis	74	0.000106975	3.544	0.247	Biological Process	GO:0050769	positive regulation of neurogenesis	2.47633e-06	0.000106975	64	10	74	299
GO:0098742 cell-cell adhesion via plasma-membrane adhesion molecules	47	0.000115804	2.251	0.287	Biological Process	GO:0098742	cell-cell adhesion via plasma-membrane adhesion molecules	2.69373e-06	0.000115804	42	5	47	164
GO:0072088 nephron epithelium morphogenesis	24	0.000124509	1.149	0.387	Biological Process	GO:0072088	nephron epithelium morphogenesis	2.91021e-06	0.000124509	23	1	24	62
GO:0071902 positive regulation of protein serine/threonine kinase activity	50	0.000126277	2.395	0.279	Biological Process	GO:0071902	positive regulation of protein serine/threonine kinase activity	2.96571e-06	0.000126277	38	12	50	179
GO:0060485 mesenchyme development	51	0.000128575	2.443	0.277	Biological Process	GO:0060485	mesenchyme development	3.03413e-06	0.000128575	42	9	51	184
GO:0050896 response to stimulus	1044	0.000133004	50	0.161	Biological Process	GO:0050896	response to stimulus	3.15359e-06	0.000133004	727	317	1044	6466
GO:0072376 protein activation cascade	28	0.000145623	1.341	0.354	Biological Process	GO:0072376	protein activation cascade	3.48552e-06	0.000145623	18	10	28	79
GO:1905330 regulation of morphogenesis of an epithelium	28	0.000145623	1.341	0.354	Biological Process	GO:1905330	regulation of morphogenesis of an epithelium	3.48552e-06	0.000145623	23	5	28	79
GO:0098773 skin epidermis development	27	0.000153253	1.293	0.36	Biological Process	GO:0098773	skin epidermis development	3.68537e-06	0.000153253	26	1	27	75
GO:0007507 heart development	89	0.000155841	4.262	0.233	Biological Process	GO:0007507	heart development	3.76512e-06	0.000155841	78	11	89	382
GO:0051216 cartilage development	43	0.000163087	2.059	0.293	Biological Process	GO:0051216	cartilage development	3.9585e-06	0.000163087	38	5	43	147
GO:0042475 odontogenesis of dentin-containing tooth	23	0.000165414	1.102	0.39	Biological Process	GO:0042475	odontogenesis of dentin-containing tooth	4.05137e-06	0.000165414	19	4	23	59
GO:0061333 renal tubule morphogenesis	24	0.000165414	1.149	0.381	Biological Process	GO:0061333	renal tubule morphogenesis	4.05216e-06	0.000165414	24	0	24	63
GO:0006811 ion transport	219	0.000170626	10.489	0.194	Biological Process	GO:0006811	ion transport	4.19903e-06	0.000170626	139	80	219	1131
GO:0043588 skin development	49	0.000197522	2.347	0.277	Biological Process	GO:0043588	skin development	4.88311e-06	0.000197522	38	11	49	177
GO:0001934 positive regulation of protein phosphorylation	129	0.000205964	6.178	0.213	Biological Process	GO:0001934	positive regulation of protein phosphorylation	5.11495e-06	0.000205964	92	37	129	607
GO:0001942 hair follicle development	26	0.00020841	1.245	0.361	Biological Process	GO:0001942	hair follicle development	5.19912e-06	0.00020841	25	1	26	72
GO:0051049 regulation of transport	215	0.000215512	10.297	0.194	Biological Process	GO:0051049	regulation of transport	5.4005e-06	0.000215512	139	76	215	1111
GO:0060041 retina development in camera-type eye	32	0.000216528	1.533	0.327	Biological Process	GO:0060041	retina development in camera-type eye	5.45029e-06	0.000216528	25	7	32	98
GO:0010975 regulation of neuron projection development	73	0.000218589	3.496	0.243	Biological Process	GO:0010975	regulation of neuron projection development	5.54632e-06	0.000218589	61	12	73	300
GO:0050768 negative regulation of neurogenesis	47	0.000218589	2.251	0.28	Biological Process	GO:0050768	negative regulation of neurogenesis	5.55131e-06	0.000218589	40	7	47	168
GO:0072078 nephron tubule morphogenesis	23	0.000222061	1.102	0.383	Biological Process	GO:0072078	nephron tubule morphogenesis	5.66445e-06	0.000222061	23	0	23	60
GO:0045860 positive regulation of protein kinase activity	70	0.000237832	3.352	0.246	Biological Process	GO:0045860	positive regulation of protein kinase activity	6.09346e-06	0.000237832	51	19	70	285
GO:0007599 hemostasis	38	0.000249526	1.82	0.302	Biological Process	GO:0007599	hemostasis	6.44915e-06	0.000249526	26	12	38	126
GO:0045665 negative regulation of neuron differentiation	38	0.000249526	1.82	0.302	Biological Process	GO:0045665	negative regulation of neuron differentiation	6.44915e-06	0.000249526	32	6	38	126
GO:0051128 regulation of cellular component organization	317	0.000253581	15.182	0.182	Biological Process	GO:0051128	regulation of cellular component organization	6.58246e-06	0.000253581	230	87	317	1737
GO:0021537 telencephalon development	50	0.000264632	2.395	0.272	Biological Process	GO:0021537	telencephalon development	6.94513e-06	0.000264632	39	11	50	184
GO:1902531 regulation of intracellular signal transduction	213	0.000264632	10.201	0.193	Biological Process	GO:1902531	regulation of intracellular signal transduction	6.94731e-06	0.000264632	155	58	213	1103
GO:0001656 metanephros development	26	0.000264632	1.245	0.356	Biological Process	GO:0001656	metanephros development	6.95852e-06	0.000264632	25	1	26	73
GO:0002067 glandular epithelial cell differentiation	19	0.00026576	0.91	0.422	Biological Process	GO:0002067	glandular epithelial cell differentiation	7.01805e-06	0.00026576	18	1	19	45
GO:0035556 intracellular signal transduction	319	0.000282932	15.278	0.182	Biological Process	GO:0035556	intracellular signal transduction	7.50331e-06	0.000282932	228	91	319	1752
GO:0034114 regulation of heterotypic cell-cell adhesion	11	0.000288715	0.527	0.611	Biological Process	GO:0034114	regulation of heterotypic cell-cell adhesion	7.72157e-06	0.000288715	9	2	11	18
GO:0072012 glomerulus vasculature development	11	0.000288715	0.527	0.611	Biological Process	GO:0072012	glomerulus vasculature development	7.72157e-06	0.000288715	10	1	11	18
GO:0048754 branching morphogenesis of an epithelial tube	38	0.000293721	1.82	0.299	Biological Process	GO:0048754	branching morphogenesis of an epithelial tube	7.91873e-06	0.000293721	36	2	38	127
GO:0072163 mesonephric epithelium development	28	0.000293721	1.341	0.341	Biological Process	GO:0072163	mesonephric epithelium development	7.95445e-06	0.000293721	27	1	28	82
GO:0072164 mesonephric tubule development	28	0.000293721	1.341	0.341	Biological Process	GO:0072164	mesonephric tubule development	7.95445e-06	0.000293721	27	1	28	82
GO:1902533 positive regulation of intracellular signal transduction	134	0.000298963	6.418	0.209	Biological Process	GO:1902533	positive regulation of intracellular signal transduction	8.13001e-06	0.000298963	96	38	134	641
GO:0001837 epithelial to mesenchymal transition	32	0.00032151	1.533	0.32	Biological Process	GO:0001837	epithelial to mesenchymal transition	8.77931e-06	0.00032151	25	7	32	100
GO:0042327 positive regulation of phosphorylation	134	0.000321911	6.418	0.209	Biological Process	GO:0042327	positive regulation of phosphorylation	8.82641e-06	0.000321911	95	39	134	642
GO:0001649 osteoblast differentiation	40	0.0003239	1.916	0.292	Biological Process	GO:0001649	osteoblast differentiation	8.91735e-06	0.0003239	33	7	40	137
GO:0035051 cardiocyte differentiation	29	0.0003411	1.389	0.333	Biological Process	GO:0035051	cardiocyte differentiation	9.42921e-06	0.0003411	29	0	29	87
GO:0007610 behavior	100	0.000344704	4.789	0.222	Biological Process	GO:0007610	behavior	9.56757e-06	0.000344704	75	25	100	451
GO:0051961 negative regulation of nervous system development	50	0.000345332	2.395	0.269	Biological Process	GO:0051961	negative regulation of nervous system development	9.62381e-06	0.000345332	42	8	50	186
GO:0061041 regulation of wound healing	33	0.000351205	1.58	0.314	Biological Process	GO:0061041	regulation of wound healing	9.82695e-06	0.000351205	18	15	33	105
GO:0051271 negative regulation of cellular component movement	54	0.000397559	2.586	0.261	Biological Process	GO:0051271	negative regulation of cellular component movement	1.11687e-05	0.000397559	45	9	54	207
GO:0022404 molting cycle process	26	0.000430631	1.245	0.347	Biological Process	GO:0022404	molting cycle process	1.21945e-05	0.000430631	25	1	26	75
GO:0022405 hair cycle process	26	0.000430631	1.245	0.347	Biological Process	GO:0022405	hair cycle process	1.21945e-05	0.000430631	25	1	26	75
GO:0050877 nervous system process	132	0.000446745	6.322	0.208	Biological Process	GO:0050877	nervous system process	1.27118e-05	0.000446745	96	36	132	635
GO:0010463 mesenchymal cell proliferation	17	0.000446745	0.814	0.436	Biological Process	GO:0010463	mesenchymal cell proliferation	1.27512e-05	0.000446745	17	0	17	39
GO:0019932 second-messenger-mediated signaling	55	0.000447626	2.634	0.258	Biological Process	GO:0019932	second-messenger-mediated signaling	1.28267e-05	0.000447626	38	17	55	213
GO:0006956 complement activation	25	0.000454817	1.197	0.352	Biological Process	GO:0006956	complement activation	1.30838e-05	0.000454817	17	8	25	71
GO:2000146 negative regulation of cell motility	51	0.000457706	2.443	0.264	Biological Process	GO:2000146	negative regulation of cell motility	1.32184e-05	0.000457706	42	9	51	193
GO:0051047 positive regulation of secretion	60	0.000466694	2.874	0.251	Biological Process	GO:0051047	positive regulation of secretion	1.35304e-05	0.000466694	34	26	60	239
GO:1901342 regulation of vasculature development	59	0.000475161	2.826	0.252	Biological Process	GO:1901342	regulation of vasculature development	1.38293e-05	0.000475161	50	9	59	234
GO:0030323 respiratory tube development	42	0.000480017	2.011	0.282	Biological Process	GO:0030323	respiratory tube development	1.40246e-05	0.000480017	35	7	42	149
GO:0035567 non-canonical Wnt signaling pathway	18	0.000480037	0.862	0.419	Biological Process	GO:0035567	non-canonical Wnt signaling pathway	1.40976e-05	0.000480037	16	2	18	43
GO:0072210 metanephric nephron development	15	0.000480037	0.718	0.469	Biological Process	GO:0072210	metanephric nephron development	1.4133e-05	0.000480037	14	1	15	32
GO:0045666 positive regulation of neuron differentiation	57	0.000484498	2.73	0.254	Biological Process	GO:0045666	positive regulation of neuron differentiation	1.43777e-05	0.000484498	50	7	57	224
GO:0060560 developmental growth involved in morphogenesis	43	0.000484498	2.059	0.279	Biological Process	GO:0060560	developmental growth involved in morphogenesis	1.44134e-05	0.000484498	37	6	43	154
GO:0003002 regionalization	67	0.000484498	3.209	0.243	Biological Process	GO:0003002	regionalization	1.44277e-05	0.000484498	63	4	67	276
GO:0050817 coagulation	36	0.000522011	1.724	0.298	Biological Process	GO:0050817	coagulation	1.56034e-05	0.000522011	23	13	36	121
GO:0030324 lung development	40	0.000524003	1.916	0.286	Biological Process	GO:0030324	lung development	1.57218e-05	0.000524003	33	7	40	140
GO:0060322 head development	103	0.000527784	4.933	0.218	Biological Process	GO:0060322	head development	1.58946e-05	0.000527784	84	19	103	473
GO:0048593 camera-type eye morphogenesis	28	0.000567363	1.341	0.329	Biological Process	GO:0048593	camera-type eye morphogenesis	1.717e-05	0.000567363	23	5	28	85
GO:0071900 regulation of protein serine/threonine kinase activity	69	0.000567363	3.305	0.24	Biological Process	GO:0071900	regulation of protein serine/threonine kinase activity	1.72291e-05	0.000567363	54	15	69	288
GO:0070167 regulation of biomineral tissue development	25	0.000567363	1.197	0.347	Biological Process	GO:0070167	regulation of biomineral tissue development	1.72778e-05	0.000567363	22	3	25	72
GO:0045165 cell fate commitment	48	0.000592386	2.299	0.267	Biological Process	GO:0045165	cell fate commitment	1.81064e-05	0.000592386	46	2	48	180
GO:0032102 negative regulation of response to external stimulus	57	0.000620359	2.73	0.252	Biological Process	GO:0032102	negative regulation of response to external stimulus	1.90311e-05	0.000620359	38	19	57	226
GO:0010562 positive regulation of phosphorus metabolic process	139	0.000637339	6.657	0.204	Biological Process	GO:0010562	positive regulation of phosphorus metabolic process	1.96953e-05	0.000637339	96	43	139	681
GO:0045937 positive regulation of phosphate metabolic process	139	0.000637339	6.657	0.204	Biological Process	GO:0045937	positive regulation of phosphate metabolic process	1.96953e-05	0.000637339	96	43	139	681
GO:0030900 forebrain development	65	0.000639717	3.113	0.243	Biological Process	GO:0030900	forebrain development	1.98406e-05	0.000639717	54	11	65	268
GO:0030326 embryonic limb morphogenesis	34	0.000655752	1.628	0.301	Biological Process	GO:0030326	embryonic limb morphogenesis	2.04853e-05	0.000655752	33	1	34	113
GO:0035113 embryonic appendage morphogenesis	34	0.000655752	1.628	0.301	Biological Process	GO:0035113	embryonic appendage morphogenesis	2.04853e-05	0.000655752	33	1	34	113
GO:1903035 negative regulation of response to wounding	22	0.000656856	1.054	0.367	Biological Process	GO:1903035	negative regulation of response to wounding	2.05937e-05	0.000656856	11	11	22	60
GO:0009725 response to hormone	91	0.000658338	4.358	0.222	Biological Process	GO:0009725	response to hormone	2.07343e-05	0.000658338	68	23	91	409
GO:0097006 regulation of plasma lipoprotein particle levels	26	0.000658338	1.245	0.338	Biological Process	GO:0097006	regulation of plasma lipoprotein particle levels	2.07881e-05	0.000658338	16	10	26	77
GO:0099177 regulation of trans-synaptic signaling	62	0.000689216	2.969	0.245	Biological Process	GO:0099177	regulation of trans-synaptic signaling	2.18405e-05	0.000689216	47	15	62	253
GO:0015711 organic anion transport	69	0.000689772	3.305	0.238	Biological Process	GO:0015711	organic anion transport	2.19356e-05	0.000689772	32	37	69	290
GO:0042471 ear morphogenesis	30	0.000693321	1.437	0.316	Biological Process	GO:0042471	ear morphogenesis	2.21264e-05	0.000693321	28	2	30	95
GO:0051234 establishment of localization	552	0.00070191	26.437	0.169	Biological Process	GO:0051234	establishment of localization	2.24794e-05	0.00070191	323	229	552	3260
GO:0040013 negative regulation of locomotion	55	0.000708744	2.634	0.253	Biological Process	GO:0040013	negative regulation of locomotion	2.27779e-05	0.000708744	46	9	55	217
GO:0048705 skeletal system morphogenesis	50	0.000758334	2.395	0.26	Biological Process	GO:0048705	skeletal system morphogenesis	2.44569e-05	0.000758334	46	4	50	192
GO:0002684 positive regulation of immune system process	139	0.000763516	6.657	0.203	Biological Process	GO:0002684	positive regulation of immune system process	2.47098e-05	0.000763516	91	48	139	684
GO:0045995 regulation of embryonic development	29	0.000766051	1.389	0.319	Biological Process	GO:0045995	regulation of embryonic development	2.48779e-05	0.000766051	28	1	29	91
GO:0060541 respiratory system development	43	0.000875794	2.059	0.272	Biological Process	GO:0060541	respiratory system development	2.85403e-05	0.000875794	36	7	43	158
GO:0050714 positive regulation of protein secretion	44	0.000880925	2.107	0.27	Biological Process	GO:0050714	positive regulation of protein secretion	2.88065e-05	0.000880925	25	19	44	163
GO:0006820 anion transport	88	0.000901561	4.215	0.222	Biological Process	GO:0006820	anion transport	2.96171e-05	0.000901561	43	45	88	396
GO:0007420 brain development	95	0.000901561	4.55	0.218	Biological Process	GO:0007420	brain development	2.9875e-05	0.000901561	78	17	95	435
GO:0048645 animal organ formation	20	0.000901561	0.958	0.377	Biological Process	GO:0048645	animal organ formation	2.98866e-05	0.000901561	20	0	20	53
GO:0072171 mesonephric tubule morphogenesis	20	0.000901561	0.958	0.377	Biological Process	GO:0072171	mesonephric tubule morphogenesis	2.98866e-05	0.000901561	20	0	20	53
GO:0061437 renal system vasculature development	11	0.000917445	0.527	0.55	Biological Process	GO:0061437	renal system vasculature development	3.06505e-05	0.000917445	10	1	11	20
GO:0061440 kidney vasculature development	11	0.000917445	0.527	0.55	Biological Process	GO:0061440	kidney vasculature development	3.06505e-05	0.000917445	10	1	11	20
GO:0007596 blood coagulation	34	0.000917445	1.628	0.296	Biological Process	GO:0007596	blood coagulation	3.07224e-05	0.000917445	23	11	34	115
GO:0021782 glial cell development	24	0.00095326	1.149	0.343	Biological Process	GO:0021782	glial cell development	3.2136e-05	0.00095326	20	4	24	70
GO:0034446 substrate adhesion-dependent cell spreading	24	0.00095326	1.149	0.343	Biological Process	GO:0034446	substrate adhesion-dependent cell spreading	3.2136e-05	0.00095326	22	2	24	70
GO:0008544 epidermis development	51	0.000958877	2.443	0.256	Biological Process	GO:0008544	epidermis development	3.24331e-05	0.000958877	42	9	51	199
GO:2000377 regulation of reactive oxygen species metabolic process	41	0.000967445	1.964	0.275	Biological Process	GO:2000377	regulation of reactive oxygen species metabolic process	3.28316e-05	0.000967445	28	13	41	149
GO:0050808 synapse organization	61	0.000971606	2.921	0.243	Biological Process	GO:0050808	synapse organization	3.3082e-05	0.000971606	53	8	61	251
GO:0030336 negative regulation of cell migration	48	0.000983115	2.299	0.261	Biological Process	GO:0030336	negative regulation of cell migration	3.35843e-05	0.000983115	39	9	48	184
GO:0010976 positive regulation of neuron projection development	44	0.000988187	2.107	0.268	Biological Process	GO:0010976	positive regulation of neuron projection development	3.38687e-05	0.000988187	37	7	44	164
GO:0055123 digestive system development	30	0.0010021	1.437	0.309	Biological Process	GO:0055123	digestive system development	3.45752e-05	0.0010021	28	2	30	97
GO:0048589 developmental growth	99	0.0010021	4.741	0.216	Biological Process	GO:0048589	developmental growth	3.45809e-05	0.0010021	81	18	99	459
GO:0003156 regulation of animal organ formation	15	0.0010021	0.718	0.441	Biological Process	GO:0003156	regulation of animal organ formation	3.46832e-05	0.0010021	15	0	15	34
GO:0042303 molting cycle	28	0.00101116	1.341	0.318	Biological Process	GO:0042303	molting cycle	3.52243e-05	0.00101116	27	1	28	88
GO:0042633 hair cycle	28	0.00101116	1.341	0.318	Biological Process	GO:0042633	hair cycle	3.52243e-05	0.00101116	27	1	28	88
GO:0035108 limb morphogenesis	37	0.00101166	1.772	0.285	Biological Process	GO:0035108	limb morphogenesis	3.53552e-05	0.00101166	36	1	37	130
GO:0060411 cardiac septum morphogenesis	22	0.00105896	1.054	0.355	Biological Process	GO:0060411	cardiac septum morphogenesis	3.71598e-05	0.00105896	22	0	22	62
GO:0030857 negative regulation of epithelial cell differentiation	13	0.00105896	0.623	0.481	Biological Process	GO:0030857	negative regulation of epithelial cell differentiation	3.72463e-05	0.00105896	12	1	13	27
GO:0050920 regulation of chemotaxis	39	0.00106001	1.868	0.279	Biological Process	GO:0050920	regulation of chemotaxis	3.74843e-05	0.00106001	33	6	39	140
GO:0050804 modulation of chemical synaptic transmission	61	0.00106001	2.921	0.242	Biological Process	GO:0050804	modulation of chemical synaptic transmission	3.75212e-05	0.00106001	47	14	61	252
GO:0010718 positive regulation of epithelial to mesenchymal transition	16	0.00108834	0.766	0.421	Biological Process	GO:0010718	positive regulation of epithelial to mesenchymal transition	3.86467e-05	0.00108834	11	5	16	38
GO:1900046 regulation of hemostasis	21	0.00110028	1.006	0.362	Biological Process	GO:1900046	regulation of hemostasis	3.92994e-05	0.00110028	13	8	21	58
GO:0060173 limb development	42	0.00110028	2.011	0.271	Biological Process	GO:0060173	limb development	3.93178e-05	0.00110028	41	1	42	155
GO:0045605 negative regulation of epidermal cell differentiation	7	0.00110645	0.335	0.778	Biological Process	GO:0045605	negative regulation of epidermal cell differentiation	3.96626e-05	0.00110645	6	1	7	9
GO:0006468 protein phosphorylation	251	0.00113178	12.021	0.184	Biological Process	GO:0006468	protein phosphorylation	4.06979e-05	0.00113178	179	72	251	1365
GO:0048708 astrocyte differentiation	19	0.00116397	0.91	0.38	Biological Process	GO:0048708	astrocyte differentiation	4.19863e-05	0.00116397	16	3	19	50
GO:0035107 appendage morphogenesis	37	0.00117101	1.772	0.282	Biological Process	GO:0035107	appendage morphogenesis	4.24124e-05	0.00117101	36	1	37	131
GO:0007517 muscle organ development	61	0.00117101	2.921	0.241	Biological Process	GO:0007517	muscle organ development	4.25031e-05	0.00117101	54	7	61	253
GO:0001657 ureteric bud development	26	0.00121132	1.245	0.325	Biological Process	GO:0001657	ureteric bud development	4.41024e-05	0.00121132	25	1	26	80
GO:0048736 appendage development	42	0.00126712	2.011	0.269	Biological Process	GO:0048736	appendage development	4.62951e-05	0.00126712	41	1	42	156
GO:0051154 negative regulation of striated muscle cell differentiation	12	0.00126712	0.575	0.5	Biological Process	GO:0051154	negative regulation of striated muscle cell differentiation	4.6419e-05	0.00126712	10	2	12	24
GO:0033993 response to lipid	90	0.00129308	4.31	0.218	Biological Process	GO:0033993	response to lipid	4.7515e-05	0.00129308	67	23	90	412
GO:0050818 regulation of coagulation	22	0.00133588	1.054	0.349	Biological Process	GO:0050818	regulation of coagulation	4.92661e-05	0.00133588	12	10	22	63
GO:0055082 cellular chemical homeostasis	91	0.00133588	4.358	0.218	Biological Process	GO:0055082	cellular chemical homeostasis	4.93881e-05	0.00133588	52	39	91	418
GO:0010811 positive regulation of cell-substrate adhesion	27	0.00134537	1.293	0.318	Biological Process	GO:0010811	positive regulation of cell-substrate adhesion	4.989e-05	0.00134537	21	6	27	85
GO:0043410 positive regulation of MAPK cascade	72	0.00144084	3.448	0.229	Biological Process	GO:0043410	positive regulation of MAPK cascade	5.37376e-05	0.00144084	50	22	72	314
GO:0050801 ion homeostasis	96	0.00144084	4.598	0.215	Biological Process	GO:0050801	ion homeostasis	5.37541e-05	0.00144084	51	45	96	447
GO:0034097 response to cytokine	113	0.00146862	5.412	0.208	Biological Process	GO:0034097	response to cytokine	5.49556e-05	0.00146862	86	27	113	544
GO:0048565 digestive tract development	28	0.00147614	1.341	0.311	Biological Process	GO:0048565	digestive tract development	5.54029e-05	0.00147614	27	1	28	90
GO:1903532 positive regulation of secretion by cell	56	0.00151209	2.682	0.245	Biological Process	GO:1903532	positive regulation of secretion by cell	5.6922e-05	0.00151209	33	23	56	229
GO:0099536 synaptic signaling	79	0.0015316	3.784	0.224	Biological Process	GO:0099536	synaptic signaling	5.78289e-05	0.0015316	61	18	79	353
GO:0090287 regulation of cellular response to growth factor stimulus	50	0.00153801	2.395	0.253	Biological Process	GO:0090287	regulation of cellular response to growth factor stimulus	5.82435e-05	0.00153801	44	6	50	198
GO:0001932 regulation of protein phosphorylation	177	0.00159523	8.477	0.192	Biological Process	GO:0001932	regulation of protein phosphorylation	6.05898e-05	0.00159523	128	49	177	922
GO:0007178 transmembrane receptor protein serine/threonine kinase signaling pathway	61	0.00160988	2.921	0.238	Biological Process	GO:0007178	transmembrane receptor protein serine/threonine kinase signaling pathway	6.13271e-05	0.00160988	49	12	61	256
GO:0045765 regulation of angiogenesis	53	0.00162281	2.538	0.248	Biological Process	GO:0045765	regulation of angiogenesis	6.21166e-05	0.00162281	44	9	53	214
GO:0010038 response to metal ion	46	0.00162281	2.203	0.258	Biological Process	GO:0010038	response to metal ion	6.21844e-05	0.00162281	33	13	46	178
GO:0008285 negative regulation of cell proliferation	98	0.00162646	4.693	0.213	Biological Process	GO:0008285	negative regulation of cell proliferation	6.25071e-05	0.00162646	75	23	98	460
GO:0050919 negative chemotaxis	10	0.00165252	0.479	0.556	Biological Process	GO:0050919	negative chemotaxis	6.36941e-05	0.00165252	9	1	10	18
GO:0032101 regulation of response to external stimulus	111	0.00173674	5.316	0.207	Biological Process	GO:0032101	regulation of response to external stimulus	6.71354e-05	0.00173674	68	43	111	535
GO:0071676 negative regulation of mononuclear cell migration	5	0.00174426	0.239	1	Biological Process	GO:0071676	negative regulation of mononuclear cell migration	6.76221e-05	0.00174426	5	0	5	5
GO:0048871 multicellular organismal homeostasis	73	0.00181475	3.496	0.227	Biological Process	GO:0048871	multicellular organismal homeostasis	7.0559e-05	0.00181475	52	21	73	322
GO:0002793 positive regulation of peptide secretion	45	0.00187022	2.155	0.259	Biological Process	GO:0002793	positive regulation of peptide secretion	7.29259e-05	0.00187022	26	19	45	174
GO:0099537 trans-synaptic signaling	78	0.00190498	3.736	0.223	Biological Process	GO:0099537	trans-synaptic signaling	7.44953e-05	0.00190498	60	18	78	350
GO:0060537 muscle tissue development	67	0.00192718	3.209	0.231	Biological Process	GO:0060537	muscle tissue development	7.55799e-05	0.00192718	61	6	67	290
GO:0019722 calcium-mediated signaling	33	0.0019514	1.58	0.287	Biological Process	GO:0019722	calcium-mediated signaling	7.67492e-05	0.0019514	23	10	33	115
GO:0051347 positive regulation of transferase activity	81	0.00196387	3.879	0.221	Biological Process	GO:0051347	positive regulation of transferase activity	7.74603e-05	0.00196387	58	23	81	367
GO:0060395 SMAD protein signal transduction	19	0.00198837	0.91	0.365	Biological Process	GO:0060395	SMAD protein signal transduction	7.86498e-05	0.00198837	14	5	19	52
GO:0045598 regulation of fat cell differentiation	30	0.00201791	1.437	0.297	Biological Process	GO:0045598	regulation of fat cell differentiation	8.00453e-05	0.00201791	25	5	30	101
GO:0043085 positive regulation of catalytic activity	143	0.00202667	6.849	0.198	Biological Process	GO:0043085	positive regulation of catalytic activity	8.06205e-05	0.00202667	98	45	143	724
GO:0001676 long-chain fatty acid metabolic process	17	0.00207243	0.814	0.386	Biological Process	GO:0001676	long-chain fatty acid metabolic process	8.26738e-05	0.00207243	13	4	17	44
GO:0010035 response to inorganic substance	64	0.00216044	3.065	0.233	Biological Process	GO:0010035	response to inorganic substance	8.64273e-05	0.00216044	44	20	64	275
GO:0051050 positive regulation of transport	119	0.00224757	5.699	0.203	Biological Process	GO:0051050	positive regulation of transport	9.01657e-05	0.00224757	75	44	119	585
GO:0030879 mammary gland development	29	0.00228186	1.389	0.299	Biological Process	GO:0030879	mammary gland development	9.19196e-05	0.00228186	24	5	29	97
GO:0061180 mammary gland epithelium development	21	0.00228186	1.006	0.344	Biological Process	GO:0061180	mammary gland epithelium development	9.20539e-05	0.00228186	18	3	21	61
GO:0010092 specification of animal organ identity	13	0.00233716	0.623	0.448	Biological Process	GO:0010092	specification of animal organ identity	9.45475e-05	0.00233716	13	0	13	29
GO:0003013 circulatory system process	64	0.00238444	3.065	0.232	Biological Process	GO:0003013	circulatory system process	9.6728e-05	0.00238444	44	20	64	276
GO:0043066 negative regulation of apoptotic process	114	0.00238859	5.46	0.205	Biological Process	GO:0043066	negative regulation of apoptotic process	9.71649e-05	0.00238859	80	34	114	557
GO:0030193 regulation of blood coagulation	20	0.00243434	0.958	0.351	Biological Process	GO:0030193	regulation of blood coagulation	9.93169e-05	0.00243434	12	8	20	57
GO:0048588 developmental cell growth	36	0.00243434	1.724	0.275	Biological Process	GO:0048588	developmental cell growth	9.95731e-05	0.00243434	30	6	36	131
GO:0002683 negative regulation of immune system process	72	0.00247101	3.448	0.225	Biological Process	GO:0002683	negative regulation of immune system process	0.000101351	0.00247101	47	25	72	320
GO:0003206 cardiac chamber morphogenesis	31	0.00249931	1.485	0.29	Biological Process	GO:0003206	cardiac chamber morphogenesis	0.000102792	0.00249931	30	1	31	107
GO:0003007 heart morphogenesis	48	0.00256325	2.299	0.25	Biological Process	GO:0003007	heart morphogenesis	0.00010571	0.00256325	42	6	48	192
GO:0033674 positive regulation of kinase activity	71	0.00257737	3.4	0.225	Biological Process	GO:0033674	positive regulation of kinase activity	0.000106582	0.00257737	52	19	71	315
GO:0055001 muscle cell development	32	0.00257894	1.533	0.286	Biological Process	GO:0055001	muscle cell development	0.000107165	0.00257894	29	3	32	112
GO:0032880 regulation of protein localization	135	0.00257894	6.466	0.198	Biological Process	GO:0032880	regulation of protein localization	0.000107226	0.00257894	85	50	135	681
GO:0120035 regulation of plasma membrane bounded cell projection organization	90	0.00259451	4.31	0.214	Biological Process	GO:0120035	regulation of plasma membrane bounded cell projection organization	0.000108165	0.00259451	71	19	90	421
GO:0006700 C21-steroid hormone biosynthetic process	7	0.0027524	0.335	0.7	Biological Process	GO:0006700	C21-steroid hormone biosynthetic process	0.000115367	0.0027524	6	1	7	10
GO:0060973 cell migration involved in heart development	7	0.0027524	0.335	0.7	Biological Process	GO:0060973	cell migration involved in heart development	0.000115367	0.0027524	7	0	7	10
GO:0019731 antibacterial humoral response	10	0.00275741	0.479	0.526	Biological Process	GO:0019731	antibacterial humoral response	0.000116796	0.00275741	6	4	10	19
GO:0060740 prostate gland epithelium morphogenesis	10	0.00275741	0.479	0.526	Biological Process	GO:0060740	prostate gland epithelium morphogenesis	0.000116796	0.00275741	10	0	10	19
GO:0072207 metanephric epithelium development	10	0.00275741	0.479	0.526	Biological Process	GO:0072207	metanephric epithelium development	0.000116796	0.00275741	9	1	10	19
GO:0022604 regulation of cell morphogenesis	67	0.00275741	3.209	0.228	Biological Process	GO:0022604	regulation of cell morphogenesis	0.000116816	0.00275741	52	15	67	294
GO:0050663 cytokine secretion	42	0.00276991	2.011	0.259	Biological Process	GO:0050663	cytokine secretion	0.000117657	0.00276991	20	22	42	162
GO:0007160 cell-matrix adhesion	40	0.00280495	1.916	0.263	Biological Process	GO:0007160	cell-matrix adhesion	0.00011946	0.00280495	27	13	40	152
GO:0007268 chemical synaptic transmission	76	0.00287243	3.64	0.221	Biological Process	GO:0007268	chemical synaptic transmission	0.000122979	0.00287243	59	17	76	344
GO:0098916 anterograde trans-synaptic signaling	76	0.00287243	3.64	0.221	Biological Process	GO:0098916	anterograde trans-synaptic signaling	0.000122979	0.00287243	59	17	76	344
GO:0010942 positive regulation of cell death	86	0.00289516	4.119	0.215	Biological Process	GO:0010942	positive regulation of cell death	0.000124278	0.00289516	64	22	86	400
GO:0043069 negative regulation of programmed cell death	116	0.00291977	5.556	0.203	Biological Process	GO:0043069	negative regulation of programmed cell death	0.000125663	0.00291977	82	34	116	572
GO:0072243 metanephric nephron epithelium development	9	0.0030678	0.431	0.562	Biological Process	GO:0072243	metanephric nephron epithelium development	0.000132674	0.0030678	8	1	9	16
GO:0031344 regulation of cell projection organization	91	0.0030678	4.358	0.212	Biological Process	GO:0031344	regulation of cell projection organization	0.000132723	0.0030678	72	19	91	429
GO:1901701 cellular response to oxygen-containing compound	124	0.00318258	5.939	0.2	Biological Process	GO:1901701	cellular response to oxygen-containing compound	0.00013812	0.00318258	82	42	124	620
GO:0008015 blood circulation	61	0.00318258	2.921	0.232	Biological Process	GO:0008015	blood circulation	0.000138404	0.00318258	41	20	61	263
GO:0055007 cardiac muscle cell differentiation	22	0.00322395	1.054	0.328	Biological Process	GO:0055007	cardiac muscle cell differentiation	0.000140565	0.00322395	22	0	22	67
GO:0006810 transport	525	0.00328964	25.144	0.167	Biological Process	GO:0006810	transport	0.000143799	0.00328964	313	212	525	3138
GO:0035115 embryonic forelimb morphogenesis	13	0.00329846	0.623	0.433	Biological Process	GO:0035115	embryonic forelimb morphogenesis	0.000144555	0.00329846	13	0	13	30
GO:0016043 cellular component organization	670	0.00334733	32.088	0.164	Biological Process	GO:0016043	cellular component organization	0.000147074	0.00334733	476	194	670	4089
GO:0006629 lipid metabolic process	169	0.00340317	8.094	0.19	Biological Process	GO:0006629	lipid metabolic process	0.000149909	0.00340317	108	61	169	889
GO:0048146 positive regulation of fibroblast proliferation	14	0.00353946	0.67	0.412	Biological Process	GO:0048146	positive regulation of fibroblast proliferation	0.000156708	0.00353946	11	3	14	34
GO:0060412 ventricular septum morphogenesis	14	0.00353946	0.67	0.412	Biological Process	GO:0060412	ventricular septum morphogenesis	0.000156708	0.00353946	14	0	14	34
GO:0048878 chemical homeostasis	133	0.00358409	6.37	0.197	Biological Process	GO:0048878	chemical homeostasis	0.000159087	0.00358409	78	55	133	675
GO:0045859 regulation of protein kinase activity	95	0.00360078	4.55	0.209	Biological Process	GO:0045859	regulation of protein kinase activity	0.000160232	0.00360078	71	24	95	454
GO:0046456 icosanoid biosynthetic process	11	0.00361258	0.527	0.478	Biological Process	GO:0046456	icosanoid biosynthetic process	0.000161163	0.00361258	9	2	11	23
GO:0048286 lung alveolus development	15	0.00361352	0.718	0.395	Biological Process	GO:0048286	lung alveolus development	0.000162018	0.00361352	9	6	15	38
GO:0051148 negative regulation of muscle cell differentiation	15	0.00361352	0.718	0.395	Biological Process	GO:0051148	negative regulation of muscle cell differentiation	0.000162018	0.00361352	13	2	15	38
GO:0051056 regulation of small GTPase mediated signal transduction	39	0.0036321	1.868	0.262	Biological Process	GO:0051056	regulation of small GTPase mediated signal transduction	0.000163259	0.0036321	30	9	39	149
GO:0022407 regulation of cell-cell adhesion	64	0.00370964	3.065	0.228	Biological Process	GO:0022407	regulation of cell-cell adhesion	0.000167161	0.00370964	47	17	64	281
GO:0044093 positive regulation of molecular function	186	0.00372656	8.908	0.187	Biological Process	GO:0044093	positive regulation of molecular function	0.00016867	0.00372656	132	54	186	994
GO:0006631 fatty acid metabolic process	50	0.00372656	2.395	0.243	Biological Process	GO:0006631	fatty acid metabolic process	0.000168761	0.00372656	30	20	50	206
GO:0043408 regulation of MAPK cascade	94	0.00374416	4.502	0.209	Biological Process	GO:0043408	regulation of MAPK cascade	0.000169979	0.00374416	67	27	94	449
GO:0048675 axon extension	22	0.00392158	1.054	0.324	Biological Process	GO:0048675	axon extension	0.000179355	0.00392158	17	5	22	68
GO:0051153 regulation of striated muscle cell differentiation	22	0.00392158	1.054	0.324	Biological Process	GO:0051153	regulation of striated muscle cell differentiation	0.000179355	0.00392158	19	3	22	68
GO:1901568 fatty acid derivative metabolic process	22	0.00392158	1.054	0.324	Biological Process	GO:1901568	fatty acid derivative metabolic process	0.000179355	0.00392158	16	6	22	68
GO:0034381 plasma lipoprotein particle clearance	19	0.00406339	0.91	0.345	Biological Process	GO:0034381	plasma lipoprotein particle clearance	0.000186298	0.00406339	15	4	19	55
GO:0050954 sensory perception of mechanical stimulus	33	0.00408412	1.58	0.275	Biological Process	GO:0050954	sensory perception of mechanical stimulus	0.000187707	0.00408412	24	9	33	120
GO:0035270 endocrine system development	28	0.00417702	1.341	0.292	Biological Process	GO:0035270	endocrine system development	0.000192446	0.00417702	28	0	28	96
GO:0006636 unsaturated fatty acid biosynthetic process	12	0.00418767	0.575	0.444	Biological Process	GO:0006636	unsaturated fatty acid biosynthetic process	0.000194464	0.00418767	10	2	12	27
GO:0090184 positive regulation of kidney development	12	0.00418767	0.575	0.444	Biological Process	GO:0090184	positive regulation of kidney development	0.000194464	0.00418767	10	2	12	27
GO:1901570 fatty acid derivative biosynthetic process	12	0.00418767	0.575	0.444	Biological Process	GO:1901570	fatty acid derivative biosynthetic process	0.000194464	0.00418767	10	2	12	27
GO:0001816 cytokine production	110	0.00418767	5.268	0.203	Biological Process	GO:0001816	cytokine production	0.000194819	0.00418767	66	44	110	543
GO:0010717 regulation of epithelial to mesenchymal transition	21	0.00428842	1.006	0.328	Biological Process	GO:0010717	regulation of epithelial to mesenchymal transition	0.000199988	0.00428842	15	6	21	64
GO:0060675 ureteric bud morphogenesis	18	0.00429396	0.862	0.353	Biological Process	GO:0060675	ureteric bud morphogenesis	0.000200729	0.00429396	18	0	18	51
GO:0006873 cellular ion homeostasis	74	0.00430126	3.544	0.219	Biological Process	GO:0006873	cellular ion homeostasis	0.000201554	0.00430126	41	33	74	338
GO:0060512 prostate gland morphogenesis	10	0.0043205	0.479	0.5	Biological Process	GO:0060512	prostate gland morphogenesis	0.000202941	0.0043205	10	0	10	20
GO:0010769 regulation of cell morphogenesis involved in differentiation	42	0.00445902	2.011	0.253	Biological Process	GO:0010769	regulation of cell morphogenesis involved in differentiation	0.000209948	0.00445902	35	7	42	166
GO:0060638 mesenchymal-epithelial cell signaling	6	0.00448305	0.287	0.75	Biological Process	GO:0060638	mesenchymal-epithelial cell signaling	0.000212087	0.00448305	6	0	6	8
GO:0072070 loop of Henle development	6	0.00448305	0.287	0.75	Biological Process	GO:0072070	loop of Henle development	0.000212087	0.00448305	6	0	6	8
GO:0098771 inorganic ion homeostasis	84	0.00457739	4.023	0.213	Biological Process	GO:0098771	inorganic ion homeostasis	0.000217065	0.00457739	46	38	84	395
GO:0002685 regulation of leukocyte migration	36	0.0047421	1.724	0.265	Biological Process	GO:0002685	regulation of leukocyte migration	0.000225408	0.0047421	28	8	36	136
GO:0035272 exocrine system development	14	0.00474706	0.67	0.4	Biological Process	GO:0035272	exocrine system development	0.000226177	0.00474706	10	4	14	35
GO:0034113 heterotypic cell-cell adhesion	15	0.00477124	0.718	0.385	Biological Process	GO:0034113	heterotypic cell-cell adhesion	0.000227866	0.00477124	12	3	15	39
GO:1901861 regulation of muscle tissue development	28	0.0048723	1.341	0.289	Biological Process	GO:1901861	regulation of muscle tissue development	0.00023324	0.0048723	27	1	28	97
GO:0060548 negative regulation of cell death	123	0.00498045	5.891	0.198	Biological Process	GO:0060548	negative regulation of cell death	0.000238977	0.00498045	86	37	123	622
GO:0002064 epithelial cell development	42	0.00501981	2.011	0.251	Biological Process	GO:0002064	epithelial cell development	0.000241429	0.00501981	35	7	42	167
GO:0055002 striated muscle cell development	29	0.00502916	1.389	0.284	Biological Process	GO:0055002	striated muscle cell development	0.000242444	0.00502916	26	3	29	102
GO:0055080 cation homeostasis	82	0.00503019	3.927	0.213	Biological Process	GO:0055080	cation homeostasis	0.000243597	0.00503019	45	37	82	385
GO:0006690 icosanoid metabolic process	19	0.00503019	0.91	0.339	Biological Process	GO:0006690	icosanoid metabolic process	0.000243624	0.00503019	14	5	19	56
GO:2000738 positive regulation of stem cell differentiation	9	0.00505221	0.431	0.529	Biological Process	GO:2000738	positive regulation of stem cell differentiation	0.000245258	0.00505221	9	0	9	17
GO:0002376 immune system process	291	0.00512864	13.937	0.176	Biological Process	GO:0002376	immune system process	0.000249545	0.00512864	188	103	291	1653
GO:0060840 artery development	23	0.00517596	1.102	0.311	Biological Process	GO:0060840	artery development	0.000252429	0.00517596	20	3	23	74
GO:0015849 organic acid transport	49	0.00518374	2.347	0.24	Biological Process	GO:0015849	organic acid transport	0.000254312	0.00518374	20	29	49	204
GO:0046942 carboxylic acid transport	49	0.00518374	2.347	0.24	Biological Process	GO:0046942	carboxylic acid transport	0.000254312	0.00518374	20	29	49	204
GO:0006950 response to stress	403	0.00518374	19.301	0.17	Biological Process	GO:0006950	response to stress	0.000254556	0.00518374	253	150	403	2366
GO:0001516 prostaglandin biosynthetic process	8	0.00560417	0.383	0.571	Biological Process	GO:0001516	prostaglandin biosynthetic process	0.000277091	0.00560417	6	2	8	14
GO:0045683 negative regulation of epidermis development	8	0.00560417	0.383	0.571	Biological Process	GO:0045683	negative regulation of epidermis development	0.000277091	0.00560417	7	1	8	14
GO:0046457 prostanoid biosynthetic process	8	0.00560417	0.383	0.571	Biological Process	GO:0046457	prostanoid biosynthetic process	0.000277091	0.00560417	6	2	8	14
GO:0044057 regulation of system process	68	0.00562326	3.257	0.221	Biological Process	GO:0044057	regulation of system process	0.000278667	0.00562326	47	21	68	308
GO:0014706 striated muscle tissue development	62	0.00566086	2.969	0.225	Biological Process	GO:0014706	striated muscle tissue development	0.000281166	0.00566086	57	5	62	275
GO:0030500 regulation of bone mineralization	20	0.00570958	0.958	0.328	Biological Process	GO:0030500	regulation of bone mineralization	0.000284763	0.00570958	18	2	20	61
GO:0061045 negative regulation of wound healing	17	0.00570958	0.814	0.354	Biological Process	GO:0061045	negative regulation of wound healing	0.000285691	0.00570958	9	8	17	48
GO:1903036 positive regulation of response to wounding	17	0.00570958	0.814	0.354	Biological Process	GO:1903036	positive regulation of response to wounding	0.000285691	0.00570958	7	10	17	48
GO:0048709 oligodendrocyte differentiation	22	0.00570958	1.054	0.314	Biological Process	GO:0048709	oligodendrocyte differentiation	0.000286153	0.00570958	18	4	22	70
GO:0030856 regulation of epithelial cell differentiation	29	0.00579134	1.389	0.282	Biological Process	GO:0030856	regulation of epithelial cell differentiation	0.000290901	0.00579134	25	4	29	103
GO:1905207 regulation of cardiocyte differentiation	12	0.00586279	0.575	0.429	Biological Process	GO:1905207	regulation of cardiocyte differentiation	0.000295149	0.00586279	12	0	12	28
GO:0006954 inflammatory response	86	0.00586595	4.119	0.21	Biological Process	GO:0006954	inflammatory response	0.000295967	0.00586595	48	38	86	410
GO:0001736 establishment of planar polarity	16	0.00597739	0.766	0.364	Biological Process	GO:0001736	establishment of planar polarity	0.000303106	0.00597739	14	2	16	44
GO:0007164 establishment of tissue polarity	16	0.00597739	0.766	0.364	Biological Process	GO:0007164	establishment of tissue polarity	0.000303106	0.00597739	14	2	16	44
GO:0001764 neuron migration	31	0.00597739	1.485	0.274	Biological Process	GO:0001764	neuron migration	0.000303605	0.00597739	25	6	31	113
GO:0030282 bone mineralization	26	0.00613324	1.245	0.292	Biological Process	GO:0030282	bone mineralization	0.00031221	0.00613324	22	4	26	89
GO:0048546 digestive tract morphogenesis	13	0.00615861	0.623	0.406	Biological Process	GO:0048546	digestive tract morphogenesis	0.000314886	0.00615861	13	0	13	32
GO:1900047 negative regulation of hemostasis	13	0.00615861	0.623	0.406	Biological Process	GO:1900047	negative regulation of hemostasis	0.000314886	0.00615861	7	6	13	32
GO:0001171 reverse transcription	19	0.00616251	0.91	0.333	Biological Process	GO:0001171	reverse transcription	0.000315778	0.00616251	16	3	19	57
GO:0007154 cell communication	770	0.00632217	36.877	0.161	Biological Process	GO:0007154	cell communication	0.000324669	0.00632217	577	193	770	4780
GO:0016202 regulation of striated muscle tissue development	27	0.00634722	1.293	0.287	Biological Process	GO:0016202	regulation of striated muscle tissue development	0.000326669	0.00634722	26	1	27	94
GO:0051223 regulation of protein transport	91	0.0064155	4.358	0.207	Biological Process	GO:0051223	regulation of protein transport	0.000330904	0.0064155	55	36	91	440
GO:0001759 organ induction	10	0.00648494	0.479	0.476	Biological Process	GO:0001759	organ induction	0.000336672	0.00648494	10	0	10	21
GO:0002931 response to ischemia	10	0.00648494	0.479	0.476	Biological Process	GO:0002931	response to ischemia	0.000336672	0.00648494	9	1	10	21
GO:0045662 negative regulation of myoblast differentiation	10	0.00648494	0.479	0.476	Biological Process	GO:0045662	negative regulation of myoblast differentiation	0.000336672	0.00648494	9	1	10	21
GO:0032196 transposition	24	0.00651725	1.149	0.3	Biological Process	GO:0032196	transposition	0.000339082	0.00651725	19	5	24	80
GO:0018108 peptidyl-tyrosine phosphorylation	50	0.0067379	2.395	0.236	Biological Process	GO:0018108	peptidyl-tyrosine phosphorylation	0.000351376	0.0067379	40	10	50	212
GO:0048738 cardiac muscle tissue development	37	0.0067379	1.772	0.257	Biological Process	GO:0048738	cardiac muscle tissue development	0.000352076	0.0067379	34	3	37	144
GO:0040007 growth	121	0.00674985	5.795	0.196	Biological Process	GO:0040007	growth	0.000353459	0.00674985	96	25	121	616
GO:0050790 regulation of catalytic activity	218	0.00675944	10.441	0.181	Biological Process	GO:0050790	regulation of catalytic activity	0.000355532	0.00675944	156	62	218	1205
GO:0038030 non-canonical Wnt signaling pathway via MAPK cascade	5	0.00675944	0.239	0.833	Biological Process	GO:0038030	non-canonical Wnt signaling pathway via MAPK cascade	0.00035624	0.00675944	5	0	5	6
GO:0061309 cardiac neural crest cell development involved in outflow tract morphogenesis	5	0.00675944	0.239	0.833	Biological Process	GO:0061309	cardiac neural crest cell development involved in outflow tract morphogenesis	0.00035624	0.00675944	5	0	5	6
GO:0023052 signaling	763	0.00678939	36.542	0.161	Biological Process	GO:0023052	signaling	0.000358581	0.00678939	574	189	763	4737
GO:0097435 supramolecular fiber organization	96	0.00684403	4.598	0.204	Biological Process	GO:0097435	supramolecular fiber organization	0.000362273	0.00684403	74	22	96	470
GO:0016331 morphogenesis of embryonic epithelium	33	0.00684403	1.58	0.266	Biological Process	GO:0016331	morphogenesis of embryonic epithelium	0.000363005	0.00684403	29	4	33	124
GO:1901343 negative regulation of vasculature development	26	0.00711989	1.245	0.289	Biological Process	GO:1901343	negative regulation of vasculature development	0.000378712	0.00711989	24	2	26	90
GO:0000165 MAPK cascade	99	0.00711989	4.741	0.203	Biological Process	GO:0000165	MAPK cascade	0.000379237	0.00711989	71	28	99	488
GO:0030003 cellular cation homeostasis	71	0.00712396	3.4	0.216	Biological Process	GO:0030003	cellular cation homeostasis	0.000380254	0.00712396	39	32	71	328
GO:0008610 lipid biosynthetic process	80	0.00721246	3.831	0.211	Biological Process	GO:0008610	lipid biosynthetic process	0.000386599	0.00721246	42	38	80	379
GO:0043068 positive regulation of programmed cell death	80	0.00721246	3.831	0.211	Biological Process	GO:0043068	positive regulation of programmed cell death	0.000386599	0.00721246	60	20	80	379
GO:0050789 regulation of biological process	1340	0.00742271	64.176	0.155	Biological Process	GO:0050789	regulation of biological process	0.000398867	0.00742271	970	370	1340	8663
GO:0003401 axis elongation	11	0.00742271	0.527	0.44	Biological Process	GO:0003401	axis elongation	0.000400371	0.00742271	11	0	11	25
GO:0060914 heart formation	11	0.00742271	0.527	0.44	Biological Process	GO:0060914	heart formation	0.000400371	0.00742271	11	0	11	25
GO:0051130 positive regulation of cellular component organization	161	0.0074924	7.711	0.188	Biological Process	GO:0051130	positive regulation of cellular component organization	0.000404972	0.0074924	120	41	161	858
GO:0051145 smooth muscle cell differentiation	16	0.00751369	0.766	0.356	Biological Process	GO:0051145	smooth muscle cell differentiation	0.000406967	0.00751369	16	0	16	45
GO:0009952 anterior/posterior pattern specification	42	0.0075934	2.011	0.246	Biological Process	GO:0009952	anterior/posterior pattern specification	0.000414084	0.0075934	39	3	42	171
GO:0007605 sensory perception of sound	29	0.0075934	1.389	0.276	Biological Process	GO:0007605	sensory perception of sound	0.000414215	0.0075934	21	8	29	105
GO:0003012 muscle system process	54	0.0075934	2.586	0.23	Biological Process	GO:0003012	muscle system process	0.000414534	0.0075934	42	12	54	235
GO:0002062 chondrocyte differentiation	24	0.0075934	1.149	0.296	Biological Process	GO:0002062	chondrocyte differentiation	0.000415829	0.0075934	21	3	24	81
GO:0031099 regeneration	24	0.0075934	1.149	0.296	Biological Process	GO:0031099	regeneration	0.000415829	0.0075934	15	9	24	81
GO:0042325 regulation of phosphorylation	186	0.0075934	8.908	0.184	Biological Process	GO:0042325	regulation of phosphorylation	0.000416404	0.0075934	133	53	186	1011
GO:0032330 regulation of chondrocyte differentiation	15	0.00784053	0.718	0.366	Biological Process	GO:0032330	regulation of chondrocyte differentiation	0.000430837	0.00784053	13	2	15	41
GO:0007010 cytoskeleton organization	171	0.00785032	8.19	0.186	Biological Process	GO:0007010	cytoskeleton organization	0.000432257	0.00785032	125	46	171	920
GO:0009954 proximal/distal pattern formation	12	0.00791576	0.575	0.414	Biological Process	GO:0009954	proximal/distal pattern formation	0.00043675	0.00791576	12	0	12	29
GO:0001952 regulation of cell-matrix adhesion	25	0.00793323	1.197	0.291	Biological Process	GO:0001952	regulation of cell-matrix adhesion	0.000438605	0.00793323	18	7	25	86
GO:0018212 peptidyl-tyrosine modification	50	0.00800603	2.395	0.234	Biological Process	GO:0018212	peptidyl-tyrosine modification	0.00044353	0.00800603	40	10	50	214
GO:0035136 forelimb morphogenesis	14	0.00801445	0.67	0.378	Biological Process	GO:0035136	forelimb morphogenesis	0.000446698	0.00801445	14	0	14	37
GO:0050766 positive regulation of phagocytosis	14	0.00801445	0.67	0.378	Biological Process	GO:0050766	positive regulation of phagocytosis	0.000446698	0.00801445	7	7	14	37
GO:0060443 mammary gland morphogenesis	14	0.00801445	0.67	0.378	Biological Process	GO:0060443	mammary gland morphogenesis	0.000446698	0.00801445	13	1	14	37
GO:0002686 negative regulation of leukocyte migration	13	0.0080498	0.623	0.394	Biological Process	GO:0002686	negative regulation of leukocyte migration	0.00045036	0.0080498	11	2	13	33
GO:0048844 artery morphogenesis	18	0.0080498	0.862	0.333	Biological Process	GO:0048844	artery morphogenesis	0.000450477	0.0080498	15	3	18	54
GO:0006875 cellular metal ion homeostasis	66	0.00814517	3.161	0.219	Biological Process	GO:0006875	cellular metal ion homeostasis	0.00045673	0.00814517	35	31	66	302
GO:0055085 transmembrane transport	186	0.00815198	8.908	0.184	Biological Process	GO:0055085	transmembrane transport	0.000461112	0.00815198	107	79	186	1013
GO:0015691 cadmium ion transport	4	0.00815198	0.192	1	Biological Process	GO:0015691	cadmium ion transport	0.000461771	0.00815198	0	4	4	4
GO:0023041 neuronal signal transduction	4	0.00815198	0.192	1	Biological Process	GO:0023041	neuronal signal transduction	0.000461771	0.00815198	1	3	4	4
GO:0032696 negative regulation of interleukin-13 production	4	0.00815198	0.192	1	Biological Process	GO:0032696	negative regulation of interleukin-13 production	0.000461771	0.00815198	1	3	4	4
GO:0070574 cadmium ion transmembrane transport	4	0.00815198	0.192	1	Biological Process	GO:0070574	cadmium ion transmembrane transport	0.000461771	0.00815198	0	4	4	4
GO:0050673 epithelial cell proliferation	64	0.00815198	3.065	0.22	Biological Process	GO:0050673	epithelial cell proliferation	0.000462608	0.00815198	53	11	64	291
GO:0072507 divalent inorganic cation homeostasis	58	0.00825596	2.778	0.225	Biological Process	GO:0072507	divalent inorganic cation homeostasis	0.000469437	0.00825596	32	26	58	258
GO:0051147 regulation of muscle cell differentiation	27	0.00828993	1.293	0.281	Biological Process	GO:0051147	regulation of muscle cell differentiation	0.0004723	0.00828993	24	3	27	96
GO:0023014 signal transduction by protein phosphorylation	99	0.00829451	4.741	0.202	Biological Process	GO:0023014	signal transduction by protein phosphorylation	0.000473492	0.00829451	71	28	99	491
GO:0071559 response to transforming growth factor beta	39	0.00899445	1.868	0.248	Biological Process	GO:0071559	response to transforming growth factor beta	0.000514879	0.00899445	31	8	39	157
GO:0003151 outflow tract morphogenesis	19	0.00899445	0.91	0.322	Biological Process	GO:0003151	outflow tract morphogenesis	0.00051738	0.00899445	19	0	19	59
GO:0033273 response to vitamin	8	0.00899445	0.383	0.533	Biological Process	GO:0033273	response to vitamin	0.000517492	0.00899445	5	3	8	15
GO:0072170 metanephric tubule development	8	0.00899445	0.383	0.533	Biological Process	GO:0072170	metanephric tubule development	0.000517492	0.00899445	7	1	8	15
GO:0031401 positive regulation of protein modification process	146	0.00919512	6.992	0.189	Biological Process	GO:0031401	positive regulation of protein modification process	0.000530071	0.00919512	101	45	146	772
GO:0055065 metal ion homeostasis	73	0.00921397	3.496	0.213	Biological Process	GO:0055065	metal ion homeostasis	0.000532192	0.00921397	39	34	73	343
GO:0060487 lung epithelial cell differentiation	10	0.00927029	0.479	0.455	Biological Process	GO:0060487	lung epithelial cell differentiation	0.000536487	0.00927029	9	1	10	22
GO:0007272 ensheathment of neurons	26	0.00946917	1.245	0.283	Biological Process	GO:0007272	ensheathment of neurons	0.000550009	0.00946917	20	6	26	92
GO:0014013 regulation of gliogenesis	22	0.00946917	1.054	0.301	Biological Process	GO:0014013	regulation of gliogenesis	0.000550125	0.00946917	17	5	22	73
GO:0050930 induction of positive chemotaxis	6	0.00954948	0.287	0.667	Biological Process	GO:0050930	induction of positive chemotaxis	0.000556937	0.00954948	6	0	6	9
GO:2000726 negative regulation of cardiac muscle cell differentiation	6	0.00954948	0.287	0.667	Biological Process	GO:2000726	negative regulation of cardiac muscle cell differentiation	0.000556937	0.00954948	6	0	6	9
GO:0050707 regulation of cytokine secretion	35	0.00961979	1.676	0.255	Biological Process	GO:0050707	regulation of cytokine secretion	0.000562118	0.00961979	18	17	35	137
GO:0048634 regulation of muscle organ development	27	0.00964215	1.293	0.278	Biological Process	GO:0048634	regulation of muscle organ development	0.000564508	0.00964215	26	1	27	97
GO:0042391 regulation of membrane potential	54	0.00977227	2.586	0.227	Biological Process	GO:0042391	regulation of membrane potential	0.000573224	0.00977227	41	13	54	238
GO:0042493 response to drug	87	0.00980568	4.167	0.205	Biological Process	GO:0042493	response to drug	0.000576286	0.00980568	56	31	87	424
GO:0035148 tube formation	33	0.00980999	1.58	0.26	Biological Process	GO:0035148	tube formation	0.000577642	0.00980999	29	4	33	127
GO:0034116 positive regulation of heterotypic cell-cell adhesion	7	0.00981966	0.335	0.583	Biological Process	GO:0034116	positive regulation of heterotypic cell-cell adhesion	0.000580395	0.00981966	5	2	7	12
GO:0097305 response to alcohol	29	0.00981966	1.389	0.271	Biological Process	GO:0097305	response to alcohol	0.000581522	0.00981966	25	4	29	107
GO:1990138 neuron projection extension	29	0.00981966	1.389	0.271	Biological Process	GO:1990138	neuron projection extension	0.000581522	0.00981966	23	6	29	107
GO:0042472 inner ear morphogenesis	23	0.00987904	1.102	0.295	Biological Process	GO:0042472	inner ear morphogenesis	0.000586148	0.00987904	21	2	23	78
GO:0065009 regulation of molecular function	293	0.00998095	14.033	0.174	Biological Process	GO:0065009	regulation of molecular function	0.000593316	0.00998095	213	80	293	1687
GO:0007431 salivary gland development	11	0.0100612	0.527	0.423	Biological Process	GO:0007431	salivary gland development	0.000602611	0.0100612	7	4	11	26
GO:0035116 embryonic hindlimb morphogenesis	11	0.0100612	0.527	0.423	Biological Process	GO:0035116	embryonic hindlimb morphogenesis	0.000602611	0.0100612	11	0	11	26
GO:0060603 mammary gland duct morphogenesis	11	0.0100612	0.527	0.423	Biological Process	GO:0060603	mammary gland duct morphogenesis	0.000602611	0.0100612	10	1	11	26
GO:1900006 positive regulation of dendrite development	11	0.0100612	0.527	0.423	Biological Process	GO:1900006	positive regulation of dendrite development	0.000602611	0.0100612	8	3	11	26
GO:0071560 cellular response to transforming growth factor beta stimulus	38	0.0100853	1.82	0.248	Biological Process	GO:0071560	cellular response to transforming growth factor beta stimulus	0.000605186	0.0100853	30	8	38	153
GO:0055006 cardiac cell development	14	0.0101734	0.67	0.368	Biological Process	GO:0055006	cardiac cell development	0.000612762	0.0101734	14	0	14	38
GO:0090183 regulation of kidney development	14	0.0101734	0.67	0.368	Biological Process	GO:0090183	regulation of kidney development	0.000612762	0.0101734	12	2	14	38
GO:0048678 response to axon injury	12	0.0103883	0.575	0.4	Biological Process	GO:0048678	response to axon injury	0.000631547	0.0103883	10	2	12	30
GO:0051646 mitochondrion localization	12	0.0103883	0.575	0.4	Biological Process	GO:0051646	mitochondrion localization	0.000631547	0.0103883	8	4	12	30
GO:0060071 Wnt signaling pathway, planar cell polarity pathway	12	0.0103883	0.575	0.4	Biological Process	GO:0060071	Wnt signaling pathway, planar cell polarity pathway	0.000631547	0.0103883	10	2	12	30
GO:0003197 endocardial cushion development	13	0.0103883	0.623	0.382	Biological Process	GO:0003197	endocardial cushion development	0.000632145	0.0103883	13	0	13	34
GO:2000826 regulation of heart morphogenesis	13	0.0103883	0.623	0.382	Biological Process	GO:2000826	regulation of heart morphogenesis	0.000632145	0.0103883	13	0	13	34
GO:0009893 positive regulation of metabolic process	411	0.0103883	19.684	0.168	Biological Process	GO:0009893	positive regulation of metabolic process	0.000632706	0.0103883	301	110	411	2444
GO:0031346 positive regulation of cell projection organization	54	0.0104409	2.586	0.226	Biological Process	GO:0031346	positive regulation of cell projection organization	0.000637081	0.0104409	45	9	54	239
GO:0003279 cardiac septum development	25	0.0104714	1.197	0.284	Biological Process	GO:0003279	cardiac septum development	0.000640123	0.0104714	25	0	25	88
GO:0000278 mitotic cell cycle	111	0.0105955	5.316	0.196	Biological Process	GO:0000278	mitotic cell cycle	0.000648897	0.0105955	53	58	111	566
GO:0045785 positive regulation of cell adhesion	63	0.010612	3.017	0.218	Biological Process	GO:0045785	positive regulation of cell adhesion	0.000651099	0.010612	47	16	63	289
GO:0045807 positive regulation of endocytosis	26	0.0107157	1.245	0.28	Biological Process	GO:0045807	positive regulation of endocytosis	0.00065867	0.0107157	14	12	26	93
GO:0002253 activation of immune response	69	0.0108772	3.305	0.214	Biological Process	GO:0002253	activation of immune response	0.000669819	0.0108772	44	25	69	323
GO:0072503 cellular divalent inorganic cation homeostasis	55	0.0108955	2.634	0.224	Biological Process	GO:0072503	cellular divalent inorganic cation homeostasis	0.000672172	0.0108955	30	25	55	245
GO:0006812 cation transport	140	0.0109272	6.705	0.189	Biological Process	GO:0006812	cation transport	0.000675351	0.0109272	94	46	140	740
GO:0010948 negative regulation of cell cycle process	37	0.0114885	1.772	0.248	Biological Process	GO:0010948	negative regulation of cell cycle process	0.000711469	0.0114885	18	19	37	149
GO:1990823 response to leukemia inhibitory factor	23	0.0114885	1.102	0.291	Biological Process	GO:1990823	response to leukemia inhibitory factor	0.000713914	0.0114885	16	7	23	79
GO:1990830 cellular response to leukemia inhibitory factor	23	0.0114885	1.102	0.291	Biological Process	GO:1990830	cellular response to leukemia inhibitory factor	0.000713914	0.0114885	16	7	23	79
GO:0010564 regulation of cell cycle process	87	0.0116609	4.167	0.204	Biological Process	GO:0010564	regulation of cell cycle process	0.000725937	0.0116609	50	37	87	427
GO:0048863 stem cell differentiation	36	0.0117044	1.724	0.25	Biological Process	GO:0048863	stem cell differentiation	0.000729961	0.0117044	33	3	36	144
GO:0050764 regulation of phagocytosis	18	0.0118097	0.862	0.321	Biological Process	GO:0050764	regulation of phagocytosis	0.000737858	0.0118097	8	10	18	56
GO:0051247 positive regulation of protein metabolic process	194	0.0118713	9.291	0.181	Biological Process	GO:0051247	positive regulation of protein metabolic process	0.000743038	0.0118713	133	61	194	1072
GO:0003205 cardiac chamber development	34	0.012167	1.628	0.254	Biological Process	GO:0003205	cardiac chamber development	0.000762915	0.012167	33	1	34	134
GO:0001817 regulation of cytokine production	97	0.0121975	4.646	0.2	Biological Process	GO:0001817	regulation of cytokine production	0.000766198	0.0121975	56	41	97	486
GO:0042552 myelination	25	0.012198	1.197	0.281	Biological Process	GO:0042552	myelination	0.000768215	0.012198	19	6	25	89
GO:0010812 negative regulation of cell-substrate adhesion	15	0.012198	0.718	0.349	Biological Process	GO:0010812	negative regulation of cell-substrate adhesion	0.000771715	0.012198	12	3	15	43
GO:0060688 regulation of morphogenesis of a branching structure	15	0.012198	0.718	0.349	Biological Process	GO:0060688	regulation of morphogenesis of a branching structure	0.000771715	0.012198	12	3	15	43
GO:1903510 mucopolysaccharide metabolic process	15	0.012198	0.718	0.349	Biological Process	GO:1903510	mucopolysaccharide metabolic process	0.000771715	0.012198	12	3	15	43
GO:0071840 cellular component organization or biogenesis	675	0.0123163	32.328	0.161	Biological Process	GO:0071840	cellular component organization or biogenesis	0.000780583	0.0123163	480	195	675	4181
GO:0070201 regulation of establishment of protein localization	93	0.0124116	4.454	0.201	Biological Process	GO:0070201	regulation of establishment of protein localization	0.000788014	0.0124116	55	38	93	463
GO:0006694 steroid biosynthetic process	27	0.0124915	1.293	0.273	Biological Process	GO:0006694	steroid biosynthetic process	0.000797237	0.0124915	16	11	27	99
GO:0022408 negative regulation of cell-cell adhesion	31	0.0124915	1.485	0.261	Biological Process	GO:0022408	negative regulation of cell-cell adhesion	0.000797298	0.0124915	20	11	31	119
GO:0048469 cell maturation	31	0.0124915	1.485	0.261	Biological Process	GO:0048469	cell maturation	0.000797298	0.0124915	22	9	31	119
GO:0065007 biological regulation	1404	0.0127895	67.241	0.154	Biological Process	GO:0065007	biological regulation	0.000817755	0.0127895	1009	395	1404	9136
GO:0060479 lung cell differentiation	10	0.0128832	0.479	0.435	Biological Process	GO:0060479	lung cell differentiation	0.000825198	0.0128832	9	1	10	23
GO:0045600 positive regulation of fat cell differentiation	17	0.0128884	0.814	0.327	Biological Process	GO:0045600	positive regulation of fat cell differentiation	0.000826977	0.0128884	14	3	17	52
GO:0016358 dendrite development	35	0.0133553	1.676	0.25	Biological Process	GO:0016358	dendrite development	0.000858435	0.0133553	27	8	35	140
GO:0051235 maintenance of location	52	0.0134852	2.49	0.225	Biological Process	GO:0051235	maintenance of location	0.000868303	0.0134852	31	21	52	231
GO:0031102 neuron projection regeneration	11	0.0136929	0.527	0.407	Biological Process	GO:0031102	neuron projection regeneration	0.000883212	0.0136929	9	2	11	27
GO:0030195 negative regulation of blood coagulation	12	0.0138146	0.575	0.387	Biological Process	GO:0030195	negative regulation of blood coagulation	0.00089417	0.0138146	6	6	12	31
GO:0090175 regulation of establishment of planar polarity	12	0.0138146	0.575	0.387	Biological Process	GO:0090175	regulation of establishment of planar polarity	0.00089417	0.0138146	10	2	12	31
GO:0071345 cellular response to cytokine stimulus	92	0.0138681	4.406	0.2	Biological Process	GO:0071345	cellular response to cytokine stimulus	0.000899933	0.0138681	71	21	92	459
GO:0014911 positive regulation of smooth muscle cell migration	8	0.0138681	0.383	0.5	Biological Process	GO:0014911	positive regulation of smooth muscle cell migration	0.00090231	0.0138681	7	1	8	16
GO:0072189 ureter development	8	0.0138681	0.383	0.5	Biological Process	GO:0072189	ureter development	0.00090231	0.0138681	8	0	8	16
GO:0010243 response to organonitrogen compound	93	0.0139594	4.454	0.2	Biological Process	GO:0010243	response to organonitrogen compound	0.000909814	0.0139594	54	39	93	465
GO:0008366 axon ensheathment	25	0.0140611	1.197	0.278	Biological Process	GO:0008366	axon ensheathment	0.000918023	0.0140611	19	6	25	90
GO:0045685 regulation of glial cell differentiation	16	0.014068	0.766	0.333	Biological Process	GO:0045685	regulation of glial cell differentiation	0.000920053	0.014068	12	4	16	48
GO:0014031 mesenchymal cell development	18	0.0142363	0.862	0.316	Biological Process	GO:0014031	mesenchymal cell development	0.000932665	0.0142363	16	2	18	57
GO:0071417 cellular response to organonitrogen compound	63	0.0143743	3.017	0.215	Biological Process	GO:0071417	cellular response to organonitrogen compound	0.000943316	0.0143743	38	25	63	293
GO:0007156 homophilic cell adhesion via plasma membrane adhesion molecules	28	0.0143796	1.341	0.267	Biological Process	GO:0007156	homophilic cell adhesion via plasma membrane adhesion molecules	0.000945279	0.0143796	24	4	28	105
GO:0015807 L-amino acid transport	21	0.0144966	1.006	0.296	Biological Process	GO:0015807	L-amino acid transport	0.000954894	0.0144966	11	10	21	71
GO:0090087 regulation of peptide transport	91	0.0144966	4.358	0.2	Biological Process	GO:0090087	regulation of peptide transport	0.000956229	0.0144966	55	36	91	454
GO:0032270 positive regulation of cellular protein metabolic process	180	0.0146134	8.621	0.182	Biological Process	GO:0032270	positive regulation of cellular protein metabolic process	0.00096558	0.0146134	124	56	180	991
GO:0060021 roof of mouth development	22	0.0151757	1.054	0.289	Biological Process	GO:0060021	roof of mouth development	0.00100444	0.0151757	22	0	22	76
GO:0090303 positive regulation of wound healing	15	0.0152957	0.718	0.341	Biological Process	GO:0090303	positive regulation of wound healing	0.0010141	0.0152957	6	9	15	44
GO:0051726 regulation of cell cycle	133	0.0153977	6.37	0.189	Biological Process	GO:0051726	regulation of cell cycle	0.00102352	0.0153977	79	54	133	705
GO:0008593 regulation of Notch signaling pathway	19	0.0153977	0.91	0.306	Biological Process	GO:0008593	regulation of Notch signaling pathway	0.00102432	0.0153977	16	3	19	62
GO:0006575 cellular modified amino acid metabolic process	33	0.015513	1.58	0.252	Biological Process	GO:0006575	cellular modified amino acid metabolic process	0.00103373	0.015513	18	15	33	131
GO:2000181 negative regulation of blood vessel morphogenesis	23	0.0156309	1.102	0.284	Biological Process	GO:2000181	negative regulation of blood vessel morphogenesis	0.00104335	0.0156309	21	2	23	81
GO:0043065 positive regulation of apoptotic process	77	0.0157035	3.688	0.206	Biological Process	GO:0043065	positive regulation of apoptotic process	0.00104996	0.0157035	59	18	77	374
GO:0045667 regulation of osteoblast differentiation	25	0.0158953	1.197	0.275	Biological Process	GO:0045667	regulation of osteoblast differentiation	0.00109251	0.0158953	21	4	25	91
GO:0003129 heart induction	5	0.0158953	0.239	0.714	Biological Process	GO:0003129	heart induction	0.00109534	0.0158953	5	0	5	7
GO:0006704 glucocorticoid biosynthetic process	5	0.0158953	0.239	0.714	Biological Process	GO:0006704	glucocorticoid biosynthetic process	0.00109534	0.0158953	4	1	5	7
GO:0006705 mineralocorticoid biosynthetic process	5	0.0158953	0.239	0.714	Biological Process	GO:0006705	mineralocorticoid biosynthetic process	0.00109534	0.0158953	5	0	5	7
GO:0008212 mineralocorticoid metabolic process	5	0.0158953	0.239	0.714	Biological Process	GO:0008212	mineralocorticoid metabolic process	0.00109534	0.0158953	5	0	5	7
GO:0032341 aldosterone metabolic process	5	0.0158953	0.239	0.714	Biological Process	GO:0032341	aldosterone metabolic process	0.00109534	0.0158953	5	0	5	7
GO:0032342 aldosterone biosynthetic process	5	0.0158953	0.239	0.714	Biological Process	GO:0032342	aldosterone biosynthetic process	0.00109534	0.0158953	5	0	5	7
GO:0032493 response to bacterial lipoprotein	5	0.0158953	0.239	0.714	Biological Process	GO:0032493	response to bacterial lipoprotein	0.00109534	0.0158953	1	4	5	7
GO:0043569 negative regulation of insulin-like growth factor receptor signaling pathway	5	0.0158953	0.239	0.714	Biological Process	GO:0043569	negative regulation of insulin-like growth factor receptor signaling pathway	0.00109534	0.0158953	5	0	5	7
GO:0048251 elastic fiber assembly	5	0.0158953	0.239	0.714	Biological Process	GO:0048251	elastic fiber assembly	0.00109534	0.0158953	5	0	5	7
GO:0060872 semicircular canal development	5	0.0158953	0.239	0.714	Biological Process	GO:0060872	semicircular canal development	0.00109534	0.0158953	5	0	5	7
GO:0070314 G1 to G0 transition	5	0.0158953	0.239	0.714	Biological Process	GO:0070314	G1 to G0 transition	0.00109534	0.0158953	3	2	5	7
GO:0072173 metanephric tubule morphogenesis	5	0.0158953	0.239	0.714	Biological Process	GO:0072173	metanephric tubule morphogenesis	0.00109534	0.0158953	5	0	5	7
GO:0072197 ureter morphogenesis	5	0.0158953	0.239	0.714	Biological Process	GO:0072197	ureter morphogenesis	0.00109534	0.0158953	5	0	5	7
GO:0097084 vascular smooth muscle cell development	5	0.0158953	0.239	0.714	Biological Process	GO:0097084	vascular smooth muscle cell development	0.00109534	0.0158953	5	0	5	7
GO:1901201 regulation of extracellular matrix assembly	5	0.0158953	0.239	0.714	Biological Process	GO:1901201	regulation of extracellular matrix assembly	0.00109534	0.0158953	5	0	5	7
GO:0003128 heart field specification	7	0.0158953	0.335	0.538	Biological Process	GO:0003128	heart field specification	0.00109851	0.0158953	7	0	7	13
GO:0060572 morphogenesis of an epithelial bud	7	0.0158953	0.335	0.538	Biological Process	GO:0060572	morphogenesis of an epithelial bud	0.00109851	0.0158953	7	0	7	13
GO:0072111 cell proliferation involved in kidney development	7	0.0158953	0.335	0.538	Biological Process	GO:0072111	cell proliferation involved in kidney development	0.00109851	0.0158953	7	0	7	13
GO:0072234 metanephric nephron tubule development	7	0.0158953	0.335	0.538	Biological Process	GO:0072234	metanephric nephron tubule development	0.00109851	0.0158953	6	1	7	13
GO:0007215 glutamate receptor signaling pathway	14	0.0159285	0.67	0.35	Biological Process	GO:0007215	glutamate receptor signaling pathway	0.00110438	0.0159285	13	1	14	40
GO:0021545 cranial nerve development	14	0.0159285	0.67	0.35	Biological Process	GO:0021545	cranial nerve development	0.00110438	0.0159285	12	2	14	40
GO:0014002 astrocyte development	9	0.0160113	0.431	0.45	Biological Process	GO:0014002	astrocyte development	0.00111732	0.0160113	7	2	9	20
GO:0060669 embryonic placenta morphogenesis	9	0.0160113	0.431	0.45	Biological Process	GO:0060669	embryonic placenta morphogenesis	0.00111732	0.0160113	6	3	9	20
GO:0061311 cell surface receptor signaling pathway involved in heart development	9	0.0160113	0.431	0.45	Biological Process	GO:0061311	cell surface receptor signaling pathway involved in heart development	0.00111732	0.0160113	9	0	9	20
GO:2000725 regulation of cardiac muscle cell differentiation	9	0.0160113	0.431	0.45	Biological Process	GO:2000725	regulation of cardiac muscle cell differentiation	0.00111732	0.0160113	9	0	9	20
GO:0045778 positive regulation of ossification	21	0.0166651	1.006	0.292	Biological Process	GO:0045778	positive regulation of ossification	0.00116482	0.0166651	17	4	21	72
GO:0001738 morphogenesis of a polarized epithelium	18	0.0167086	0.862	0.31	Biological Process	GO:0001738	morphogenesis of a polarized epithelium	0.00116973	0.0167086	15	3	18	58
GO:0033559 unsaturated fatty acid metabolic process	16	0.0168008	0.766	0.327	Biological Process	GO:0033559	unsaturated fatty acid metabolic process	0.0011827	0.0168008	12	4	16	49
GO:0050819 negative regulation of coagulation	13	0.0168008	0.623	0.361	Biological Process	GO:0050819	negative regulation of coagulation	0.00118374	0.0168008	6	7	13	36
GO:0060042 retina morphogenesis in camera-type eye	13	0.0168008	0.623	0.361	Biological Process	GO:0060042	retina morphogenesis in camera-type eye	0.00118374	0.0168008	9	4	13	36
GO:0060428 lung epithelium development	13	0.0168008	0.623	0.361	Biological Process	GO:0060428	lung epithelium development	0.00118374	0.0168008	12	1	13	36
GO:0051480 regulation of cytosolic calcium ion concentration	37	0.0170218	1.772	0.242	Biological Process	GO:0051480	regulation of cytosolic calcium ion concentration	0.00120122	0.0170218	21	16	37	153
GO:0050730 regulation of peptidyl-tyrosine phosphorylation	40	0.0171143	1.916	0.237	Biological Process	GO:0050730	regulation of peptidyl-tyrosine phosphorylation	0.00121277	0.0171143	31	9	40	169
GO:0033690 positive regulation of osteoblast proliferation	6	0.0171143	0.287	0.6	Biological Process	GO:0033690	positive regulation of osteoblast proliferation	0.00121929	0.0171143	3	3	6	10
GO:0034698 response to gonadotropin	6	0.0171143	0.287	0.6	Biological Process	GO:0034698	response to gonadotropin	0.00121929	0.0171143	5	1	6	10
GO:0043691 reverse cholesterol transport	6	0.0171143	0.287	0.6	Biological Process	GO:0043691	reverse cholesterol transport	0.00121929	0.0171143	3	3	6	10
GO:0060601 lateral sprouting from an epithelium	6	0.0171143	0.287	0.6	Biological Process	GO:0060601	lateral sprouting from an epithelium	0.00121929	0.0171143	6	0	6	10
GO:0072109 glomerular mesangium development	6	0.0171143	0.287	0.6	Biological Process	GO:0072109	glomerular mesangium development	0.00121929	0.0171143	5	1	6	10
GO:0006693 prostaglandin metabolic process	10	0.0172125	0.479	0.417	Biological Process	GO:0006693	prostaglandin metabolic process	0.00123016	0.0172125	7	3	10	24
GO:1905332 positive regulation of morphogenesis of an epithelium	10	0.0172125	0.479	0.417	Biological Process	GO:1905332	positive regulation of morphogenesis of an epithelium	0.00123016	0.0172125	8	2	10	24
GO:0050678 regulation of epithelial cell proliferation	53	0.0172702	2.538	0.221	Biological Process	GO:0050678	regulation of epithelial cell proliferation	0.00123622	0.0172702	43	10	53	240
GO:0014910 regulation of smooth muscle cell migration	12	0.0173201	0.575	0.375	Biological Process	GO:0014910	regulation of smooth muscle cell migration	0.00124174	0.0173201	10	2	12	32
GO:0014070 response to organic cyclic compound	78	0.0173947	3.736	0.204	Biological Process	GO:0014070	response to organic cyclic compound	0.00124904	0.0173947	53	25	78	382
GO:0010770 positive regulation of cell morphogenesis involved in differentiation	23	0.0174126	1.102	0.28	Biological Process	GO:0010770	positive regulation of cell morphogenesis involved in differentiation	0.00125228	0.0174126	20	3	23	82
GO:0000280 nuclear division	61	0.0175783	2.921	0.214	Biological Process	GO:0000280	nuclear division	0.00126656	0.0175783	25	36	61	285
GO:0030279 negative regulation of ossification	19	0.0175783	0.91	0.302	Biological Process	GO:0030279	negative regulation of ossification	0.00126815	0.0175783	17	2	19	63
GO:0090288 negative regulation of cellular response to growth factor stimulus	29	0.0177398	1.389	0.259	Biological Process	GO:0090288	negative regulation of cellular response to growth factor stimulus	0.00128179	0.0177398	26	3	29	112
GO:0002065 columnar/cuboidal epithelial cell differentiation	26	0.0179961	1.245	0.268	Biological Process	GO:0002065	columnar/cuboidal epithelial cell differentiation	0.00130234	0.0179961	24	2	26	97
GO:0001658 branching involved in ureteric bud morphogenesis	15	0.0181797	0.718	0.333	Biological Process	GO:0001658	branching involved in ureteric bud morphogenesis	0.00131766	0.0181797	15	0	15	45
GO:0001666 response to hypoxia	34	0.0182362	1.628	0.246	Biological Process	GO:0001666	response to hypoxia	0.00132381	0.0182362	25	9	34	138
GO:0016049 cell growth	60	0.0184471	2.874	0.214	Biological Process	GO:0016049	cell growth	0.00134119	0.0184471	47	13	60	280
GO:0007219 Notch signaling pathway	31	0.0196605	1.485	0.252	Biological Process	GO:0007219	Notch signaling pathway	0.00143162	0.0196605	26	5	31	123
GO:0080134 regulation of response to stress	172	0.019788	8.238	0.181	Biological Process	GO:0080134	regulation of response to stress	0.00144313	0.019788	98	74	172	950
GO:0045661 regulation of myoblast differentiation	14	0.0199013	0.67	0.341	Biological Process	GO:0045661	regulation of myoblast differentiation	0.00145363	0.0199013	13	1	14	41
GO:0032147 activation of protein kinase activity	35	0.0199829	1.676	0.243	Biological Process	GO:0032147	activation of protein kinase activity	0.00146184	0.0199829	24	11	35	144
GO:0008207 C21-steroid hormone metabolic process	8	0.0201325	0.383	0.471	Biological Process	GO:0008207	C21-steroid hormone metabolic process	0.00148636	0.0201325	6	2	8	17
GO:0033688 regulation of osteoblast proliferation	8	0.0201325	0.383	0.471	Biological Process	GO:0033688	regulation of osteoblast proliferation	0.00148636	0.0201325	5	3	8	17
GO:0045940 positive regulation of steroid metabolic process	8	0.0201325	0.383	0.471	Biological Process	GO:0045940	positive regulation of steroid metabolic process	0.00148636	0.0201325	5	3	8	17
GO:0060602 branch elongation of an epithelium	8	0.0201325	0.383	0.471	Biological Process	GO:0060602	branch elongation of an epithelium	0.00148636	0.0201325	8	0	8	17
GO:0060713 labyrinthine layer morphogenesis	8	0.0201325	0.383	0.471	Biological Process	GO:0060713	labyrinthine layer morphogenesis	0.00148636	0.0201325	5	3	8	17
GO:0072079 nephron tubule formation	8	0.0201325	0.383	0.471	Biological Process	GO:0072079	nephron tubule formation	0.00148636	0.0201325	8	0	8	17
GO:0002688 regulation of leukocyte chemotaxis	23	0.0202346	1.102	0.277	Biological Process	GO:0002688	regulation of leukocyte chemotaxis	0.00149617	0.0202346	19	4	23	83
GO:0048706 embryonic skeletal system development	28	0.0203638	1.341	0.259	Biological Process	GO:0048706	embryonic skeletal system development	0.00150801	0.0203638	27	1	28	108
GO:0036293 response to decreased oxygen levels	34	0.0203669	1.628	0.245	Biological Process	GO:0036293	response to decreased oxygen levels	0.00151052	0.0203669	25	9	34	139
GO:0009617 response to bacterium	68	0.0206091	3.257	0.208	Biological Process	GO:0009617	response to bacterium	0.0015308	0.0206091	37	31	68	327
GO:0043009 chordate embryonic development	106	0.021047	5.077	0.193	Biological Process	GO:0043009	chordate embryonic development	0.00156569	0.021047	86	20	106	550
GO:0000122 negative regulation of transcription by RNA polymerase II	112	0.0211597	5.364	0.191	Biological Process	GO:0000122	negative regulation of transcription by RNA polymerase II	0.00157646	0.0211597	95	17	112	586
GO:0014909 smooth muscle cell migration	13	0.021188	0.623	0.351	Biological Process	GO:0014909	smooth muscle cell migration	0.00158297	0.021188	11	2	13	37
GO:0003006 developmental process involved in reproduction	93	0.021188	4.454	0.197	Biological Process	GO:0003006	developmental process involved in reproduction	0.00158332	0.021188	74	19	93	473
GO:0046578 regulation of Ras protein signal transduction	31	0.0219943	1.485	0.25	Biological Process	GO:0046578	regulation of Ras protein signal transduction	0.00164605	0.0219943	24	7	31	124
GO:0010771 negative regulation of cell morphogenesis involved in differentiation	15	0.0224658	0.718	0.326	Biological Process	GO:0010771	negative regulation of cell morphogenesis involved in differentiation	0.00169395	0.0224658	11	4	15	46
GO:0034103 regulation of tissue remodeling	15	0.0224658	0.718	0.326	Biological Process	GO:0034103	regulation of tissue remodeling	0.00169395	0.0224658	7	8	15	46
GO:0045844 positive regulation of striated muscle tissue development	15	0.0224658	0.718	0.326	Biological Process	GO:0045844	positive regulation of striated muscle tissue development	0.00169395	0.0224658	15	0	15	46
GO:0048636 positive regulation of muscle organ development	15	0.0224658	0.718	0.326	Biological Process	GO:0048636	positive regulation of muscle organ development	0.00169395	0.0224658	15	0	15	46
GO:0050922 negative regulation of chemotaxis	12	0.0224658	0.575	0.364	Biological Process	GO:0050922	negative regulation of chemotaxis	0.00169396	0.0224658	10	2	12	33
GO:0023061 signal release	59	0.0224825	2.826	0.213	Biological Process	GO:0023061	signal release	0.00169854	0.0224825	42	17	59	277
GO:0007622 rhythmic behavior	9	0.0224825	0.431	0.429	Biological Process	GO:0007622	rhythmic behavior	0.0017028	0.0224825	7	2	9	21
GO:0042481 regulation of odontogenesis	9	0.0224825	0.431	0.429	Biological Process	GO:0042481	regulation of odontogenesis	0.0017028	0.0224825	8	1	9	21
GO:0048285 organelle fission	66	0.0227327	3.161	0.208	Biological Process	GO:0048285	organelle fission	0.0017243	0.0227327	28	38	66	317
GO:0050795 regulation of behavior	11	0.0232887	0.527	0.379	Biological Process	GO:0050795	regulation of behavior	0.00176909	0.0232887	7	4	11	29
GO:0006692 prostanoid metabolic process	10	0.0234071	0.479	0.4	Biological Process	GO:0006692	prostanoid metabolic process	0.00178335	0.0234071	7	3	10	25
GO:0021602 cranial nerve morphogenesis	10	0.0234071	0.479	0.4	Biological Process	GO:0021602	cranial nerve morphogenesis	0.00178335	0.0234071	9	1	10	25
GO:0008217 regulation of blood pressure	25	0.0235667	1.197	0.266	Biological Process	GO:0008217	regulation of blood pressure	0.00179816	0.0235667	18	7	25	94
GO:0051338 regulation of transferase activity	109	0.0245591	5.22	0.191	Biological Process	GO:0051338	regulation of transferase activity	0.00188649	0.0245591	81	28	109	571
GO:0019220 regulation of phosphate metabolic process	200	0.0245591	9.579	0.177	Biological Process	GO:0019220	regulation of phosphate metabolic process	0.00188711	0.0245591	141	59	200	1130
GO:0051174 regulation of phosphorus metabolic process	200	0.0245591	9.579	0.177	Biological Process	GO:0051174	regulation of phosphorus metabolic process	0.00188711	0.0245591	141	59	200	1130
GO:0071772 response to BMP	31	0.0245591	1.485	0.248	Biological Process	GO:0071772	response to BMP	0.00188768	0.0245591	28	3	31	125
GO:0071773 cellular response to BMP stimulus	31	0.0245591	1.485	0.248	Biological Process	GO:0071773	cellular response to BMP stimulus	0.00188768	0.0245591	28	3	31	125
GO:0050794 regulation of cellular process	1258	0.0246481	60.249	0.154	Biological Process	GO:0050794	regulation of cellular process	0.00189729	0.0246481	919	339	1258	8162
GO:0055024 regulation of cardiac muscle tissue development	16	0.0246507	0.766	0.314	Biological Process	GO:0055024	regulation of cardiac muscle tissue development	0.00190026	0.0246507	16	0	16	51
GO:0030203 glycosaminoglycan metabolic process	19	0.0246513	0.91	0.292	Biological Process	GO:0030203	glycosaminoglycan metabolic process	0.00190606	0.0246513	14	5	19	65
GO:0002689 negative regulation of leukocyte chemotaxis	7	0.0246513	0.335	0.5	Biological Process	GO:0002689	negative regulation of leukocyte chemotaxis	0.00191992	0.0246513	6	1	7	14
GO:0021783 preganglionic parasympathetic fiber development	7	0.0246513	0.335	0.5	Biological Process	GO:0021783	preganglionic parasympathetic fiber development	0.00191992	0.0246513	6	1	7	14
GO:0032616 interleukin-13 production	7	0.0246513	0.335	0.5	Biological Process	GO:0032616	interleukin-13 production	0.00191992	0.0246513	3	4	7	14
GO:0050927 positive regulation of positive chemotaxis	7	0.0246513	0.335	0.5	Biological Process	GO:0050927	positive regulation of positive chemotaxis	0.00191992	0.0246513	7	0	7	14
GO:0090136 epithelial cell-cell adhesion	7	0.0246513	0.335	0.5	Biological Process	GO:0090136	epithelial cell-cell adhesion	0.00191992	0.0246513	7	0	7	14
GO:1990000 amyloid fibril formation	7	0.0246513	0.335	0.5	Biological Process	GO:1990000	amyloid fibril formation	0.00191992	0.0246513	2	5	7	14
GO:0055074 calcium ion homeostasis	52	0.0246513	2.49	0.218	Biological Process	GO:0055074	calcium ion homeostasis	0.00192246	0.0246513	30	22	52	239
GO:0006874 cellular calcium ion homeostasis	50	0.0249811	2.395	0.219	Biological Process	GO:0006874	cellular calcium ion homeostasis	0.00195099	0.0249811	29	21	50	228
GO:0007049 cell cycle	181	0.025441	8.669	0.179	Biological Process	GO:0007049	cell cycle	0.00201333	0.025441	103	78	181	1013
GO:0003308 negative regulation of Wnt signaling pathway involved in heart development	4	0.025441	0.192	0.8	Biological Process	GO:0003308	negative regulation of Wnt signaling pathway involved in heart development	0.00203837	0.025441	4	0	4	5
GO:0006828 manganese ion transport	4	0.025441	0.192	0.8	Biological Process	GO:0006828	manganese ion transport	0.00203837	0.025441	0	4	4	5
GO:0021563 glossopharyngeal nerve development	4	0.025441	0.192	0.8	Biological Process	GO:0021563	glossopharyngeal nerve development	0.00203837	0.025441	4	0	4	5
GO:0032354 response to follicle-stimulating hormone	4	0.025441	0.192	0.8	Biological Process	GO:0032354	response to follicle-stimulating hormone	0.00203837	0.025441	4	0	4	5
GO:0034650 cortisol metabolic process	4	0.025441	0.192	0.8	Biological Process	GO:0034650	cortisol metabolic process	0.00203837	0.025441	4	0	4	5
GO:0034651 cortisol biosynthetic process	4	0.025441	0.192	0.8	Biological Process	GO:0034651	cortisol biosynthetic process	0.00203837	0.025441	4	0	4	5
GO:0038031 non-canonical Wnt signaling pathway via JNK cascade	4	0.025441	0.192	0.8	Biological Process	GO:0038031	non-canonical Wnt signaling pathway via JNK cascade	0.00203837	0.025441	4	0	4	5
GO:0060027 convergent extension involved in gastrulation	4	0.025441	0.192	0.8	Biological Process	GO:0060027	convergent extension involved in gastrulation	0.00203837	0.025441	4	0	4	5
GO:0060437 lung growth	4	0.025441	0.192	0.8	Biological Process	GO:0060437	lung growth	0.00203837	0.025441	3	1	4	5
GO:0060592 mammary gland formation	4	0.025441	0.192	0.8	Biological Process	GO:0060592	mammary gland formation	0.00203837	0.025441	4	0	4	5
GO:0061181 regulation of chondrocyte development	4	0.025441	0.192	0.8	Biological Process	GO:0061181	regulation of chondrocyte development	0.00203837	0.025441	3	1	4	5
GO:0061643 chemorepulsion of axon	4	0.025441	0.192	0.8	Biological Process	GO:0061643	chemorepulsion of axon	0.00203837	0.025441	4	0	4	5
GO:0070278 extracellular matrix constituent secretion	4	0.025441	0.192	0.8	Biological Process	GO:0070278	extracellular matrix constituent secretion	0.00203837	0.025441	3	1	4	5
GO:0071493 cellular response to UV-B	4	0.025441	0.192	0.8	Biological Process	GO:0071493	cellular response to UV-B	0.00203837	0.025441	3	1	4	5
GO:0072143 mesangial cell development	4	0.025441	0.192	0.8	Biological Process	GO:0072143	mesangial cell development	0.00203837	0.025441	3	1	4	5
GO:0072282 metanephric nephron tubule morphogenesis	4	0.025441	0.192	0.8	Biological Process	GO:0072282	metanephric nephron tubule morphogenesis	0.00203837	0.025441	4	0	4	5
GO:1902645 tertiary alcohol biosynthetic process	4	0.025441	0.192	0.8	Biological Process	GO:1902645	tertiary alcohol biosynthetic process	0.00203837	0.025441	4	0	4	5
GO:0016525 negative regulation of angiogenesis	22	0.0259811	1.054	0.275	Biological Process	GO:0016525	negative regulation of angiogenesis	0.00208597	0.0259811	20	2	22	80
GO:0072132 mesenchyme morphogenesis	13	0.0259811	0.623	0.342	Biological Process	GO:0072132	mesenchyme morphogenesis	0.00208748	0.0259811	13	0	13	38
GO:0014812 muscle cell migration	15	0.0267197	0.718	0.319	Biological Process	GO:0014812	muscle cell migration	0.00215583	0.0267197	13	2	15	47
GO:0048008 platelet-derived growth factor receptor signaling pathway	15	0.0267197	0.718	0.319	Biological Process	GO:0048008	platelet-derived growth factor receptor signaling pathway	0.00215583	0.0267197	13	2	15	47
GO:1901863 positive regulation of muscle tissue development	15	0.0267197	0.718	0.319	Biological Process	GO:1901863	positive regulation of muscle tissue development	0.00215583	0.0267197	15	0	15	47
GO:0043549 regulation of kinase activity	97	0.0276257	4.646	0.193	Biological Process	GO:0043549	regulation of kinase activity	0.00223203	0.0276257	72	25	97	502
GO:0009792 embryo development ending in birth or egg hatching	106	0.0278975	5.077	0.191	Biological Process	GO:0009792	embryo development ending in birth or egg hatching	0.00225713	0.0278975	86	20	106	556
GO:0030837 negative regulation of actin filament polymerization	12	0.0280174	0.575	0.353	Biological Process	GO:0030837	negative regulation of actin filament polymerization	0.00227313	0.0280174	9	3	12	34
GO:0035137 hindlimb morphogenesis	12	0.0280174	0.575	0.353	Biological Process	GO:0035137	hindlimb morphogenesis	0.00227313	0.0280174	12	0	12	34
GO:0042474 middle ear morphogenesis	8	0.0287277	0.383	0.444	Biological Process	GO:0042474	middle ear morphogenesis	0.00233398	0.0287277	8	0	8	18
GO:0072175 epithelial tube formation	28	0.0287467	1.341	0.252	Biological Process	GO:0072175	epithelial tube formation	0.00233876	0.0287467	24	4	28	111
GO:0034505 tooth mineralization	6	0.0287671	0.287	0.545	Biological Process	GO:0034505	tooth mineralization	0.00235011	0.0287671	2	4	6	11
GO:0042487 regulation of odontogenesis of dentin-containing tooth	6	0.0287671	0.287	0.545	Biological Process	GO:0042487	regulation of odontogenesis of dentin-containing tooth	0.00235011	0.0287671	5	1	6	11
GO:0072224 metanephric glomerulus development	6	0.0287671	0.287	0.545	Biological Process	GO:0072224	metanephric glomerulus development	0.00235011	0.0287671	6	0	6	11
GO:0006865 amino acid transport	27	0.0291863	1.293	0.255	Biological Process	GO:0006865	amino acid transport	0.00238765	0.0291863	14	13	27	106
GO:0050776 regulation of immune response	105	0.0292498	5.029	0.191	Biological Process	GO:0050776	regulation of immune response	0.00239613	0.0292498	63	42	105	551
GO:0072593 reactive oxygen species metabolic process	46	0.0295135	2.203	0.221	Biological Process	GO:0072593	reactive oxygen species metabolic process	0.00242457	0.0295135	31	15	46	208
GO:0030850 prostate gland development	11	0.0295135	0.527	0.367	Biological Process	GO:0030850	prostate gland development	0.00242767	0.0295135	11	0	11	30
GO:0050771 negative regulation of axonogenesis	11	0.0295135	0.527	0.367	Biological Process	GO:0050771	negative regulation of axonogenesis	0.00242767	0.0295135	7	4	11	30
GO:0045930 negative regulation of mitotic cell cycle	37	0.0301286	1.772	0.233	Biological Process	GO:0045930	negative regulation of mitotic cell cycle	0.00248166	0.0301286	18	19	37	159
GO:0033687 osteoblast proliferation	9	0.0304026	0.431	0.409	Biological Process	GO:0033687	osteoblast proliferation	0.00251025	0.0304026	6	3	9	22
GO:0010837 regulation of keratinocyte proliferation	10	0.0304026	0.479	0.385	Biological Process	GO:0010837	regulation of keratinocyte proliferation	0.00252131	0.0304026	8	2	10	26
GO:0045687 positive regulation of glial cell differentiation	10	0.0304026	0.479	0.385	Biological Process	GO:0045687	positive regulation of glial cell differentiation	0.00252131	0.0304026	8	2	10	26
GO:0048713 regulation of oligodendrocyte differentiation	10	0.0304026	0.479	0.385	Biological Process	GO:0048713	regulation of oligodendrocyte differentiation	0.00252131	0.0304026	8	2	10	26
GO:0050918 positive chemotaxis	10	0.0304026	0.479	0.385	Biological Process	GO:0050918	positive chemotaxis	0.00252131	0.0304026	10	0	10	26
GO:0031325 positive regulation of cellular metabolic process	373	0.0304272	17.864	0.166	Biological Process	GO:0031325	positive regulation of cellular metabolic process	0.00252677	0.0304272	272	101	373	2242
GO:0050848 regulation of calcium-mediated signaling	17	0.030504	0.814	0.298	Biological Process	GO:0050848	regulation of calcium-mediated signaling	0.00255564	0.030504	13	4	17	57
GO:0061035 regulation of cartilage development	17	0.030504	0.814	0.298	Biological Process	GO:0061035	regulation of cartilage development	0.00255564	0.030504	15	2	17	57
GO:0034309 primary alcohol biosynthetic process	5	0.030504	0.239	0.625	Biological Process	GO:0034309	primary alcohol biosynthetic process	0.00256743	0.030504	5	0	5	8
GO:0034616 response to laminar fluid shear stress	5	0.030504	0.239	0.625	Biological Process	GO:0034616	response to laminar fluid shear stress	0.00256743	0.030504	4	1	5	8
GO:0060513 prostatic bud formation	5	0.030504	0.239	0.625	Biological Process	GO:0060513	prostatic bud formation	0.00256743	0.030504	5	0	5	8
GO:0061307 cardiac neural crest cell differentiation involved in heart development	5	0.030504	0.239	0.625	Biological Process	GO:0061307	cardiac neural crest cell differentiation involved in heart development	0.00256743	0.030504	5	0	5	8
GO:0061308 cardiac neural crest cell development involved in heart development	5	0.030504	0.239	0.625	Biological Process	GO:0061308	cardiac neural crest cell development involved in heart development	0.00256743	0.030504	5	0	5	8
GO:0071371 cellular response to gonadotropin stimulus	5	0.030504	0.239	0.625	Biological Process	GO:0071371	cellular response to gonadotropin stimulus	0.00256743	0.030504	4	1	5	8
GO:0071639 positive regulation of monocyte chemotactic protein-1 production	5	0.030504	0.239	0.625	Biological Process	GO:0071639	positive regulation of monocyte chemotactic protein-1 production	0.00256743	0.030504	3	2	5	8
GO:0072497 mesenchymal stem cell differentiation	5	0.030504	0.239	0.625	Biological Process	GO:0072497	mesenchymal stem cell differentiation	0.00256743	0.030504	5	0	5	8
GO:0050778 positive regulation of immune response	86	0.0307231	4.119	0.196	Biological Process	GO:0050778	positive regulation of immune response	0.00258932	0.0307231	54	32	86	439
GO:0033002 muscle cell proliferation	29	0.0310404	1.389	0.248	Biological Process	GO:0033002	muscle cell proliferation	0.00261955	0.0310404	26	3	29	117
GO:0045892 negative regulation of transcription, DNA-templated	150	0.0314246	7.184	0.181	Biological Process	GO:0045892	negative regulation of transcription, DNA-templated	0.0026555	0.0314246	130	20	150	827
GO:0014015 positive regulation of gliogenesis	13	0.032068	0.623	0.333	Biological Process	GO:0014015	positive regulation of gliogenesis	0.00271707	0.032068	11	2	13	39
GO:1900024 regulation of substrate adhesion-dependent cell spreading	13	0.032068	0.623	0.333	Biological Process	GO:1900024	regulation of substrate adhesion-dependent cell spreading	0.00271707	0.032068	12	1	13	39
GO:0001838 embryonic epithelial tube formation	27	0.0324901	1.293	0.252	Biological Process	GO:0001838	embryonic epithelial tube formation	0.00275649	0.0324901	23	4	27	107
GO:0050865 regulation of cell activation	77	0.0326403	3.688	0.199	Biological Process	GO:0050865	regulation of cell activation	0.0027729	0.0326403	49	28	77	387
GO:0060348 bone development	37	0.0327065	1.772	0.231	Biological Process	GO:0060348	bone development	0.00278221	0.0327065	32	5	37	160
GO:0009892 negative regulation of metabolic process	320	0.0327591	15.326	0.168	Biological Process	GO:0009892	negative regulation of metabolic process	0.00279036	0.0327591	250	70	320	1903
GO:1903047 mitotic cell cycle process	90	0.0330144	4.31	0.194	Biological Process	GO:1903047	mitotic cell cycle process	0.00281582	0.0330144	40	50	90	464
GO:0140014 mitotic nuclear division	43	0.0333184	2.059	0.223	Biological Process	GO:0140014	mitotic nuclear division	0.00284549	0.0333184	16	27	43	193
GO:0051963 regulation of synapse assembly	20	0.033502	0.958	0.278	Biological Process	GO:0051963	regulation of synapse assembly	0.00286493	0.033502	20	0	20	72
GO:0014065 phosphatidylinositol 3-kinase signaling	24	0.0338423	1.149	0.261	Biological Process	GO:0014065	phosphatidylinositol 3-kinase signaling	0.00289783	0.0338423	19	5	24	92
GO:0022402 cell cycle process	144	0.034055	6.897	0.182	Biological Process	GO:0022402	cell cycle process	0.00291988	0.034055	80	64	144	792
GO:0035023 regulation of Rho protein signal transduction	16	0.0343582	0.766	0.302	Biological Process	GO:0035023	regulation of Rho protein signal transduction	0.00294973	0.0343582	13	3	16	53
GO:0051716 cellular response to stimulus	859	0.0348086	41.14	0.157	Biological Process	GO:0051716	cellular response to stimulus	0.00299231	0.0348086	625	234	859	5467
GO:0019730 antimicrobial humoral response	12	0.0348096	0.575	0.343	Biological Process	GO:0019730	antimicrobial humoral response	0.00300413	0.0348096	8	4	12	35
GO:0071675 regulation of mononuclear cell migration	12	0.0348096	0.575	0.343	Biological Process	GO:0071675	regulation of mononuclear cell migration	0.00300413	0.0348096	10	2	12	35
GO:1901862 negative regulation of muscle tissue development	12	0.0348096	0.575	0.343	Biological Process	GO:1901862	negative regulation of muscle tissue development	0.00300413	0.0348096	12	0	12	35
GO:1903507 negative regulation of nucleic acid-templated transcription	150	0.0348443	7.184	0.181	Biological Process	GO:1903507	negative regulation of nucleic acid-templated transcription	0.00306364	0.0348443	130	20	150	830
GO:0001775 cell activation	119	0.0348443	5.699	0.186	Biological Process	GO:0001775	cell activation	0.00307392	0.0348443	76	43	119	640
GO:0010817 regulation of hormone levels	63	0.0348443	3.017	0.205	Biological Process	GO:0010817	regulation of hormone levels	0.00308804	0.0348443	46	17	63	307
GO:0032272 negative regulation of protein polymerization	14	0.0348443	0.67	0.318	Biological Process	GO:0032272	negative regulation of protein polymerization	0.0030912	0.0348443	11	3	14	44
GO:0006691 leukotriene metabolic process	7	0.0348443	0.335	0.467	Biological Process	GO:0006691	leukotriene metabolic process	0.00314705	0.0348443	5	2	7	15
GO:0048011 neurotrophin TRK receptor signaling pathway	7	0.0348443	0.335	0.467	Biological Process	GO:0048011	neurotrophin TRK receptor signaling pathway	0.00314705	0.0348443	5	2	7	15
GO:0050926 regulation of positive chemotaxis	7	0.0348443	0.335	0.467	Biological Process	GO:0050926	regulation of positive chemotaxis	0.00314705	0.0348443	7	0	7	15
GO:0051654 establishment of mitochondrion localization	7	0.0348443	0.335	0.467	Biological Process	GO:0051654	establishment of mitochondrion localization	0.00314705	0.0348443	4	3	7	15
GO:0003166 bundle of His development	3	0.0348443	0.144	1	Biological Process	GO:0003166	bundle of His development	0.003152	0.0348443	3	0	3	3
GO:0007223 Wnt signaling pathway, calcium modulating pathway	3	0.0348443	0.144	1	Biological Process	GO:0007223	Wnt signaling pathway, calcium modulating pathway	0.003152	0.0348443	3	0	3	3
GO:0010159 specification of animal organ position	3	0.0348443	0.144	1	Biological Process	GO:0010159	specification of animal organ position	0.003152	0.0348443	3	0	3	3
GO:0035844 cloaca development	3	0.0348443	0.144	1	Biological Process	GO:0035844	cloaca development	0.003152	0.0348443	3	0	3	3
GO:0038129 ERBB3 signaling pathway	3	0.0348443	0.144	1	Biological Process	GO:0038129	ERBB3 signaling pathway	0.003152	0.0348443	2	1	3	3
GO:0042989 sequestering of actin monomers	3	0.0348443	0.144	1	Biological Process	GO:0042989	sequestering of actin monomers	0.003152	0.0348443	1	2	3	3
GO:0043932 ossification involved in bone remodeling	3	0.0348443	0.144	1	Biological Process	GO:0043932	ossification involved in bone remodeling	0.003152	0.0348443	1	2	3	3
GO:0044849 estrous cycle	3	0.0348443	0.144	1	Biological Process	GO:0044849	estrous cycle	0.003152	0.0348443	2	1	3	3
GO:0045542 positive regulation of cholesterol biosynthetic process	3	0.0348443	0.144	1	Biological Process	GO:0045542	positive regulation of cholesterol biosynthetic process	0.003152	0.0348443	1	2	3	3
GO:0045608 negative regulation of inner ear auditory receptor cell differentiation	3	0.0348443	0.144	1	Biological Process	GO:0045608	negative regulation of inner ear auditory receptor cell differentiation	0.003152	0.0348443	3	0	3	3
GO:0045632 negative regulation of mechanoreceptor differentiation	3	0.0348443	0.144	1	Biological Process	GO:0045632	negative regulation of mechanoreceptor differentiation	0.003152	0.0348443	3	0	3	3
GO:0060197 cloacal septation	3	0.0348443	0.144	1	Biological Process	GO:0060197	cloacal septation	0.003152	0.0348443	3	0	3	3
GO:0061033 secretion by lung epithelial cell involved in lung growth	3	0.0348443	0.144	1	Biological Process	GO:0061033	secretion by lung epithelial cell involved in lung growth	0.003152	0.0348443	2	1	3	3
GO:0061209 cell proliferation involved in mesonephros development	3	0.0348443	0.144	1	Biological Process	GO:0061209	cell proliferation involved in mesonephros development	0.003152	0.0348443	3	0	3	3
GO:0071603 endothelial cell-cell adhesion	3	0.0348443	0.144	1	Biological Process	GO:0071603	endothelial cell-cell adhesion	0.003152	0.0348443	3	0	3	3
GO:0071725 response to triacyl bacterial lipopeptide	3	0.0348443	0.144	1	Biological Process	GO:0071725	response to triacyl bacterial lipopeptide	0.003152	0.0348443	0	3	3	3
GO:0071727 cellular response to triacyl bacterial lipopeptide	3	0.0348443	0.144	1	Biological Process	GO:0071727	cellular response to triacyl bacterial lipopeptide	0.003152	0.0348443	0	3	3	3
GO:0072034 renal vesicle induction	3	0.0348443	0.144	1	Biological Process	GO:0072034	renal vesicle induction	0.003152	0.0348443	3	0	3	3
GO:0072190 ureter urothelium development	3	0.0348443	0.144	1	Biological Process	GO:0072190	ureter urothelium development	0.003152	0.0348443	3	0	3	3
GO:0090027 negative regulation of monocyte chemotaxis	3	0.0348443	0.144	1	Biological Process	GO:0090027	negative regulation of monocyte chemotaxis	0.003152	0.0348443	3	0	3	3
GO:0090081 regulation of heart induction by regulation of canonical Wnt signaling pathway	3	0.0348443	0.144	1	Biological Process	GO:0090081	regulation of heart induction by regulation of canonical Wnt signaling pathway	0.003152	0.0348443	3	0	3	3
GO:0090082 positive regulation of heart induction by negative regulation of canonical Wnt signaling pathway	3	0.0348443	0.144	1	Biological Process	GO:0090082	positive regulation of heart induction by negative regulation of canonical Wnt signaling pathway	0.003152	0.0348443	3	0	3	3
GO:0090205 positive regulation of cholesterol metabolic process	3	0.0348443	0.144	1	Biological Process	GO:0090205	positive regulation of cholesterol metabolic process	0.003152	0.0348443	1	2	3	3
GO:0106120 positive regulation of sterol biosynthetic process	3	0.0348443	0.144	1	Biological Process	GO:0106120	positive regulation of sterol biosynthetic process	0.003152	0.0348443	1	2	3	3
GO:1901529 positive regulation of anion channel activity	3	0.0348443	0.144	1	Biological Process	GO:1901529	positive regulation of anion channel activity	0.003152	0.0348443	3	0	3	3
GO:1902460 regulation of mesenchymal stem cell proliferation	3	0.0348443	0.144	1	Biological Process	GO:1902460	regulation of mesenchymal stem cell proliferation	0.003152	0.0348443	2	1	3	3
GO:1902462 positive regulation of mesenchymal stem cell proliferation	3	0.0348443	0.144	1	Biological Process	GO:1902462	positive regulation of mesenchymal stem cell proliferation	0.003152	0.0348443	2	1	3	3
GO:2000669 negative regulation of dendritic cell apoptotic process	3	0.0348443	0.144	1	Biological Process	GO:2000669	negative regulation of dendritic cell apoptotic process	0.003152	0.0348443	3	0	3	3
GO:2000981 negative regulation of inner ear receptor cell differentiation	3	0.0348443	0.144	1	Biological Process	GO:2000981	negative regulation of inner ear receptor cell differentiation	0.003152	0.0348443	3	0	3	3
GO:0009628 response to abiotic stimulus	122	0.035296	5.843	0.185	Biological Process	GO:0009628	response to abiotic stimulus	0.00319683	0.035296	84	38	122	659
GO:1902679 negative regulation of RNA biosynthetic process	150	0.035414	7.184	0.181	Biological Process	GO:1902679	negative regulation of RNA biosynthetic process	0.00321149	0.035414	130	20	150	831
GO:0045682 regulation of epidermis development	18	0.035949	0.862	0.286	Biological Process	GO:0045682	regulation of epidermis development	0.00326405	0.035949	15	3	18	63
GO:0051384 response to glucocorticoid	11	0.0359821	0.527	0.355	Biological Process	GO:0051384	response to glucocorticoid	0.0032711	0.0359821	9	2	11	31
GO:0048608 reproductive structure development	62	0.0360405	2.969	0.205	Biological Process	GO:0048608	reproductive structure development	0.00328046	0.0360405	52	10	62	302
GO:0106106 cold-induced thermogenesis	25	0.0363648	1.197	0.255	Biological Process	GO:0106106	cold-induced thermogenesis	0.00331815	0.0363648	19	6	25	98
GO:0120161 regulation of cold-induced thermogenesis	25	0.0363648	1.197	0.255	Biological Process	GO:0120161	regulation of cold-induced thermogenesis	0.00331815	0.0363648	19	6	25	98
GO:0044281 small molecule metabolic process	210	0.0368627	10.057	0.174	Biological Process	GO:0044281	small molecule metabolic process	0.00336772	0.0368627	118	92	210	1207
GO:2000241 regulation of reproductive process	24	0.036886	1.149	0.258	Biological Process	GO:2000241	regulation of reproductive process	0.003374	0.036886	17	7	24	93
GO:0046889 positive regulation of lipid biosynthetic process	15	0.0370667	0.718	0.306	Biological Process	GO:0046889	positive regulation of lipid biosynthetic process	0.00339469	0.0370667	6	9	15	49
GO:0007346 regulation of mitotic cell cycle	70	0.0373754	3.352	0.201	Biological Process	GO:0007346	regulation of mitotic cell cycle	0.00342717	0.0373754	40	30	70	349
GO:0048704 embryonic skeletal system morphogenesis	22	0.0374431	1.054	0.265	Biological Process	GO:0048704	embryonic skeletal system morphogenesis	0.00343758	0.0374431	22	0	22	83
GO:0038084 vascular endothelial growth factor signaling pathway	10	0.0378566	0.479	0.37	Biological Process	GO:0038084	vascular endothelial growth factor signaling pathway	0.0034849	0.0378566	10	0	10	27
GO:0071827 plasma lipoprotein particle organization	10	0.0378566	0.479	0.37	Biological Process	GO:0071827	plasma lipoprotein particle organization	0.0034849	0.0378566	3	7	10	27
GO:0051336 regulation of hydrolase activity	113	0.0378566	5.412	0.186	Biological Process	GO:0051336	regulation of hydrolase activity	0.00351157	0.0378566	82	31	113	606
GO:0002691 regulation of cellular extravasation	8	0.0378566	0.383	0.421	Biological Process	GO:0002691	regulation of cellular extravasation	0.00351808	0.0378566	4	4	8	19
GO:0003181 atrioventricular valve morphogenesis	8	0.0378566	0.383	0.421	Biological Process	GO:0003181	atrioventricular valve morphogenesis	0.00351808	0.0378566	8	0	8	19
GO:0035886 vascular smooth muscle cell differentiation	8	0.0378566	0.383	0.421	Biological Process	GO:0035886	vascular smooth muscle cell differentiation	0.00351808	0.0378566	8	0	8	19
GO:0045823 positive regulation of heart contraction	8	0.0378566	0.383	0.421	Biological Process	GO:0045823	positive regulation of heart contraction	0.00351808	0.0378566	6	2	8	19
GO:0055026 negative regulation of cardiac muscle tissue development	8	0.0378566	0.383	0.421	Biological Process	GO:0055026	negative regulation of cardiac muscle tissue development	0.00351808	0.0378566	8	0	8	19
GO:0062009 secondary palate development	8	0.0378566	0.383	0.421	Biological Process	GO:0062009	secondary palate development	0.00351808	0.0378566	8	0	8	19
GO:1904646 cellular response to amyloid-beta	8	0.0378566	0.383	0.421	Biological Process	GO:1904646	cellular response to amyloid-beta	0.00351808	0.0378566	5	3	8	19
GO:0045786 negative regulation of cell cycle	67	0.0381728	3.209	0.202	Biological Process	GO:0045786	negative regulation of cell cycle	0.00355175	0.0381728	41	26	67	332
GO:0010453 regulation of cell fate commitment	9	0.0384819	0.431	0.391	Biological Process	GO:0010453	regulation of cell fate commitment	0.00359349	0.0384819	9	0	9	23
GO:0031103 axon regeneration	9	0.0384819	0.431	0.391	Biological Process	GO:0031103	axon regeneration	0.00359349	0.0384819	7	2	9	23
GO:0035883 enteroendocrine cell differentiation	9	0.0384819	0.431	0.391	Biological Process	GO:0035883	enteroendocrine cell differentiation	0.00359349	0.0384819	9	0	9	23
GO:0061387 regulation of extent of cell growth	16	0.0388423	0.766	0.296	Biological Process	GO:0061387	regulation of extent of cell growth	0.00363151	0.0388423	11	5	16	54
GO:0031399 regulation of protein modification process	209	0.0393522	10.01	0.174	Biological Process	GO:0031399	regulation of protein modification process	0.00368361	0.0393522	150	59	209	1203
GO:0030177 positive regulation of Wnt signaling pathway	26	0.0399144	1.245	0.25	Biological Process	GO:0030177	positive regulation of Wnt signaling pathway	0.00374207	0.0399144	21	5	26	104
GO:0050679 positive regulation of epithelial cell proliferation	30	0.0399144	1.437	0.24	Biological Process	GO:0050679	positive regulation of epithelial cell proliferation	0.00374968	0.0399144	22	8	30	125
GO:0050731 positive regulation of peptidyl-tyrosine phosphorylation	30	0.0399144	1.437	0.24	Biological Process	GO:0050731	positive regulation of peptidyl-tyrosine phosphorylation	0.00374968	0.0399144	25	5	30	125
GO:1903707 negative regulation of hemopoiesis	25	0.0407644	1.197	0.253	Biological Process	GO:1903707	negative regulation of hemopoiesis	0.00383412	0.0407644	20	5	25	99
GO:0030029 actin filament-based process	99	0.0409387	4.741	0.189	Biological Process	GO:0030029	actin filament-based process	0.00385511	0.0409387	77	22	99	523
GO:0050810 regulation of steroid biosynthetic process	14	0.0412827	0.67	0.311	Biological Process	GO:0050810	regulation of steroid biosynthetic process	0.00389215	0.0412827	9	5	14	45
GO:0050796 regulation of insulin secretion	24	0.041321	1.149	0.255	Biological Process	GO:0050796	regulation of insulin secretion	0.00391428	0.041321	19	5	24	94
GO:0043616 keratinocyte proliferation	12	0.041321	0.575	0.333	Biological Process	GO:0043616	keratinocyte proliferation	0.00391433	0.041321	10	2	12	36
GO:0051057 positive regulation of small GTPase mediated signal transduction	12	0.041321	0.575	0.333	Biological Process	GO:0051057	positive regulation of small GTPase mediated signal transduction	0.00391433	0.041321	10	2	12	36
GO:0055013 cardiac muscle cell development	12	0.041321	0.575	0.333	Biological Process	GO:0055013	cardiac muscle cell development	0.00391433	0.041321	12	0	12	36
GO:0048638 regulation of developmental growth	46	0.0413496	2.203	0.216	Biological Process	GO:0048638	regulation of developmental growth	0.00392741	0.0413496	35	11	46	213
GO:0007044 cell-substrate junction assembly	18	0.0413496	0.862	0.281	Biological Process	GO:0007044	cell-substrate junction assembly	0.00393098	0.0413496	17	1	18	64
GO:0060415 muscle tissue morphogenesis	18	0.0413496	0.862	0.281	Biological Process	GO:0060415	muscle tissue morphogenesis	0.00393098	0.0413496	14	4	18	64
GO:0045834 positive regulation of lipid metabolic process	23	0.0418098	1.102	0.258	Biological Process	GO:0045834	positive regulation of lipid metabolic process	0.00397943	0.0418098	13	10	23	89
GO:0006082 organic acid metabolic process	117	0.0424455	5.603	0.185	Biological Process	GO:0006082	organic acid metabolic process	0.00404891	0.0424455	67	50	117	633
GO:0006633 fatty acid biosynthetic process	21	0.0424455	1.006	0.266	Biological Process	GO:0006633	fatty acid biosynthetic process	0.00404947	0.0424455	15	6	21	79
GO:0030036 actin cytoskeleton organization	89	0.0425318	4.262	0.192	Biological Process	GO:0030036	actin cytoskeleton organization	0.00409415	0.0425318	69	20	89	464
GO:0003161 cardiac conduction system development	6	0.0425318	0.287	0.5	Biological Process	GO:0003161	cardiac conduction system development	0.00411983	0.0425318	6	0	6	12
GO:0006525 arginine metabolic process	6	0.0425318	0.287	0.5	Biological Process	GO:0006525	arginine metabolic process	0.00411983	0.0425318	1	5	6	12
GO:0010039 response to iron ion	6	0.0425318	0.287	0.5	Biological Process	GO:0010039	response to iron ion	0.00411983	0.0425318	1	5	6	12
GO:0010460 positive regulation of heart rate	6	0.0425318	0.287	0.5	Biological Process	GO:0010460	positive regulation of heart rate	0.00411983	0.0425318	4	2	6	12
GO:0010544 negative regulation of platelet activation	6	0.0425318	0.287	0.5	Biological Process	GO:0010544	negative regulation of platelet activation	0.00411983	0.0425318	3	3	6	12
GO:0032656 regulation of interleukin-13 production	6	0.0425318	0.287	0.5	Biological Process	GO:0032656	regulation of interleukin-13 production	0.00411983	0.0425318	2	4	6	12
GO:0046184 aldehyde biosynthetic process	6	0.0425318	0.287	0.5	Biological Process	GO:0046184	aldehyde biosynthetic process	0.00411983	0.0425318	5	1	6	12
GO:0071605 monocyte chemotactic protein-1 production	6	0.0425318	0.287	0.5	Biological Process	GO:0071605	monocyte chemotactic protein-1 production	0.00411983	0.0425318	4	2	6	12
GO:0071637 regulation of monocyte chemotactic protein-1 production	6	0.0425318	0.287	0.5	Biological Process	GO:0071637	regulation of monocyte chemotactic protein-1 production	0.00411983	0.0425318	4	2	6	12
GO:0072176 nephric duct development	6	0.0425318	0.287	0.5	Biological Process	GO:0072176	nephric duct development	0.00411983	0.0425318	6	0	6	12
GO:1904752 regulation of vascular associated smooth muscle cell migration	6	0.0425318	0.287	0.5	Biological Process	GO:1904752	regulation of vascular associated smooth muscle cell migration	0.00411983	0.0425318	6	0	6	12
GO:1905208 negative regulation of cardiocyte differentiation	6	0.0425318	0.287	0.5	Biological Process	GO:1905208	negative regulation of cardiocyte differentiation	0.00411983	0.0425318	6	0	6	12
GO:0061458 reproductive system development	62	0.0427113	2.969	0.203	Biological Process	GO:0061458	reproductive system development	0.00414202	0.0427113	52	10	62	305
GO:0007416 synapse assembly	27	0.0428582	1.293	0.245	Biological Process	GO:0007416	synapse assembly	0.0041659	0.0428582	26	1	27	110
GO:0035265 organ growth	27	0.0428582	1.293	0.245	Biological Process	GO:0035265	organ growth	0.0041659	0.0428582	26	1	27	110
GO:0032414 positive regulation of ion transmembrane transporter activity	15	0.0432018	0.718	0.3	Biological Process	GO:0032414	positive regulation of ion transmembrane transporter activity	0.00420415	0.0432018	13	2	15	50
GO:0019216 regulation of lipid metabolic process	46	0.0442257	2.203	0.215	Biological Process	GO:0019216	regulation of lipid metabolic process	0.00430876	0.0442257	29	17	46	214
GO:0008202 steroid metabolic process	39	0.044256	1.868	0.223	Biological Process	GO:0008202	steroid metabolic process	0.00431694	0.044256	26	13	39	175
GO:0060627 regulation of vesicle-mediated transport	65	0.044256	3.113	0.201	Biological Process	GO:0060627	regulation of vesicle-mediated transport	0.00432166	0.044256	41	24	65	323
GO:0045843 negative regulation of striated muscle tissue development	11	0.0442815	0.527	0.344	Biological Process	GO:0045843	negative regulation of striated muscle tissue development	0.0043341	0.0442815	11	0	11	32
GO:0090102 cochlea development	11	0.0442815	0.527	0.344	Biological Process	GO:0090102	cochlea development	0.0043341	0.0442815	10	1	11	32
GO:0051783 regulation of nuclear division	32	0.0448879	1.533	0.234	Biological Process	GO:0051783	regulation of nuclear division	0.0043985	0.0448879	17	15	32	137
GO:0007165 signal transduction	699	0.0450598	33.477	0.158	Biological Process	GO:0007165	signal transduction	0.00443061	0.0450598	526	173	699	4412
GO:0032963 collagen metabolic process	16	0.0450598	0.766	0.291	Biological Process	GO:0032963	collagen metabolic process	0.00443758	0.0450598	11	5	16	55
GO:0003170 heart valve development	13	0.0450598	0.623	0.317	Biological Process	GO:0003170	heart valve development	0.00444066	0.0450598	13	0	13	41
GO:0061005 cell differentiation involved in kidney development	13	0.0450598	0.623	0.317	Biological Process	GO:0061005	cell differentiation involved in kidney development	0.00444066	0.0450598	10	3	13	41
GO:2000736 regulation of stem cell differentiation	13	0.0450598	0.623	0.317	Biological Process	GO:2000736	regulation of stem cell differentiation	0.00444066	0.0450598	13	0	13	41
GO:0009743 response to carbohydrate	24	0.045813	1.149	0.253	Biological Process	GO:0009743	response to carbohydrate	0.00452519	0.045813	15	9	24	95
GO:1902904 negative regulation of supramolecular fiber organization	24	0.045813	1.149	0.253	Biological Process	GO:1902904	negative regulation of supramolecular fiber organization	0.00452519	0.045813	17	7	24	95
GO:0043436 oxoacid metabolic process	115	0.0459522	5.508	0.185	Biological Process	GO:0043436	oxoacid metabolic process	0.0045441	0.0459522	66	49	115	623
GO:0070588 calcium ion transmembrane transport	38	0.0459793	1.82	0.224	Biological Process	GO:0070588	calcium ion transmembrane transport	0.00455195	0.0459793	28	10	38	170
GO:0030509 BMP signaling pathway	28	0.0462764	1.341	0.241	Biological Process	GO:0030509	BMP signaling pathway	0.00458656	0.0462764	25	3	28	116
GO:0002040 sprouting angiogenesis	22	0.047325	1.054	0.259	Biological Process	GO:0002040	sprouting angiogenesis	0.0046958	0.047325	19	3	22	85
GO:0048015 phosphatidylinositol-mediated signaling	27	0.0478493	1.293	0.243	Biological Process	GO:0048015	phosphatidylinositol-mediated signaling	0.0047532	0.0478493	22	5	27	111
GO:0050773 regulation of dendrite development	19	0.0478683	0.91	0.271	Biological Process	GO:0050773	regulation of dendrite development	0.00476048	0.0478683	14	5	19	70
GO:0007584 response to nutrient	14	0.0487523	0.67	0.304	Biological Process	GO:0007584	response to nutrient	0.00485386	0.0487523	6	8	14	46
GO:0003323 type B pancreatic cell development	7	0.0488144	0.335	0.438	Biological Process	GO:0003323	type B pancreatic cell development	0.00489296	0.0488144	7	0	7	16
GO:0048486 parasympathetic nervous system development	7	0.0488144	0.335	0.438	Biological Process	GO:0048486	parasympathetic nervous system development	0.00489296	0.0488144	6	1	7	16
GO:0048532 anatomical structure arrangement	7	0.0488144	0.335	0.438	Biological Process	GO:0048532	anatomical structure arrangement	0.00489296	0.0488144	5	2	7	16
GO:0060343 trabecula formation	7	0.0488144	0.335	0.438	Biological Process	GO:0060343	trabecula formation	0.00489296	0.0488144	6	1	7	16
GO:0090103 cochlea morphogenesis	7	0.0488144	0.335	0.438	Biological Process	GO:0090103	cochlea morphogenesis	0.00489296	0.0488144	6	1	7	16
GO:1900746 regulation of vascular endothelial growth factor signaling pathway	7	0.0488144	0.335	0.438	Biological Process	GO:1900746	regulation of vascular endothelial growth factor signaling pathway	0.00489296	0.0488144	7	0	7	16
GO:0007435 salivary gland morphogenesis	9	0.0497926	0.431	0.375	Biological Process	GO:0007435	salivary gland morphogenesis	0.00501149	0.0497926	6	3	9	24
GO:0010543 regulation of platelet activation	9	0.0497926	0.431	0.375	Biological Process	GO:0010543	regulation of platelet activation	0.00501149	0.0497926	6	3	9	24
GO:1905314 semi-lunar valve development	9	0.0497926	0.431	0.375	Biological Process	GO:1905314	semi-lunar valve development	0.00501149	0.0497926	9	0	9	24
GO:0001954 positive regulation of cell-matrix adhesion	12	0.0497926	0.575	0.324	Biological Process	GO:0001954	positive regulation of cell-matrix adhesion	0.00503338	0.0497926	8	4	12	37
GO:0003179 heart valve morphogenesis	12	0.0497926	0.575	0.324	Biological Process	GO:0003179	heart valve morphogenesis	0.00503338	0.0497926	12	0	12	37
GO:0022414 reproductive process	141	0.0497926	6.753	0.18	Biological Process	GO:0022414	reproductive process	0.00503658	0.0497926	104	37	141	785
GO:0031324 negative regulation of cellular metabolic process	284	0.0497926	13.602	0.168	Biological Process	GO:0031324	negative regulation of cellular metabolic process	0.00504868	0.0497926	224	60	284	1690
GO:0003139 secondary heart field specification	5	0.0497926	0.239	0.556	Biological Process	GO:0003139	secondary heart field specification	0.00508054	0.0497926	5	0	5	9
GO:0003306 Wnt signaling pathway involved in heart development	5	0.0497926	0.239	0.556	Biological Process	GO:0003306	Wnt signaling pathway involved in heart development	0.00508054	0.0497926	5	0	5	9
GO:0034755 iron ion transmembrane transport	5	0.0497926	0.239	0.556	Biological Process	GO:0034755	iron ion transmembrane transport	0.00508054	0.0497926	1	4	5	9
GO:0043116 negative regulation of vascular permeability	5	0.0497926	0.239	0.556	Biological Process	GO:0043116	negative regulation of vascular permeability	0.00508054	0.0497926	4	1	5	9
GO:0044539 long-chain fatty acid import	5	0.0497926	0.239	0.556	Biological Process	GO:0044539	long-chain fatty acid import	0.00508054	0.0497926	0	5	5	9
GO:0045540 regulation of cholesterol biosynthetic process	5	0.0497926	0.239	0.556	Biological Process	GO:0045540	regulation of cholesterol biosynthetic process	0.00508054	0.0497926	2	3	5	9
GO:0048711 positive regulation of astrocyte differentiation	5	0.0497926	0.239	0.556	Biological Process	GO:0048711	positive regulation of astrocyte differentiation	0.00508054	0.0497926	4	1	5	9
GO:0061101 neuroendocrine cell differentiation	5	0.0497926	0.239	0.556	Biological Process	GO:0061101	neuroendocrine cell differentiation	0.00508054	0.0497926	5	0	5	9
GO:0106118 regulation of sterol biosynthetic process	5	0.0497926	0.239	0.556	Biological Process	GO:0106118	regulation of sterol biosynthetic process	0.00508054	0.0497926	2	3	5	9
GO:0030517 negative regulation of axon extension	8	0.0500003	0.383	0.4	Biological Process	GO:0030517	negative regulation of axon extension	0.00511859	0.0500003	5	3	8	20
GO:0048512 circadian behavior	8	0.0500003	0.383	0.4	Biological Process	GO:0048512	circadian behavior	0.00511859	0.0500003	6	2	8	20
GO:0060444 branching involved in mammary gland duct morphogenesis	8	0.0500003	0.383	0.4	Biological Process	GO:0060444	branching involved in mammary gland duct morphogenesis	0.00511859	0.0500003	7	1	8	20
GO:0007204 positive regulation of cytosolic calcium ion concentration	31	0.0504091	1.485	0.233	Biological Process	GO:0007204	positive regulation of cytosolic calcium ion concentration	0.00517176	0.0504091	19	12	31	133
GO:0050807 regulation of synapse organization	31	0.0504091	1.485	0.233	Biological Process	GO:0050807	regulation of synapse organization	0.00517176	0.0504091	28	3	31	133
GO:0000003 reproduction	141	0.0509289	6.753	0.179	Biological Process	GO:0000003	reproduction	0.00527298	0.0509289	104	37	141	786
GO:0030100 regulation of endocytosis	37	0.0509289	1.772	0.223	Biological Process	GO:0030100	regulation of endocytosis	0.00532271	0.0509289	21	16	37	166
GO:0032970 regulation of actin filament-based process	54	0.0509289	2.586	0.206	Biological Process	GO:0032970	regulation of actin filament-based process	0.00532489	0.0509289	44	10	54	262
GO:0003281 ventricular septum development	16	0.0509289	0.766	0.286	Biological Process	GO:0003281	ventricular septum development	0.00538397	0.0509289	16	0	16	56
GO:0048640 negative regulation of developmental growth	16	0.0509289	0.766	0.286	Biological Process	GO:0048640	negative regulation of developmental growth	0.00538397	0.0509289	11	5	16	56
GO:0002857 positive regulation of natural killer cell mediated immune response to tumor cell	4	0.0509289	0.192	0.667	Biological Process	GO:0002857	positive regulation of natural killer cell mediated immune response to tumor cell	0.00540262	0.0509289	3	1	4	6
GO:0003307 regulation of Wnt signaling pathway involved in heart development	4	0.0509289	0.192	0.667	Biological Process	GO:0003307	regulation of Wnt signaling pathway involved in heart development	0.00540262	0.0509289	4	0	4	6
GO:0006857 oligopeptide transport	4	0.0509289	0.192	0.667	Biological Process	GO:0006857	oligopeptide transport	0.00540262	0.0509289	0	4	4	6
GO:0032344 regulation of aldosterone metabolic process	4	0.0509289	0.192	0.667	Biological Process	GO:0032344	regulation of aldosterone metabolic process	0.00540262	0.0509289	4	0	4	6
GO:0032347 regulation of aldosterone biosynthetic process	4	0.0509289	0.192	0.667	Biological Process	GO:0032347	regulation of aldosterone biosynthetic process	0.00540262	0.0509289	4	0	4	6
GO:0034115 negative regulation of heterotypic cell-cell adhesion	4	0.0509289	0.192	0.667	Biological Process	GO:0034115	negative regulation of heterotypic cell-cell adhesion	0.00540262	0.0509289	4	0	4	6
GO:0035701 hematopoietic stem cell migration	4	0.0509289	0.192	0.667	Biological Process	GO:0035701	hematopoietic stem cell migration	0.00540262	0.0509289	4	0	4	6
GO:0042482 positive regulation of odontogenesis	4	0.0509289	0.192	0.667	Biological Process	GO:0042482	positive regulation of odontogenesis	0.00540262	0.0509289	4	0	4	6
GO:0045607 regulation of inner ear auditory receptor cell differentiation	4	0.0509289	0.192	0.667	Biological Process	GO:0045607	regulation of inner ear auditory receptor cell differentiation	0.00540262	0.0509289	4	0	4	6
GO:0045631 regulation of mechanoreceptor differentiation	4	0.0509289	0.192	0.667	Biological Process	GO:0045631	regulation of mechanoreceptor differentiation	0.00540262	0.0509289	4	0	4	6
GO:0060028 convergent extension involved in axis elongation	4	0.0509289	0.192	0.667	Biological Process	GO:0060028	convergent extension involved in axis elongation	0.00540262	0.0509289	4	0	4	6
GO:0061004 pattern specification involved in kidney development	4	0.0509289	0.192	0.667	Biological Process	GO:0061004	pattern specification involved in kidney development	0.00540262	0.0509289	4	0	4	6
GO:0070099 regulation of chemokine-mediated signaling pathway	4	0.0509289	0.192	0.667	Biological Process	GO:0070099	regulation of chemokine-mediated signaling pathway	0.00540262	0.0509289	3	1	4	6
GO:0070339 response to bacterial lipopeptide	4	0.0509289	0.192	0.667	Biological Process	GO:0070339	response to bacterial lipopeptide	0.00540262	0.0509289	0	4	4	6
GO:0070587 regulation of cell-cell adhesion involved in gastrulation	4	0.0509289	0.192	0.667	Biological Process	GO:0070587	regulation of cell-cell adhesion involved in gastrulation	0.00540262	0.0509289	4	0	4	6
GO:0071220 cellular response to bacterial lipoprotein	4	0.0509289	0.192	0.667	Biological Process	GO:0071220	cellular response to bacterial lipoprotein	0.00540262	0.0509289	0	4	4	6
GO:0071221 cellular response to bacterial lipopeptide	4	0.0509289	0.192	0.667	Biological Process	GO:0071221	cellular response to bacterial lipopeptide	0.00540262	0.0509289	0	4	4	6
GO:0072007 mesangial cell differentiation	4	0.0509289	0.192	0.667	Biological Process	GO:0072007	mesangial cell differentiation	0.00540262	0.0509289	3	1	4	6
GO:0072014 proximal tubule development	4	0.0509289	0.192	0.667	Biological Process	GO:0072014	proximal tubule development	0.00540262	0.0509289	4	0	4	6
GO:0072048 renal system pattern specification	4	0.0509289	0.192	0.667	Biological Process	GO:0072048	renal system pattern specification	0.00540262	0.0509289	4	0	4	6
GO:0072239 metanephric glomerulus vasculature development	4	0.0509289	0.192	0.667	Biological Process	GO:0072239	metanephric glomerulus vasculature development	0.00540262	0.0509289	4	0	4	6
GO:0150094 amyloid-beta clearance by cellular catabolic process	4	0.0509289	0.192	0.667	Biological Process	GO:0150094	amyloid-beta clearance by cellular catabolic process	0.00540262	0.0509289	3	1	4	6
GO:1903961 positive regulation of anion transmembrane transport	4	0.0509289	0.192	0.667	Biological Process	GO:1903961	positive regulation of anion transmembrane transport	0.00540262	0.0509289	3	1	4	6
GO:2000096 positive regulation of Wnt signaling pathway, planar cell polarity pathway	4	0.0509289	0.192	0.667	Biological Process	GO:2000096	positive regulation of Wnt signaling pathway, planar cell polarity pathway	0.00540262	0.0509289	3	1	4	6
GO:2000739 regulation of mesenchymal stem cell differentiation	4	0.0509289	0.192	0.667	Biological Process	GO:2000739	regulation of mesenchymal stem cell differentiation	0.00540262	0.0509289	4	0	4	6
GO:2000980 regulation of inner ear receptor cell differentiation	4	0.0509289	0.192	0.667	Biological Process	GO:2000980	regulation of inner ear receptor cell differentiation	0.00540262	0.0509289	4	0	4	6
GO:0001659 temperature homeostasis	27	0.0509289	1.293	0.241	Biological Process	GO:0001659	temperature homeostasis	0.00540823	0.0509289	21	6	27	112
GO:0048538 thymus development	13	0.052413	0.623	0.31	Biological Process	GO:0048538	thymus development	0.00558393	0.052413	11	2	13	42
GO:0070482 response to oxygen levels	34	0.052413	1.628	0.227	Biological Process	GO:0070482	response to oxygen levels	0.00560149	0.052413	25	9	34	150
GO:0006022 aminoglycan metabolic process	20	0.052413	0.958	0.263	Biological Process	GO:0006022	aminoglycan metabolic process	0.00560316	0.052413	15	5	20	76
GO:0006308 DNA catabolic process	20	0.052413	0.958	0.263	Biological Process	GO:0006308	DNA catabolic process	0.00560316	0.052413	16	4	20	76
GO:0007052 mitotic spindle organization	20	0.052413	0.958	0.263	Biological Process	GO:0007052	mitotic spindle organization	0.00560316	0.052413	5	15	20	76
GO:0060349 bone morphogenesis	20	0.052413	0.958	0.263	Biological Process	GO:0060349	bone morphogenesis	0.00560316	0.052413	18	2	20	76
GO:0048167 regulation of synaptic plasticity	26	0.052413	1.245	0.243	Biological Process	GO:0048167	regulation of synaptic plasticity	0.00560787	0.052413	16	10	26	107
GO:0070997 neuron death	43	0.052413	2.059	0.215	Biological Process	GO:0070997	neuron death	0.00561862	0.052413	26	17	43	200
GO:0048644 muscle organ morphogenesis	19	0.052413	0.91	0.268	Biological Process	GO:0048644	muscle organ morphogenesis	0.00562563	0.052413	14	5	19	71
GO:2000379 positive regulation of reactive oxygen species metabolic process	19	0.052413	0.91	0.268	Biological Process	GO:2000379	positive regulation of reactive oxygen species metabolic process	0.00562563	0.052413	11	8	19	71
GO:0006955 immune response	161	0.052413	7.711	0.177	Biological Process	GO:0006955	immune response	0.00563402	0.052413	96	65	161	912
GO:0031960 response to corticosteroid	11	0.052413	0.527	0.333	Biological Process	GO:0031960	response to corticosteroid	0.00565417	0.052413	9	2	11	33
GO:0048635 negative regulation of muscle organ development	11	0.052413	0.527	0.333	Biological Process	GO:0048635	negative regulation of muscle organ development	0.00565417	0.052413	11	0	11	33
GO:1990868 response to chemokine	11	0.052413	0.527	0.333	Biological Process	GO:1990868	response to chemokine	0.00565417	0.052413	10	1	11	33
GO:1990869 cellular response to chemokine	11	0.052413	0.527	0.333	Biological Process	GO:1990869	cellular response to chemokine	0.00565417	0.052413	10	1	11	33
GO:0050803 regulation of synapse structure or activity	31	0.0537638	1.485	0.231	Biological Process	GO:0050803	regulation of synapse structure or activity	0.00580593	0.0537638	28	3	31	134
GO:0001558 regulation of cell growth	48	0.0551833	2.299	0.21	Biological Process	GO:0001558	regulation of cell growth	0.00596543	0.0551833	35	13	48	229
GO:0042592 homeostatic process	209	0.055459	10.01	0.172	Biological Process	GO:0042592	homeostatic process	0.00600146	0.055459	136	73	209	1216
GO:0051173 positive regulation of nitrogen compound metabolic process	347	0.0556122	16.619	0.165	Biological Process	GO:0051173	positive regulation of nitrogen compound metabolic process	0.00602429	0.0556122	254	93	347	2103
GO:0032956 regulation of actin cytoskeleton organization	49	0.0563768	2.347	0.209	Biological Process	GO:0032956	regulation of actin cytoskeleton organization	0.00611346	0.0563768	40	9	49	235
GO:0048017 inositol lipid-mediated signaling	27	0.0565335	1.293	0.239	Biological Process	GO:0048017	inositol lipid-mediated signaling	0.0061368	0.0565335	22	5	27	113
GO:1903522 regulation of blood circulation	32	0.0569873	1.533	0.229	Biological Process	GO:1903522	regulation of blood circulation	0.00619246	0.0569873	21	11	32	140
GO:2000113 negative regulation of cellular macromolecule biosynthetic process	167	0.0572946	7.998	0.175	Biological Process	GO:2000113	negative regulation of cellular macromolecule biosynthetic process	0.0062323	0.0572946	142	25	167	952
GO:0034762 regulation of transmembrane transport	54	0.0573383	2.586	0.205	Biological Process	GO:0034762	regulation of transmembrane transport	0.00624349	0.0573383	42	12	54	264
GO:0001709 cell fate determination	10	0.0574169	0.479	0.345	Biological Process	GO:0001709	cell fate determination	0.0062714	0.0574169	10	0	10	29
GO:0021591 ventricular system development	10	0.0574169	0.479	0.345	Biological Process	GO:0021591	ventricular system development	0.0062714	0.0574169	8	2	10	29
GO:0071825 protein-lipid complex subunit organization	10	0.0574169	0.479	0.345	Biological Process	GO:0071825	protein-lipid complex subunit organization	0.0062714	0.0574169	3	7	10	29
GO:0070169 positive regulation of biomineral tissue development	12	0.0584702	0.575	0.316	Biological Process	GO:0070169	positive regulation of biomineral tissue development	0.00639302	0.0584702	11	1	12	38
GO:0042490 mechanoreceptor differentiation	16	0.0592753	0.766	0.281	Biological Process	GO:0042490	mechanoreceptor differentiation	0.00648772	0.0592753	14	2	16	57
GO:0050890 cognition	42	0.0595924	2.011	0.214	Biological Process	GO:0050890	cognition	0.00652912	0.0595924	29	13	42	196
GO:0007266 Rho protein signal transduction	20	0.059656	0.958	0.26	Biological Process	GO:0007266	Rho protein signal transduction	0.00654948	0.059656	17	3	20	77
GO:0032609 interferon-gamma production	20	0.059656	0.958	0.26	Biological Process	GO:0032609	interferon-gamma production	0.00654948	0.059656	14	6	20	77
GO:0009890 negative regulation of biosynthetic process	180	0.0596704	8.621	0.174	Biological Process	GO:0009890	negative regulation of biosynthetic process	0.00655778	0.0596704	151	29	180	1035
GO:0009913 epidermal cell differentiation	28	0.0604334	1.341	0.235	Biological Process	GO:0009913	epidermal cell differentiation	0.00665345	0.0604334	21	7	28	119
GO:0002070 epithelial cell maturation	6	0.0604334	0.287	0.462	Biological Process	GO:0002070	epithelial cell maturation	0.00670954	0.0604334	5	1	6	13
GO:0002385 mucosal immune response	6	0.0604334	0.287	0.462	Biological Process	GO:0002385	mucosal immune response	0.00670954	0.0604334	3	3	6	13
GO:0007379 segment specification	6	0.0604334	0.287	0.462	Biological Process	GO:0007379	segment specification	0.00670954	0.0604334	6	0	6	13
GO:0010454 negative regulation of cell fate commitment	6	0.0604334	0.287	0.462	Biological Process	GO:0010454	negative regulation of cell fate commitment	0.00670954	0.0604334	6	0	6	13
GO:0010804 negative regulation of tumor necrosis factor-mediated signaling pathway	6	0.0604334	0.287	0.462	Biological Process	GO:0010804	negative regulation of tumor necrosis factor-mediated signaling pathway	0.00670954	0.0604334	5	1	6	13
GO:0010893 positive regulation of steroid biosynthetic process	6	0.0604334	0.287	0.462	Biological Process	GO:0010893	positive regulation of steroid biosynthetic process	0.00670954	0.0604334	4	2	6	13
GO:0034377 plasma lipoprotein particle assembly	6	0.0604334	0.287	0.462	Biological Process	GO:0034377	plasma lipoprotein particle assembly	0.00670954	0.0604334	2	4	6	13
GO:0040037 negative regulation of fibroblast growth factor receptor signaling pathway	6	0.0604334	0.287	0.462	Biological Process	GO:0040037	negative regulation of fibroblast growth factor receptor signaling pathway	0.00670954	0.0604334	6	0	6	13
GO:1904738 vascular associated smooth muscle cell migration	6	0.0604334	0.287	0.462	Biological Process	GO:1904738	vascular associated smooth muscle cell migration	0.00670954	0.0604334	6	0	6	13
GO:0090092 regulation of transmembrane receptor protein serine/threonine kinase signaling pathway	38	0.0612098	1.82	0.218	Biological Process	GO:0090092	regulation of transmembrane receptor protein serine/threonine kinase signaling pathway	0.00680261	0.0612098	31	7	38	174
GO:0003203 endocardial cushion morphogenesis	9	0.0612364	0.431	0.36	Biological Process	GO:0003203	endocardial cushion morphogenesis	0.00682732	0.0612364	9	0	9	25
GO:0035909 aorta morphogenesis	9	0.0612364	0.431	0.36	Biological Process	GO:0035909	aorta morphogenesis	0.00682732	0.0612364	8	1	9	25
GO:0060441 epithelial tube branching involved in lung morphogenesis	9	0.0612364	0.431	0.36	Biological Process	GO:0060441	epithelial tube branching involved in lung morphogenesis	0.00682732	0.0612364	9	0	9	25
GO:0016310 phosphorylation	264	0.0612364	12.644	0.168	Biological Process	GO:0016310	phosphorylation	0.0068331	0.0612364	188	76	264	1571
GO:0021543 pallium development	27	0.062101	1.293	0.237	Biological Process	GO:0021543	pallium development	0.006945	0.062101	19	8	27	114
GO:0009593 detection of chemical stimulus	13	0.062101	0.623	0.302	Biological Process	GO:0009593	detection of chemical stimulus	0.00695051	0.062101	5	8	13	43
GO:1901880 negative regulation of protein depolymerization	13	0.062101	0.623	0.302	Biological Process	GO:1901880	negative regulation of protein depolymerization	0.00695051	0.062101	9	4	13	43
GO:0044255 cellular lipid metabolic process	124	0.0626515	5.939	0.18	Biological Process	GO:0044255	cellular lipid metabolic process	0.00701916	0.0626515	76	48	124	687
GO:0098657 import into cell	80	0.0627707	3.831	0.191	Biological Process	GO:0098657	import into cell	0.00703957	0.0627707	46	34	80	419
GO:1901991 negative regulation of mitotic cell cycle phase transition	23	0.0629604	1.102	0.247	Biological Process	GO:1901991	negative regulation of mitotic cell cycle phase transition	0.00707412	0.0629604	10	13	23	93
GO:0006936 muscle contraction	39	0.0629604	1.868	0.217	Biological Process	GO:0006936	muscle contraction	0.007075	0.0629604	30	9	39	180
GO:1901652 response to peptide	45	0.0633946	2.155	0.21	Biological Process	GO:1901652	response to peptide	0.00714022	0.0633946	30	15	45	214
GO:1904018 positive regulation of vasculature development	29	0.0633946	1.389	0.232	Biological Process	GO:1904018	positive regulation of vasculature development	0.00715559	0.0633946	24	5	29	125
GO:0003171 atrioventricular valve development	8	0.0633946	0.383	0.381	Biological Process	GO:0003171	atrioventricular valve development	0.00722061	0.0633946	8	0	8	21
GO:0003309 type B pancreatic cell differentiation	8	0.0633946	0.383	0.381	Biological Process	GO:0003309	type B pancreatic cell differentiation	0.00722061	0.0633946	8	0	8	21
GO:0060037 pharyngeal system development	8	0.0633946	0.383	0.381	Biological Process	GO:0060037	pharyngeal system development	0.00722061	0.0633946	8	0	8	21
GO:0070570 regulation of neuron projection regeneration	8	0.0633946	0.383	0.381	Biological Process	GO:0070570	regulation of neuron projection regeneration	0.00722061	0.0633946	6	2	8	21
GO:0006278 RNA-dependent DNA biosynthetic process	26	0.0633946	1.245	0.239	Biological Process	GO:0006278	RNA-dependent DNA biosynthetic process	0.00723807	0.0633946	21	5	26	109
GO:0046890 regulation of lipid biosynthetic process	26	0.0633946	1.245	0.239	Biological Process	GO:0046890	regulation of lipid biosynthetic process	0.00723807	0.0633946	11	15	26	109
GO:0030501 positive regulation of bone mineralization	11	0.0633946	0.527	0.324	Biological Process	GO:0030501	positive regulation of bone mineralization	0.0072712	0.0633946	10	1	11	34
GO:0035850 epithelial cell differentiation involved in kidney development	11	0.0633946	0.527	0.324	Biological Process	GO:0035850	epithelial cell differentiation involved in kidney development	0.0072712	0.0633946	8	3	11	34
GO:0061178 regulation of insulin secretion involved in cellular response to glucose stimulus	11	0.0633946	0.527	0.324	Biological Process	GO:0061178	regulation of insulin secretion involved in cellular response to glucose stimulus	0.0072712	0.0633946	9	2	11	34
GO:0070527 platelet aggregation	11	0.0633946	0.527	0.324	Biological Process	GO:0070527	platelet aggregation	0.0072712	0.0633946	8	3	11	34
GO:0009595 detection of biotic stimulus	7	0.0633946	0.335	0.412	Biological Process	GO:0009595	detection of biotic stimulus	0.00727758	0.0633946	2	5	7	17
GO:0038179 neurotrophin signaling pathway	7	0.0633946	0.335	0.412	Biological Process	GO:0038179	neurotrophin signaling pathway	0.00727758	0.0633946	5	2	7	17
GO:0043586 tongue development	7	0.0633946	0.335	0.412	Biological Process	GO:0043586	tongue development	0.00727758	0.0633946	7	0	7	17
GO:0060292 long-term synaptic depression	7	0.0633946	0.335	0.412	Biological Process	GO:0060292	long-term synaptic depression	0.00727758	0.0633946	3	4	7	17
GO:0061217 regulation of mesonephros development	7	0.0633946	0.335	0.412	Biological Process	GO:0061217	regulation of mesonephros development	0.00727758	0.0633946	7	0	7	17
GO:0061323 cell proliferation involved in heart morphogenesis	7	0.0633946	0.335	0.412	Biological Process	GO:0061323	cell proliferation involved in heart morphogenesis	0.00727758	0.0633946	7	0	7	17
GO:0099560 synaptic membrane adhesion	7	0.0633946	0.335	0.412	Biological Process	GO:0099560	synaptic membrane adhesion	0.00727758	0.0633946	7	0	7	17
GO:2000050 regulation of non-canonical Wnt signaling pathway	7	0.0633946	0.335	0.412	Biological Process	GO:2000050	regulation of non-canonical Wnt signaling pathway	0.00727758	0.0633946	6	1	7	17
GO:2000136 regulation of cell proliferation involved in heart morphogenesis	7	0.0633946	0.335	0.412	Biological Process	GO:2000136	regulation of cell proliferation involved in heart morphogenesis	0.00727758	0.0633946	7	0	7	17
GO:0031345 negative regulation of cell projection organization	22	0.0633946	1.054	0.25	Biological Process	GO:0031345	negative regulation of cell projection organization	0.00728052	0.0633946	15	7	22	88
GO:0046883 regulation of hormone secretion	33	0.0635532	1.58	0.224	Biological Process	GO:0046883	regulation of hormone secretion	0.00730587	0.0635532	24	9	33	147
GO:0048747 muscle fiber development	14	0.0638699	0.67	0.292	Biological Process	GO:0048747	muscle fiber development	0.00734945	0.0638699	12	2	14	48
GO:0044283 small molecule biosynthetic process	80	0.0649298	3.831	0.19	Biological Process	GO:0044283	small molecule biosynthetic process	0.00747872	0.0649298	46	34	80	420
GO:1990845 adaptive thermogenesis	25	0.0653125	1.197	0.24	Biological Process	GO:1990845	adaptive thermogenesis	0.00753012	0.0653125	19	6	25	104
GO:0021766 hippocampus development	15	0.0659112	0.718	0.283	Biological Process	GO:0021766	hippocampus development	0.00761397	0.0659112	12	3	15	53
GO:0048145 regulation of fibroblast proliferation	15	0.0659112	0.718	0.283	Biological Process	GO:0048145	regulation of fibroblast proliferation	0.00761397	0.0659112	12	3	15	53
GO:1901698 response to nitrogen compound	95	0.0662142	4.55	0.186	Biological Process	GO:1901698	response to nitrogen compound	0.00765641	0.0662142	56	39	95	511
GO:0010977 negative regulation of neuron projection development	19	0.0668905	0.91	0.26	Biological Process	GO:0010977	negative regulation of neuron projection development	0.00774213	0.0668905	13	6	19	73
GO:0090132 epithelium migration	45	0.0671569	2.155	0.209	Biological Process	GO:0090132	epithelium migration	0.00778052	0.0671569	35	10	45	215
GO:0050770 regulation of axonogenesis	24	0.0672718	1.149	0.242	Biological Process	GO:0050770	regulation of axonogenesis	0.00781799	0.0672718	18	6	24	99
GO:0019218 regulation of steroid metabolic process	17	0.0672718	0.814	0.27	Biological Process	GO:0019218	regulation of steroid metabolic process	0.00782789	0.0672718	12	5	17	63
GO:0030168 platelet activation	17	0.0672718	0.814	0.27	Biological Process	GO:0030168	platelet activation	0.00782789	0.0672718	11	6	17	63
GO:0031644 regulation of neurological system process	17	0.0672718	0.814	0.27	Biological Process	GO:0031644	regulation of neurological system process	0.00782789	0.0672718	14	3	17	63
GO:0008016 regulation of heart contraction	27	0.0672718	1.293	0.235	Biological Process	GO:0008016	regulation of heart contraction	0.00783918	0.0672718	17	10	27	115
GO:0045766 positive regulation of angiogenesis	27	0.0672718	1.293	0.235	Biological Process	GO:0045766	positive regulation of angiogenesis	0.00783918	0.0672718	22	5	27	115
GO:0035773 insulin secretion involved in cellular response to glucose stimulus	12	0.068749	0.575	0.308	Biological Process	GO:0035773	insulin secretion involved in cellular response to glucose stimulus	0.00802677	0.068749	9	3	12	39
GO:2000242 negative regulation of reproductive process	12	0.068749	0.575	0.308	Biological Process	GO:2000242	negative regulation of reproductive process	0.00802677	0.068749	8	4	12	39
GO:0051098 regulation of binding	56	0.0691571	2.682	0.201	Biological Process	GO:0051098	regulation of binding	0.00808282	0.0691571	38	18	56	279
GO:0050715 positive regulation of cytokine secretion	23	0.0691571	1.102	0.245	Biological Process	GO:0050715	positive regulation of cytokine secretion	0.00809773	0.0691571	13	10	23	94
GO:0050921 positive regulation of chemotaxis	23	0.0691571	1.102	0.245	Biological Process	GO:0050921	positive regulation of chemotaxis	0.00809773	0.0691571	20	3	23	94
GO:0048545 response to steroid hormone	31	0.0691963	1.485	0.226	Biological Process	GO:0048545	response to steroid hormone	0.0081101	0.0691963	25	6	31	137
GO:0031641 regulation of myelination	10	0.0696388	0.479	0.333	Biological Process	GO:0031641	regulation of myelination	0.00819326	0.0696388	7	3	10	30
GO:1900026 positive regulation of substrate adhesion-dependent cell spreading	10	0.0696388	0.479	0.333	Biological Process	GO:1900026	positive regulation of substrate adhesion-dependent cell spreading	0.00819326	0.0696388	9	1	10	30
GO:1902930 regulation of alcohol biosynthetic process	10	0.0696388	0.479	0.333	Biological Process	GO:1902930	regulation of alcohol biosynthetic process	0.00819326	0.0696388	6	4	10	30
GO:1903053 regulation of extracellular matrix organization	10	0.0696388	0.479	0.333	Biological Process	GO:1903053	regulation of extracellular matrix organization	0.00819326	0.0696388	9	1	10	30
GO:0009746 response to hexose	22	0.0709583	1.054	0.247	Biological Process	GO:0009746	response to hexose	0.00836445	0.0709583	13	9	22	89
GO:0034284 response to monosaccharide	22	0.0709583	1.054	0.247	Biological Process	GO:0034284	response to monosaccharide	0.00836445	0.0709583	13	9	22	89
GO:0098660 inorganic ion transmembrane transport	78	0.0714911	3.736	0.19	Biological Process	GO:0098660	inorganic ion transmembrane transport	0.00843529	0.0714911	45	33	78	410
GO:0043491 protein kinase B signaling	30	0.0722111	1.437	0.227	Biological Process	GO:0043491	protein kinase B signaling	0.00853709	0.0722111	24	6	30	132
GO:1901988 negative regulation of cell cycle phase transition	25	0.0722111	1.197	0.238	Biological Process	GO:1901988	negative regulation of cell cycle phase transition	0.00854107	0.0722111	11	14	25	105
GO:0045926 negative regulation of growth	32	0.0722111	1.533	0.224	Biological Process	GO:0045926	negative regulation of growth	0.00856032	0.0722111	25	7	32	143
GO:0035904 aorta development	13	0.0722111	0.623	0.295	Biological Process	GO:0035904	aorta development	0.00856893	0.0722111	12	1	13	44
GO:0035924 cellular response to vascular endothelial growth factor stimulus	13	0.0722111	0.623	0.295	Biological Process	GO:0035924	cellular response to vascular endothelial growth factor stimulus	0.00856893	0.0722111	12	1	13	44
GO:2000243 positive regulation of reproductive process	13	0.0722111	0.623	0.295	Biological Process	GO:2000243	positive regulation of reproductive process	0.00856893	0.0722111	11	2	13	44
GO:0002687 positive regulation of leukocyte migration	21	0.0725067	1.006	0.25	Biological Process	GO:0002687	positive regulation of leukocyte migration	0.00861216	0.0725067	16	5	21	84
GO:0043269 regulation of ion transport	64	0.0729423	3.065	0.196	Biological Process	GO:0043269	regulation of ion transport	0.00867209	0.0729423	48	16	64	327
GO:1902806 regulation of cell cycle G1/S phase transition	20	0.0736787	0.958	0.253	Biological Process	GO:1902806	regulation of cell cycle G1/S phase transition	0.00883344	0.0736787	15	5	20	79
GO:0003231 cardiac ventricle development	24	0.0736787	1.149	0.24	Biological Process	GO:0003231	cardiac ventricle development	0.00889236	0.0736787	23	1	24	100
GO:0043524 negative regulation of neuron apoptotic process	24	0.0736787	1.149	0.24	Biological Process	GO:0043524	negative regulation of neuron apoptotic process	0.00889236	0.0736787	17	7	24	100
GO:0007422 peripheral nervous system development	14	0.0736787	0.67	0.286	Biological Process	GO:0007422	peripheral nervous system development	0.00893135	0.0736787	14	0	14	49
GO:0002921 negative regulation of humoral immune response	5	0.0736787	0.239	0.5	Biological Process	GO:0002921	negative regulation of humoral immune response	0.00894179	0.0736787	2	3	5	10
GO:0003266 regulation of secondary heart field cardioblast proliferation	5	0.0736787	0.239	0.5	Biological Process	GO:0003266	regulation of secondary heart field cardioblast proliferation	0.00894179	0.0736787	5	0	5	10
GO:0010566 regulation of ketone biosynthetic process	5	0.0736787	0.239	0.5	Biological Process	GO:0010566	regulation of ketone biosynthetic process	0.00894179	0.0736787	5	0	5	10
GO:0010642 negative regulation of platelet-derived growth factor receptor signaling pathway	5	0.0736787	0.239	0.5	Biological Process	GO:0010642	negative regulation of platelet-derived growth factor receptor signaling pathway	0.00894179	0.0736787	3	2	5	10
GO:0021561 facial nerve development	5	0.0736787	0.239	0.5	Biological Process	GO:0021561	facial nerve development	0.00894179	0.0736787	4	1	5	10
GO:0021610 facial nerve morphogenesis	5	0.0736787	0.239	0.5	Biological Process	GO:0021610	facial nerve morphogenesis	0.00894179	0.0736787	4	1	5	10
GO:0032060 bleb assembly	5	0.0736787	0.239	0.5	Biological Process	GO:0032060	bleb assembly	0.00894179	0.0736787	4	1	5	10
GO:0032928 regulation of superoxide anion generation	5	0.0736787	0.239	0.5	Biological Process	GO:0032928	regulation of superoxide anion generation	0.00894179	0.0736787	2	3	5	10
GO:0033280 response to vitamin D	5	0.0736787	0.239	0.5	Biological Process	GO:0033280	response to vitamin D	0.00894179	0.0736787	3	2	5	10
GO:0048715 negative regulation of oligodendrocyte differentiation	5	0.0736787	0.239	0.5	Biological Process	GO:0048715	negative regulation of oligodendrocyte differentiation	0.00894179	0.0736787	5	0	5	10
GO:0055091 phospholipid homeostasis	5	0.0736787	0.239	0.5	Biological Process	GO:0055091	phospholipid homeostasis	0.00894179	0.0736787	1	4	5	10
GO:0060026 convergent extension	5	0.0736787	0.239	0.5	Biological Process	GO:0060026	convergent extension	0.00894179	0.0736787	5	0	5	10
GO:0060272 embryonic skeletal joint morphogenesis	5	0.0736787	0.239	0.5	Biological Process	GO:0060272	embryonic skeletal joint morphogenesis	0.00894179	0.0736787	5	0	5	10
GO:0070293 renal absorption	5	0.0736787	0.239	0.5	Biological Process	GO:0070293	renal absorption	0.00894179	0.0736787	3	2	5	10
GO:0071599 otic vesicle development	5	0.0736787	0.239	0.5	Biological Process	GO:0071599	otic vesicle development	0.00894179	0.0736787	5	0	5	10
GO:0090185 negative regulation of kidney development	5	0.0736787	0.239	0.5	Biological Process	GO:0090185	negative regulation of kidney development	0.00894179	0.0736787	5	0	5	10
GO:2000052 positive regulation of non-canonical Wnt signaling pathway	5	0.0736787	0.239	0.5	Biological Process	GO:2000052	positive regulation of non-canonical Wnt signaling pathway	0.00894179	0.0736787	4	1	5	10
GO:2000345 regulation of hepatocyte proliferation	5	0.0736787	0.239	0.5	Biological Process	GO:2000345	regulation of hepatocyte proliferation	0.00894179	0.0736787	2	3	5	10
GO:0055067 monovalent inorganic cation homeostasis	19	0.074248	0.91	0.257	Biological Process	GO:0055067	monovalent inorganic cation homeostasis	0.00901922	0.074248	13	6	19	74
GO:0002063 chondrocyte development	9	0.074488	0.431	0.346	Biological Process	GO:0002063	chondrocyte development	0.00910698	0.074488	8	1	9	26
GO:0030835 negative regulation of actin filament depolymerization	9	0.074488	0.431	0.346	Biological Process	GO:0030835	negative regulation of actin filament depolymerization	0.00910698	0.074488	6	3	9	26
GO:0040019 positive regulation of embryonic development	9	0.074488	0.431	0.346	Biological Process	GO:0040019	positive regulation of embryonic development	0.00910698	0.074488	9	0	9	26
GO:0070098 chemokine-mediated signaling pathway	9	0.074488	0.431	0.346	Biological Process	GO:0070098	chemokine-mediated signaling pathway	0.00910698	0.074488	8	1	9	26
GO:0110111 negative regulation of animal organ morphogenesis	9	0.074488	0.431	0.346	Biological Process	GO:0110111	negative regulation of animal organ morphogenesis	0.00910698	0.074488	9	0	9	26
GO:1902742 apoptotic process involved in development	9	0.074488	0.431	0.346	Biological Process	GO:1902742	apoptotic process involved in development	0.00910698	0.074488	7	2	9	26
GO:2000107 negative regulation of leukocyte apoptotic process	9	0.074488	0.431	0.346	Biological Process	GO:2000107	negative regulation of leukocyte apoptotic process	0.00910698	0.074488	6	3	9	26
GO:0048144 fibroblast proliferation	15	0.0747026	0.718	0.278	Biological Process	GO:0048144	fibroblast proliferation	0.00914569	0.0747026	12	3	15	54
GO:0051897 positive regulation of protein kinase B signaling	18	0.0747026	0.862	0.261	Biological Process	GO:0051897	positive regulation of protein kinase B signaling	0.0091584	0.0747026	14	4	18	69
GO:1904019 epithelial cell apoptotic process	18	0.0747026	0.862	0.261	Biological Process	GO:1904019	epithelial cell apoptotic process	0.0091584	0.0747026	15	3	18	69
GO:0090130 tissue migration	45	0.0749544	2.155	0.207	Biological Process	GO:0090130	tissue migration	0.00920606	0.0749544	35	10	45	217
GO:0034333 adherens junction assembly	17	0.0749544	0.814	0.266	Biological Process	GO:0034333	adherens junction assembly	0.00923741	0.0749544	16	1	17	64
GO:0002252 immune effector process	89	0.0749544	4.262	0.186	Biological Process	GO:0002252	immune effector process	0.00923826	0.0749544	57	32	89	478
GO:0001889 liver development	16	0.0749544	0.766	0.271	Biological Process	GO:0001889	liver development	0.0092398	0.0749544	10	6	16	59
GO:0021675 nerve development	16	0.0749544	0.766	0.271	Biological Process	GO:0021675	nerve development	0.0092398	0.0749544	14	2	16	59
GO:0034754 cellular hormone metabolic process	16	0.0749544	0.766	0.271	Biological Process	GO:0034754	cellular hormone metabolic process	0.0092398	0.0749544	13	3	16	59
GO:0032787 monocarboxylic acid metabolic process	65	0.0755037	3.113	0.195	Biological Process	GO:0032787	monocarboxylic acid metabolic process	0.00931794	0.0755037	40	25	65	334
GO:0021700 developmental maturation	42	0.0755037	2.011	0.21	Biological Process	GO:0021700	developmental maturation	0.00932448	0.0755037	32	10	42	200
GO:0051253 negative regulation of RNA metabolic process	157	0.0778395	7.519	0.174	Biological Process	GO:0051253	negative regulation of RNA metabolic process	0.0096217	0.0778395	135	22	157	900
GO:1903037 regulation of leukocyte cell-cell adhesion	44	0.0790933	2.107	0.208	Biological Process	GO:1903037	regulation of leukocyte cell-cell adhesion	0.00978557	0.0790933	30	14	44	212
GO:0051129 negative regulation of cellular component organization	88	0.0791122	4.215	0.186	Biological Process	GO:0051129	negative regulation of cellular component organization	0.00979679	0.0791122	58	30	88	473
GO:0050709 negative regulation of protein secretion	21	0.0797551	1.006	0.247	Biological Process	GO:0050709	negative regulation of protein secretion	0.00989722	0.0797551	13	8	21	85
GO:0002068 glandular epithelial cell development	8	0.0797551	0.383	0.364	Biological Process	GO:0002068	glandular epithelial cell development	0.00991225	0.0797551	8	0	8	22
GO:0045429 positive regulation of nitric oxide biosynthetic process	8	0.0797551	0.383	0.364	Biological Process	GO:0045429	positive regulation of nitric oxide biosynthetic process	0.00991225	0.0797551	4	4	8	22
GO:0050654 chondroitin sulfate proteoglycan metabolic process	8	0.0797551	0.383	0.364	Biological Process	GO:0050654	chondroitin sulfate proteoglycan metabolic process	0.00991225	0.0797551	8	0	8	22
GO:0021915 neural tube development	31	0.0806362	1.485	0.223	Biological Process	GO:0021915	neural tube development	0.0100308	0.0806362	26	5	31	139
GO:0030001 metal ion transport	102	0.0808585	4.885	0.182	Biological Process	GO:0030001	metal ion transport	0.0100676	0.0808585	70	32	102	559
GO:0006952 defense response	159	0.0816467	7.615	0.174	Biological Process	GO:0006952	defense response	0.0101749	0.0816467	94	65	159	914
GO:0051222 positive regulation of protein transport	51	0.0819168	2.443	0.202	Biological Process	GO:0051222	positive regulation of protein transport	0.0102177	0.0819168	30	21	51	253
GO:0032967 positive regulation of collagen biosynthetic process	6	0.0822201	0.287	0.429	Biological Process	GO:0032967	positive regulation of collagen biosynthetic process	0.0103018	0.0822201	5	1	6	14
GO:0035988 chondrocyte proliferation	6	0.0822201	0.287	0.429	Biological Process	GO:0035988	chondrocyte proliferation	0.0103018	0.0822201	5	1	6	14
GO:0060055 angiogenesis involved in wound healing	6	0.0822201	0.287	0.429	Biological Process	GO:0060055	angiogenesis involved in wound healing	0.0103018	0.0822201	2	4	6	14
GO:0061213 positive regulation of mesonephros development	6	0.0822201	0.287	0.429	Biological Process	GO:0061213	positive regulation of mesonephros development	0.0103018	0.0822201	6	0	6	14
GO:0061298 retina vasculature development in camera-type eye	6	0.0822201	0.287	0.429	Biological Process	GO:0061298	retina vasculature development in camera-type eye	0.0103018	0.0822201	6	0	6	14
GO:0007264 small GTPase mediated signal transduction	60	0.0822658	2.874	0.196	Biological Process	GO:0007264	small GTPase mediated signal transduction	0.0103683	0.0822658	44	16	60	306
GO:0090276 regulation of peptide hormone secretion	26	0.0822658	1.245	0.232	Biological Process	GO:0090276	regulation of peptide hormone secretion	0.0103983	0.0822658	20	6	26	112
GO:0019369 arachidonic acid metabolic process	7	0.0822658	0.335	0.389	Biological Process	GO:0019369	arachidonic acid metabolic process	0.0104235	0.0822658	6	1	7	18
GO:0034367 protein-containing complex remodeling	7	0.0822658	0.335	0.389	Biological Process	GO:0034367	protein-containing complex remodeling	0.0104235	0.0822658	3	4	7	18
GO:0034368 protein-lipid complex remodeling	7	0.0822658	0.335	0.389	Biological Process	GO:0034368	protein-lipid complex remodeling	0.0104235	0.0822658	3	4	7	18
GO:0034369 plasma lipoprotein particle remodeling	7	0.0822658	0.335	0.389	Biological Process	GO:0034369	plasma lipoprotein particle remodeling	0.0104235	0.0822658	3	4	7	18
GO:0048643 positive regulation of skeletal muscle tissue development	7	0.0822658	0.335	0.389	Biological Process	GO:0048643	positive regulation of skeletal muscle tissue development	0.0104235	0.0822658	7	0	7	18
GO:0072273 metanephric nephron morphogenesis	7	0.0822658	0.335	0.389	Biological Process	GO:0072273	metanephric nephron morphogenesis	0.0104235	0.0822658	6	1	7	18
GO:0090322 regulation of superoxide metabolic process	7	0.0822658	0.335	0.389	Biological Process	GO:0090322	regulation of superoxide metabolic process	0.0104235	0.0822658	2	5	7	18
GO:1902547 regulation of cellular response to vascular endothelial growth factor stimulus	7	0.0822658	0.335	0.389	Biological Process	GO:1902547	regulation of cellular response to vascular endothelial growth factor stimulus	0.0104235	0.0822658	7	0	7	18
GO:0014896 muscle hypertrophy	13	0.0822658	0.623	0.289	Biological Process	GO:0014896	muscle hypertrophy	0.0104689	0.0822658	9	4	13	45
GO:0014897 striated muscle hypertrophy	13	0.0822658	0.623	0.289	Biological Process	GO:0014897	striated muscle hypertrophy	0.0104689	0.0822658	9	4	13	45
GO:0051592 response to calcium ion	23	0.0822658	1.102	0.24	Biological Process	GO:0051592	response to calcium ion	0.0105072	0.0822658	20	3	23	96
GO:1902850 microtubule cytoskeleton organization involved in mitosis	23	0.0822658	1.102	0.24	Biological Process	GO:1902850	microtubule cytoskeleton organization involved in mitosis	0.0105072	0.0822658	7	16	23	96
GO:0046879 hormone secretion	40	0.0822658	1.916	0.211	Biological Process	GO:0046879	hormone secretion	0.0105213	0.0822658	30	10	40	190
GO:0021988 olfactory lobe development	10	0.0822658	0.479	0.323	Biological Process	GO:0021988	olfactory lobe development	0.0105371	0.0822658	6	4	10	31
GO:0046579 positive regulation of Ras protein signal transduction	10	0.0822658	0.479	0.323	Biological Process	GO:0046579	positive regulation of Ras protein signal transduction	0.0105371	0.0822658	8	2	10	31
GO:0010594 regulation of endothelial cell migration	28	0.0822658	1.341	0.228	Biological Process	GO:0010594	regulation of endothelial cell migration	0.0105559	0.0822658	23	5	28	123
GO:0010631 epithelial cell migration	44	0.0822658	2.107	0.207	Biological Process	GO:0010631	epithelial cell migration	0.0106293	0.0822658	34	10	44	213
GO:0048659 smooth muscle cell proliferation	18	0.0822658	0.862	0.257	Biological Process	GO:0048659	smooth muscle cell proliferation	0.0106808	0.0822658	15	3	18	70
GO:0071456 cellular response to hypoxia	18	0.0822658	0.862	0.257	Biological Process	GO:0071456	cellular response to hypoxia	0.0106808	0.0822658	14	4	18	70
GO:2000045 regulation of G1/S transition of mitotic cell cycle	18	0.0822658	0.862	0.257	Biological Process	GO:2000045	regulation of G1/S transition of mitotic cell cycle	0.0106808	0.0822658	13	5	18	70
GO:0006029 proteoglycan metabolic process	14	0.0822658	0.67	0.28	Biological Process	GO:0006029	proteoglycan metabolic process	0.0107697	0.0822658	12	2	14	50
GO:0045669 positive regulation of osteoblast differentiation	14	0.0822658	0.67	0.28	Biological Process	GO:0045669	positive regulation of osteoblast differentiation	0.0107697	0.0822658	11	3	14	50
GO:0060078 regulation of postsynaptic membrane potential	14	0.0822658	0.67	0.28	Biological Process	GO:0060078	regulation of postsynaptic membrane potential	0.0107697	0.0822658	12	2	14	50
GO:1901654 response to ketone	14	0.0822658	0.67	0.28	Biological Process	GO:1901654	response to ketone	0.0107697	0.0822658	11	3	14	50
GO:0001708 cell fate specification	17	0.0822658	0.814	0.262	Biological Process	GO:0001708	cell fate specification	0.0108421	0.0822658	16	1	17	65
GO:0071322 cellular response to carbohydrate stimulus	17	0.0822658	0.814	0.262	Biological Process	GO:0071322	cellular response to carbohydrate stimulus	0.0108421	0.0822658	11	6	17	65
GO:0032411 positive regulation of transporter activity	15	0.0822658	0.718	0.273	Biological Process	GO:0032411	positive regulation of transporter activity	0.0109112	0.0822658	13	2	15	55
GO:0048663 neuron fate commitment	16	0.0822658	0.766	0.267	Biological Process	GO:0048663	neuron fate commitment	0.0109263	0.0822658	16	0	16	60
GO:0031327 negative regulation of cellular biosynthetic process	175	0.0822658	8.381	0.172	Biological Process	GO:0031327	negative regulation of cellular biosynthetic process	0.0109657	0.0822658	147	28	175	1017
GO:0006816 calcium ion transport	52	0.0822658	2.49	0.2	Biological Process	GO:0006816	calcium ion transport	0.0111431	0.0822658	38	14	52	260
GO:0002423 natural killer cell mediated immune response to tumor cell	4	0.0822658	0.192	0.571	Biological Process	GO:0002423	natural killer cell mediated immune response to tumor cell	0.0111457	0.0822658	3	1	4	7
GO:0002855 regulation of natural killer cell mediated immune response to tumor cell	4	0.0822658	0.192	0.571	Biological Process	GO:0002855	regulation of natural killer cell mediated immune response to tumor cell	0.0111457	0.0822658	3	1	4	7
GO:0003149 membranous septum morphogenesis	4	0.0822658	0.192	0.571	Biological Process	GO:0003149	membranous septum morphogenesis	0.0111457	0.0822658	4	0	4	7
GO:0006577 amino-acid betaine metabolic process	4	0.0822658	0.192	0.571	Biological Process	GO:0006577	amino-acid betaine metabolic process	0.0111457	0.0822658	3	1	4	7
GO:0015824 proline transport	4	0.0822658	0.192	0.571	Biological Process	GO:0015824	proline transport	0.0111457	0.0822658	1	3	4	7
GO:0021800 cerebral cortex tangential migration	4	0.0822658	0.192	0.571	Biological Process	GO:0021800	cerebral cortex tangential migration	0.0111457	0.0822658	3	1	4	7
GO:0031915 positive regulation of synaptic plasticity	4	0.0822658	0.192	0.571	Biological Process	GO:0031915	positive regulation of synaptic plasticity	0.0111457	0.0822658	2	2	4	7
GO:0034163 regulation of toll-like receptor 9 signaling pathway	4	0.0822658	0.192	0.571	Biological Process	GO:0034163	regulation of toll-like receptor 9 signaling pathway	0.0111457	0.0822658	2	2	4	7
GO:0034380 high-density lipoprotein particle assembly	4	0.0822658	0.192	0.571	Biological Process	GO:0034380	high-density lipoprotein particle assembly	0.0111457	0.0822658	2	2	4	7
GO:0034384 high-density lipoprotein particle clearance	4	0.0822658	0.192	0.571	Biological Process	GO:0034384	high-density lipoprotein particle clearance	0.0111457	0.0822658	3	1	4	7
GO:0070586 cell-cell adhesion involved in gastrulation	4	0.0822658	0.192	0.571	Biological Process	GO:0070586	cell-cell adhesion involved in gastrulation	0.0111457	0.0822658	4	0	4	7
GO:0072102 glomerulus morphogenesis	4	0.0822658	0.192	0.571	Biological Process	GO:0072102	glomerulus morphogenesis	0.0111457	0.0822658	4	0	4	7
GO:0072177 mesonephric duct development	4	0.0822658	0.192	0.571	Biological Process	GO:0072177	mesonephric duct development	0.0111457	0.0822658	4	0	4	7
GO:1900272 negative regulation of long-term synaptic potentiation	4	0.0822658	0.192	0.571	Biological Process	GO:1900272	negative regulation of long-term synaptic potentiation	0.0111457	0.0822658	2	2	4	7
GO:1904238 pericyte cell differentiation	4	0.0822658	0.192	0.571	Biological Process	GO:1904238	pericyte cell differentiation	0.0111457	0.0822658	3	1	4	7
GO:1904754 positive regulation of vascular associated smooth muscle cell migration	4	0.0822658	0.192	0.571	Biological Process	GO:1904754	positive regulation of vascular associated smooth muscle cell migration	0.0111457	0.0822658	4	0	4	7
GO:1905906 regulation of amyloid fibril formation	4	0.0822658	0.192	0.571	Biological Process	GO:1905906	regulation of amyloid fibril formation	0.0111457	0.0822658	1	3	4	7
GO:2000018 regulation of male gonad development	4	0.0822658	0.192	0.571	Biological Process	GO:2000018	regulation of male gonad development	0.0111457	0.0822658	3	1	4	7
GO:2000347 positive regulation of hepatocyte proliferation	4	0.0822658	0.192	0.571	Biological Process	GO:2000347	positive regulation of hepatocyte proliferation	0.0111457	0.0822658	1	3	4	7
GO:0002085 inhibition of neuroepithelial cell differentiation	3	0.0822658	0.144	0.75	Biological Process	GO:0002085	inhibition of neuroepithelial cell differentiation	0.0112227	0.0822658	3	0	3	4
GO:0003150 muscular septum morphogenesis	3	0.0822658	0.144	0.75	Biological Process	GO:0003150	muscular septum morphogenesis	0.0112227	0.0822658	3	0	3	4
GO:0003164 His-Purkinje system development	3	0.0822658	0.144	0.75	Biological Process	GO:0003164	His-Purkinje system development	0.0112227	0.0822658	3	0	3	4
GO:0003253 cardiac neural crest cell migration involved in outflow tract morphogenesis	3	0.0822658	0.144	0.75	Biological Process	GO:0003253	cardiac neural crest cell migration involved in outflow tract morphogenesis	0.0112227	0.0822658	3	0	3	4
GO:0003330 regulation of extracellular matrix constituent secretion	3	0.0822658	0.144	0.75	Biological Process	GO:0003330	regulation of extracellular matrix constituent secretion	0.0112227	0.0822658	3	0	3	4
GO:0003402 planar cell polarity pathway involved in axis elongation	3	0.0822658	0.144	0.75	Biological Process	GO:0003402	planar cell polarity pathway involved in axis elongation	0.0112227	0.0822658	3	0	3	4
GO:0007182 common-partner SMAD protein phosphorylation	3	0.0822658	0.144	0.75	Biological Process	GO:0007182	common-partner SMAD protein phosphorylation	0.0112227	0.0822658	3	0	3	4
GO:0007412 axon target recognition	3	0.0822658	0.144	0.75	Biological Process	GO:0007412	axon target recognition	0.0112227	0.0822658	3	0	3	4
GO:0010042 response to manganese ion	3	0.0822658	0.144	0.75	Biological Process	GO:0010042	response to manganese ion	0.0112227	0.0822658	2	1	3	4
GO:0021615 glossopharyngeal nerve morphogenesis	3	0.0822658	0.144	0.75	Biological Process	GO:0021615	glossopharyngeal nerve morphogenesis	0.0112227	0.0822658	3	0	3	4
GO:0030214 hyaluronan catabolic process	3	0.0822658	0.144	0.75	Biological Process	GO:0030214	hyaluronan catabolic process	0.0112227	0.0822658	1	2	3	4
GO:0032714 negative regulation of interleukin-5 production	3	0.0822658	0.144	0.75	Biological Process	GO:0032714	negative regulation of interleukin-5 production	0.0112227	0.0822658	1	2	3	4
GO:0035905 ascending aorta development	3	0.0822658	0.144	0.75	Biological Process	GO:0035905	ascending aorta development	0.0112227	0.0822658	3	0	3	4
GO:0042494 detection of bacterial lipoprotein	3	0.0822658	0.144	0.75	Biological Process	GO:0042494	detection of bacterial lipoprotein	0.0112227	0.0822658	1	2	3	4
GO:0043435 response to corticotropin-releasing hormone	3	0.0822658	0.144	0.75	Biological Process	GO:0043435	response to corticotropin-releasing hormone	0.0112227	0.0822658	3	0	3	4
GO:0045617 negative regulation of keratinocyte differentiation	3	0.0822658	0.144	0.75	Biological Process	GO:0045617	negative regulation of keratinocyte differentiation	0.0112227	0.0822658	3	0	3	4
GO:0048677 axon extension involved in regeneration	3	0.0822658	0.144	0.75	Biological Process	GO:0048677	axon extension involved in regeneration	0.0112227	0.0822658	2	1	3	4
GO:0048682 sprouting of injured axon	3	0.0822658	0.144	0.75	Biological Process	GO:0048682	sprouting of injured axon	0.0112227	0.0822658	2	1	3	4
GO:0050923 regulation of negative chemotaxis	3	0.0822658	0.144	0.75	Biological Process	GO:0050923	regulation of negative chemotaxis	0.0112227	0.0822658	3	0	3	4
GO:0051256 mitotic spindle midzone assembly	3	0.0822658	0.144	0.75	Biological Process	GO:0051256	mitotic spindle midzone assembly	0.0112227	0.0822658	0	3	3	4
GO:0060129 thyroid-stimulating hormone-secreting cell differentiation	3	0.0822658	0.144	0.75	Biological Process	GO:0060129	thyroid-stimulating hormone-secreting cell differentiation	0.0112227	0.0822658	3	0	3	4
GO:0060235 lens induction in camera-type eye	3	0.0822658	0.144	0.75	Biological Process	GO:0060235	lens induction in camera-type eye	0.0112227	0.0822658	2	1	3	4
GO:0060686 negative regulation of prostatic bud formation	3	0.0822658	0.144	0.75	Biological Process	GO:0060686	negative regulation of prostatic bud formation	0.0112227	0.0822658	3	0	3	4
GO:0060710 chorio-allantoic fusion	3	0.0822658	0.144	0.75	Biological Process	GO:0060710	chorio-allantoic fusion	0.0112227	0.0822658	3	0	3	4
GO:0060842 arterial endothelial cell differentiation	3	0.0822658	0.144	0.75	Biological Process	GO:0060842	arterial endothelial cell differentiation	0.0112227	0.0822658	3	0	3	4
GO:0071372 cellular response to follicle-stimulating hormone stimulus	3	0.0822658	0.144	0.75	Biological Process	GO:0071372	cellular response to follicle-stimulating hormone stimulus	0.0112227	0.0822658	3	0	3	4
GO:0071376 cellular response to corticotropin-releasing hormone stimulus	3	0.0822658	0.144	0.75	Biological Process	GO:0071376	cellular response to corticotropin-releasing hormone stimulus	0.0112227	0.0822658	3	0	3	4
GO:0071724 response to diacyl bacterial lipopeptide	3	0.0822658	0.144	0.75	Biological Process	GO:0071724	response to diacyl bacterial lipopeptide	0.0112227	0.0822658	0	3	3	4
GO:0071726 cellular response to diacyl bacterial lipopeptide	3	0.0822658	0.144	0.75	Biological Process	GO:0071726	cellular response to diacyl bacterial lipopeptide	0.0112227	0.0822658	0	3	3	4
GO:0072047 proximal/distal pattern formation involved in nephron development	3	0.0822658	0.144	0.75	Biological Process	GO:0072047	proximal/distal pattern formation involved in nephron development	0.0112227	0.0822658	3	0	3	4
GO:0072081 specification of nephron tubule identity	3	0.0822658	0.144	0.75	Biological Process	GO:0072081	specification of nephron tubule identity	0.0112227	0.0822658	3	0	3	4
GO:0072144 glomerular mesangial cell development	3	0.0822658	0.144	0.75	Biological Process	GO:0072144	glomerular mesangial cell development	0.0112227	0.0822658	2	1	3	4
GO:0072174 metanephric tubule formation	3	0.0822658	0.144	0.75	Biological Process	GO:0072174	metanephric tubule formation	0.0112227	0.0822658	3	0	3	4
GO:0072191 ureter smooth muscle development	3	0.0822658	0.144	0.75	Biological Process	GO:0072191	ureter smooth muscle development	0.0112227	0.0822658	3	0	3	4
GO:0072193 ureter smooth muscle cell differentiation	3	0.0822658	0.144	0.75	Biological Process	GO:0072193	ureter smooth muscle cell differentiation	0.0112227	0.0822658	3	0	3	4
GO:0100012 regulation of heart induction by canonical Wnt signaling pathway	3	0.0822658	0.144	0.75	Biological Process	GO:0100012	regulation of heart induction by canonical Wnt signaling pathway	0.0112227	0.0822658	3	0	3	4
GO:0150011 regulation of neuron projection arborization	3	0.0822658	0.144	0.75	Biological Process	GO:0150011	regulation of neuron projection arborization	0.0112227	0.0822658	2	1	3	4
GO:1901321 positive regulation of heart induction	3	0.0822658	0.144	0.75	Biological Process	GO:1901321	positive regulation of heart induction	0.0112227	0.0822658	3	0	3	4
GO:1901723 negative regulation of cell proliferation involved in kidney development	3	0.0822658	0.144	0.75	Biological Process	GO:1901723	negative regulation of cell proliferation involved in kidney development	0.0112227	0.0822658	3	0	3	4
GO:1904995 negative regulation of leukocyte adhesion to vascular endothelial cell	3	0.0822658	0.144	0.75	Biological Process	GO:1904995	negative regulation of leukocyte adhesion to vascular endothelial cell	0.0112227	0.0822658	2	1	3	4
GO:1905651 regulation of artery morphogenesis	3	0.0822658	0.144	0.75	Biological Process	GO:1905651	regulation of artery morphogenesis	0.0112227	0.0822658	2	1	3	4
GO:1905653 positive regulation of artery morphogenesis	3	0.0822658	0.144	0.75	Biological Process	GO:1905653	positive regulation of artery morphogenesis	0.0112227	0.0822658	2	1	3	4
GO:1905907 negative regulation of amyloid fibril formation	3	0.0822658	0.144	0.75	Biological Process	GO:1905907	negative regulation of amyloid fibril formation	0.0112227	0.0822658	1	2	3	4
GO:1905940 negative regulation of gonad development	3	0.0822658	0.144	0.75	Biological Process	GO:1905940	negative regulation of gonad development	0.0112227	0.0822658	3	0	3	4
GO:2000064 regulation of cortisol biosynthetic process	3	0.0822658	0.144	0.75	Biological Process	GO:2000064	regulation of cortisol biosynthetic process	0.0112227	0.0822658	3	0	3	4
GO:2000172 regulation of branching morphogenesis of a nerve	3	0.0822658	0.144	0.75	Biological Process	GO:2000172	regulation of branching morphogenesis of a nerve	0.0112227	0.0822658	2	1	3	4
GO:2000665 regulation of interleukin-13 secretion	3	0.0822658	0.144	0.75	Biological Process	GO:2000665	regulation of interleukin-13 secretion	0.0112227	0.0822658	1	2	3	4
GO:2000741 positive regulation of mesenchymal stem cell differentiation	3	0.0822658	0.144	0.75	Biological Process	GO:2000741	positive regulation of mesenchymal stem cell differentiation	0.0112227	0.0822658	3	0	3	4
GO:1903706 regulation of hemopoiesis	54	0.0833166	2.586	0.199	Biological Process	GO:1903706	regulation of hemopoiesis	0.0113754	0.0833166	40	14	54	272
GO:0071702 organic substance transport	249	0.0835255	11.925	0.167	Biological Process	GO:0071702	organic substance transport	0.0114133	0.0835255	136	113	249	1491
GO:0032024 positive regulation of insulin secretion	11	0.0844236	0.527	0.306	Biological Process	GO:0032024	positive regulation of insulin secretion	0.0115645	0.0844236	9	2	11	36
GO:0045668 negative regulation of osteoblast differentiation	11	0.0844236	0.527	0.306	Biological Process	GO:0045668	negative regulation of osteoblast differentiation	0.0115645	0.0844236	10	1	11	36
GO:0120163 negative regulation of cold-induced thermogenesis	11	0.0844236	0.527	0.306	Biological Process	GO:0120163	negative regulation of cold-induced thermogenesis	0.0115645	0.0844236	9	2	11	36
GO:0035282 segmentation	20	0.0854893	0.958	0.247	Biological Process	GO:0035282	segmentation	0.0117201	0.0854893	17	3	20	81
GO:0010464 regulation of mesenchymal cell proliferation	9	0.0867199	0.431	0.333	Biological Process	GO:0010464	regulation of mesenchymal cell proliferation	0.011918	0.0867199	9	0	9	27
GO:0014037 Schwann cell differentiation	9	0.0867199	0.431	0.333	Biological Process	GO:0014037	Schwann cell differentiation	0.011918	0.0867199	9	0	9	27
GO:0050850 positive regulation of calcium-mediated signaling	9	0.0867199	0.431	0.333	Biological Process	GO:0050850	positive regulation of calcium-mediated signaling	0.011918	0.0867199	7	2	9	27
GO:0010558 negative regulation of macromolecule biosynthetic process	168	0.0868089	8.046	0.172	Biological Process	GO:0010558	negative regulation of macromolecule biosynthetic process	0.01194	0.0868089	143	25	168	975
GO:1901987 regulation of cell cycle phase transition	42	0.0873171	2.011	0.207	Biological Process	GO:1901987	regulation of cell cycle phase transition	0.0120197	0.0873171	23	19	42	203
GO:1901699 cellular response to nitrogen compound	64	0.0873644	3.065	0.193	Biological Process	GO:1901699	cellular response to nitrogen compound	0.0120361	0.0873644	39	25	64	332
GO:0048483 autonomic nervous system development	12	0.0888986	0.575	0.293	Biological Process	GO:0048483	autonomic nervous system development	0.0122574	0.0888986	11	1	12	41
GO:0000187 activation of MAPK activity	18	0.0896478	0.862	0.254	Biological Process	GO:0000187	activation of MAPK activity	0.0123976	0.0896478	16	2	18	71
GO:0036294 cellular response to decreased oxygen levels	18	0.0896478	0.862	0.254	Biological Process	GO:0036294	cellular response to decreased oxygen levels	0.0123976	0.0896478	14	4	18	71
GO:0006909 phagocytosis	27	0.0896478	1.293	0.227	Biological Process	GO:0006909	phagocytosis	0.0124111	0.0896478	15	12	27	119
GO:0007224 smoothened signaling pathway	27	0.0896478	1.293	0.227	Biological Process	GO:0007224	smoothened signaling pathway	0.0124111	0.0896478	26	1	27	119
GO:0048771 tissue remodeling	27	0.0896478	1.293	0.227	Biological Process	GO:0048771	tissue remodeling	0.0124111	0.0896478	14	13	27	119
GO:0001819 positive regulation of cytokine production	60	0.091448	2.874	0.194	Biological Process	GO:0001819	positive regulation of cytokine production	0.0126725	0.091448	35	25	60	309
GO:0030516 regulation of axon extension	13	0.091448	0.623	0.283	Biological Process	GO:0030516	regulation of axon extension	0.0126808	0.091448	8	5	13	46
GO:0032612 interleukin-1 production	16	0.0924737	0.766	0.262	Biological Process	GO:0032612	interleukin-1 production	0.0128463	0.0924737	9	7	16	61
GO:0061008 hepaticobiliary system development	16	0.0924737	0.766	0.262	Biological Process	GO:0061008	hepaticobiliary system development	0.0128463	0.0924737	10	6	16	61
GO:0010634 positive regulation of epithelial cell migration	24	0.0924737	1.149	0.233	Biological Process	GO:0010634	positive regulation of epithelial cell migration	0.0128543	0.0924737	19	5	24	103
GO:0002694 regulation of leukocyte activation	69	0.0925586	3.305	0.19	Biological Process	GO:0002694	regulation of leukocyte activation	0.0128765	0.0925586	44	25	69	363
GO:0007589 body fluid secretion	14	0.0925866	0.67	0.275	Biological Process	GO:0007589	body fluid secretion	0.0128907	0.0925866	9	5	14	51
GO:0032642 regulation of chemokine production	15	0.0926685	0.718	0.268	Biological Process	GO:0032642	regulation of chemokine production	0.0129334	0.0926685	9	6	15	56
GO:0048041 focal adhesion assembly	15	0.0926685	0.718	0.268	Biological Process	GO:0048041	focal adhesion assembly	0.0129334	0.0926685	14	1	15	56
GO:1903557 positive regulation of tumor necrosis factor superfamily cytokine production	15	0.0926685	0.718	0.268	Biological Process	GO:1903557	positive regulation of tumor necrosis factor superfamily cytokine production	0.0129334	0.0926685	5	10	15	56
GO:0010604 positive regulation of macromolecule metabolic process	360	0.0942492	17.241	0.162	Biological Process	GO:0010604	positive regulation of macromolecule metabolic process	0.0131646	0.0942492	268	92	360	2217
GO:0001667 ameboidal-type cell migration	56	0.0946347	2.682	0.196	Biological Process	GO:0001667	ameboidal-type cell migration	0.0132786	0.0946347	45	11	56	286
GO:0008038 neuron recognition	8	0.0946347	0.383	0.348	Biological Process	GO:0008038	neuron recognition	0.0132823	0.0946347	6	2	8	23
GO:0051693 actin filament capping	8	0.0946347	0.383	0.348	Biological Process	GO:0051693	actin filament capping	0.0132823	0.0946347	5	3	8	23
GO:0060317 cardiac epithelial to mesenchymal transition	8	0.0946347	0.383	0.348	Biological Process	GO:0060317	cardiac epithelial to mesenchymal transition	0.0132823	0.0946347	7	1	8	23
GO:0070528 protein kinase C signaling	8	0.0946347	0.383	0.348	Biological Process	GO:0070528	protein kinase C signaling	0.0132823	0.0946347	6	2	8	23
GO:1904407 positive regulation of nitric oxide metabolic process	8	0.0946347	0.383	0.348	Biological Process	GO:1904407	positive regulation of nitric oxide metabolic process	0.0132823	0.0946347	4	4	8	23
GO:0043542 endothelial cell migration	33	0.0948615	1.58	0.216	Biological Process	GO:0043542	endothelial cell migration	0.0133284	0.0948615	27	6	33	153
GO:0006706 steroid catabolic process	10	0.0948615	0.479	0.312	Biological Process	GO:0006706	steroid catabolic process	0.0133567	0.0948615	6	4	10	32
GO:0021983 pituitary gland development	10	0.0948615	0.479	0.312	Biological Process	GO:0021983	pituitary gland development	0.0133567	0.0948615	10	0	10	32
GO:0045494 photoreceptor cell maintenance	10	0.0948615	0.479	0.312	Biological Process	GO:0045494	photoreceptor cell maintenance	0.0133567	0.0948615	8	2	10	32
GO:0002526 acute inflammatory response	20	0.0952437	0.958	0.244	Biological Process	GO:0002526	acute inflammatory response	0.0134212	0.0952437	14	6	20	82
GO:0019725 cellular homeostasis	95	0.0961339	4.55	0.182	Biological Process	GO:0019725	cellular homeostasis	0.0135623	0.0961339	56	39	95	522
GO:0019752 carboxylic acid metabolic process	107	0.0961339	5.125	0.18	Biological Process	GO:0019752	carboxylic acid metabolic process	0.0135697	0.0961339	59	48	107	596
GO:0009891 positive regulation of biosynthetic process	229	0.0961339	10.967	0.167	Biological Process	GO:0009891	positive regulation of biosynthetic process	0.0135791	0.0961339	181	48	229	1368
GO:0040008 regulation of growth	72	0.0963522	3.448	0.188	Biological Process	GO:0040008	regulation of growth	0.0136208	0.0963522	54	18	72	382
GO:1901215 negative regulation of neuron death	29	0.097372	1.389	0.221	Biological Process	GO:1901215	negative regulation of neuron death	0.0137759	0.097372	20	9	29	131
GO:0048534 hematopoietic or lymphoid organ development	115	0.0975465	5.508	0.178	Biological Process	GO:0048534	hematopoietic or lymphoid organ development	0.0138115	0.0975465	88	27	115	646
GO:0007569 cell aging	19	0.0979507	0.91	0.247	Biological Process	GO:0007569	cell aging	0.0138907	0.0979507	15	4	19	77
GO:0060606 tube closure	19	0.0979507	0.91	0.247	Biological Process	GO:0060606	tube closure	0.0138907	0.0979507	15	4	19	77
GO:0098655 cation transmembrane transport	79	0.0992327	3.784	0.186	Biological Process	GO:0098655	cation transmembrane transport	0.0141132	0.0992327	50	29	79	425
GO:0051402 neuron apoptotic process	32	0.0992327	1.533	0.216	Biological Process	GO:0051402	neuron apoptotic process	0.0141358	0.0992327	20	12	32	148
GO:0051261 protein depolymerization	18	0.0992327	0.862	0.25	Biological Process	GO:0051261	protein depolymerization	0.014325	0.0992327	12	6	18	72
GO:0034308 primary alcohol metabolic process	11	0.0992327	0.527	0.297	Biological Process	GO:0034308	primary alcohol metabolic process	0.0143276	0.0992327	10	1	11	37
GO:1902807 negative regulation of cell cycle G1/S phase transition	11	0.0992327	0.527	0.297	Biological Process	GO:1902807	negative regulation of cell cycle G1/S phase transition	0.0143276	0.0992327	7	4	11	37
GO:2000134 negative regulation of G1/S transition of mitotic cell cycle	11	0.0992327	0.527	0.297	Biological Process	GO:2000134	negative regulation of G1/S transition of mitotic cell cycle	0.0143276	0.0992327	7	4	11	37
GO:0032268 regulation of cellular protein metabolic process	271	0.0992327	12.979	0.165	Biological Process	GO:0032268	regulation of cellular protein metabolic process	0.0144136	0.0992327	193	78	271	1641
GO:0002693 positive regulation of cellular extravasation	5	0.0992327	0.239	0.455	Biological Process	GO:0002693	positive regulation of cellular extravasation	0.0144348	0.0992327	2	3	5	11
GO:0003184 pulmonary valve morphogenesis	5	0.0992327	0.239	0.455	Biological Process	GO:0003184	pulmonary valve morphogenesis	0.0144348	0.0992327	5	0	5	11
GO:0003188 heart valve formation	5	0.0992327	0.239	0.455	Biological Process	GO:0003188	heart valve formation	0.0144348	0.0992327	5	0	5	11
GO:0003263 cardioblast proliferation	5	0.0992327	0.239	0.455	Biological Process	GO:0003263	cardioblast proliferation	0.0144348	0.0992327	5	0	5	11
GO:0003264 regulation of cardioblast proliferation	5	0.0992327	0.239	0.455	Biological Process	GO:0003264	regulation of cardioblast proliferation	0.0144348	0.0992327	5	0	5	11
GO:0006910 phagocytosis, recognition	5	0.0992327	0.239	0.455	Biological Process	GO:0006910	phagocytosis, recognition	0.0144348	0.0992327	2	3	5	11
GO:0006978 DNA damage response, signal transduction by p53 class mediator resulting in transcription of p21 class mediator	5	0.0992327	0.239	0.455	Biological Process	GO:0006978	DNA damage response, signal transduction by p53 class mediator resulting in transcription of p21 class mediator	0.0144348	0.0992327	1	4	5	11
GO:0009312 oligosaccharide biosynthetic process	5	0.0992327	0.239	0.455	Biological Process	GO:0009312	oligosaccharide biosynthetic process	0.0144348	0.0992327	1	4	5	11
GO:0010934 macrophage cytokine production	5	0.0992327	0.239	0.455	Biological Process	GO:0010934	macrophage cytokine production	0.0144348	0.0992327	2	3	5	11
GO:0019934 cGMP-mediated signaling	5	0.0992327	0.239	0.455	Biological Process	GO:0019934	cGMP-mediated signaling	0.0144348	0.0992327	1	4	5	11
GO:0021604 cranial nerve structural organization	5	0.0992327	0.239	0.455	Biological Process	GO:0021604	cranial nerve structural organization	0.0144348	0.0992327	4	1	5	11
GO:0032793 positive regulation of CREB transcription factor activity	5	0.0992327	0.239	0.455	Biological Process	GO:0032793	positive regulation of CREB transcription factor activity	0.0144348	0.0992327	4	1	5	11
GO:0034349 glial cell apoptotic process	5	0.0992327	0.239	0.455	Biological Process	GO:0034349	glial cell apoptotic process	0.0144348	0.0992327	2	3	5	11
GO:0034375 high-density lipoprotein particle remodeling	5	0.0992327	0.239	0.455	Biological Process	GO:0034375	high-density lipoprotein particle remodeling	0.0144348	0.0992327	3	2	5	11
GO:0042772 DNA damage response, signal transduction resulting in transcription	5	0.0992327	0.239	0.455	Biological Process	GO:0042772	DNA damage response, signal transduction resulting in transcription	0.0144348	0.0992327	1	4	5	11
GO:0060670 branching involved in labyrinthine layer morphogenesis	5	0.0992327	0.239	0.455	Biological Process	GO:0060670	branching involved in labyrinthine layer morphogenesis	0.0144348	0.0992327	2	3	5	11
GO:0072148 epithelial cell fate commitment	5	0.0992327	0.239	0.455	Biological Process	GO:0072148	epithelial cell fate commitment	0.0144348	0.0992327	5	0	5	11
GO:0098543 detection of other organism	5	0.0992327	0.239	0.455	Biological Process	GO:0098543	detection of other organism	0.0144348	0.0992327	1	4	5	11
GO:1905331 negative regulation of morphogenesis of an epithelium	5	0.0992327	0.239	0.455	Biological Process	GO:1905331	negative regulation of morphogenesis of an epithelium	0.0144348	0.0992327	5	0	5	11
GO:0032331 negative regulation of chondrocyte differentiation	7	0.0992327	0.335	0.368	Biological Process	GO:0032331	negative regulation of chondrocyte differentiation	0.0144517	0.0992327	6	1	7	19
GO:0034405 response to fluid shear stress	7	0.0992327	0.335	0.368	Biological Process	GO:0034405	response to fluid shear stress	0.0144517	0.0992327	5	2	7	19
GO:0035774 positive regulation of insulin secretion involved in cellular response to glucose stimulus	7	0.0992327	0.335	0.368	Biological Process	GO:0035774	positive regulation of insulin secretion involved in cellular response to glucose stimulus	0.0144517	0.0992327	5	2	7	19
GO:0045109 intermediate filament organization	7	0.0992327	0.335	0.368	Biological Process	GO:0045109	intermediate filament organization	0.0144517	0.0992327	6	1	7	19
GO:0048710 regulation of astrocyte differentiation	7	0.0992327	0.335	0.368	Biological Process	GO:0048710	regulation of astrocyte differentiation	0.0144517	0.0992327	6	1	7	19
GO:0097242 amyloid-beta clearance	7	0.0992327	0.335	0.368	Biological Process	GO:0097242	amyloid-beta clearance	0.0144517	0.0992327	3	4	7	19
GO:0098815 modulation of excitatory postsynaptic potential	7	0.0992327	0.335	0.368	Biological Process	GO:0098815	modulation of excitatory postsynaptic potential	0.0144517	0.0992327	6	1	7	19
GO:2000482 regulation of interleukin-8 secretion	7	0.0992327	0.335	0.368	Biological Process	GO:2000482	regulation of interleukin-8 secretion	0.0144517	0.0992327	3	4	7	19
GO:0007600 sensory perception	64	0.0997042	3.065	0.191	Biological Process	GO:0007600	sensory perception	0.0145316	0.0997042	46	18	64	335
GO:0042742 defense response to bacterium	28	0.0998629	1.341	0.222	Biological Process	GO:0042742	defense response to bacterium	0.0145659	0.0998629	16	12	28	126
GO:0002792 negative regulation of peptide secretion	21	0.100529	1.006	0.239	Biological Process	GO:0002792	negative regulation of peptide secretion	0.0146992	0.100529	13	8	21	88
GO:0003014 renal system process	17	0.100529	0.814	0.254	Biological Process	GO:0003014	renal system process	0.0147082	0.100529	13	4	17	67
GO:0017158 regulation of calcium ion-dependent exocytosis	17	0.100529	0.814	0.254	Biological Process	GO:0017158	regulation of calcium ion-dependent exocytosis	0.0147082	0.100529	13	4	17	67
GO:0045445 myoblast differentiation	17	0.100529	0.814	0.254	Biological Process	GO:0045445	myoblast differentiation	0.0147082	0.100529	16	1	17	67
GO:0002520 immune system development	121	0.101148	5.795	0.177	Biological Process	GO:0002520	immune system development	0.0148313	0.101148	91	30	121	685
GO:0032722 positive regulation of chemokine production	12	0.101148	0.575	0.286	Biological Process	GO:0032722	positive regulation of chemokine production	0.0149268	0.101148	7	5	12	42
GO:0045604 regulation of epidermal cell differentiation	12	0.101148	0.575	0.286	Biological Process	GO:0045604	regulation of epidermal cell differentiation	0.0149268	0.101148	10	2	12	42
GO:0060324 face development	12	0.101148	0.575	0.286	Biological Process	GO:0060324	face development	0.0149268	0.101148	10	2	12	42
GO:0090307 mitotic spindle assembly	12	0.101148	0.575	0.286	Biological Process	GO:0090307	mitotic spindle assembly	0.0149268	0.101148	2	10	12	42
GO:0051172 negative regulation of nitrogen compound metabolic process	253	0.101148	12.117	0.166	Biological Process	GO:0051172	negative regulation of nitrogen compound metabolic process	0.0150137	0.101148	200	53	253	1526
GO:0071326 cellular response to monosaccharide stimulus	16	0.101148	0.766	0.258	Biological Process	GO:0071326	cellular response to monosaccharide stimulus	0.0150202	0.101148	10	6	16	62
GO:0071331 cellular response to hexose stimulus	16	0.101148	0.766	0.258	Biological Process	GO:0071331	cellular response to hexose stimulus	0.0150202	0.101148	10	6	16	62
GO:0001502 cartilage condensation	6	0.101148	0.287	0.4	Biological Process	GO:0001502	cartilage condensation	0.0150716	0.101148	6	0	6	15
GO:0002251 organ or tissue specific immune response	6	0.101148	0.287	0.4	Biological Process	GO:0002251	organ or tissue specific immune response	0.0150716	0.101148	3	3	6	15
GO:0003180 aortic valve morphogenesis	6	0.101148	0.287	0.4	Biological Process	GO:0003180	aortic valve morphogenesis	0.0150716	0.101148	6	0	6	15
GO:0010714 positive regulation of collagen metabolic process	6	0.101148	0.287	0.4	Biological Process	GO:0010714	positive regulation of collagen metabolic process	0.0150716	0.101148	5	1	6	15
GO:0014912 negative regulation of smooth muscle cell migration	6	0.101148	0.287	0.4	Biological Process	GO:0014912	negative regulation of smooth muscle cell migration	0.0150716	0.101148	5	1	6	15
GO:0045649 regulation of macrophage differentiation	6	0.101148	0.287	0.4	Biological Process	GO:0045649	regulation of macrophage differentiation	0.0150716	0.101148	5	1	6	15
GO:0046697 decidualization	6	0.101148	0.287	0.4	Biological Process	GO:0046697	decidualization	0.0150716	0.101148	3	3	6	15
GO:0070633 transepithelial transport	6	0.101148	0.287	0.4	Biological Process	GO:0070633	transepithelial transport	0.0150716	0.101148	6	0	6	15
GO:0072087 renal vesicle development	6	0.101148	0.287	0.4	Biological Process	GO:0072087	renal vesicle development	0.0150716	0.101148	5	1	6	15
GO:0072337 modified amino acid transport	6	0.101148	0.287	0.4	Biological Process	GO:0072337	modified amino acid transport	0.0150716	0.101148	2	4	6	15
GO:0072574 hepatocyte proliferation	6	0.101148	0.287	0.4	Biological Process	GO:0072574	hepatocyte proliferation	0.0150716	0.101148	3	3	6	15
GO:0072575 epithelial cell proliferation involved in liver morphogenesis	6	0.101148	0.287	0.4	Biological Process	GO:0072575	epithelial cell proliferation involved in liver morphogenesis	0.0150716	0.101148	3	3	6	15
GO:0090330 regulation of platelet aggregation	6	0.101148	0.287	0.4	Biological Process	GO:0090330	regulation of platelet aggregation	0.0150716	0.101148	4	2	6	15
GO:0098581 detection of external biotic stimulus	6	0.101148	0.287	0.4	Biological Process	GO:0098581	detection of external biotic stimulus	0.0150716	0.101148	1	5	6	15
GO:0098743 cell aggregation	6	0.101148	0.287	0.4	Biological Process	GO:0098743	cell aggregation	0.0150716	0.101148	6	0	6	15
GO:1905276 regulation of epithelial tube formation	6	0.101148	0.287	0.4	Biological Process	GO:1905276	regulation of epithelial tube formation	0.0150716	0.101148	6	0	6	15
GO:0070838 divalent metal ion transport	56	0.101713	2.682	0.194	Biological Process	GO:0070838	divalent metal ion transport	0.0151894	0.101713	38	18	56	288
GO:0072511 divalent inorganic cation transport	56	0.101713	2.682	0.194	Biological Process	GO:0072511	divalent inorganic cation transport	0.0151894	0.101713	38	18	56	288
GO:0007045 cell-substrate adherens junction assembly	15	0.101713	0.718	0.263	Biological Process	GO:0007045	cell-substrate adherens junction assembly	0.0152354	0.101713	14	1	15	57
GO:0034109 homotypic cell-cell adhesion	13	0.101713	0.623	0.277	Biological Process	GO:0034109	homotypic cell-cell adhesion	0.0152359	0.101713	9	4	13	47
GO:0046530 photoreceptor cell differentiation	13	0.101713	0.623	0.277	Biological Process	GO:0046530	photoreceptor cell differentiation	0.0152359	0.101713	9	4	13	47
GO:0071674 mononuclear cell migration	13	0.101713	0.623	0.277	Biological Process	GO:0071674	mononuclear cell migration	0.0152359	0.101713	11	2	13	47
GO:0099565 chemical synaptic transmission, postsynaptic	13	0.101713	0.623	0.277	Biological Process	GO:0099565	chemical synaptic transmission, postsynaptic	0.0152359	0.101713	11	2	13	47
GO:0022898 regulation of transmembrane transporter activity	29	0.101719	1.389	0.22	Biological Process	GO:0022898	regulation of transmembrane transporter activity	0.0152509	0.101719	25	4	29	132
GO:0034767 positive regulation of ion transmembrane transport	20	0.101719	0.958	0.241	Biological Process	GO:0034767	positive regulation of ion transmembrane transport	0.0153119	0.101719	17	3	20	83
GO:0021772 olfactory bulb development	9	0.101719	0.431	0.321	Biological Process	GO:0021772	olfactory bulb development	0.0153281	0.101719	6	3	9	28
GO:0033598 mammary gland epithelial cell proliferation	9	0.101719	0.431	0.321	Biological Process	GO:0033598	mammary gland epithelial cell proliferation	0.0153281	0.101719	8	1	9	28
GO:0046460 neutral lipid biosynthetic process	9	0.101719	0.431	0.321	Biological Process	GO:0046460	neutral lipid biosynthetic process	0.0153281	0.101719	2	7	9	28
GO:0046463 acylglycerol biosynthetic process	9	0.101719	0.431	0.321	Biological Process	GO:0046463	acylglycerol biosynthetic process	0.0153281	0.101719	2	7	9	28
GO:1900744 regulation of p38MAPK cascade	9	0.101719	0.431	0.321	Biological Process	GO:1900744	regulation of p38MAPK cascade	0.0153281	0.101719	5	4	9	28
GO:1903428 positive regulation of reactive oxygen species biosynthetic process	9	0.101719	0.431	0.321	Biological Process	GO:1903428	positive regulation of reactive oxygen species biosynthetic process	0.0153281	0.101719	4	5	9	28
GO:0010632 regulation of epithelial cell migration	35	0.103126	1.676	0.211	Biological Process	GO:0010632	regulation of epithelial cell migration	0.0155633	0.103126	27	8	35	166
GO:0048511 rhythmic process	35	0.103126	1.676	0.211	Biological Process	GO:0048511	rhythmic process	0.0155633	0.103126	28	7	35	166
GO:0010876 lipid localization	52	0.105288	2.49	0.196	Biological Process	GO:0010876	lipid localization	0.0159015	0.105288	23	29	52	265
GO:0009914 hormone transport	40	0.106034	1.916	0.205	Biological Process	GO:0009914	hormone transport	0.0160261	0.106034	30	10	40	195
GO:0034764 positive regulation of transmembrane transport	26	0.107523	1.245	0.224	Biological Process	GO:0034764	positive regulation of transmembrane transport	0.0162631	0.107523	22	4	26	116
GO:0007159 leukocyte cell-cell adhesion	47	0.108189	2.251	0.199	Biological Process	GO:0007159	leukocyte cell-cell adhesion	0.0163761	0.108189	32	15	47	236
GO:0008037 cell recognition	18	0.108791	0.862	0.247	Biological Process	GO:0008037	cell recognition	0.0164794	0.108791	11	7	18	73
GO:0090101 negative regulation of transmembrane receptor protein serine/threonine kinase signaling pathway	21	0.109872	1.006	0.236	Biological Process	GO:0090101	negative regulation of transmembrane receptor protein serine/threonine kinase signaling pathway	0.0166556	0.109872	18	3	21	89
GO:0042698 ovulation cycle	10	0.109958	0.479	0.303	Biological Process	GO:0042698	ovulation cycle	0.0167056	0.109958	9	1	10	33
GO:0043392 negative regulation of DNA binding	10	0.109958	0.479	0.303	Biological Process	GO:0043392	negative regulation of DNA binding	0.0167056	0.109958	8	2	10	33
GO:0051445 regulation of meiotic cell cycle	10	0.109958	0.479	0.303	Biological Process	GO:0051445	regulation of meiotic cell cycle	0.0167056	0.109958	6	4	10	33
GO:0060047 heart contraction	29	0.110824	1.389	0.218	Biological Process	GO:0060047	heart contraction	0.0168496	0.110824	19	10	29	133
GO:0046887 positive regulation of hormone secretion	17	0.111687	0.814	0.25	Biological Process	GO:0046887	positive regulation of hormone secretion	0.017006	0.111687	12	5	17	68
GO:0048660 regulation of smooth muscle cell proliferation	17	0.111687	0.814	0.25	Biological Process	GO:0048660	regulation of smooth muscle cell proliferation	0.017006	0.111687	14	3	17	68
GO:1903555 regulation of tumor necrosis factor superfamily cytokine production	23	0.111884	1.102	0.23	Biological Process	GO:1903555	regulation of tumor necrosis factor superfamily cytokine production	0.0170486	0.111884	9	14	23	100
GO:0051606 detection of stimulus	27	0.112058	1.293	0.221	Biological Process	GO:0051606	detection of stimulus	0.0170876	0.112058	17	10	27	122
GO:0009749 response to glucose	20	0.113803	0.958	0.238	Biological Process	GO:0009749	response to glucose	0.0174056	0.113803	12	8	20	84
GO:0003338 metanephros morphogenesis	8	0.113803	0.383	0.333	Biological Process	GO:0003338	metanephros morphogenesis	0.0174176	0.113803	7	1	8	24
GO:1900271 regulation of long-term synaptic potentiation	8	0.113803	0.383	0.333	Biological Process	GO:1900271	regulation of long-term synaptic potentiation	0.0174176	0.113803	4	4	8	24
GO:1900449 regulation of glutamate receptor signaling pathway	8	0.113803	0.383	0.333	Biological Process	GO:1900449	regulation of glutamate receptor signaling pathway	0.0174176	0.113803	8	0	8	24
GO:1904645 response to amyloid-beta	8	0.113803	0.383	0.333	Biological Process	GO:1904645	response to amyloid-beta	0.0174176	0.113803	5	3	8	24
GO:0010522 regulation of calcium ion transport into cytosol	16	0.114053	0.766	0.254	Biological Process	GO:0010522	regulation of calcium ion transport into cytosol	0.0174687	0.114053	10	6	16	63
GO:0060711 labyrinthine layer development	11	0.114567	0.527	0.289	Biological Process	GO:0060711	labyrinthine layer development	0.0175603	0.114567	7	4	11	38
GO:0030097 hemopoiesis	108	0.115057	5.172	0.178	Biological Process	GO:0030097	hemopoiesis	0.0176483	0.115057	82	26	108	608
GO:0032602 chemokine production	15	0.116056	0.718	0.259	Biological Process	GO:0032602	chemokine production	0.0178408	0.116056	9	6	15	58
GO:0048864 stem cell development	15	0.116056	0.718	0.259	Biological Process	GO:0048864	stem cell development	0.0178408	0.116056	13	2	15	58
GO:1903409 reactive oxygen species biosynthetic process	15	0.116056	0.718	0.259	Biological Process	GO:1903409	reactive oxygen species biosynthetic process	0.0178408	0.116056	8	7	15	58
GO:0034765 regulation of ion transmembrane transport	42	0.116396	2.011	0.202	Biological Process	GO:0034765	regulation of ion transmembrane transport	0.017912	0.116396	33	9	42	208
GO:0019935 cyclic-nucleotide-mediated signaling	22	0.116396	1.054	0.232	Biological Process	GO:0019935	cyclic-nucleotide-mediated signaling	0.0179191	0.116396	14	8	22	95
GO:0010984 regulation of lipoprotein particle clearance	12	0.116674	0.575	0.279	Biological Process	GO:0010984	regulation of lipoprotein particle clearance	0.0180144	0.116674	12	0	12	43
GO:0051893 regulation of focal adhesion assembly	12	0.116674	0.575	0.279	Biological Process	GO:0051893	regulation of focal adhesion assembly	0.0180144	0.116674	11	1	12	43
GO:0051965 positive regulation of synapse assembly	12	0.116674	0.575	0.279	Biological Process	GO:0051965	positive regulation of synapse assembly	0.0180144	0.116674	12	0	12	43
GO:0090109 regulation of cell-substrate junction assembly	12	0.116674	0.575	0.279	Biological Process	GO:0090109	regulation of cell-substrate junction assembly	0.0180144	0.116674	11	1	12	43
GO:0007568 aging	26	0.116725	1.245	0.222	Biological Process	GO:0007568	aging	0.0180777	0.116725	20	6	26	117
GO:0014032 neural crest cell development	14	0.116725	0.67	0.264	Biological Process	GO:0014032	neural crest cell development	0.0180878	0.116725	12	2	14	53
GO:0043627 response to estrogen	14	0.116725	0.67	0.264	Biological Process	GO:0043627	response to estrogen	0.0180878	0.116725	13	1	14	53
GO:0060113 inner ear receptor cell differentiation	14	0.116725	0.67	0.264	Biological Process	GO:0060113	inner ear receptor cell differentiation	0.0180878	0.116725	12	2	14	53
GO:1903670 regulation of sprouting angiogenesis	14	0.116725	0.67	0.264	Biological Process	GO:1903670	regulation of sprouting angiogenesis	0.0180878	0.116725	12	2	14	53
GO:0015698 inorganic anion transport	24	0.116748	1.149	0.226	Biological Process	GO:0015698	inorganic anion transport	0.0181176	0.116748	12	12	24	106
GO:0051896 regulation of protein kinase B signaling	24	0.116748	1.149	0.226	Biological Process	GO:0051896	regulation of protein kinase B signaling	0.0181176	0.116748	19	5	24	106
GO:0046660 female sex differentiation	19	0.116788	0.91	0.241	Biological Process	GO:0046660	female sex differentiation	0.0181501	0.116788	19	0	19	79
GO:0050806 positive regulation of synaptic transmission	19	0.116788	0.91	0.241	Biological Process	GO:0050806	positive regulation of synaptic transmission	0.0181501	0.116788	15	4	19	79
GO:0060326 cell chemotaxis	39	0.118896	1.868	0.204	Biological Process	GO:0060326	cell chemotaxis	0.0184911	0.118896	31	8	39	191
GO:0050866 negative regulation of cell activation	29	0.119376	1.389	0.216	Biological Process	GO:0050866	negative regulation of cell activation	0.0185791	0.119376	16	13	29	134
GO:0002367 cytokine production involved in immune response	18	0.121204	0.862	0.243	Biological Process	GO:0002367	cytokine production involved in immune response	0.0188773	0.121204	12	6	18	74
GO:0045747 positive regulation of Notch signaling pathway	9	0.123316	0.431	0.31	Biological Process	GO:0045747	positive regulation of Notch signaling pathway	0.0194037	0.123316	9	0	9	29
GO:1903524 positive regulation of blood circulation	9	0.123316	0.431	0.31	Biological Process	GO:1903524	positive regulation of blood circulation	0.0194037	0.123316	6	3	9	29
GO:0006929 substrate-dependent cell migration	7	0.123316	0.335	0.35	Biological Process	GO:0006929	substrate-dependent cell migration	0.0194772	0.123316	5	2	7	20
GO:0010640 regulation of platelet-derived growth factor receptor signaling pathway	7	0.123316	0.335	0.35	Biological Process	GO:0010640	regulation of platelet-derived growth factor receptor signaling pathway	0.0194772	0.123316	5	2	7	20
GO:0014009 glial cell proliferation	7	0.123316	0.335	0.35	Biological Process	GO:0014009	glial cell proliferation	0.0194772	0.123316	6	1	7	20
GO:0045686 negative regulation of glial cell differentiation	7	0.123316	0.335	0.35	Biological Process	GO:0045686	negative regulation of glial cell differentiation	0.0194772	0.123316	7	0	7	20
GO:0060571 morphogenesis of an epithelial fold	7	0.123316	0.335	0.35	Biological Process	GO:0060571	morphogenesis of an epithelial fold	0.0194772	0.123316	7	0	7	20
GO:0061082 myeloid leukocyte cytokine production	7	0.123316	0.335	0.35	Biological Process	GO:0061082	myeloid leukocyte cytokine production	0.0194772	0.123316	4	3	7	20
GO:0032649 regulation of interferon-gamma production	17	0.123316	0.814	0.246	Biological Process	GO:0032649	regulation of interferon-gamma production	0.0195716	0.123316	12	5	17	69
GO:0070371 ERK1 and ERK2 cascade	38	0.123316	1.82	0.204	Biological Process	GO:0070371	ERK1 and ERK2 cascade	0.019691	0.123316	26	12	38	186
GO:1904950 negative regulation of establishment of protein localization	28	0.123316	1.341	0.217	Biological Process	GO:1904950	negative regulation of establishment of protein localization	0.0197134	0.123316	17	11	28	129
GO:0000185 activation of MAPKKK activity	4	0.123316	0.192	0.5	Biological Process	GO:0000185	activation of MAPKKK activity	0.0197239	0.123316	2	2	4	8
GO:0008090 retrograde axonal transport	4	0.123316	0.192	0.5	Biological Process	GO:0008090	retrograde axonal transport	0.0197239	0.123316	3	1	4	8
GO:0021554 optic nerve development	4	0.123316	0.192	0.5	Biological Process	GO:0021554	optic nerve development	0.0197239	0.123316	3	1	4	8
GO:0031643 positive regulation of myelination	4	0.123316	0.192	0.5	Biological Process	GO:0031643	positive regulation of myelination	0.0197239	0.123316	4	0	4	8
GO:0032930 positive regulation of superoxide anion generation	4	0.123316	0.192	0.5	Biological Process	GO:0032930	positive regulation of superoxide anion generation	0.0197239	0.123316	1	3	4	8
GO:0034370 triglyceride-rich lipoprotein particle remodeling	4	0.123316	0.192	0.5	Biological Process	GO:0034370	triglyceride-rich lipoprotein particle remodeling	0.0197239	0.123316	1	3	4	8
GO:0034372 very-low-density lipoprotein particle remodeling	4	0.123316	0.192	0.5	Biological Process	GO:0034372	very-low-density lipoprotein particle remodeling	0.0197239	0.123316	1	3	4	8
GO:0045410 positive regulation of interleukin-6 biosynthetic process	4	0.123316	0.192	0.5	Biological Process	GO:0045410	positive regulation of interleukin-6 biosynthetic process	0.0197239	0.123316	2	2	4	8
GO:0045956 positive regulation of calcium ion-dependent exocytosis	4	0.123316	0.192	0.5	Biological Process	GO:0045956	positive regulation of calcium ion-dependent exocytosis	0.0197239	0.123316	4	0	4	8
GO:0048143 astrocyte activation	4	0.123316	0.192	0.5	Biological Process	GO:0048143	astrocyte activation	0.0197239	0.123316	3	1	4	8
GO:0051255 spindle midzone assembly	4	0.123316	0.192	0.5	Biological Process	GO:0051255	spindle midzone assembly	0.0197239	0.123316	1	3	4	8
GO:0051386 regulation of neurotrophin TRK receptor signaling pathway	4	0.123316	0.192	0.5	Biological Process	GO:0051386	regulation of neurotrophin TRK receptor signaling pathway	0.0197239	0.123316	4	0	4	8
GO:0060019 radial glial cell differentiation	4	0.123316	0.192	0.5	Biological Process	GO:0060019	radial glial cell differentiation	0.0197239	0.123316	3	1	4	8
GO:0060346 bone trabecula formation	4	0.123316	0.192	0.5	Biological Process	GO:0060346	bone trabecula formation	0.0197239	0.123316	3	1	4	8
GO:0060430 lung saccule development	4	0.123316	0.192	0.5	Biological Process	GO:0060430	lung saccule development	0.0197239	0.123316	4	0	4	8
GO:0060911 cardiac cell fate commitment	4	0.123316	0.192	0.5	Biological Process	GO:0060911	cardiac cell fate commitment	0.0197239	0.123316	4	0	4	8
GO:0061299 retina vasculature morphogenesis in camera-type eye	4	0.123316	0.192	0.5	Biological Process	GO:0061299	retina vasculature morphogenesis in camera-type eye	0.0197239	0.123316	4	0	4	8
GO:0072017 distal tubule development	4	0.123316	0.192	0.5	Biological Process	GO:0072017	distal tubule development	0.0197239	0.123316	4	0	4	8
GO:0090030 regulation of steroid hormone biosynthetic process	4	0.123316	0.192	0.5	Biological Process	GO:0090030	regulation of steroid hormone biosynthetic process	0.0197239	0.123316	4	0	4	8
GO:0090331 negative regulation of platelet aggregation	4	0.123316	0.192	0.5	Biological Process	GO:0090331	negative regulation of platelet aggregation	0.0197239	0.123316	2	2	4	8
GO:1902644 tertiary alcohol metabolic process	4	0.123316	0.192	0.5	Biological Process	GO:1902644	tertiary alcohol metabolic process	0.0197239	0.123316	4	0	4	8
GO:0048639 positive regulation of developmental growth	26	0.123316	1.245	0.22	Biological Process	GO:0048639	positive regulation of developmental growth	0.0200483	0.123316	21	5	26	118
GO:0033036 macromolecule localization	308	0.123316	14.751	0.163	Biological Process	GO:0033036	macromolecule localization	0.0200844	0.123316	198	110	308	1894
GO:0060759 regulation of response to cytokine stimulus	22	0.123316	1.054	0.229	Biological Process	GO:0060759	regulation of response to cytokine stimulus	0.0201227	0.123316	15	7	22	96
GO:0034220 ion transmembrane transport	98	0.123316	4.693	0.179	Biological Process	GO:0034220	ion transmembrane transport	0.0203036	0.123316	61	37	98	549
GO:0001505 regulation of neurotransmitter levels	40	0.123316	1.916	0.202	Biological Process	GO:0001505	regulation of neurotransmitter levels	0.0203185	0.123316	26	14	40	198
GO:1901990 regulation of mitotic cell cycle phase transition	36	0.123316	1.724	0.206	Biological Process	GO:1901990	regulation of mitotic cell cycle phase transition	0.0205873	0.123316	19	17	36	175
GO:0001754 eye photoreceptor cell differentiation	10	0.123316	0.479	0.294	Biological Process	GO:0001754	eye photoreceptor cell differentiation	0.0206367	0.123316	7	3	10	34
GO:0031018 endocrine pancreas development	10	0.123316	0.479	0.294	Biological Process	GO:0031018	endocrine pancreas development	0.0206367	0.123316	10	0	10	34
GO:0038066 p38MAPK cascade	10	0.123316	0.479	0.294	Biological Process	GO:0038066	p38MAPK cascade	0.0206367	0.123316	6	4	10	34
GO:0050879 multicellular organismal movement	10	0.123316	0.479	0.294	Biological Process	GO:0050879	multicellular organismal movement	0.0206367	0.123316	9	1	10	34
GO:0050881 musculoskeletal movement	10	0.123316	0.479	0.294	Biological Process	GO:0050881	musculoskeletal movement	0.0206367	0.123316	9	1	10	34
GO:0014033 neural crest cell differentiation	15	0.123316	0.718	0.254	Biological Process	GO:0014033	neural crest cell differentiation	0.0207729	0.123316	13	2	15	59
GO:0044843 cell cycle G1/S phase transition	27	0.123316	1.293	0.218	Biological Process	GO:0044843	cell cycle G1/S phase transition	0.0209138	0.123316	18	9	27	124
GO:1904062 regulation of cation transmembrane transport	37	0.123316	1.772	0.204	Biological Process	GO:1904062	regulation of cation transmembrane transport	0.0209716	0.123316	29	8	37	181
GO:0003215 cardiac right ventricle morphogenesis	6	0.123316	0.287	0.375	Biological Process	GO:0003215	cardiac right ventricle morphogenesis	0.0211787	0.123316	6	0	6	16
GO:0006026 aminoglycan catabolic process	6	0.123316	0.287	0.375	Biological Process	GO:0006026	aminoglycan catabolic process	0.0211787	0.123316	3	3	6	16
GO:0007413 axonal fasciculation	6	0.123316	0.287	0.375	Biological Process	GO:0007413	axonal fasciculation	0.0211787	0.123316	4	2	6	16
GO:0030204 chondroitin sulfate metabolic process	6	0.123316	0.287	0.375	Biological Process	GO:0030204	chondroitin sulfate metabolic process	0.0211787	0.123316	6	0	6	16
GO:0032965 regulation of collagen biosynthetic process	6	0.123316	0.287	0.375	Biological Process	GO:0032965	regulation of collagen biosynthetic process	0.0211787	0.123316	5	1	6	16
GO:0048846 axon extension involved in axon guidance	6	0.123316	0.287	0.375	Biological Process	GO:0048846	axon extension involved in axon guidance	0.0211787	0.123316	5	1	6	16
GO:0065005 protein-lipid complex assembly	6	0.123316	0.287	0.375	Biological Process	GO:0065005	protein-lipid complex assembly	0.0211787	0.123316	2	4	6	16
GO:0072576 liver morphogenesis	6	0.123316	0.287	0.375	Biological Process	GO:0072576	liver morphogenesis	0.0211787	0.123316	3	3	6	16
GO:0090189 regulation of branching involved in ureteric bud morphogenesis	6	0.123316	0.287	0.375	Biological Process	GO:0090189	regulation of branching involved in ureteric bud morphogenesis	0.0211787	0.123316	6	0	6	16
GO:0106030 neuron projection fasciculation	6	0.123316	0.287	0.375	Biological Process	GO:0106030	neuron projection fasciculation	0.0211787	0.123316	4	2	6	16
GO:1902284 neuron projection extension involved in neuron projection guidance	6	0.123316	0.287	0.375	Biological Process	GO:1902284	neuron projection extension involved in neuron projection guidance	0.0211787	0.123316	5	1	6	16
GO:0021885 forebrain cell migration	14	0.123316	0.67	0.259	Biological Process	GO:0021885	forebrain cell migration	0.0212176	0.123316	10	4	14	54
GO:0032760 positive regulation of tumor necrosis factor production	14	0.123316	0.67	0.259	Biological Process	GO:0032760	positive regulation of tumor necrosis factor production	0.0212176	0.123316	5	9	14	54
GO:0042733 embryonic digit morphogenesis	14	0.123316	0.67	0.259	Biological Process	GO:0042733	embryonic digit morphogenesis	0.0212176	0.123316	14	0	14	54
GO:1905954 positive regulation of lipid localization	14	0.123316	0.67	0.259	Biological Process	GO:1905954	positive regulation of lipid localization	0.0212176	0.123316	4	10	14	54
GO:1904035 regulation of epithelial cell apoptotic process	13	0.123316	0.623	0.265	Biological Process	GO:1904035	regulation of epithelial cell apoptotic process	0.0214995	0.123316	11	2	13	49
GO:0000320 re-entry into mitotic cell cycle	2	0.123316	0.096	1	Biological Process	GO:0000320	re-entry into mitotic cell cycle	0.0215064	0.123316	1	1	2	2
GO:0002370 natural killer cell cytokine production	2	0.123316	0.096	1	Biological Process	GO:0002370	natural killer cell cytokine production	0.0215064	0.123316	2	0	2	2
GO:0002541 activation of plasma proteins involved in acute inflammatory response	2	0.123316	0.096	1	Biological Process	GO:0002541	activation of plasma proteins involved in acute inflammatory response	0.0215064	0.123316	1	1	2	2
GO:0002727 regulation of natural killer cell cytokine production	2	0.123316	0.096	1	Biological Process	GO:0002727	regulation of natural killer cell cytokine production	0.0215064	0.123316	2	0	2	2
GO:0002729 positive regulation of natural killer cell cytokine production	2	0.123316	0.096	1	Biological Process	GO:0002729	positive regulation of natural killer cell cytokine production	0.0215064	0.123316	2	0	2	2
GO:0003130 BMP signaling pathway involved in heart induction	2	0.123316	0.096	1	Biological Process	GO:0003130	BMP signaling pathway involved in heart induction	0.0215064	0.123316	2	0	2	2
GO:0003133 endodermal-mesodermal cell signaling	2	0.123316	0.096	1	Biological Process	GO:0003133	endodermal-mesodermal cell signaling	0.0215064	0.123316	2	0	2	2
GO:0003134 endodermal-mesodermal cell signaling involved in heart induction	2	0.123316	0.096	1	Biological Process	GO:0003134	endodermal-mesodermal cell signaling involved in heart induction	0.0215064	0.123316	2	0	2	2
GO:0003163 sinoatrial node development	2	0.123316	0.096	1	Biological Process	GO:0003163	sinoatrial node development	0.0215064	0.123316	2	0	2	2
GO:0003213 cardiac right atrium morphogenesis	2	0.123316	0.096	1	Biological Process	GO:0003213	cardiac right atrium morphogenesis	0.0215064	0.123316	2	0	2	2
GO:0005988 lactose metabolic process	2	0.123316	0.096	1	Biological Process	GO:0005988	lactose metabolic process	0.0215064	0.123316	0	2	2	2
GO:0005989 lactose biosynthetic process	2	0.123316	0.096	1	Biological Process	GO:0005989	lactose biosynthetic process	0.0215064	0.123316	0	2	2	2
GO:0006212 uracil catabolic process	2	0.123316	0.096	1	Biological Process	GO:0006212	uracil catabolic process	0.0215064	0.123316	1	1	2	2
GO:0006542 glutamine biosynthetic process	2	0.123316	0.096	1	Biological Process	GO:0006542	glutamine biosynthetic process	0.0215064	0.123316	0	2	2	2
GO:0006701 progesterone biosynthetic process	2	0.123316	0.096	1	Biological Process	GO:0006701	progesterone biosynthetic process	0.0215064	0.123316	1	1	2	2
GO:0006876 cellular cadmium ion homeostasis	2	0.123316	0.096	1	Biological Process	GO:0006876	cellular cadmium ion homeostasis	0.0215064	0.123316	0	2	2	2
GO:0014827 intestine smooth muscle contraction	2	0.123316	0.096	1	Biological Process	GO:0014827	intestine smooth muscle contraction	0.0215064	0.123316	1	1	2	2
GO:0015825 L-serine transport	2	0.123316	0.096	1	Biological Process	GO:0015825	L-serine transport	0.0215064	0.123316	0	2	2	2
GO:0019064 fusion of virus membrane with host plasma membrane	2	0.123316	0.096	1	Biological Process	GO:0019064	fusion of virus membrane with host plasma membrane	0.0215064	0.123316	1	1	2	2
GO:0019371 cyclooxygenase pathway	2	0.123316	0.096	1	Biological Process	GO:0019371	cyclooxygenase pathway	0.0215064	0.123316	2	0	2	2
GO:0019860 uracil metabolic process	2	0.123316	0.096	1	Biological Process	GO:0019860	uracil metabolic process	0.0215064	0.123316	1	1	2	2
GO:0021564 vagus nerve development	2	0.123316	0.096	1	Biological Process	GO:0021564	vagus nerve development	0.0215064	0.123316	2	0	2	2
GO:0021593 rhombomere morphogenesis	2	0.123316	0.096	1	Biological Process	GO:0021593	rhombomere morphogenesis	0.0215064	0.123316	2	0	2	2
GO:0021658 rhombomere 3 morphogenesis	2	0.123316	0.096	1	Biological Process	GO:0021658	rhombomere 3 morphogenesis	0.0215064	0.123316	2	0	2	2
GO:0021693 cerebellar Purkinje cell layer structural organization	2	0.123316	0.096	1	Biological Process	GO:0021693	cerebellar Purkinje cell layer structural organization	0.0215064	0.123316	1	1	2	2
GO:0021698 cerebellar cortex structural organization	2	0.123316	0.096	1	Biological Process	GO:0021698	cerebellar cortex structural organization	0.0215064	0.123316	1	1	2	2
GO:0021823 cerebral cortex tangential migration using cell-cell interactions	2	0.123316	0.096	1	Biological Process	GO:0021823	cerebral cortex tangential migration using cell-cell interactions	0.0215064	0.123316	2	0	2	2
GO:0021827 postnatal olfactory bulb interneuron migration	2	0.123316	0.096	1	Biological Process	GO:0021827	postnatal olfactory bulb interneuron migration	0.0215064	0.123316	2	0	2	2
GO:0021836 chemorepulsion involved in postnatal olfactory bulb interneuron migration	2	0.123316	0.096	1	Biological Process	GO:0021836	chemorepulsion involved in postnatal olfactory bulb interneuron migration	0.0215064	0.123316	2	0	2	2
GO:0021966 corticospinal neuron axon guidance	2	0.123316	0.096	1	Biological Process	GO:0021966	corticospinal neuron axon guidance	0.0215064	0.123316	1	1	2	2
GO:0030450 regulation of complement activation, classical pathway	2	0.123316	0.096	1	Biological Process	GO:0030450	regulation of complement activation, classical pathway	0.0215064	0.123316	0	2	2	2
GO:0030538 embryonic genitalia morphogenesis	2	0.123316	0.096	1	Biological Process	GO:0030538	embryonic genitalia morphogenesis	0.0215064	0.123316	2	0	2	2
GO:0032229 negative regulation of synaptic transmission, GABAergic	2	0.123316	0.096	1	Biological Process	GO:0032229	negative regulation of synaptic transmission, GABAergic	0.0215064	0.123316	2	0	2	2
GO:0033212 iron assimilation	2	0.123316	0.096	1	Biological Process	GO:0033212	iron assimilation	0.0215064	0.123316	0	2	2	2
GO:0036118 hyaluranon cable assembly	2	0.123316	0.096	1	Biological Process	GO:0036118	hyaluranon cable assembly	0.0215064	0.123316	2	0	2	2
GO:0038086 VEGF-activated platelet-derived growth factor receptor signaling pathway	2	0.123316	0.096	1	Biological Process	GO:0038086	VEGF-activated platelet-derived growth factor receptor signaling pathway	0.0215064	0.123316	2	0	2	2
GO:0038091 positive regulation of cell proliferation by VEGF-activated platelet derived growth factor receptor signaling pathway	2	0.123316	0.096	1	Biological Process	GO:0038091	positive regulation of cell proliferation by VEGF-activated platelet derived growth factor receptor signaling pathway	0.0215064	0.123316	2	0	2	2
GO:0039663 membrane fusion involved in viral entry into host cell	2	0.123316	0.096	1	Biological Process	GO:0039663	membrane fusion involved in viral entry into host cell	0.0215064	0.123316	1	1	2	2
GO:0042488 positive regulation of odontogenesis of dentin-containing tooth	2	0.123316	0.096	1	Biological Process	GO:0042488	positive regulation of odontogenesis of dentin-containing tooth	0.0215064	0.123316	2	0	2	2
GO:0042495 detection of triacyl bacterial lipopeptide	2	0.123316	0.096	1	Biological Process	GO:0042495	detection of triacyl bacterial lipopeptide	0.0215064	0.123316	0	2	2	2
GO:0044800 multi-organism membrane fusion	2	0.123316	0.096	1	Biological Process	GO:0044800	multi-organism membrane fusion	0.0215064	0.123316	1	1	2	2
GO:0045168 cell-cell signaling involved in cell fate commitment	2	0.123316	0.096	1	Biological Process	GO:0045168	cell-cell signaling involved in cell fate commitment	0.0215064	0.123316	2	0	2	2
GO:0045959 negative regulation of complement activation, classical pathway	2	0.123316	0.096	1	Biological Process	GO:0045959	negative regulation of complement activation, classical pathway	0.0215064	0.123316	0	2	2	2
GO:0046331 lateral inhibition	2	0.123316	0.096	1	Biological Process	GO:0046331	lateral inhibition	0.0215064	0.123316	2	0	2	2
GO:0046351 disaccharide biosynthetic process	2	0.123316	0.096	1	Biological Process	GO:0046351	disaccharide biosynthetic process	0.0215064	0.123316	0	2	2	2
GO:0048203 vesicle targeting, trans-Golgi to endosome	2	0.123316	0.096	1	Biological Process	GO:0048203	vesicle targeting, trans-Golgi to endosome	0.0215064	0.123316	1	1	2	2
GO:0048389 intermediate mesoderm development	2	0.123316	0.096	1	Biological Process	GO:0048389	intermediate mesoderm development	0.0215064	0.123316	2	0	2	2
GO:0048807 female genitalia morphogenesis	2	0.123316	0.096	1	Biological Process	GO:0048807	female genitalia morphogenesis	0.0215064	0.123316	2	0	2	2
GO:0051388 positive regulation of neurotrophin TRK receptor signaling pathway	2	0.123316	0.096	1	Biological Process	GO:0051388	positive regulation of neurotrophin TRK receptor signaling pathway	0.0215064	0.123316	2	0	2	2
GO:0051659 maintenance of mitochondrion location	2	0.123316	0.096	1	Biological Process	GO:0051659	maintenance of mitochondrion location	0.0215064	0.123316	2	0	2	2
GO:0051958 methotrexate transport	2	0.123316	0.096	1	Biological Process	GO:0051958	methotrexate transport	0.0215064	0.123316	1	1	2	2
GO:0055071 manganese ion homeostasis	2	0.123316	0.096	1	Biological Process	GO:0055071	manganese ion homeostasis	0.0215064	0.123316	0	2	2	2
GO:0060031 mediolateral intercalation	2	0.123316	0.096	1	Biological Process	GO:0060031	mediolateral intercalation	0.0215064	0.123316	2	0	2	2
GO:0060221 retinal rod cell differentiation	2	0.123316	0.096	1	Biological Process	GO:0060221	retinal rod cell differentiation	0.0215064	0.123316	2	0	2	2
GO:0060594 mammary gland specification	2	0.123316	0.096	1	Biological Process	GO:0060594	mammary gland specification	0.0215064	0.123316	2	0	2	2
GO:0060648 mammary gland bud morphogenesis	2	0.123316	0.096	1	Biological Process	GO:0060648	mammary gland bud morphogenesis	0.0215064	0.123316	2	0	2	2
GO:0060748 tertiary branching involved in mammary gland duct morphogenesis	2	0.123316	0.096	1	Biological Process	GO:0060748	tertiary branching involved in mammary gland duct morphogenesis	0.0215064	0.123316	2	0	2	2
GO:0060775 planar cell polarity pathway involved in gastrula mediolateral intercalation	2	0.123316	0.096	1	Biological Process	GO:0060775	planar cell polarity pathway involved in gastrula mediolateral intercalation	0.0215064	0.123316	2	0	2	2
GO:0060921 sinoatrial node cell differentiation	2	0.123316	0.096	1	Biological Process	GO:0060921	sinoatrial node cell differentiation	0.0215064	0.123316	2	0	2	2
GO:0060931 sinoatrial node cell development	2	0.123316	0.096	1	Biological Process	GO:0060931	sinoatrial node cell development	0.0215064	0.123316	2	0	2	2
GO:0060948 cardiac vascular smooth muscle cell development	2	0.123316	0.096	1	Biological Process	GO:0060948	cardiac vascular smooth muscle cell development	0.0215064	0.123316	2	0	2	2
GO:0061227 pattern specification involved in mesonephros development	2	0.123316	0.096	1	Biological Process	GO:0061227	pattern specification involved in mesonephros development	0.0215064	0.123316	2	0	2	2
GO:0061341 non-canonical Wnt signaling pathway involved in heart development	2	0.123316	0.096	1	Biological Process	GO:0061341	non-canonical Wnt signaling pathway involved in heart development	0.0215064	0.123316	2	0	2	2
GO:0061346 planar cell polarity pathway involved in heart morphogenesis	2	0.123316	0.096	1	Biological Process	GO:0061346	planar cell polarity pathway involved in heart morphogenesis	0.0215064	0.123316	2	0	2	2
GO:0061713 anterior neural tube closure	2	0.123316	0.096	1	Biological Process	GO:0061713	anterior neural tube closure	0.0215064	0.123316	1	1	2	2
GO:0061888 regulation of astrocyte activation	2	0.123316	0.096	1	Biological Process	GO:0061888	regulation of astrocyte activation	0.0215064	0.123316	2	0	2	2
GO:0061889 negative regulation of astrocyte activation	2	0.123316	0.096	1	Biological Process	GO:0061889	negative regulation of astrocyte activation	0.0215064	0.123316	2	0	2	2
GO:0071421 manganese ion transmembrane transport	2	0.123316	0.096	1	Biological Process	GO:0071421	manganese ion transmembrane transport	0.0215064	0.123316	0	2	2	2
GO:0071504 cellular response to heparin	2	0.123316	0.096	1	Biological Process	GO:0071504	cellular response to heparin	0.0215064	0.123316	2	0	2	2
GO:0072071 kidney interstitial fibroblast differentiation	2	0.123316	0.096	1	Biological Process	GO:0072071	kidney interstitial fibroblast differentiation	0.0215064	0.123316	2	0	2	2
GO:0072098 anterior/posterior pattern specification involved in kidney development	2	0.123316	0.096	1	Biological Process	GO:0072098	anterior/posterior pattern specification involved in kidney development	0.0215064	0.123316	2	0	2	2
GO:0072125 negative regulation of glomerular mesangial cell proliferation	2	0.123316	0.096	1	Biological Process	GO:0072125	negative regulation of glomerular mesangial cell proliferation	0.0215064	0.123316	2	0	2	2
GO:0072138 mesenchymal cell proliferation involved in ureteric bud development	2	0.123316	0.096	1	Biological Process	GO:0072138	mesenchymal cell proliferation involved in ureteric bud development	0.0215064	0.123316	2	0	2	2
GO:0072141 renal interstitial fibroblast development	2	0.123316	0.096	1	Biological Process	GO:0072141	renal interstitial fibroblast development	0.0215064	0.123316	2	0	2	2
GO:0072237 metanephric proximal tubule development	2	0.123316	0.096	1	Biological Process	GO:0072237	metanephric proximal tubule development	0.0215064	0.123316	2	0	2	2
GO:0072289 metanephric nephron tubule formation	2	0.123316	0.096	1	Biological Process	GO:0072289	metanephric nephron tubule formation	0.0215064	0.123316	2	0	2	2
GO:0090194 negative regulation of glomerulus development	2	0.123316	0.096	1	Biological Process	GO:0090194	negative regulation of glomerulus development	0.0215064	0.123316	2	0	2	2
GO:0090427 activation of meiosis	2	0.123316	0.096	1	Biological Process	GO:0090427	activation of meiosis	0.0215064	0.123316	2	0	2	2
GO:0097017 renal protein absorption	2	0.123316	0.096	1	Biological Process	GO:0097017	renal protein absorption	0.0215064	0.123316	2	0	2	2
GO:0097114 NMDA glutamate receptor clustering	2	0.123316	0.096	1	Biological Process	GO:0097114	NMDA glutamate receptor clustering	0.0215064	0.123316	1	1	2	2
GO:0097151 positive regulation of inhibitory postsynaptic potential	2	0.123316	0.096	1	Biological Process	GO:0097151	positive regulation of inhibitory postsynaptic potential	0.0215064	0.123316	2	0	2	2
GO:0098828 modulation of inhibitory postsynaptic potential	2	0.123316	0.096	1	Biological Process	GO:0098828	modulation of inhibitory postsynaptic potential	0.0215064	0.123316	2	0	2	2
GO:0098907 regulation of SA node cell action potential	2	0.123316	0.096	1	Biological Process	GO:0098907	regulation of SA node cell action potential	0.0215064	0.123316	2	0	2	2
GO:0099178 regulation of retrograde trans-synaptic signaling by endocanabinoid	2	0.123316	0.096	1	Biological Process	GO:0099178	regulation of retrograde trans-synaptic signaling by endocanabinoid	0.0215064	0.123316	1	1	2	2
GO:0106015 negative regulation of inflammatory response to wounding	2	0.123316	0.096	1	Biological Process	GO:0106015	negative regulation of inflammatory response to wounding	0.0215064	0.123316	1	1	2	2
GO:1900104 regulation of hyaluranon cable assembly	2	0.123316	0.096	1	Biological Process	GO:1900104	regulation of hyaluranon cable assembly	0.0215064	0.123316	2	0	2	2
GO:1900106 positive regulation of hyaluranon cable assembly	2	0.123316	0.096	1	Biological Process	GO:1900106	positive regulation of hyaluranon cable assembly	0.0215064	0.123316	2	0	2	2
GO:1901492 positive regulation of lymphangiogenesis	2	0.123316	0.096	1	Biological Process	GO:1901492	positive regulation of lymphangiogenesis	0.0215064	0.123316	2	0	2	2
GO:1902109 negative regulation of mitochondrial membrane permeability involved in apoptotic process	2	0.123316	0.096	1	Biological Process	GO:1902109	negative regulation of mitochondrial membrane permeability involved in apoptotic process	0.0215064	0.123316	0	2	2	2
GO:1902474 positive regulation of protein localization to synapse	2	0.123316	0.096	1	Biological Process	GO:1902474	positive regulation of protein localization to synapse	0.0215064	0.123316	1	1	2	2
GO:1904797 negative regulation of core promoter binding	2	0.123316	0.096	1	Biological Process	GO:1904797	negative regulation of core promoter binding	0.0215064	0.123316	1	1	2	2
GO:1905167 positive regulation of lysosomal protein catabolic process	2	0.123316	0.096	1	Biological Process	GO:1905167	positive regulation of lysosomal protein catabolic process	0.0215064	0.123316	2	0	2	2
GO:1905292 regulation of neural crest cell differentiation	2	0.123316	0.096	1	Biological Process	GO:1905292	regulation of neural crest cell differentiation	0.0215064	0.123316	2	0	2	2
GO:1905294 positive regulation of neural crest cell differentiation	2	0.123316	0.096	1	Biological Process	GO:1905294	positive regulation of neural crest cell differentiation	0.0215064	0.123316	2	0	2	2
GO:1905310 regulation of cardiac neural crest cell migration involved in outflow tract morphogenesis	2	0.123316	0.096	1	Biological Process	GO:1905310	regulation of cardiac neural crest cell migration involved in outflow tract morphogenesis	0.0215064	0.123316	2	0	2	2
GO:1905312 positive regulation of cardiac neural crest cell migration involved in outflow tract morphogenesis	2	0.123316	0.096	1	Biological Process	GO:1905312	positive regulation of cardiac neural crest cell migration involved in outflow tract morphogenesis	0.0215064	0.123316	2	0	2	2
GO:1905457 negative regulation of lymphoid progenitor cell differentiation	2	0.123316	0.096	1	Biological Process	GO:1905457	negative regulation of lymphoid progenitor cell differentiation	0.0215064	0.123316	2	0	2	2
GO:1990379 lipid transport across blood brain barrier	2	0.123316	0.096	1	Biological Process	GO:1990379	lipid transport across blood brain barrier	0.0215064	0.123316	0	2	2	2
GO:2000367 regulation of acrosomal vesicle exocytosis	2	0.123316	0.096	1	Biological Process	GO:2000367	regulation of acrosomal vesicle exocytosis	0.0215064	0.123316	2	0	2	2
GO:2000437 regulation of monocyte extravasation	2	0.123316	0.096	1	Biological Process	GO:2000437	regulation of monocyte extravasation	0.0215064	0.123316	2	0	2	2
GO:2000666 negative regulation of interleukin-13 secretion	2	0.123316	0.096	1	Biological Process	GO:2000666	negative regulation of interleukin-13 secretion	0.0215064	0.123316	0	2	2	2
GO:2000974 negative regulation of pro-B cell differentiation	2	0.123316	0.096	1	Biological Process	GO:2000974	negative regulation of pro-B cell differentiation	0.0215064	0.123316	2	0	2	2
GO:2001200 positive regulation of dendritic cell differentiation	2	0.123316	0.096	1	Biological Process	GO:2001200	positive regulation of dendritic cell differentiation	0.0215064	0.123316	2	0	2	2
GO:2001245 regulation of phosphatidylcholine biosynthetic process	2	0.123316	0.096	1	Biological Process	GO:2001245	regulation of phosphatidylcholine biosynthetic process	0.0215064	0.123316	0	2	2	2
GO:0006027 glycosaminoglycan catabolic process	5	0.123739	0.239	0.417	Biological Process	GO:0006027	glycosaminoglycan catabolic process	0.0218027	0.123739	2	3	5	12
GO:0008211 glucocorticoid metabolic process	5	0.123739	0.239	0.417	Biological Process	GO:0008211	glucocorticoid metabolic process	0.0218027	0.123739	4	1	5	12
GO:0010224 response to UV-B	5	0.123739	0.239	0.417	Biological Process	GO:0010224	response to UV-B	0.0218027	0.123739	4	1	5	12
GO:0021781 glial cell fate commitment	5	0.123739	0.239	0.417	Biological Process	GO:0021781	glial cell fate commitment	0.0218027	0.123739	5	0	5	12
GO:0034643 establishment of mitochondrion localization, microtubule-mediated	5	0.123739	0.239	0.417	Biological Process	GO:0034643	establishment of mitochondrion localization, microtubule-mediated	0.0218027	0.123739	3	2	5	12
GO:0047497 mitochondrion transport along microtubule	5	0.123739	0.239	0.417	Biological Process	GO:0047497	mitochondrion transport along microtubule	0.0218027	0.123739	3	2	5	12
GO:0055075 potassium ion homeostasis	5	0.123739	0.239	0.417	Biological Process	GO:0055075	potassium ion homeostasis	0.0218027	0.123739	3	2	5	12
GO:0060046 regulation of acrosome reaction	5	0.123739	0.239	0.417	Biological Process	GO:0060046	regulation of acrosome reaction	0.0218027	0.123739	4	1	5	12
GO:0070571 negative regulation of neuron projection regeneration	5	0.123739	0.239	0.417	Biological Process	GO:0070571	negative regulation of neuron projection regeneration	0.0218027	0.123739	3	2	5	12
GO:0072498 embryonic skeletal joint development	5	0.123739	0.239	0.417	Biological Process	GO:0072498	embryonic skeletal joint development	0.0218027	0.123739	5	0	5	12
GO:0090036 regulation of protein kinase C signaling	5	0.123739	0.239	0.417	Biological Process	GO:0090036	regulation of protein kinase C signaling	0.0218027	0.123739	5	0	5	12
GO:0090177 establishment of planar polarity involved in neural tube closure	5	0.123739	0.239	0.417	Biological Process	GO:0090177	establishment of planar polarity involved in neural tube closure	0.0218027	0.123739	4	1	5	12
GO:0140058 neuron projection arborization	5	0.123739	0.239	0.417	Biological Process	GO:0140058	neuron projection arborization	0.0218027	0.123739	3	2	5	12
GO:1905939 regulation of gonad development	5	0.123739	0.239	0.417	Biological Process	GO:1905939	regulation of gonad development	0.0218027	0.123739	4	1	5	12
GO:2000484 positive regulation of interleukin-8 secretion	5	0.123739	0.239	0.417	Biological Process	GO:2000484	positive regulation of interleukin-8 secretion	0.0218027	0.123739	2	3	5	12
GO:2001224 positive regulation of neuron migration	5	0.123739	0.239	0.417	Biological Process	GO:2001224	positive regulation of neuron migration	0.0218027	0.123739	3	2	5	12
GO:0016042 lipid catabolic process	40	0.124425	1.916	0.201	Biological Process	GO:0016042	lipid catabolic process	0.0219376	0.124425	23	17	40	199
GO:1901214 regulation of neuron death	36	0.12662	1.724	0.205	Biological Process	GO:1901214	regulation of neuron death	0.0223389	0.12662	24	12	36	176
GO:0010470 regulation of gastrulation	8	0.126651	0.383	0.32	Biological Process	GO:0010470	regulation of gastrulation	0.0224013	0.126651	8	0	8	25
GO:0014014 negative regulation of gliogenesis	8	0.126651	0.383	0.32	Biological Process	GO:0014014	negative regulation of gliogenesis	0.0224013	0.126651	8	0	8	25
GO:0031646 positive regulation of neurological system process	8	0.126651	0.383	0.32	Biological Process	GO:0031646	positive regulation of neurological system process	0.0224013	0.126651	8	0	8	25
GO:0061036 positive regulation of cartilage development	8	0.126651	0.383	0.32	Biological Process	GO:0061036	positive regulation of cartilage development	0.0224013	0.126651	7	1	8	25
GO:1902106 negative regulation of leukocyte differentiation	17	0.126696	0.814	0.243	Biological Process	GO:1902106	negative regulation of leukocyte differentiation	0.0224234	0.126696	12	5	17	70
GO:0032680 regulation of tumor necrosis factor production	22	0.127223	1.054	0.227	Biological Process	GO:0032680	regulation of tumor necrosis factor production	0.0225311	0.127223	9	13	22	97
GO:0051224 negative regulation of protein transport	27	0.130145	1.293	0.216	Biological Process	GO:0051224	negative regulation of protein transport	0.0230632	0.130145	17	10	27	125
GO:0003015 heart process	30	0.130485	1.437	0.211	Biological Process	GO:0003015	heart process	0.0231418	0.130485	20	10	30	142
GO:0006897 endocytosis	66	0.130485	3.161	0.186	Biological Process	GO:0006897	endocytosis	0.0231526	0.130485	42	24	66	355
GO:0007626 locomotory behavior	34	0.131527	1.628	0.206	Biological Process	GO:0007626	locomotory behavior	0.0233523	0.131527	23	11	34	165
GO:0010629 negative regulation of gene expression	197	0.131749	9.435	0.167	Biological Process	GO:0010629	negative regulation of gene expression	0.0234067	0.131749	163	34	197	1180
GO:0051707 response to other organism	92	0.132285	4.406	0.179	Biological Process	GO:0051707	response to other organism	0.0235166	0.132285	52	40	92	515
GO:0090066 regulation of anatomical structure size	59	0.132907	2.826	0.188	Biological Process	GO:0090066	regulation of anatomical structure size	0.0236422	0.132907	42	17	59	313
GO:0009607 response to biotic stimulus	96	0.133116	4.598	0.178	Biological Process	GO:0009607	response to biotic stimulus	0.0236943	0.133116	55	41	96	540
GO:0043270 positive regulation of ion transport	31	0.133451	1.485	0.209	Biological Process	GO:0043270	positive regulation of ion transport	0.023771	0.133451	23	8	31	148
GO:0071219 cellular response to molecule of bacterial origin	23	0.133451	1.102	0.223	Biological Process	GO:0071219	cellular response to molecule of bacterial origin	0.0237851	0.133451	11	12	23	103
GO:1901653 cellular response to peptide	35	0.133451	1.676	0.205	Biological Process	GO:1901653	cellular response to peptide	0.0237989	0.133451	24	11	35	171
GO:0051493 regulation of cytoskeleton organization	69	0.134993	3.305	0.184	Biological Process	GO:0051493	regulation of cytoskeleton organization	0.0241149	0.134993	52	17	69	374
GO:0007265 Ras protein signal transduction	42	0.134993	2.011	0.198	Biological Process	GO:0007265	Ras protein signal transduction	0.0241389	0.134993	32	10	42	212
GO:0046470 phosphatidylcholine metabolic process	9	0.134993	0.431	0.3	Biological Process	GO:0046470	phosphatidylcholine metabolic process	0.0242081	0.134993	5	4	9	30
GO:0048048 embryonic eye morphogenesis	9	0.134993	0.431	0.3	Biological Process	GO:0048048	embryonic eye morphogenesis	0.0242081	0.134993	7	2	9	30
GO:0031328 positive regulation of cellular biosynthetic process	223	0.134993	10.68	0.165	Biological Process	GO:0031328	positive regulation of cellular biosynthetic process	0.0243897	0.134993	179	44	223	1349
GO:0010595 positive regulation of endothelial cell migration	18	0.134993	0.862	0.237	Biological Process	GO:0010595	positive regulation of endothelial cell migration	0.02447	0.134993	15	3	18	76
GO:0043207 response to external biotic stimulus	92	0.134993	4.406	0.178	Biological Process	GO:0043207	response to external biotic stimulus	0.0246166	0.134993	52	40	92	516
GO:0032652 regulation of interleukin-1 production	14	0.134993	0.67	0.255	Biological Process	GO:0032652	regulation of interleukin-1 production	0.0247369	0.134993	9	5	14	55
GO:0045787 positive regulation of cell cycle	47	0.134993	2.251	0.194	Biological Process	GO:0045787	positive regulation of cell cycle	0.0249206	0.134993	29	18	47	242
GO:0000022 mitotic spindle elongation	3	0.134993	0.144	0.6	Biological Process	GO:0000022	mitotic spindle elongation	0.0249992	0.134993	0	3	3	5
GO:0000101 sulfur amino acid transport	3	0.134993	0.144	0.6	Biological Process	GO:0000101	sulfur amino acid transport	0.0249992	0.134993	0	3	3	5
GO:0001957 intramembranous ossification	3	0.134993	0.144	0.6	Biological Process	GO:0001957	intramembranous ossification	0.0249992	0.134993	2	1	3	5
GO:0002860 positive regulation of natural killer cell mediated cytotoxicity directed against tumor cell target	3	0.134993	0.144	0.6	Biological Process	GO:0002860	positive regulation of natural killer cell mediated cytotoxicity directed against tumor cell target	0.0249992	0.134993	2	1	3	5
GO:0002924 negative regulation of humoral immune response mediated by circulating immunoglobulin	3	0.134993	0.144	0.6	Biological Process	GO:0002924	negative regulation of humoral immune response mediated by circulating immunoglobulin	0.0249992	0.134993	0	3	3	5
GO:0003190 atrioventricular valve formation	3	0.134993	0.144	0.6	Biological Process	GO:0003190	atrioventricular valve formation	0.0249992	0.134993	3	0	3	5
GO:0003415 chondrocyte hypertrophy	3	0.134993	0.144	0.6	Biological Process	GO:0003415	chondrocyte hypertrophy	0.0249992	0.134993	3	0	3	5
GO:0021636 trigeminal nerve morphogenesis	3	0.134993	0.144	0.6	Biological Process	GO:0021636	trigeminal nerve morphogenesis	0.0249992	0.134993	2	1	3	5
GO:0021637 trigeminal nerve structural organization	3	0.134993	0.144	0.6	Biological Process	GO:0021637	trigeminal nerve structural organization	0.0249992	0.134993	2	1	3	5
GO:0021825 substrate-dependent cerebral cortex tangential migration	3	0.134993	0.144	0.6	Biological Process	GO:0021825	substrate-dependent cerebral cortex tangential migration	0.0249992	0.134993	2	1	3	5
GO:0021891 olfactory bulb interneuron development	3	0.134993	0.144	0.6	Biological Process	GO:0021891	olfactory bulb interneuron development	0.0249992	0.134993	3	0	3	5
GO:0022403 cell cycle phase	3	0.134993	0.144	0.6	Biological Process	GO:0022403	cell cycle phase	0.0249992	0.134993	1	2	3	5
GO:0031077 post-embryonic camera-type eye development	3	0.134993	0.144	0.6	Biological Process	GO:0031077	post-embryonic camera-type eye development	0.0249992	0.134993	2	1	3	5
GO:0031946 regulation of glucocorticoid biosynthetic process	3	0.134993	0.144	0.6	Biological Process	GO:0031946	regulation of glucocorticoid biosynthetic process	0.0249992	0.134993	3	0	3	5
GO:0033564 anterior/posterior axon guidance	3	0.134993	0.144	0.6	Biological Process	GO:0033564	anterior/posterior axon guidance	0.0249992	0.134993	3	0	3	5
GO:0034144 negative regulation of toll-like receptor 4 signaling pathway	3	0.134993	0.144	0.6	Biological Process	GO:0034144	negative regulation of toll-like receptor 4 signaling pathway	0.0249992	0.134993	2	1	3	5
GO:0035385 Roundabout signaling pathway	3	0.134993	0.144	0.6	Biological Process	GO:0035385	Roundabout signaling pathway	0.0249992	0.134993	3	0	3	5
GO:0035723 interleukin-15-mediated signaling pathway	3	0.134993	0.144	0.6	Biological Process	GO:0035723	interleukin-15-mediated signaling pathway	0.0249992	0.134993	3	0	3	5
GO:0035787 cell migration involved in kidney development	3	0.134993	0.144	0.6	Biological Process	GO:0035787	cell migration involved in kidney development	0.0249992	0.134993	3	0	3	5
GO:0036072 direct ossification	3	0.134993	0.144	0.6	Biological Process	GO:0036072	direct ossification	0.0249992	0.134993	2	1	3	5
GO:0045650 negative regulation of macrophage differentiation	3	0.134993	0.144	0.6	Biological Process	GO:0045650	negative regulation of macrophage differentiation	0.0249992	0.134993	3	0	3	5
GO:0046668 regulation of retinal cell programmed cell death	3	0.134993	0.144	0.6	Biological Process	GO:0046668	regulation of retinal cell programmed cell death	0.0249992	0.134993	3	0	3	5
GO:0048312 intracellular distribution of mitochondria	3	0.134993	0.144	0.6	Biological Process	GO:0048312	intracellular distribution of mitochondria	0.0249992	0.134993	1	2	3	5
GO:0048752 semicircular canal morphogenesis	3	0.134993	0.144	0.6	Biological Process	GO:0048752	semicircular canal morphogenesis	0.0249992	0.134993	3	0	3	5
GO:0051231 spindle elongation	3	0.134993	0.144	0.6	Biological Process	GO:0051231	spindle elongation	0.0249992	0.134993	0	3	3	5
GO:0060029 convergent extension involved in organogenesis	3	0.134993	0.144	0.6	Biological Process	GO:0060029	convergent extension involved in organogenesis	0.0249992	0.134993	3	0	3	5
GO:0060681 branch elongation involved in ureteric bud branching	3	0.134993	0.144	0.6	Biological Process	GO:0060681	branch elongation involved in ureteric bud branching	0.0249992	0.134993	3	0	3	5
GO:0060684 epithelial-mesenchymal cell signaling	3	0.134993	0.144	0.6	Biological Process	GO:0060684	epithelial-mesenchymal cell signaling	0.0249992	0.134993	3	0	3	5
GO:0060685 regulation of prostatic bud formation	3	0.134993	0.144	0.6	Biological Process	GO:0060685	regulation of prostatic bud formation	0.0249992	0.134993	3	0	3	5
GO:0060745 mammary gland branching involved in pregnancy	3	0.134993	0.144	0.6	Biological Process	GO:0060745	mammary gland branching involved in pregnancy	0.0249992	0.134993	2	1	3	5
GO:0060907 positive regulation of macrophage cytokine production	3	0.134993	0.144	0.6	Biological Process	GO:0060907	positive regulation of macrophage cytokine production	0.0249992	0.134993	1	2	3	5
GO:0060947 cardiac vascular smooth muscle cell differentiation	3	0.134993	0.144	0.6	Biological Process	GO:0060947	cardiac vascular smooth muscle cell differentiation	0.0249992	0.134993	3	0	3	5
GO:0061304 retinal blood vessel morphogenesis	3	0.134993	0.144	0.6	Biological Process	GO:0061304	retinal blood vessel morphogenesis	0.0249992	0.134993	3	0	3	5
GO:0061577 calcium ion transmembrane transport via high voltage-gated calcium channel	3	0.134993	0.144	0.6	Biological Process	GO:0061577	calcium ion transmembrane transport via high voltage-gated calcium channel	0.0249992	0.134993	3	0	3	5
GO:0070100 negative regulation of chemokine-mediated signaling pathway	3	0.134993	0.144	0.6	Biological Process	GO:0070100	negative regulation of chemokine-mediated signaling pathway	0.0249992	0.134993	3	0	3	5
GO:0071350 cellular response to interleukin-15	3	0.134993	0.144	0.6	Biological Process	GO:0071350	cellular response to interleukin-15	0.0249992	0.134993	3	0	3	5
GO:0071499 cellular response to laminar fluid shear stress	3	0.134993	0.144	0.6	Biological Process	GO:0071499	cellular response to laminar fluid shear stress	0.0249992	0.134993	3	0	3	5
GO:0072008 glomerular mesangial cell differentiation	3	0.134993	0.144	0.6	Biological Process	GO:0072008	glomerular mesangial cell differentiation	0.0249992	0.134993	2	1	3	5
GO:0072103 glomerulus vasculature morphogenesis	3	0.134993	0.144	0.6	Biological Process	GO:0072103	glomerulus vasculature morphogenesis	0.0249992	0.134993	3	0	3	5
GO:0072104 glomerular capillary formation	3	0.134993	0.144	0.6	Biological Process	GO:0072104	glomerular capillary formation	0.0249992	0.134993	3	0	3	5
GO:0072110 glomerular mesangial cell proliferation	3	0.134993	0.144	0.6	Biological Process	GO:0072110	glomerular mesangial cell proliferation	0.0249992	0.134993	3	0	3	5
GO:0072203 cell proliferation involved in metanephros development	3	0.134993	0.144	0.6	Biological Process	GO:0072203	cell proliferation involved in metanephros development	0.0249992	0.134993	3	0	3	5
GO:0072611 interleukin-13 secretion	3	0.134993	0.144	0.6	Biological Process	GO:0072611	interleukin-13 secretion	0.0249992	0.134993	1	2	3	5
GO:0090037 positive regulation of protein kinase C signaling	3	0.134993	0.144	0.6	Biological Process	GO:0090037	positive regulation of protein kinase C signaling	0.0249992	0.134993	3	0	3	5
GO:0090381 regulation of heart induction	3	0.134993	0.144	0.6	Biological Process	GO:0090381	regulation of heart induction	0.0249992	0.134993	3	0	3	5
GO:0097168 mesenchymal stem cell proliferation	3	0.134993	0.144	0.6	Biological Process	GO:0097168	mesenchymal stem cell proliferation	0.0249992	0.134993	2	1	3	5
GO:1902287 semaphorin-plexin signaling pathway involved in axon guidance	3	0.134993	0.144	0.6	Biological Process	GO:1902287	semaphorin-plexin signaling pathway involved in axon guidance	0.0249992	0.134993	2	1	3	5
GO:1903546 protein localization to photoreceptor outer segment	3	0.134993	0.144	0.6	Biological Process	GO:1903546	protein localization to photoreceptor outer segment	0.0249992	0.134993	3	0	3	5
GO:2000668 regulation of dendritic cell apoptotic process	3	0.134993	0.144	0.6	Biological Process	GO:2000668	regulation of dendritic cell apoptotic process	0.0249992	0.134993	3	0	3	5
GO:2000698 positive regulation of epithelial cell differentiation involved in kidney development	3	0.134993	0.144	0.6	Biological Process	GO:2000698	positive regulation of epithelial cell differentiation involved in kidney development	0.0249992	0.134993	1	2	3	5
GO:2000766 negative regulation of cytoplasmic translation	3	0.134993	0.144	0.6	Biological Process	GO:2000766	negative regulation of cytoplasmic translation	0.0249992	0.134993	3	0	3	5
GO:2001016 positive regulation of skeletal muscle cell differentiation	3	0.134993	0.144	0.6	Biological Process	GO:2001016	positive regulation of skeletal muscle cell differentiation	0.0249992	0.134993	3	0	3	5
GO:1903038 negative regulation of leukocyte cell-cell adhesion	20	0.135135	0.958	0.23	Biological Process	GO:1903038	negative regulation of leukocyte cell-cell adhesion	0.0250407	0.135135	11	9	20	87
GO:0060341 regulation of cellular localization	107	0.13561	5.125	0.175	Biological Process	GO:0060341	regulation of cellular localization	0.025144	0.13561	74	33	107	610
GO:0050805 negative regulation of synaptic transmission	10	0.135668	0.479	0.286	Biological Process	GO:0050805	negative regulation of synaptic transmission	0.0252006	0.135668	5	5	10	35
GO:0050994 regulation of lipid catabolic process	10	0.135668	0.479	0.286	Biological Process	GO:0050994	regulation of lipid catabolic process	0.0252006	0.135668	6	4	10	35
GO:2000351 regulation of endothelial cell apoptotic process	10	0.135668	0.479	0.286	Biological Process	GO:2000351	regulation of endothelial cell apoptotic process	0.0252006	0.135668	9	1	10	35
GO:0002066 columnar/cuboidal epithelial cell development	13	0.135711	0.623	0.26	Biological Process	GO:0002066	columnar/cuboidal epithelial cell development	0.0252694	0.135711	12	1	13	50
GO:0015914 phospholipid transport	13	0.135711	0.623	0.26	Biological Process	GO:0015914	phospholipid transport	0.0252694	0.135711	7	6	13	50
GO:0043242 negative regulation of protein complex disassembly	13	0.135711	0.623	0.26	Biological Process	GO:0043242	negative regulation of protein complex disassembly	0.0252694	0.135711	9	4	13	50
GO:0090277 positive regulation of peptide hormone secretion	13	0.135711	0.623	0.26	Biological Process	GO:0090277	positive regulation of peptide hormone secretion	0.0252694	0.135711	10	3	13	50
GO:0032412 regulation of ion transmembrane transporter activity	27	0.136226	1.293	0.214	Biological Process	GO:0032412	regulation of ion transmembrane transporter activity	0.0253806	0.136226	23	4	27	126
GO:0001892 embryonic placenta development	17	0.136282	0.814	0.239	Biological Process	GO:0001892	embryonic placenta development	0.0255796	0.136282	11	6	17	71
GO:0007613 memory	17	0.136282	0.814	0.239	Biological Process	GO:0007613	memory	0.0255796	0.136282	10	7	17	71
GO:0070373 negative regulation of ERK1 and ERK2 cascade	12	0.136282	0.575	0.267	Biological Process	GO:0070373	negative regulation of ERK1 and ERK2 cascade	0.0255883	0.136282	9	3	12	45
GO:0097756 negative regulation of blood vessel diameter	12	0.136282	0.575	0.267	Biological Process	GO:0097756	negative regulation of blood vessel diameter	0.0255883	0.136282	9	3	12	45
GO:1903426 regulation of reactive oxygen species biosynthetic process	12	0.136282	0.575	0.267	Biological Process	GO:1903426	regulation of reactive oxygen species biosynthetic process	0.0255883	0.136282	6	6	12	45
GO:0001895 retina homeostasis	11	0.136282	0.527	0.275	Biological Process	GO:0001895	retina homeostasis	0.0256054	0.136282	9	2	11	40
GO:0055081 anion homeostasis	11	0.136282	0.527	0.275	Biological Process	GO:0055081	anion homeostasis	0.0256054	0.136282	3	8	11	40
GO:0003009 skeletal muscle contraction	7	0.136282	0.335	0.333	Biological Process	GO:0003009	skeletal muscle contraction	0.0256055	0.136282	7	0	7	21
GO:0010575 positive regulation of vascular endothelial growth factor production	7	0.136282	0.335	0.333	Biological Process	GO:0010575	positive regulation of vascular endothelial growth factor production	0.0256055	0.136282	5	2	7	21
GO:0010712 regulation of collagen metabolic process	7	0.136282	0.335	0.333	Biological Process	GO:0010712	regulation of collagen metabolic process	0.0256055	0.136282	6	1	7	21
GO:0032469 endoplasmic reticulum calcium ion homeostasis	7	0.136282	0.335	0.333	Biological Process	GO:0032469	endoplasmic reticulum calcium ion homeostasis	0.0256055	0.136282	5	2	7	21
GO:0045992 negative regulation of embryonic development	7	0.136282	0.335	0.333	Biological Process	GO:0045992	negative regulation of embryonic development	0.0256055	0.136282	7	0	7	21
GO:0050820 positive regulation of coagulation	7	0.136282	0.335	0.333	Biological Process	GO:0050820	positive regulation of coagulation	0.0256055	0.136282	3	4	7	21
GO:2000352 negative regulation of endothelial cell apoptotic process	7	0.136282	0.335	0.333	Biological Process	GO:2000352	negative regulation of endothelial cell apoptotic process	0.0256055	0.136282	6	1	7	21
GO:0007548 sex differentiation	35	0.137136	1.676	0.203	Biological Process	GO:0007548	sex differentiation	0.0257968	0.137136	34	1	35	172
GO:0022409 positive regulation of cell-cell adhesion	35	0.137136	1.676	0.203	Biological Process	GO:0022409	positive regulation of cell-cell adhesion	0.0257968	0.137136	26	9	35	172
GO:0030072 peptide hormone secretion	31	0.137712	1.485	0.208	Biological Process	GO:0030072	peptide hormone secretion	0.0259327	0.137712	24	7	31	149
GO:0006869 lipid transport	42	0.137712	2.011	0.197	Biological Process	GO:0006869	lipid transport	0.0259361	0.137712	20	22	42	213
GO:0007088 regulation of mitotic nuclear division	25	0.137998	1.197	0.217	Biological Process	GO:0007088	regulation of mitotic nuclear division	0.0260055	0.137998	12	13	25	115
GO:0021987 cerebral cortex development	19	0.139766	0.91	0.232	Biological Process	GO:0021987	cerebral cortex development	0.0263544	0.139766	12	7	19	82
GO:0032870 cellular response to hormone stimulus	61	0.139962	2.921	0.187	Biological Process	GO:0032870	cellular response to hormone stimulus	0.0264069	0.139962	45	16	61	327
GO:0031333 negative regulation of protein complex assembly	21	0.140758	1.006	0.226	Biological Process	GO:0031333	negative regulation of protein complex assembly	0.0265888	0.140758	15	6	21	93
GO:0051101 regulation of DNA binding	21	0.140758	1.006	0.226	Biological Process	GO:0051101	regulation of DNA binding	0.0265888	0.140758	16	5	21	93
GO:0014066 regulation of phosphatidylinositol 3-kinase signaling	16	0.14101	0.766	0.242	Biological Process	GO:0014066	regulation of phosphatidylinositol 3-kinase signaling	0.0266681	0.14101	14	2	16	66
GO:1901888 regulation of cell junction assembly	16	0.14101	0.766	0.242	Biological Process	GO:1901888	regulation of cell junction assembly	0.0266681	0.14101	13	3	16	66
GO:0051246 regulation of protein metabolic process	288	0.141777	13.793	0.162	Biological Process	GO:0051246	regulation of protein metabolic process	0.0268292	0.141777	206	82	288	1775
GO:0051924 regulation of calcium ion transport	29	0.142293	1.389	0.21	Biological Process	GO:0051924	regulation of calcium ion transport	0.0269428	0.142293	22	7	29	138
GO:0006793 phosphorus metabolic process	355	0.144482	17.002	0.16	Biological Process	GO:0006793	phosphorus metabolic process	0.0273735	0.144482	237	118	355	2215
GO:0010628 positive regulation of gene expression	229	0.144638	10.967	0.165	Biological Process	GO:0010628	positive regulation of gene expression	0.0274193	0.144638	186	43	229	1392
GO:0007611 learning or memory	34	0.144962	1.628	0.204	Biological Process	GO:0007611	learning or memory	0.0274971	0.144962	25	9	34	167
GO:0003158 endothelium development	18	0.145913	0.862	0.234	Biological Process	GO:0003158	endothelium development	0.0276975	0.145913	16	2	18	77
GO:0071333 cellular response to glucose stimulus	15	0.145913	0.718	0.246	Biological Process	GO:0071333	cellular response to glucose stimulus	0.0277102	0.145913	10	5	15	61
GO:0070372 regulation of ERK1 and ERK2 cascade	35	0.146862	1.676	0.202	Biological Process	GO:0070372	regulation of ERK1 and ERK2 cascade	0.0279233	0.146862	24	11	35	173
GO:0071897 DNA biosynthetic process	35	0.146862	1.676	0.202	Biological Process	GO:0071897	DNA biosynthetic process	0.0279233	0.146862	27	8	35	173
GO:0040020 regulation of meiotic nuclear division	8	0.148631	0.383	0.308	Biological Process	GO:0040020	regulation of meiotic nuclear division	0.0283099	0.148631	5	3	8	26
GO:0060325 face morphogenesis	8	0.148631	0.383	0.308	Biological Process	GO:0060325	face morphogenesis	0.0283099	0.148631	6	2	8	26
GO:0060351 cartilage development involved in endochondral bone morphogenesis	8	0.148631	0.383	0.308	Biological Process	GO:0060351	cartilage development involved in endochondral bone morphogenesis	0.0283099	0.148631	7	1	8	26
GO:0045321 leukocyte activation	99	0.149951	4.741	0.176	Biological Process	GO:0045321	leukocyte activation	0.0285782	0.149951	63	36	99	563
GO:1904888 cranial skeletal system development	14	0.150027	0.67	0.25	Biological Process	GO:1904888	cranial skeletal system development	0.0286713	0.150027	13	1	14	56
GO:0002320 lymphoid progenitor cell differentiation	6	0.150027	0.287	0.353	Biological Process	GO:0002320	lymphoid progenitor cell differentiation	0.0287612	0.150027	6	0	6	17
GO:0002717 positive regulation of natural killer cell mediated immunity	6	0.150027	0.287	0.353	Biological Process	GO:0002717	positive regulation of natural killer cell mediated immunity	0.0287612	0.150027	5	1	6	17
GO:0043567 regulation of insulin-like growth factor receptor signaling pathway	6	0.150027	0.287	0.353	Biological Process	GO:0043567	regulation of insulin-like growth factor receptor signaling pathway	0.0287612	0.150027	6	0	6	17
GO:0045954 positive regulation of natural killer cell mediated cytotoxicity	6	0.150027	0.287	0.353	Biological Process	GO:0045954	positive regulation of natural killer cell mediated cytotoxicity	0.0287612	0.150027	5	1	6	17
GO:0060445 branching involved in salivary gland morphogenesis	6	0.150027	0.287	0.353	Biological Process	GO:0060445	branching involved in salivary gland morphogenesis	0.0287612	0.150027	4	2	6	17
GO:0071312 cellular response to alkaloid	6	0.150027	0.287	0.353	Biological Process	GO:0071312	cellular response to alkaloid	0.0287612	0.150027	1	5	6	17
GO:0080154 regulation of fertilization	6	0.150027	0.287	0.353	Biological Process	GO:0080154	regulation of fertilization	0.0287612	0.150027	5	1	6	17
GO:0090181 regulation of cholesterol metabolic process	6	0.150027	0.287	0.353	Biological Process	GO:0090181	regulation of cholesterol metabolic process	0.0287612	0.150027	3	3	6	17
GO:1905209 positive regulation of cardiocyte differentiation	6	0.150027	0.287	0.353	Biological Process	GO:1905209	positive regulation of cardiocyte differentiation	0.0287612	0.150027	6	0	6	17
GO:0021761 limbic system development	17	0.151488	0.814	0.236	Biological Process	GO:0021761	limbic system development	0.0290583	0.151488	13	4	17	72
GO:1902105 regulation of leukocyte differentiation	39	0.152272	1.868	0.198	Biological Process	GO:1902105	regulation of leukocyte differentiation	0.0292258	0.152272	28	11	39	197
GO:0030308 negative regulation of cell growth	23	0.152509	1.102	0.219	Biological Process	GO:0030308	negative regulation of cell growth	0.0293055	0.152509	18	5	23	105
GO:0071706 tumor necrosis factor superfamily cytokine production	23	0.152509	1.102	0.219	Biological Process	GO:0071706	tumor necrosis factor superfamily cytokine production	0.0293055	0.152509	9	14	23	105
GO:0032409 regulation of transporter activity	29	0.153006	1.389	0.209	Biological Process	GO:0032409	regulation of transporter activity	0.0294302	0.153006	25	4	29	139
GO:0002088 lens development in camera-type eye	13	0.153006	0.623	0.255	Biological Process	GO:0002088	lens development in camera-type eye	0.0295043	0.153006	11	2	13	51
GO:0070741 response to interleukin-6	13	0.153006	0.623	0.255	Biological Process	GO:0070741	response to interleukin-6	0.0295043	0.153006	13	0	13	51
GO:0072091 regulation of stem cell proliferation	13	0.153006	0.623	0.255	Biological Process	GO:0072091	regulation of stem cell proliferation	0.0295043	0.153006	11	2	13	51
GO:0098739 import across plasma membrane	13	0.153006	0.623	0.255	Biological Process	GO:0098739	import across plasma membrane	0.0295043	0.153006	3	10	13	51
GO:1901879 regulation of protein depolymerization	13	0.153006	0.623	0.255	Biological Process	GO:1901879	regulation of protein depolymerization	0.0295043	0.153006	9	4	13	51
GO:0034332 adherens junction organization	19	0.153583	0.91	0.229	Biological Process	GO:0034332	adherens junction organization	0.0296327	0.153583	18	1	19	83
GO:0034614 cellular response to reactive oxygen species	26	0.153639	1.245	0.213	Biological Process	GO:0034614	cellular response to reactive oxygen species	0.0296608	0.153639	22	4	26	122
GO:0030225 macrophage differentiation	9	0.153827	0.431	0.29	Biological Process	GO:0030225	macrophage differentiation	0.0298008	0.153827	7	2	9	31
GO:0045428 regulation of nitric oxide biosynthetic process	9	0.153827	0.431	0.29	Biological Process	GO:0045428	regulation of nitric oxide biosynthetic process	0.0298008	0.153827	5	4	9	31
GO:0046850 regulation of bone remodeling	9	0.153827	0.431	0.29	Biological Process	GO:0046850	regulation of bone remodeling	0.0298008	0.153827	3	6	9	31
GO:0048010 vascular endothelial growth factor receptor signaling pathway	9	0.153827	0.431	0.29	Biological Process	GO:0048010	vascular endothelial growth factor receptor signaling pathway	0.0298008	0.153827	9	0	9	31
GO:0048662 negative regulation of smooth muscle cell proliferation	9	0.153827	0.431	0.29	Biological Process	GO:0048662	negative regulation of smooth muscle cell proliferation	0.0298008	0.153827	6	3	9	31
GO:0098661 inorganic anion transmembrane transport	9	0.153827	0.431	0.29	Biological Process	GO:0098661	inorganic anion transmembrane transport	0.0298008	0.153827	4	5	9	31
GO:0043087 regulation of GTPase activity	43	0.154739	2.059	0.195	Biological Process	GO:0043087	regulation of GTPase activity	0.0299948	0.154739	36	7	43	221
GO:0034121 regulation of toll-like receptor signaling pathway	12	0.155148	0.575	0.261	Biological Process	GO:0034121	regulation of toll-like receptor signaling pathway	0.0301438	0.155148	4	8	12	46
GO:0060425 lung morphogenesis	12	0.155148	0.575	0.261	Biological Process	GO:0060425	lung morphogenesis	0.0301438	0.155148	11	1	12	46
GO:0060563 neuroepithelial cell differentiation	12	0.155148	0.575	0.261	Biological Process	GO:0060563	neuroepithelial cell differentiation	0.0301438	0.155148	11	1	12	46
GO:0060761 negative regulation of response to cytokine stimulus	12	0.155148	0.575	0.261	Biological Process	GO:0060761	negative regulation of response to cytokine stimulus	0.0301438	0.155148	10	2	12	46
GO:1904951 positive regulation of establishment of protein localization	51	0.156332	2.443	0.19	Biological Process	GO:1904951	positive regulation of establishment of protein localization	0.0303916	0.156332	30	21	51	269
GO:0045839 negative regulation of mitotic nuclear division	10	0.156427	0.479	0.278	Biological Process	GO:0045839	negative regulation of mitotic nuclear division	0.0304452	0.156427	3	7	10	36
GO:0061383 trabecula morphogenesis	10	0.156427	0.479	0.278	Biological Process	GO:0061383	trabecula morphogenesis	0.0304452	0.156427	9	1	10	36
GO:0003300 cardiac muscle hypertrophy	11	0.156436	0.527	0.268	Biological Process	GO:0003300	cardiac muscle hypertrophy	0.0304997	0.156436	7	4	11	41
GO:0048701 embryonic cranial skeleton morphogenesis	11	0.156436	0.527	0.268	Biological Process	GO:0048701	embryonic cranial skeleton morphogenesis	0.0304997	0.156436	11	0	11	41
GO:0106027 neuron projection organization	11	0.156436	0.527	0.268	Biological Process	GO:0106027	neuron projection organization	0.0304997	0.156436	8	3	11	41
GO:0045934 negative regulation of nucleobase-containing compound metabolic process	166	0.158063	7.95	0.168	Biological Process	GO:0045934	negative regulation of nucleobase-containing compound metabolic process	0.0309737	0.158063	140	26	166	990
GO:0008361 regulation of cell size	22	0.158063	1.054	0.22	Biological Process	GO:0008361	regulation of cell size	0.0310993	0.158063	16	6	22	100
GO:0006656 phosphatidylcholine biosynthetic process	5	0.158063	0.239	0.385	Biological Process	GO:0006656	phosphatidylcholine biosynthetic process	0.0312359	0.158063	1	4	5	13
GO:0010623 programmed cell death involved in cell development	5	0.158063	0.239	0.385	Biological Process	GO:0010623	programmed cell death involved in cell development	0.0312359	0.158063	5	0	5	13
GO:0014829 vascular smooth muscle contraction	5	0.158063	0.239	0.385	Biological Process	GO:0014829	vascular smooth muscle contraction	0.0312359	0.158063	5	0	5	13
GO:0031290 retinal ganglion cell axon guidance	5	0.158063	0.239	0.385	Biological Process	GO:0031290	retinal ganglion cell axon guidance	0.0312359	0.158063	5	0	5	13
GO:0044321 response to leptin	5	0.158063	0.239	0.385	Biological Process	GO:0044321	response to leptin	0.0312359	0.158063	5	0	5	13
GO:0060712 spongiotrophoblast layer development	5	0.158063	0.239	0.385	Biological Process	GO:0060712	spongiotrophoblast layer development	0.0312359	0.158063	3	2	5	13
GO:0072112 glomerular visceral epithelial cell differentiation	5	0.158063	0.239	0.385	Biological Process	GO:0072112	glomerular visceral epithelial cell differentiation	0.0312359	0.158063	4	1	5	13
GO:0072643 interferon-gamma secretion	5	0.158063	0.239	0.385	Biological Process	GO:0072643	interferon-gamma secretion	0.0312359	0.158063	4	1	5	13
GO:0090190 positive regulation of branching involved in ureteric bud morphogenesis	5	0.158063	0.239	0.385	Biological Process	GO:0090190	positive regulation of branching involved in ureteric bud morphogenesis	0.0312359	0.158063	5	0	5	13
GO:2000696 regulation of epithelial cell differentiation involved in kidney development	5	0.158063	0.239	0.385	Biological Process	GO:2000696	regulation of epithelial cell differentiation involved in kidney development	0.0312359	0.158063	3	2	5	13
GO:0060402 calcium ion transport into cytosol	20	0.158063	0.958	0.225	Biological Process	GO:0060402	calcium ion transport into cytosol	0.0313944	0.158063	12	8	20	89
GO:0010838 positive regulation of keratinocyte proliferation	4	0.158063	0.192	0.444	Biological Process	GO:0010838	positive regulation of keratinocyte proliferation	0.0314386	0.158063	3	1	4	9
GO:0010935 regulation of macrophage cytokine production	4	0.158063	0.192	0.444	Biological Process	GO:0010935	regulation of macrophage cytokine production	0.0314386	0.158063	1	3	4	9
GO:0021612 facial nerve structural organization	4	0.158063	0.192	0.444	Biological Process	GO:0021612	facial nerve structural organization	0.0314386	0.158063	3	1	4	9
GO:0032490 detection of molecule of bacterial origin	4	0.158063	0.192	0.444	Biological Process	GO:0032490	detection of molecule of bacterial origin	0.0314386	0.158063	1	3	4	9
GO:0032823 regulation of natural killer cell differentiation	4	0.158063	0.192	0.444	Biological Process	GO:0032823	regulation of natural killer cell differentiation	0.0314386	0.158063	3	1	4	9
GO:0035809 regulation of urine volume	4	0.158063	0.192	0.444	Biological Process	GO:0035809	regulation of urine volume	0.0314386	0.158063	4	0	4	9
GO:0042659 regulation of cell fate specification	4	0.158063	0.192	0.444	Biological Process	GO:0042659	regulation of cell fate specification	0.0314386	0.158063	4	0	4	9
GO:0042759 long-chain fatty acid biosynthetic process	4	0.158063	0.192	0.444	Biological Process	GO:0042759	long-chain fatty acid biosynthetic process	0.0314386	0.158063	4	0	4	9
GO:0043589 skin morphogenesis	4	0.158063	0.192	0.444	Biological Process	GO:0043589	skin morphogenesis	0.0314386	0.158063	2	2	4	9
GO:0048311 mitochondrion distribution	4	0.158063	0.192	0.444	Biological Process	GO:0048311	mitochondrion distribution	0.0314386	0.158063	2	2	4	9
GO:0060433 bronchus development	4	0.158063	0.192	0.444	Biological Process	GO:0060433	bronchus development	0.0314386	0.158063	4	0	4	9
GO:0061140 lung secretory cell differentiation	4	0.158063	0.192	0.444	Biological Process	GO:0061140	lung secretory cell differentiation	0.0314386	0.158063	4	0	4	9
GO:0071548 response to dexamethasone	4	0.158063	0.192	0.444	Biological Process	GO:0071548	response to dexamethasone	0.0314386	0.158063	3	1	4	9
GO:0072015 glomerular visceral epithelial cell development	4	0.158063	0.192	0.444	Biological Process	GO:0072015	glomerular visceral epithelial cell development	0.0314386	0.158063	4	0	4	9
GO:0072182 regulation of nephron tubule epithelial cell differentiation	4	0.158063	0.192	0.444	Biological Process	GO:0072182	regulation of nephron tubule epithelial cell differentiation	0.0314386	0.158063	2	2	4	9
GO:0097106 postsynaptic density organization	4	0.158063	0.192	0.444	Biological Process	GO:0097106	postsynaptic density organization	0.0314386	0.158063	4	0	4	9
GO:0097186 amelogenesis	4	0.158063	0.192	0.444	Biological Process	GO:0097186	amelogenesis	0.0314386	0.158063	1	3	4	9
GO:0098814 spontaneous synaptic transmission	4	0.158063	0.192	0.444	Biological Process	GO:0098814	spontaneous synaptic transmission	0.0314386	0.158063	4	0	4	9
GO:1900025 negative regulation of substrate adhesion-dependent cell spreading	4	0.158063	0.192	0.444	Biological Process	GO:1900025	negative regulation of substrate adhesion-dependent cell spreading	0.0314386	0.158063	4	0	4	9
GO:1902668 negative regulation of axon guidance	4	0.158063	0.192	0.444	Biological Process	GO:1902668	negative regulation of axon guidance	0.0314386	0.158063	3	1	4	9
GO:1903054 negative regulation of extracellular matrix organization	4	0.158063	0.192	0.444	Biological Process	GO:1903054	negative regulation of extracellular matrix organization	0.0314386	0.158063	3	1	4	9
GO:2000095 regulation of Wnt signaling pathway, planar cell polarity pathway	4	0.158063	0.192	0.444	Biological Process	GO:2000095	regulation of Wnt signaling pathway, planar cell polarity pathway	0.0314386	0.158063	3	1	4	9
GO:0046394 carboxylic acid biosynthetic process	45	0.162144	2.155	0.192	Biological Process	GO:0046394	carboxylic acid biosynthetic process	0.0322685	0.162144	28	17	45	234
GO:0010605 negative regulation of macromolecule metabolic process	273	0.163962	13.075	0.162	Biological Process	GO:0010605	negative regulation of macromolecule metabolic process	0.0326487	0.163962	215	58	273	1685
GO:0008045 motor neuron axon guidance	7	0.164073	0.335	0.318	Biological Process	GO:0008045	motor neuron axon guidance	0.032929	0.164073	6	1	7	22
GO:0010574 regulation of vascular endothelial growth factor production	7	0.164073	0.335	0.318	Biological Process	GO:0010574	regulation of vascular endothelial growth factor production	0.032929	0.164073	5	2	7	22
GO:0030201 heparan sulfate proteoglycan metabolic process	7	0.164073	0.335	0.318	Biological Process	GO:0030201	heparan sulfate proteoglycan metabolic process	0.032929	0.164073	5	2	7	22
GO:0034142 toll-like receptor 4 signaling pathway	7	0.164073	0.335	0.318	Biological Process	GO:0034142	toll-like receptor 4 signaling pathway	0.032929	0.164073	3	4	7	22
GO:0040036 regulation of fibroblast growth factor receptor signaling pathway	7	0.164073	0.335	0.318	Biological Process	GO:0040036	regulation of fibroblast growth factor receptor signaling pathway	0.032929	0.164073	7	0	7	22
GO:0045730 respiratory burst	7	0.164073	0.335	0.318	Biological Process	GO:0045730	respiratory burst	0.032929	0.164073	3	4	7	22
GO:0046885 regulation of hormone biosynthetic process	7	0.164073	0.335	0.318	Biological Process	GO:0046885	regulation of hormone biosynthetic process	0.032929	0.164073	6	1	7	22
GO:0048384 retinoic acid receptor signaling pathway	7	0.164073	0.335	0.318	Biological Process	GO:0048384	retinoic acid receptor signaling pathway	0.032929	0.164073	6	1	7	22
GO:0048745 smooth muscle tissue development	7	0.164073	0.335	0.318	Biological Process	GO:0048745	smooth muscle tissue development	0.032929	0.164073	6	1	7	22
GO:0060706 cell differentiation involved in embryonic placenta development	7	0.164073	0.335	0.318	Biological Process	GO:0060706	cell differentiation involved in embryonic placenta development	0.032929	0.164073	2	5	7	22
GO:0061900 glial cell activation	7	0.164073	0.335	0.318	Biological Process	GO:0061900	glial cell activation	0.032929	0.164073	3	4	7	22
GO:0086019 cell-cell signaling involved in cardiac conduction	7	0.164073	0.335	0.318	Biological Process	GO:0086019	cell-cell signaling involved in cardiac conduction	0.032929	0.164073	5	2	7	22
GO:1903671 negative regulation of sprouting angiogenesis	7	0.164073	0.335	0.318	Biological Process	GO:1903671	negative regulation of sprouting angiogenesis	0.032929	0.164073	6	1	7	22
GO:2000403 positive regulation of lymphocyte migration	7	0.164073	0.335	0.318	Biological Process	GO:2000403	positive regulation of lymphocyte migration	0.032929	0.164073	5	2	7	22
GO:0072089 stem cell proliferation	21	0.164302	1.006	0.221	Biological Process	GO:0072089	stem cell proliferation	0.0329932	0.164302	18	3	21	95
GO:0031016 pancreas development	14	0.164471	0.67	0.246	Biological Process	GO:0031016	pancreas development	0.0330458	0.164471	13	1	14	57
GO:0019222 regulation of metabolic process	695	0.166155	33.285	0.155	Biological Process	GO:0019222	regulation of metabolic process	0.0334028	0.166155	519	176	695	4489
GO:0001933 negative regulation of protein phosphorylation	53	0.169643	2.538	0.187	Biological Process	GO:0001933	negative regulation of protein phosphorylation	0.0341231	0.169643	37	16	53	283
GO:0032611 interleukin-1 beta production	13	0.170089	0.623	0.25	Biological Process	GO:0032611	interleukin-1 beta production	0.0342319	0.170089	6	7	13	52
GO:0016053 organic acid biosynthetic process	45	0.170803	2.155	0.191	Biological Process	GO:0016053	organic acid biosynthetic process	0.0344248	0.170803	28	17	45	235
GO:0050900 leukocyte migration	45	0.170803	2.155	0.191	Biological Process	GO:0050900	leukocyte migration	0.0344248	0.170803	34	11	45	235
GO:0051494 negative regulation of cytoskeleton organization	22	0.170803	1.054	0.218	Biological Process	GO:0051494	negative regulation of cytoskeleton organization	0.0344402	0.170803	16	6	22	101
GO:0062012 regulation of small molecule metabolic process	46	0.170803	2.203	0.191	Biological Process	GO:0062012	regulation of small molecule metabolic process	0.0344523	0.170803	29	17	46	241
GO:0008645 hexose transmembrane transport	16	0.17118	0.766	0.235	Biological Process	GO:0008645	hexose transmembrane transport	0.0345477	0.17118	9	7	16	68
GO:0062013 positive regulation of small molecule metabolic process	18	0.173698	0.862	0.228	Biological Process	GO:0062013	positive regulation of small molecule metabolic process	0.0350948	0.173698	10	8	18	79
GO:0099173 postsynapse organization	18	0.173698	0.862	0.228	Biological Process	GO:0099173	postsynapse organization	0.0350948	0.173698	15	3	18	79
GO:0001953 negative regulation of cell-matrix adhesion	8	0.17389	0.383	0.296	Biological Process	GO:0001953	negative regulation of cell-matrix adhesion	0.0352117	0.17389	6	2	8	27
GO:0008608 attachment of spindle microtubules to kinetochore	8	0.17389	0.383	0.296	Biological Process	GO:0008608	attachment of spindle microtubules to kinetochore	0.0352117	0.17389	0	8	8	27
GO:0072348 sulfur compound transport	8	0.17389	0.383	0.296	Biological Process	GO:0072348	sulfur compound transport	0.0352117	0.17389	2	6	8	27
GO:1902622 regulation of neutrophil migration	8	0.17389	0.383	0.296	Biological Process	GO:1902622	regulation of neutrophil migration	0.0352117	0.17389	4	4	8	27
GO:0032729 positive regulation of interferon-gamma production	12	0.173911	0.575	0.255	Biological Process	GO:0032729	positive regulation of interferon-gamma production	0.0352551	0.173911	8	4	12	47
GO:0071156 regulation of cell cycle arrest	12	0.173911	0.575	0.255	Biological Process	GO:0071156	regulation of cell cycle arrest	0.0352551	0.173911	10	2	12	47
GO:0007187 G protein-coupled receptor signaling pathway, coupled to cyclic nucleotide second messenger	26	0.175627	1.245	0.21	Biological Process	GO:0007187	G protein-coupled receptor signaling pathway, coupled to cyclic nucleotide second messenger	0.0356227	0.175627	20	6	26	124
GO:0009064 glutamine family amino acid metabolic process	11	0.177417	0.527	0.262	Biological Process	GO:0009064	glutamine family amino acid metabolic process	0.0360256	0.177417	4	7	11	42
GO:0051784 negative regulation of nuclear division	11	0.177417	0.527	0.262	Biological Process	GO:0051784	negative regulation of nuclear division	0.0360256	0.177417	3	8	11	42
GO:0002027 regulation of heart rate	15	0.177958	0.718	0.238	Biological Process	GO:0002027	regulation of heart rate	0.0362263	0.177958	9	6	15	63
GO:0043500 muscle adaptation	15	0.177958	0.718	0.238	Biological Process	GO:0043500	muscle adaptation	0.0362263	0.177958	11	4	15	63
GO:0120162 positive regulation of cold-induced thermogenesis	15	0.177958	0.718	0.238	Biological Process	GO:0120162	positive regulation of cold-induced thermogenesis	0.0362263	0.177958	11	4	15	63
GO:0032350 regulation of hormone metabolic process	9	0.177958	0.431	0.281	Biological Process	GO:0032350	regulation of hormone metabolic process	0.0362354	0.177958	8	1	9	32
GO:0035249 synaptic transmission, glutamatergic	9	0.177958	0.431	0.281	Biological Process	GO:0035249	synaptic transmission, glutamatergic	0.0362354	0.177958	6	3	9	32
GO:0006809 nitric oxide biosynthetic process	10	0.178542	0.479	0.27	Biological Process	GO:0006809	nitric oxide biosynthetic process	0.0364147	0.178542	6	4	10	37
GO:0045599 negative regulation of fat cell differentiation	10	0.178542	0.479	0.27	Biological Process	GO:0045599	negative regulation of fat cell differentiation	0.0364147	0.178542	8	2	10	37
GO:0050701 interleukin-1 secretion	10	0.178542	0.479	0.27	Biological Process	GO:0050701	interleukin-1 secretion	0.0364147	0.178542	5	5	10	37
GO:1901617 organic hydroxy compound biosynthetic process	27	0.178805	1.293	0.208	Biological Process	GO:1901617	organic hydroxy compound biosynthetic process	0.0364883	0.178805	13	14	27	130
GO:0010959 regulation of metal ion transport	42	0.179016	2.011	0.193	Biological Process	GO:0010959	regulation of metal ion transport	0.0365516	0.179016	31	11	42	218
GO:0098656 anion transmembrane transport	21	0.17914	1.006	0.219	Biological Process	GO:0098656	anion transmembrane transport	0.036597	0.17914	10	11	21	96
GO:0006796 phosphate-containing compound metabolic process	351	0.179355	16.81	0.159	Biological Process	GO:0006796	phosphate-containing compound metabolic process	0.036661	0.179355	235	116	351	2202
GO:0000082 G1/S transition of mitotic cell cycle	24	0.180531	1.149	0.212	Biological Process	GO:0000082	G1/S transition of mitotic cell cycle	0.0369218	0.180531	16	8	24	113
GO:0001843 neural tube closure	17	0.18107	0.814	0.23	Biological Process	GO:0001843	neural tube closure	0.0370522	0.18107	13	4	17	74
GO:0043393 regulation of protein binding	33	0.181148	1.58	0.2	Biological Process	GO:0043393	regulation of protein binding	0.0370886	0.181148	19	14	33	165
GO:0003208 cardiac ventricle morphogenesis	14	0.184347	0.67	0.241	Biological Process	GO:0003208	cardiac ventricle morphogenesis	0.0378838	0.184347	13	1	14	58
GO:0003176 aortic valve development	6	0.184347	0.287	0.333	Biological Process	GO:0003176	aortic valve development	0.03793	0.184347	6	0	6	18
GO:0030947 regulation of vascular endothelial growth factor receptor signaling pathway	6	0.184347	0.287	0.333	Biological Process	GO:0030947	regulation of vascular endothelial growth factor receptor signaling pathway	0.03793	0.184347	6	0	6	18
GO:0033599 regulation of mammary gland epithelial cell proliferation	6	0.184347	0.287	0.333	Biological Process	GO:0033599	regulation of mammary gland epithelial cell proliferation	0.03793	0.184347	5	1	6	18
GO:0034105 positive regulation of tissue remodeling	6	0.184347	0.287	0.333	Biological Process	GO:0034105	positive regulation of tissue remodeling	0.03793	0.184347	1	5	6	18
GO:0034123 positive regulation of toll-like receptor signaling pathway	6	0.184347	0.287	0.333	Biological Process	GO:0034123	positive regulation of toll-like receptor signaling pathway	0.03793	0.184347	1	5	6	18
GO:0051966 regulation of synaptic transmission, glutamatergic	6	0.184347	0.287	0.333	Biological Process	GO:0051966	regulation of synaptic transmission, glutamatergic	0.03793	0.184347	4	2	6	18
GO:0090025 regulation of monocyte chemotaxis	6	0.184347	0.287	0.333	Biological Process	GO:0090025	regulation of monocyte chemotaxis	0.03793	0.184347	5	1	6	18
GO:1902993 positive regulation of amyloid precursor protein catabolic process	6	0.184347	0.287	0.333	Biological Process	GO:1902993	positive regulation of amyloid precursor protein catabolic process	0.03793	0.184347	2	4	6	18
GO:0007188 adenylate cyclase-modulating G protein-coupled receptor signaling pathway	25	0.184374	1.197	0.21	Biological Process	GO:0007188	adenylate cyclase-modulating G protein-coupled receptor signaling pathway	0.037977	0.184374	20	5	25	119
GO:0030073 insulin secretion	25	0.184374	1.197	0.21	Biological Process	GO:0030073	insulin secretion	0.037977	0.184374	19	6	25	119
GO:0032640 tumor necrosis factor production	22	0.184486	1.054	0.216	Biological Process	GO:0032640	tumor necrosis factor production	0.0380416	0.184486	9	13	22	102
GO:0045017 glycerolipid biosynthetic process	22	0.184486	1.054	0.216	Biological Process	GO:0045017	glycerolipid biosynthetic process	0.0380416	0.184486	7	15	22	102
GO:0043523 regulation of neuron apoptotic process	26	0.188649	1.245	0.208	Biological Process	GO:0043523	regulation of neuron apoptotic process	0.0389212	0.188649	18	8	26	125
GO:0045446 endothelial cell differentiation	16	0.189158	0.766	0.232	Biological Process	GO:0045446	endothelial cell differentiation	0.0390688	0.189158	14	2	16	69
GO:0050852 T cell receptor signaling pathway	16	0.189158	0.766	0.232	Biological Process	GO:0050852	T cell receptor signaling pathway	0.0390688	0.189158	12	4	16	69
GO:0014020 primary neural tube formation	18	0.190149	0.862	0.225	Biological Process	GO:0014020	primary neural tube formation	0.0392948	0.190149	14	4	18	80
GO:0098662 inorganic cation transmembrane transport	69	0.194307	3.305	0.18	Biological Process	GO:0098662	inorganic cation transmembrane transport	0.0401759	0.194307	41	28	69	384
GO:0061351 neural precursor cell proliferation	24	0.195741	1.149	0.211	Biological Process	GO:0061351	neural precursor cell proliferation	0.0404943	0.195741	21	3	24	114
GO:0043407 negative regulation of MAP kinase activity	12	0.197738	0.575	0.25	Biological Process	GO:0043407	negative regulation of MAP kinase activity	0.0409518	0.197738	11	1	12	48
GO:0051785 positive regulation of nuclear division	12	0.197738	0.575	0.25	Biological Process	GO:0051785	positive regulation of nuclear division	0.0409518	0.197738	9	3	12	48
GO:0045833 negative regulation of lipid metabolic process	15	0.198375	0.718	0.234	Biological Process	GO:0045833	negative regulation of lipid metabolic process	0.0411285	0.198375	10	5	15	64
GO:2000177 regulation of neural precursor cell proliferation	15	0.198375	0.718	0.234	Biological Process	GO:2000177	regulation of neural precursor cell proliferation	0.0411285	0.198375	14	1	15	64
GO:0008643 carbohydrate transport	19	0.198563	0.91	0.221	Biological Process	GO:0008643	carbohydrate transport	0.0412972	0.198563	9	10	19	86
GO:0010565 regulation of cellular ketone metabolic process	19	0.198563	0.91	0.221	Biological Process	GO:0010565	regulation of cellular ketone metabolic process	0.0412972	0.198563	11	8	19	86
GO:0015718 monocarboxylic acid transport	19	0.198563	0.91	0.221	Biological Process	GO:0015718	monocarboxylic acid transport	0.0412972	0.198563	3	16	19	86
GO:0009991 response to extracellular stimulus	46	0.198563	2.203	0.189	Biological Process	GO:0009991	response to extracellular stimulus	0.0414964	0.198563	26	20	46	244
GO:0000186 activation of MAPKK activity	7	0.198563	0.335	0.304	Biological Process	GO:0000186	activation of MAPKK activity	0.0415245	0.198563	4	3	7	23
GO:0002715 regulation of natural killer cell mediated immunity	7	0.198563	0.335	0.304	Biological Process	GO:0002715	regulation of natural killer cell mediated immunity	0.0415245	0.198563	6	1	7	23
GO:0014044 Schwann cell development	7	0.198563	0.335	0.304	Biological Process	GO:0014044	Schwann cell development	0.0415245	0.198563	7	0	7	23
GO:0021871 forebrain regionalization	7	0.198563	0.335	0.304	Biological Process	GO:0021871	forebrain regionalization	0.0415245	0.198563	7	0	7	23
GO:0032964 collagen biosynthetic process	7	0.198563	0.335	0.304	Biological Process	GO:0032964	collagen biosynthetic process	0.0415245	0.198563	5	2	7	23
GO:0042269 regulation of natural killer cell mediated cytotoxicity	7	0.198563	0.335	0.304	Biological Process	GO:0042269	regulation of natural killer cell mediated cytotoxicity	0.0415245	0.198563	6	1	7	23
GO:0055078 sodium ion homeostasis	7	0.198563	0.335	0.304	Biological Process	GO:0055078	sodium ion homeostasis	0.0415245	0.198563	5	2	7	23
GO:0061037 negative regulation of cartilage development	7	0.198563	0.335	0.304	Biological Process	GO:0061037	negative regulation of cartilage development	0.0415245	0.198563	6	1	7	23
GO:0072606 interleukin-8 secretion	7	0.198563	0.335	0.304	Biological Process	GO:0072606	interleukin-8 secretion	0.0415245	0.198563	3	4	7	23
GO:0090022 regulation of neutrophil chemotaxis	7	0.198563	0.335	0.304	Biological Process	GO:0090022	regulation of neutrophil chemotaxis	0.0415245	0.198563	4	3	7	23
GO:1900181 negative regulation of protein localization to nucleus	7	0.198563	0.335	0.304	Biological Process	GO:1900181	negative regulation of protein localization to nucleus	0.0415245	0.198563	6	1	7	23
GO:1903793 positive regulation of anion transport	7	0.198563	0.335	0.304	Biological Process	GO:1903793	positive regulation of anion transport	0.0415245	0.198563	4	3	7	23
GO:0000302 response to reactive oxygen species	30	0.199441	1.437	0.201	Biological Process	GO:0000302	response to reactive oxygen species	0.0417529	0.199441	24	6	30	149
GO:0034329 cell junction assembly	30	0.199441	1.437	0.201	Biological Process	GO:0034329	cell junction assembly	0.0417529	0.199441	26	4	30	149
GO:0007179 transforming growth factor beta receptor signaling pathway	26	0.202369	1.245	0.206	Biological Process	GO:0007179	transforming growth factor beta receptor signaling pathway	0.0424417	0.202369	19	7	26	126
GO:0090257 regulation of muscle system process	26	0.202369	1.245	0.206	Biological Process	GO:0090257	regulation of muscle system process	0.0424417	0.202369	19	7	26	126
GO:0003177 pulmonary valve development	5	0.202369	0.239	0.357	Biological Process	GO:0003177	pulmonary valve development	0.042866	0.202369	5	0	5	14
GO:0003214 cardiac left ventricle morphogenesis	5	0.202369	0.239	0.357	Biological Process	GO:0003214	cardiac left ventricle morphogenesis	0.042866	0.202369	5	0	5	14
GO:0007205 protein kinase C-activating G protein-coupled receptor signaling pathway	5	0.202369	0.239	0.357	Biological Process	GO:0007205	protein kinase C-activating G protein-coupled receptor signaling pathway	0.042866	0.202369	3	2	5	14
GO:0030540 female genitalia development	5	0.202369	0.239	0.357	Biological Process	GO:0030540	female genitalia development	0.042866	0.202369	5	0	5	14
GO:0032634 interleukin-5 production	5	0.202369	0.239	0.357	Biological Process	GO:0032634	interleukin-5 production	0.042866	0.202369	3	2	5	14
GO:0042249 establishment of planar polarity of embryonic epithelium	5	0.202369	0.239	0.357	Biological Process	GO:0042249	establishment of planar polarity of embryonic epithelium	0.042866	0.202369	4	1	5	14
GO:0045780 positive regulation of bone resorption	5	0.202369	0.239	0.357	Biological Process	GO:0045780	positive regulation of bone resorption	0.042866	0.202369	1	4	5	14
GO:0046852 positive regulation of bone remodeling	5	0.202369	0.239	0.357	Biological Process	GO:0046852	positive regulation of bone remodeling	0.042866	0.202369	1	4	5	14
GO:0048557 embryonic digestive tract morphogenesis	5	0.202369	0.239	0.357	Biological Process	GO:0048557	embryonic digestive tract morphogenesis	0.042866	0.202369	5	0	5	14
GO:0050908 detection of light stimulus involved in visual perception	5	0.202369	0.239	0.357	Biological Process	GO:0050908	detection of light stimulus involved in visual perception	0.042866	0.202369	4	1	5	14
GO:0050962 detection of light stimulus involved in sensory perception	5	0.202369	0.239	0.357	Biological Process	GO:0050962	detection of light stimulus involved in sensory perception	0.042866	0.202369	4	1	5	14
GO:0060219 camera-type eye photoreceptor cell differentiation	5	0.202369	0.239	0.357	Biological Process	GO:0060219	camera-type eye photoreceptor cell differentiation	0.042866	0.202369	4	1	5	14
GO:0060231 mesenchymal to epithelial transition	5	0.202369	0.239	0.357	Biological Process	GO:0060231	mesenchymal to epithelial transition	0.042866	0.202369	4	1	5	14
GO:0060999 positive regulation of dendritic spine development	5	0.202369	0.239	0.357	Biological Process	GO:0060999	positive regulation of dendritic spine development	0.042866	0.202369	2	3	5	14
GO:0061318 renal filtration cell differentiation	5	0.202369	0.239	0.357	Biological Process	GO:0061318	renal filtration cell differentiation	0.042866	0.202369	4	1	5	14
GO:0072077 renal vesicle morphogenesis	5	0.202369	0.239	0.357	Biological Process	GO:0072077	renal vesicle morphogenesis	0.042866	0.202369	4	1	5	14
GO:0072311 glomerular epithelial cell differentiation	5	0.202369	0.239	0.357	Biological Process	GO:0072311	glomerular epithelial cell differentiation	0.042866	0.202369	4	1	5	14
GO:0090208 positive regulation of triglyceride metabolic process	5	0.202369	0.239	0.357	Biological Process	GO:0090208	positive regulation of triglyceride metabolic process	0.042866	0.202369	1	4	5	14
GO:1903429 regulation of cell maturation	5	0.202369	0.239	0.357	Biological Process	GO:1903429	regulation of cell maturation	0.042866	0.202369	3	2	5	14
GO:1904706 negative regulation of vascular smooth muscle cell proliferation	5	0.202369	0.239	0.357	Biological Process	GO:1904706	negative regulation of vascular smooth muscle cell proliferation	0.042866	0.202369	3	2	5	14
GO:0051345 positive regulation of hydrolase activity	61	0.202377	2.921	0.182	Biological Process	GO:0051345	positive regulation of hydrolase activity	0.0428905	0.202377	43	18	61	336
GO:0043624 cellular protein complex disassembly	20	0.202689	0.958	0.217	Biological Process	GO:0043624	cellular protein complex disassembly	0.0430803	0.202689	14	6	20	92
GO:0030199 collagen fibril organization	10	0.202689	0.479	0.263	Biological Process	GO:0030199	collagen fibril organization	0.0431484	0.202689	8	2	10	38
GO:0032370 positive regulation of lipid transport	10	0.202689	0.479	0.263	Biological Process	GO:0032370	positive regulation of lipid transport	0.0431484	0.202689	4	6	10	38
GO:0045620 negative regulation of lymphocyte differentiation	10	0.202689	0.479	0.263	Biological Process	GO:0045620	negative regulation of lymphocyte differentiation	0.0431484	0.202689	7	3	10	38
GO:0048016 inositol phosphate-mediated signaling	10	0.202689	0.479	0.263	Biological Process	GO:0048016	inositol phosphate-mediated signaling	0.0431484	0.202689	10	0	10	38
GO:0097061 dendritic spine organization	10	0.202689	0.479	0.263	Biological Process	GO:0097061	dendritic spine organization	0.0431484	0.202689	8	2	10	38
GO:0035335 peptidyl-tyrosine dephosphorylation	8	0.202689	0.383	0.286	Biological Process	GO:0035335	peptidyl-tyrosine dephosphorylation	0.0431652	0.202689	7	1	8	28
GO:0042491 inner ear auditory receptor cell differentiation	8	0.202689	0.383	0.286	Biological Process	GO:0042491	inner ear auditory receptor cell differentiation	0.0431652	0.202689	7	1	8	28
GO:0150076 neuroinflammatory response	8	0.202689	0.383	0.286	Biological Process	GO:0150076	neuroinflammatory response	0.0431652	0.202689	3	5	8	28
GO:0035914 skeletal muscle cell differentiation	14	0.202689	0.67	0.237	Biological Process	GO:0035914	skeletal muscle cell differentiation	0.0432072	0.202689	13	1	14	59
GO:0055092 sterol homeostasis	14	0.202689	0.67	0.237	Biological Process	GO:0055092	sterol homeostasis	0.0432072	0.202689	5	9	14	59
GO:0045104 intermediate filament cytoskeleton organization	9	0.202892	0.431	0.273	Biological Process	GO:0045104	intermediate filament cytoskeleton organization	0.0435591	0.202892	8	1	9	33
GO:0060135 maternal process involved in female pregnancy	9	0.202892	0.431	0.273	Biological Process	GO:0060135	maternal process involved in female pregnancy	0.0435591	0.202892	6	3	9	33
GO:1904705 regulation of vascular smooth muscle cell proliferation	9	0.202892	0.431	0.273	Biological Process	GO:1904705	regulation of vascular smooth muscle cell proliferation	0.0435591	0.202892	7	2	9	33
GO:1990874 vascular smooth muscle cell proliferation	9	0.202892	0.431	0.273	Biological Process	GO:1990874	vascular smooth muscle cell proliferation	0.0435591	0.202892	7	2	9	33
GO:1903169 regulation of calcium ion transmembrane transport	18	0.202892	0.862	0.222	Biological Process	GO:1903169	regulation of calcium ion transmembrane transport	0.0438483	0.202892	14	4	18	81
GO:0051099 positive regulation of binding	28	0.202892	1.341	0.203	Biological Process	GO:0051099	positive regulation of binding	0.0439644	0.202892	21	7	28	138
GO:0015749 monosaccharide transmembrane transport	16	0.202892	0.766	0.229	Biological Process	GO:0015749	monosaccharide transmembrane transport	0.0440008	0.202892	9	7	16	70
GO:0030162 regulation of proteolysis	74	0.202892	3.544	0.177	Biological Process	GO:0030162	regulation of proteolysis	0.0441191	0.202892	47	27	74	417
GO:0000070 mitotic sister chromatid segregation	24	0.202892	1.149	0.209	Biological Process	GO:0000070	mitotic sister chromatid segregation	0.0443155	0.202892	2	22	24	115
GO:0001890 placenta development	24	0.202892	1.149	0.209	Biological Process	GO:0001890	placenta development	0.0443155	0.202892	15	9	24	115
GO:0001101 response to acid chemical	29	0.202892	1.389	0.201	Biological Process	GO:0001101	response to acid chemical	0.0445881	0.202892	19	10	29	144
GO:0002440 production of molecular mediator of immune response	29	0.202892	1.389	0.201	Biological Process	GO:0002440	production of molecular mediator of immune response	0.0445881	0.202892	15	14	29	144
GO:0002420 natural killer cell mediated cytotoxicity directed against tumor cell target	3	0.202892	0.144	0.5	Biological Process	GO:0002420	natural killer cell mediated cytotoxicity directed against tumor cell target	0.0445957	0.202892	2	1	3	6
GO:0002536 respiratory burst involved in inflammatory response	3	0.202892	0.144	0.5	Biological Process	GO:0002536	respiratory burst involved in inflammatory response	0.0445957	0.202892	2	1	3	6
GO:0002551 mast cell chemotaxis	3	0.202892	0.144	0.5	Biological Process	GO:0002551	mast cell chemotaxis	0.0445957	0.202892	3	0	3	6
GO:0002858 regulation of natural killer cell mediated cytotoxicity directed against tumor cell target	3	0.202892	0.144	0.5	Biological Process	GO:0002858	regulation of natural killer cell mediated cytotoxicity directed against tumor cell target	0.0445957	0.202892	2	1	3	6
GO:0006751 glutathione catabolic process	3	0.202892	0.144	0.5	Biological Process	GO:0006751	glutathione catabolic process	0.0445957	0.202892	2	1	3	6
GO:0009437 carnitine metabolic process	3	0.202892	0.144	0.5	Biological Process	GO:0009437	carnitine metabolic process	0.0445957	0.202892	2	1	3	6
GO:0010359 regulation of anion channel activity	3	0.202892	0.144	0.5	Biological Process	GO:0010359	regulation of anion channel activity	0.0445957	0.202892	3	0	3	6
GO:0010739 positive regulation of protein kinase A signaling	3	0.202892	0.144	0.5	Biological Process	GO:0010739	positive regulation of protein kinase A signaling	0.0445957	0.202892	3	0	3	6
GO:0010881 regulation of cardiac muscle contraction by regulation of the release of sequestered calcium ion	3	0.202892	0.144	0.5	Biological Process	GO:0010881	regulation of cardiac muscle contraction by regulation of the release of sequestered calcium ion	0.0445957	0.202892	2	1	3	6
GO:0015808 L-alanine transport	3	0.202892	0.144	0.5	Biological Process	GO:0015808	L-alanine transport	0.0445957	0.202892	0	3	3	6
GO:0019800 peptide cross-linking via chondroitin 4-sulfate glycosaminoglycan	3	0.202892	0.144	0.5	Biological Process	GO:0019800	peptide cross-linking via chondroitin 4-sulfate glycosaminoglycan	0.0445957	0.202892	3	0	3	6
GO:0019896 axonal transport of mitochondrion	3	0.202892	0.144	0.5	Biological Process	GO:0019896	axonal transport of mitochondrion	0.0445957	0.202892	2	1	3	6
GO:0021785 branchiomotor neuron axon guidance	3	0.202892	0.144	0.5	Biological Process	GO:0021785	branchiomotor neuron axon guidance	0.0445957	0.202892	2	1	3	6
GO:0022028 tangential migration from the subventricular zone to the olfactory bulb	3	0.202892	0.144	0.5	Biological Process	GO:0022028	tangential migration from the subventricular zone to the olfactory bulb	0.0445957	0.202892	3	0	3	6
GO:0031943 regulation of glucocorticoid metabolic process	3	0.202892	0.144	0.5	Biological Process	GO:0031943	regulation of glucocorticoid metabolic process	0.0445957	0.202892	3	0	3	6
GO:0042749 regulation of circadian sleep/wake cycle	3	0.202892	0.144	0.5	Biological Process	GO:0042749	regulation of circadian sleep/wake cycle	0.0445957	0.202892	2	1	3	6
GO:0045110 intermediate filament bundle assembly	3	0.202892	0.144	0.5	Biological Process	GO:0045110	intermediate filament bundle assembly	0.0445957	0.202892	2	1	3	6
GO:0045916 negative regulation of complement activation	3	0.202892	0.144	0.5	Biological Process	GO:0045916	negative regulation of complement activation	0.0445957	0.202892	1	2	3	6
GO:0060054 positive regulation of epithelial cell proliferation involved in wound healing	3	0.202892	0.144	0.5	Biological Process	GO:0060054	positive regulation of epithelial cell proliferation involved in wound healing	0.0445957	0.202892	1	2	3	6
GO:0060363 cranial suture morphogenesis	3	0.202892	0.144	0.5	Biological Process	GO:0060363	cranial suture morphogenesis	0.0445957	0.202892	3	0	3	6
GO:0060449 bud elongation involved in lung branching	3	0.202892	0.144	0.5	Biological Process	GO:0060449	bud elongation involved in lung branching	0.0445957	0.202892	3	0	3	6
GO:0060586 multicellular organismal iron ion homeostasis	3	0.202892	0.144	0.5	Biological Process	GO:0060586	multicellular organismal iron ion homeostasis	0.0445957	0.202892	0	3	3	6
GO:0060837 blood vessel endothelial cell differentiation	3	0.202892	0.144	0.5	Biological Process	GO:0060837	blood vessel endothelial cell differentiation	0.0445957	0.202892	3	0	3	6
GO:0061046 regulation of branching involved in lung morphogenesis	3	0.202892	0.144	0.5	Biological Process	GO:0061046	regulation of branching involved in lung morphogenesis	0.0445957	0.202892	3	0	3	6
GO:0061156 pulmonary artery morphogenesis	3	0.202892	0.144	0.5	Biological Process	GO:0061156	pulmonary artery morphogenesis	0.0445957	0.202892	3	0	3	6
GO:0061478 response to platelet aggregation inhibitor	3	0.202892	0.144	0.5	Biological Process	GO:0061478	response to platelet aggregation inhibitor	0.0445957	0.202892	3	0	3	6
GO:0061669 spontaneous neurotransmitter secretion	3	0.202892	0.144	0.5	Biological Process	GO:0061669	spontaneous neurotransmitter secretion	0.0445957	0.202892	3	0	3	6
GO:0061744 motor behavior	3	0.202892	0.144	0.5	Biological Process	GO:0061744	motor behavior	0.0445957	0.202892	1	2	3	6
GO:0070166 enamel mineralization	3	0.202892	0.144	0.5	Biological Process	GO:0070166	enamel mineralization	0.0445957	0.202892	1	2	3	6
GO:0070487 monocyte aggregation	3	0.202892	0.144	0.5	Biological Process	GO:0070487	monocyte aggregation	0.0445957	0.202892	2	1	3	6
GO:0070601 centromeric sister chromatid cohesion	3	0.202892	0.144	0.5	Biological Process	GO:0070601	centromeric sister chromatid cohesion	0.0445957	0.202892	1	2	3	6
GO:0070672 response to interleukin-15	3	0.202892	0.144	0.5	Biological Process	GO:0070672	response to interleukin-15	0.0445957	0.202892	3	0	3	6
GO:0071670 smooth muscle cell chemotaxis	3	0.202892	0.144	0.5	Biological Process	GO:0071670	smooth muscle cell chemotaxis	0.0445957	0.202892	2	1	3	6
GO:0072033 renal vesicle formation	3	0.202892	0.144	0.5	Biological Process	GO:0072033	renal vesicle formation	0.0445957	0.202892	3	0	3	6
GO:0072602 interleukin-4 secretion	3	0.202892	0.144	0.5	Biological Process	GO:0072602	interleukin-4 secretion	0.0445957	0.202892	2	1	3	6
GO:0090129 positive regulation of synapse maturation	3	0.202892	0.144	0.5	Biological Process	GO:0090129	positive regulation of synapse maturation	0.0445957	0.202892	2	1	3	6
GO:0097048 dendritic cell apoptotic process	3	0.202892	0.144	0.5	Biological Process	GO:0097048	dendritic cell apoptotic process	0.0445957	0.202892	3	0	3	6
GO:1900748 positive regulation of vascular endothelial growth factor signaling pathway	3	0.202892	0.144	0.5	Biological Process	GO:1900748	positive regulation of vascular endothelial growth factor signaling pathway	0.0445957	0.202892	3	0	3	6
GO:1902285 semaphorin-plexin signaling pathway involved in neuron projection guidance	3	0.202892	0.144	0.5	Biological Process	GO:1902285	semaphorin-plexin signaling pathway involved in neuron projection guidance	0.0445957	0.202892	2	1	3	6
GO:1902732 positive regulation of chondrocyte proliferation	3	0.202892	0.144	0.5	Biological Process	GO:1902732	positive regulation of chondrocyte proliferation	0.0445957	0.202892	2	1	3	6
GO:1903867 extraembryonic membrane development	3	0.202892	0.144	0.5	Biological Process	GO:1903867	extraembryonic membrane development	0.0445957	0.202892	1	2	3	6
GO:1904321 response to forskolin	3	0.202892	0.144	0.5	Biological Process	GO:1904321	response to forskolin	0.0445957	0.202892	3	0	3	6
GO:1904322 cellular response to forskolin	3	0.202892	0.144	0.5	Biological Process	GO:1904322	cellular response to forskolin	0.0445957	0.202892	3	0	3	6
GO:2000020 positive regulation of male gonad development	3	0.202892	0.144	0.5	Biological Process	GO:2000020	positive regulation of male gonad development	0.0445957	0.202892	2	1	3	6
GO:2000258 negative regulation of protein activation cascade	3	0.202892	0.144	0.5	Biological Process	GO:2000258	negative regulation of protein activation cascade	0.0445957	0.202892	1	2	3	6
GO:2000465 regulation of glycogen (starch) synthase activity	3	0.202892	0.144	0.5	Biological Process	GO:2000465	regulation of glycogen (starch) synthase activity	0.0445957	0.202892	3	0	3	6
GO:2001046 positive regulation of integrin-mediated signaling pathway	3	0.202892	0.144	0.5	Biological Process	GO:2001046	positive regulation of integrin-mediated signaling pathway	0.0445957	0.202892	3	0	3	6
GO:0003073 regulation of systemic arterial blood pressure	13	0.20585	0.623	0.241	Biological Process	GO:0003073	regulation of systemic arterial blood pressure	0.0452689	0.20585	9	4	13	54
GO:0042110 T cell activation	60	0.206703	2.874	0.181	Biological Process	GO:0042110	T cell activation	0.0454798	0.206703	41	19	60	331
GO:0032874 positive regulation of stress-activated MAPK cascade	22	0.2086	1.054	0.212	Biological Process	GO:0032874	positive regulation of stress-activated MAPK cascade	0.0460665	0.2086	15	7	22	104
GO:0002523 leukocyte migration involved in inflammatory response	4	0.2086	0.192	0.4	Biological Process	GO:0002523	leukocyte migration involved in inflammatory response	0.0464364	0.2086	2	2	4	10
GO:0002836 positive regulation of response to tumor cell	4	0.2086	0.192	0.4	Biological Process	GO:0002836	positive regulation of response to tumor cell	0.0464364	0.2086	3	1	4	10
GO:0002839 positive regulation of immune response to tumor cell	4	0.2086	0.192	0.4	Biological Process	GO:0002839	positive regulation of immune response to tumor cell	0.0464364	0.2086	3	1	4	10
GO:0002923 regulation of humoral immune response mediated by circulating immunoglobulin	4	0.2086	0.192	0.4	Biological Process	GO:0002923	regulation of humoral immune response mediated by circulating immunoglobulin	0.0464364	0.2086	0	4	4	10
GO:0006730 one-carbon metabolic process	4	0.2086	0.192	0.4	Biological Process	GO:0006730	one-carbon metabolic process	0.0464364	0.2086	0	4	4	10
GO:0006895 Golgi to endosome transport	4	0.2086	0.192	0.4	Biological Process	GO:0006895	Golgi to endosome transport	0.0464364	0.2086	2	2	4	10
GO:0014821 phasic smooth muscle contraction	4	0.2086	0.192	0.4	Biological Process	GO:0014821	phasic smooth muscle contraction	0.0464364	0.2086	3	1	4	10
GO:0016045 detection of bacterium	4	0.2086	0.192	0.4	Biological Process	GO:0016045	detection of bacterium	0.0464364	0.2086	1	3	4	10
GO:0016082 synaptic vesicle priming	4	0.2086	0.192	0.4	Biological Process	GO:0016082	synaptic vesicle priming	0.0464364	0.2086	3	1	4	10
GO:0021559 trigeminal nerve development	4	0.2086	0.192	0.4	Biological Process	GO:0021559	trigeminal nerve development	0.0464364	0.2086	3	1	4	10
GO:0034111 negative regulation of homotypic cell-cell adhesion	4	0.2086	0.192	0.4	Biological Process	GO:0034111	negative regulation of homotypic cell-cell adhesion	0.0464364	0.2086	2	2	4	10
GO:0048266 behavioral response to pain	4	0.2086	0.192	0.4	Biological Process	GO:0048266	behavioral response to pain	0.0464364	0.2086	2	2	4	10
GO:0051127 positive regulation of actin nucleation	4	0.2086	0.192	0.4	Biological Process	GO:0051127	positive regulation of actin nucleation	0.0464364	0.2086	3	1	4	10
GO:0051447 negative regulation of meiotic cell cycle	4	0.2086	0.192	0.4	Biological Process	GO:0051447	negative regulation of meiotic cell cycle	0.0464364	0.2086	1	3	4	10
GO:0055089 fatty acid homeostasis	4	0.2086	0.192	0.4	Biological Process	GO:0055089	fatty acid homeostasis	0.0464364	0.2086	0	4	4	10
GO:0061042 vascular wound healing	4	0.2086	0.192	0.4	Biological Process	GO:0061042	vascular wound healing	0.0464364	0.2086	2	2	4	10
GO:0072160 nephron tubule epithelial cell differentiation	4	0.2086	0.192	0.4	Biological Process	GO:0072160	nephron tubule epithelial cell differentiation	0.0464364	0.2086	2	2	4	10
GO:0072310 glomerular epithelial cell development	4	0.2086	0.192	0.4	Biological Process	GO:0072310	glomerular epithelial cell development	0.0464364	0.2086	4	0	4	10
GO:0090179 planar cell polarity pathway involved in neural tube closure	4	0.2086	0.192	0.4	Biological Process	GO:0090179	planar cell polarity pathway involved in neural tube closure	0.0464364	0.2086	4	0	4	10
GO:0097499 protein localization to non-motile cilium	4	0.2086	0.192	0.4	Biological Process	GO:0097499	protein localization to non-motile cilium	0.0464364	0.2086	4	0	4	10
GO:0099084 postsynaptic specialization organization	4	0.2086	0.192	0.4	Biological Process	GO:0099084	postsynaptic specialization organization	0.0464364	0.2086	4	0	4	10
GO:1900273 positive regulation of long-term synaptic potentiation	4	0.2086	0.192	0.4	Biological Process	GO:1900273	positive regulation of long-term synaptic potentiation	0.0464364	0.2086	2	2	4	10
GO:0046928 regulation of neurotransmitter secretion	15	0.208715	0.718	0.231	Biological Process	GO:0046928	regulation of neurotransmitter secretion	0.0464854	0.208715	11	4	15	65
GO:0030510 regulation of BMP signaling pathway	17	0.208838	0.814	0.224	Biological Process	GO:0030510	regulation of BMP signaling pathway	0.0465361	0.208838	14	3	17	76
GO:0044772 mitotic cell cycle phase transition	47	0.209024	2.251	0.187	Biological Process	GO:0044772	mitotic cell cycle phase transition	0.0466012	0.209024	21	26	47	252
GO:0008406 gonad development	27	0.210532	1.293	0.203	Biological Process	GO:0008406	gonad development	0.0469611	0.210532	26	1	27	133
GO:0052547 regulation of peptidase activity	38	0.211343	1.82	0.192	Biological Process	GO:0052547	regulation of peptidase activity	0.0472213	0.211343	26	12	38	198
GO:0006885 regulation of pH	12	0.211343	0.575	0.245	Biological Process	GO:0006885	regulation of pH	0.0472607	0.211343	8	4	12	49
GO:0032526 response to retinoic acid	12	0.211343	0.575	0.245	Biological Process	GO:0032526	response to retinoic acid	0.0472607	0.211343	10	2	12	49
GO:0070613 regulation of protein processing	12	0.211343	0.575	0.245	Biological Process	GO:0070613	regulation of protein processing	0.0472607	0.211343	7	5	12	49
GO:1903391 regulation of adherens junction organization	12	0.211343	0.575	0.245	Biological Process	GO:1903391	regulation of adherens junction organization	0.0472607	0.211343	11	1	12	49
GO:0043409 negative regulation of MAPK cascade	23	0.211434	1.102	0.209	Biological Process	GO:0043409	negative regulation of MAPK cascade	0.0473047	0.211434	16	7	23	110
GO:0002455 humoral immune response mediated by circulating immunoglobulin	6	0.216562	0.287	0.316	Biological Process	GO:0002455	humoral immune response mediated by circulating immunoglobulin	0.0487661	0.216562	1	5	6	19
GO:0003283 atrial septum development	6	0.216562	0.287	0.316	Biological Process	GO:0003283	atrial septum development	0.0487661	0.216562	6	0	6	19
GO:0010954 positive regulation of protein processing	6	0.216562	0.287	0.316	Biological Process	GO:0010954	positive regulation of protein processing	0.0487661	0.216562	3	3	6	19
GO:0030212 hyaluronan metabolic process	6	0.216562	0.287	0.316	Biological Process	GO:0030212	hyaluronan metabolic process	0.0487661	0.216562	4	2	6	19
GO:0032148 activation of protein kinase B activity	6	0.216562	0.287	0.316	Biological Process	GO:0032148	activation of protein kinase B activity	0.0487661	0.216562	6	0	6	19
GO:0034110 regulation of homotypic cell-cell adhesion	6	0.216562	0.287	0.316	Biological Process	GO:0034110	regulation of homotypic cell-cell adhesion	0.0487661	0.216562	4	2	6	19
GO:0042554 superoxide anion generation	6	0.216562	0.287	0.316	Biological Process	GO:0042554	superoxide anion generation	0.0487661	0.216562	2	4	6	19
[truncated: 9,608 more rows]

## Sheet: Supplementary Material 3B
Supplement 3B KEGG pathway enrichment analysis of significant DEmRNAs identified between L and N group
KEGG_A_class	KEGG_B_class	Pathway	L-vs-N (1213)	All (8947)	Pvalue	Qvalue	Pathway ID	Genes	K_IDs
Environmental Information Processing	Signaling molecules and interaction	ECM-receptor interaction	37	95	5.28064e-10	1.79542e-07	ko04512	ENSEASG00005000515(HMMR);ENSEASG00005000862(ITGB4);ENSEASG00005002059(THBS4);ENSEASG00005002659(LAMB3);ENSEASG00005004344(-);ENSEASG00005005678(COL6A5);ENSEASG00005006320(COMP);ENSEASG00005006584(LAMC1);ENSEASG00005007037(COL6A2);ENSEASG00005007436(ITGA10);ENSEASG00005008508(LAMC3);ENSEASG00005009519(LAMA2);ENSEASG00005010592(-);ENSEASG00005010965(LAMB2);ENSEASG00005012063(COL4A5);ENSEASG00005012…	K06267+K06525+K04659+K06244+K06240+K06238+K04659+K05635+K06238+K06586+K06247+K05637+K06493+K06243+K06237+K06250+K23328+K06252+K06252+K06258+K06259+K06252+K06249+K06258+K06248+K06236+K23380+K04659+K05637+K23380+K06584+K06237+K06256+K06252+K06589+K06237+K06237
Human Diseases	Infectious diseases	Human papillomavirus infection	87	360	2.19793e-08	3.73647e-06	ko05165	ENSEASG00005000178(CREB5);ENSEASG00005000638(HES1);ENSEASG00005000862(ITGB4);ENSEASG00005001418(-);ENSEASG00005001715(JAG1);ENSEASG00005002059(THBS4);ENSEASG00005002357(FZD7);ENSEASG00005002659(LAMB3);ENSEASG00005002763(PDGFRB);ENSEASG00005003041(FZD5);ENSEASG00005003090(AKT3);ENSEASG00005003135(NOTCH3);ENSEASG00005003365(CCNE2);ENSEASG00005003757(PIK3CB);ENSEASG00005003911(MX1);ENSEASG0000500434…	K09047+K06054+K06525+K06751+K06052+K04659+K02432+K06244+K05089+K02375+K04456+K20995+K06626+K00922+K14754+K06240+K02649+K14608+K14608+K04505+K02148+K11987+K00182+K06238+K04659+K05635+K06238+K11583+K00408+K03456+K09087+K06586+K04503+K00444+K06247+K09091+K05637+K02154+K10389+K02375+K06751+K02154+K06493+K06243+K06061+K06061+K01357+K00445+K06237+K02354+K06250+K09091+K01384+K06252+K06252+K04491+K12159+…
Organismal Systems	Immune system	Complement and coagulation cascades	35	101	5.31803e-08	6.0271e-06	ko04610	ENSEASG00005000728(-);ENSEASG00005001124(SERPINB2);ENSEASG00005001801(F2RL2);ENSEASG00005002100(SERPING1);ENSEASG00005002552(-);ENSEASG00005002575(-);ENSEASG00005002616(CR2);ENSEASG00005003302(-);ENSEASG00005003691(-);ENSEASG00005010860(PROS1);ENSEASG00005012287(F12);ENSEASG00005013569(-);ENSEASG00005013943(C9);ENSEASG00005014080(KNG1);ENSEASG00005014109(MASP1);ENSEASG00005015549(-);ENSEASG000050…	K03990+K19821+K04235+K04001+K04006+K04007+K04012+K04004+K03990+K03908+K01328+K03985+K04000+K03898+K03992+K01335+K03901+K03903+K03903+K03904+K01331+K17252+K01324+K03993+K04002+K04002+K04003+K03984+K01334+K03994+K01344+K03912+K04007+K04007+K04007
Human Diseases	Cancers	Basal cell carcinoma	25	64	3.1656e-07	2.01583e-05	ko05217	ENSEASG00005001605(BMP2);ENSEASG00005002357(FZD7);ENSEASG00005003041(FZD5);ENSEASG00005003287(BMP4);ENSEASG00005004575(LEF1);ENSEASG00005005467(WNT2B);ENSEASG00005007274(WNT4);ENSEASG00005008458(WNT5B);ENSEASG00005010320(FZD8);ENSEASG00005011873(WNT10A);ENSEASG00005011874(WNT6);ENSEASG00005012666(FZD4);ENSEASG00005013053(GLI2);ENSEASG00005013974(GADD45G);ENSEASG00005014224(WNT11);ENSEASG000050148…	K21283+K02432+K02375+K04662+K04492+K00182+K00408+K00444+K02375+K01357+K00445+K02354+K16798+K04402+K01384+K04491+K18806+K00444+K04385+K06230+K02353+K02432+K06625+K04402+K02159
Environmental Information Processing	Signal transduction	PI3K-Akt signaling pathway	87	381	3.36247e-07	2.01583e-05	ko04151	ENSEASG00005000062(NGFR);ENSEASG00005000178(CREB5);ENSEASG00005000414(IGF2);ENSEASG00005000489(VEGFD);ENSEASG00005000862(ITGB4);ENSEASG00005001005(ANGPT1);ENSEASG00005002059(THBS4);ENSEASG00005002229(BCL2);ENSEASG00005002275(PHLPP1);ENSEASG00005002659(LAMB3);ENSEASG00005002763(PDGFRB);ENSEASG00005003090(AKT3);ENSEASG00005003365(CCNE2);ENSEASG00005003757(PIK3CB);ENSEASG00005004344(-);ENSEASG000050…	K02583+K09047+K13769+K05449+K06525+K05465+K04659+K02161+K16340+K06244+K05089+K04456+K06626+K00922+K06240+K02649+K06856+K06856+K06856+K06856+K05454+K16339+K05453+K06238+K04659+K05635+K06238+K11583+K03456+K06586+K04503+K06247+K04465+K05637+K04539+K06493+K06243+K05450+K04129+K01596+K06237+K05061+K06250+K05097+K04355+K04358+K05080+K06252+K06252+K05093+K05462+K05450+K10159+K04399+K09782+K09784+K04358+…
Human Diseases	Cancers	Breast cancer	44	151	3.55735e-07	2.01583e-05	ko05224	ENSEASG00005000638(HES1);ENSEASG00005000906(DLL1);ENSEASG00005001715(JAG1);ENSEASG00005002357(FZD7);ENSEASG00005003041(FZD5);ENSEASG00005003090(AKT3);ENSEASG00005003135(NOTCH3);ENSEASG00005003757(PIK3CB);ENSEASG00005004376(-);ENSEASG00005004497(JAG2);ENSEASG00005004575(LEF1);ENSEASG00005004748(E2F2);ENSEASG00005005467(WNT2B);ENSEASG00005007274(WNT4);ENSEASG00005007754(CCND1);ENSEASG00005008458(WN…	K06054+K06051+K06052+K02432+K02375+K04456+K20995+K00922+K02649+K21635+K04492+K09389+K00182+K00408+K04503+K00444+K09091+K02375+K08556+K01357+K00445+K04379+K02354+K05097+K04358+K04402+K09091+K01384+K04491+K04448+K00444+K04385+K04358+K17449+K18497+K02599+K02353+K05091+K02432+K18496+K06625+K04402+K02159+K04503
Cellular Processes	Cellular community - eukaryotes	Focal adhesion	55	211	7.36662e-07	3.57807e-05	ko04510	ENSEASG00005000489(VEGFD);ENSEASG00005000862(ITGB4);ENSEASG00005002059(THBS4);ENSEASG00005002229(BCL2);ENSEASG00005002659(LAMB3);ENSEASG00005002763(PDGFRB);ENSEASG00005003090(AKT3);ENSEASG00005003378(-);ENSEASG00005003757(PIK3CB);ENSEASG00005004344(-);ENSEASG00005004376(-);ENSEASG00005005435(TLN2);ENSEASG00005005678(COL6A5);ENSEASG00005006320(COMP);ENSEASG00005006584(LAMC1);ENSEASG00005007033(FYN…	K05449+K06525+K04659+K02161+K06244+K05089+K04456+K12755+K00922+K06240+K02649+K06271+K06238+K04659+K05635+K05703+K06238+K06586+K04503+K06247+K04437+K05637+K06493+K06243+K05450+K06237+K06250+K05097+K06252+K06252+K04448+K04349+K05450+K17449+K06252+K00907+K06249+K04437+K06248+K06236+K04659+K04363+K05637+K12329+K06584+K06237+K06275+K05449+K06252+K05700+K06589+K06237+K06237+K06271+K04503
Organismal Systems	Digestive system	Protein digestion and absorption	33	109	4.10183e-06	0.000174328	ko04974	ENSEASG00005000196(-);ENSEASG00005000207(-);ENSEASG00005001035(KCNK5);ENSEASG00005001369(SLC36A1);ENSEASG00005001376(SLC36A2);ENSEASG00005003217(COL12A1);ENSEASG00005003651(ATP1B3);ENSEASG00005005678(COL6A5);ENSEASG00005007037(COL6A2);ENSEASG00005007073(-);ENSEASG00005007700(XPNPEP2);ENSEASG00005010596(COL5A3);ENSEASG00005010637(SLC1A1);ENSEASG00005011398(SLC3A2);ENSEASG00005011689(SLC7A7);ENSEAS…	K16629+K16629+K04916+K14209+K14209+K08132+K01540+K06238+K06238+K06823+K14208+K19721+K05612+K06519+K13867+K06237+K05849+K06236+K01540+K05006+K06237+K19720+K14206+K01389+K19721+K08133+K01278+K16617+K06237+K06237+K19721+K19721+K16628
Human Diseases	Cancers	Small cell lung cancer	30	99	1.09054e-05	0.000411981	ko05222	ENSEASG00005002229(BCL2);ENSEASG00005002659(LAMB3);ENSEASG00005003090(AKT3);ENSEASG00005003365(CCNE2);ENSEASG00005003757(PIK3CB);ENSEASG00005004344(-);ENSEASG00005004376(-);ENSEASG00005004748(E2F2);ENSEASG00005005459(PTGS2);ENSEASG00005005983(RARB);ENSEASG00005006584(LAMC1);ENSEASG00005007754(CCND1);ENSEASG00005008508(LAMC3);ENSEASG00005009519(LAMA2);ENSEASG00005010965(LAMB2);ENSEASG00005012063(C…	K02161+K06244+K04456+K06626+K00922+K06240+K02649+K09389+K11987+K08528+K05635+K04503+K06247+K05637+K06243+K06237+K02219+K04402+K04399+K02187+K05637+K06237+K06626+K06625+K04402+K02159+K06237+K06237+K08528+K04503
Human Diseases	Cancers	Pathways in cancer	111	559	1.22323e-05	0.0004159	ko05200	ENSEASG00005000414(IGF2);ENSEASG00005000489(VEGFD);ENSEASG00005000638(HES1);ENSEASG00005000906(DLL1);ENSEASG00005001483(EDNRA);ENSEASG00005001605(BMP2);ENSEASG00005001637(PLCB1);ENSEASG00005001649(PLCB4);ENSEASG00005001715(JAG1);ENSEASG00005002172(MITF);ENSEASG00005002229(BCL2);ENSEASG00005002357(FZD7);ENSEASG00005002659(LAMB3);ENSEASG00005002763(PDGFRB);ENSEASG00005003041(FZD5);ENSEASG0000500309…	K13769+K05449+K06054+K06051+K04197+K21283+K05858+K05858+K06052+K09455+K02161+K02432+K06244+K05089+K02375+K04456+K20995+K04662+K06626+K00922+K00799+K06240+K02649+K21635+K04492+K09389+K05454+K10054+K00799+K00799+K11987+K00182+K08557+K09592+K23790+K08528+K05635+K10031+K00408+K04189+K04503+K05433+K00799+K00444+K06247+K04515+K09091+K05637+K04539+K02375+K00799+K06243+K05132+K16366+K01357+K00445+K06237+…
Organismal Systems	Development	Axon guidance	48	197	2.62708e-05	0.000812007	ko04360	ENSEASG00005000262(TRPC1);ENSEASG00005000462(RND1);ENSEASG00005001335(SEMA4C);ENSEASG00005002102(SEMA6C);ENSEASG00005003378(-);ENSEASG00005003396(SEMA3A);ENSEASG00005003757(PIK3CB);ENSEASG00005004376(-);ENSEASG00005005095(SEMA7A);ENSEASG00005006051(EPHA7);ENSEASG00005006059(SLIT2);ENSEASG00005006485(SEMA4B);ENSEASG00005006912(CXCL12);ENSEASG00005007033(FYN);ENSEASG00005007064(EPHB2);ENSEASG000050…	K04964+K07531+K06521+K06842+K12755+K06840+K00922+K02649+K06529+K05108+K06839+K06521+K10031+K05703+K05111+K00408+K04189+K00444+K06521+K04515+K07521+K04969+K20020+K06840+K06850+K05104+K07526+K06753+K05112+K06820+K07523+K06842+K00444+K07528+K05462+K07521+K06841+K06842+K05106+K06820+K06841+K06572+K06845+K07525+K06843+K07522+K16621+K17332
Human Diseases	Cancers	Gastric cancer	40	155	3.03291e-05	0.000859325	ko05226	ENSEASG00005001470(ABCB1);ENSEASG00005002229(BCL2);ENSEASG00005002357(FZD7);ENSEASG00005003041(FZD5);ENSEASG00005003090(AKT3);ENSEASG00005003365(CCNE2);ENSEASG00005003757(PIK3CB);ENSEASG00005004376(-);ENSEASG00005004575(LEF1);ENSEASG00005004748(E2F2);ENSEASG00005005467(WNT2B);ENSEASG00005005983(RARB);ENSEASG00005007274(WNT4);ENSEASG00005007754(CCND1);ENSEASG00005008458(WNT5B);ENSEASG00005010320(F…	K05658+K02161+K02432+K02375+K04456+K06626+K00922+K02649+K04492+K09389+K00182+K08528+K00408+K04503+K00444+K02375+K01357+K00445+K02354+K04358+K04402+K01384+K05093+K04491+K00444+K04385+K06811+K04358+K17449+K18497+K02353+K02432+K13377+K18496+K06626+K06625+K04402+K02159+K08528+K04503
Human Diseases	Endocrine and metabolic diseases	Cushing syndrome	40	157	4.16208e-05	0.00108854	ko04934	ENSEASG00005000178(CREB5);ENSEASG00005001637(PLCB1);ENSEASG00005001649(PLCB4);ENSEASG00005002357(FZD7);ENSEASG00005003041(FZD5);ENSEASG00005003365(CCNE2);ENSEASG00005004575(LEF1);ENSEASG00005004748(E2F2);ENSEASG00005004852(ITPR1);ENSEASG00005005467(WNT2B);ENSEASG00005005727(CACNA1C);ENSEASG00005005990(LDLR);ENSEASG00005007274(WNT4);ENSEASG00005007737(MRAP);ENSEASG00005007754(CCND1);ENSEASG0000500…	K09047+K05858+K05858+K02432+K02375+K06626+K04492+K09389+K04958+K00182+K04850+K12473+K00408+K22398+K04503+K00444+K04465+K04515+K02375+K04578+K01357+K00445+K09821+K02354+K01384+K04491+K00512+K00444+K04385+K04854+K07843+K04855+K08042+K02353+K02432+K06626+K06625+K04166+K08048+K04503
Environmental Information Processing	Signal transduction	Wnt signaling pathway	39	157	9.38725e-05	0.00227976	ko04310	ENSEASG00005001233(DAAM2);ENSEASG00005001637(PLCB1);ENSEASG00005001649(PLCB4);ENSEASG00005002357(FZD7);ENSEASG00005002424(VANGL2);ENSEASG00005003041(FZD5);ENSEASG00005004541(DKK2);ENSEASG00005004575(LEF1);ENSEASG00005004749(PSEN1);ENSEASG00005005467(WNT2B);ENSEASG00005005852(NOTUM);ENSEASG00005007210(BAMBI);ENSEASG00005007274(WNT4);ENSEASG00005007754(CCND1);ENSEASG00005008216(LGR5);ENSEASG0000500…	K04512+K05858+K05858+K02432+K04510+K02375+K02165+K04492+K04505+K00182+K19882+K10162+K00408+K04503+K04308+K00444+K04515+K02375+K02166+K01357+K00445+K19471+K02354+K02165+K05123+K01384+K03213+K04491+K04448+K00444+K04385+K03213+K23491+K02353+K02432+K08399+K08110+K17332+K04503
Human Diseases	Infectious diseases	Amoebiasis	37	150	0.00016411	0.00371982	ko05146	ENSEASG00005001115(SERPINB10);ENSEASG00005001166(-);ENSEASG00005001174(-);ENSEASG00005001637(PLCB1);ENSEASG00005001649(PLCB4);ENSEASG00005002181(-);ENSEASG00005002659(LAMB3);ENSEASG00005003453(CD1B);ENSEASG00005003469(-);ENSEASG00005003757(PIK3CB);ENSEASG00005004344(-);ENSEASG00005004376(-);ENSEASG00005004678(-);ENSEASG00005004693(-);ENSEASG00005004765(-);ENSEASG00005004813(IGHM);ENSEASG000050057…	K13963+K13963+K13963+K05858+K05858+K13963+K06244+K06448+K06448+K00922+K06240+K02649+K06856+K06856+K06856+K06856+K07898+K05635+K06247+K01476+K05637+K06243+K06237+K04000+K10159+K04391+K02187+K06236+K05637+K06237+K13377+K19720+K04387+K05700+K06237+K06237+K13963
Metabolism	Lipid metabolism	Arachidonic acid metabolism	24	83	0.000182437	0.00387679	ko00590	ENSEASG00005000287(-);ENSEASG00005000711(GGT5);ENSEASG00005002633(-);ENSEASG00005002670(GPX3);ENSEASG00005003470(PLA2G4A);ENSEASG00005005112(-);ENSEASG00005005459(PTGS2);ENSEASG00005006117(CBR3);ENSEASG00005006120(-);ENSEASG00005008360(PTGES);ENSEASG00005008663(GPX2);ENSEASG00005009061(PLB1);ENSEASG00005012133(-);ENSEASG00005012654(LTC4S);ENSEASG00005015186(-);ENSEASG00005017465(-);ENSEASG0000501…	K18592+K18592+K17726+K00432+K16342+K17726+K11987+K00084+K00079+K15729+K00432+K14621+K00432+K00807+K16342+K01830+K00458+K16343+K04119+K16817+K17726+K00509+K01831+K17726
Human Diseases	Endocrine and metabolic diseases	AGE-RAGE signaling pathway in diabetic complications	29	109	0.000206308	0.00412616	ko04933	ENSEASG00005000489(VEGFD);ENSEASG00005001637(PLCB1);ENSEASG00005001649(PLCB4);ENSEASG00005002229(BCL2);ENSEASG00005003090(AKT3);ENSEASG00005003757(PIK3CB);ENSEASG00005004376(-);ENSEASG00005007754(CCND1);ENSEASG00005011486(PLCE1);ENSEASG00005011871(EDN1);ENSEASG00005012063(COL4A5);ENSEASG00005012078(AGT);ENSEASG00005012288(PLCD4);ENSEASG00005014287(AGER);ENSEASG00005015007(JUN);ENSEASG00005015695(…	K05449+K05858+K05858+K02161+K04456+K00922+K02649+K04503+K05860+K16366+K06237+K09821+K05857+K19722+K04448+K03901+K02187+K06236+K06237+K13377+K09203+K19720+K04441+K04166+K05449+K02159+K06237+K06237+K04503
Human Diseases	Cancers	MicroRNAs in cancer	40	173	0.000392284	0.00740981	ko05206	ENSEASG00005000161(TP63);ENSEASG00005001158(ZFPM2);ENSEASG00005001470(ABCB1);ENSEASG00005002229(BCL2);ENSEASG00005002763(PDGFRB);ENSEASG00005003135(NOTCH3);ENSEASG00005003365(CCNE2);ENSEASG00005003757(PIK3CB);ENSEASG00005004376(-);ENSEASG00005004748(E2F2);ENSEASG00005005459(PTGS2);ENSEASG00005005598(KIF23);ENSEASG00005005662(CYP1B1);ENSEASG00005007754(CCND1);ENSEASG00005009027(EZH2);ENSEASG000050…	K10149+K17442+K05658+K02161+K05089+K20995+K06626+K00922+K02649+K09389+K11987+K17387+K07410+K04503+K11430+K09299+K06493+K04694+K17383+K06252+K06252+K05462+K17460+K17449+K06252+K04464+K17390+K02187+K02599+K16866+K04363+K07606+K06256+K05867+K06626+K06625+K06252+K08670+K07436+K04503
Environmental Information Processing	Signal transduction	Hippo signaling pathway	38	169	0.000955022	0.0170899	ko04390	ENSEASG00005000025(ID2);ENSEASG00005000189(BMP5);ENSEASG00005000482(-);ENSEASG00005001605(BMP2);ENSEASG00005002357(FZD7);ENSEASG00005003041(FZD5);ENSEASG00005003287(BMP4);ENSEASG00005003660(-);ENSEASG00005004575(LEF1);ENSEASG00005005467(WNT2B);ENSEASG00005007274(WNT4);ENSEASG00005007402(-);ENSEASG00005007754(CCND1);ENSEASG00005008349(FRMD6);ENSEASG00005008458(WNT5B);ENSEASG00005009186(-);ENSEASG0…	K17693+K04663+K16821+K21283+K02432+K02375+K04662+K04680+K04492+K00182+K00408+K03456+K04503+K16822+K00444+K05706+K02375+K16682+K01357+K00445+K02354+K16798+K01384+K03213+K04491+K00444+K04385+K19631+K09782+K03213+K02353+K02432+K13377+K18496+K04354+K10148+K16621+K04503
Environmental Information Processing	Signal transduction	MAPK signaling pathway	59	303	0.00220507	0.0351879	ko04010	ENSEASG00005000062(NGFR);ENSEASG00005000414(IGF2);ENSEASG00005000489(VEGFD);ENSEASG00005001005(ANGPT1);ENSEASG00005001924(CACNB1);ENSEASG00005001955(MAPK8IP3);ENSEASG00005002578(HSPA8);ENSEASG00005002763(PDGFRB);ENSEASG00005002852(RASGRF2);ENSEASG00005003090(AKT3);ENSEASG00005003470(PLA2G4A);ENSEASG00005003522(CACNA2D1);ENSEASG00005005002(-);ENSEASG00005005326(CSF1);ENSEASG00005005727(CACNA1C);EN…	K02583+K13769+K05449+K05465+K04862+K04436+K03283+K05089+K12326+K04456+K16342+K04858+K05454+K05453+K04850+K04437+K04425+K04465+K04380+K05450+K21278+K04379+K05097+K04355+K04358+K04402+K05093+K04448+K16342+K04349+K05462+K05450+K09782+K09784+K04358+K04459+K04356+K04854+K04391+K04464+K18497+K02187+K04855+K04437+K04433+K05461+K21946+K05091+K04363+K13377+K04360+K18496+K04441+K04402+K05449+K04424+K04865+…
Organismal Systems	Digestive system	Salivary secretion	23	92	0.00222756	0.0351879	ko04970	ENSEASG00005000318(-);ENSEASG00005001637(PLCB1);ENSEASG00005001649(PLCB4);ENSEASG00005002827(LPO);ENSEASG00005003651(ATP1B3);ENSEASG00005004240(AQP5);ENSEASG00005004852(ITPR1);ENSEASG00005005466(BST1);ENSEASG00005009282(TRPV6);ENSEASG00005012942(PRKG1);ENSEASG00005014293(ATP2B2);ENSEASG00005014373(-);ENSEASG00005017016(RYR3);ENSEASG00005018584(ADCY2);ENSEASG00005019306(ATP1B2);ENSEASG00005019497(…	K13915+K05858+K05858+K12550+K01540+K09867+K04958+K18152+K04975+K07376+K05850+K13912+K04963+K08042+K01540+K13504+K08048+K04936+K13908+K13912+K13912+K13912+K13504
Human Diseases	Cancers	Prostate cancer	25	103	0.00227686	0.0351879	ko05215	ENSEASG00005000178(CREB5);ENSEASG00005002229(BCL2);ENSEASG00005002763(PDGFRB);ENSEASG00005003090(AKT3);ENSEASG00005003365(CCNE2);ENSEASG00005003757(PIK3CB);ENSEASG00005004376(-);ENSEASG00005004575(LEF1);ENSEASG00005004748(E2F2);ENSEASG00005005676(AR);ENSEASG00005005960(-);ENSEASG00005007754(CCND1);ENSEASG00005010209(ZEB1);ENSEASG00005011032(PDGFD);ENSEASG00005014428(FGFR2);ENSEASG00005014846(TCF7…	K09047+K02161+K05089+K04456+K06626+K00922+K02649+K04492+K09389+K08557+K23790+K04503+K09299+K05450+K05093+K04491+K05450+K04399+K05086+K09348+K04363+K06626+K06625+K04387+K04503
Environmental Information Processing	Membrane transport	ABC transporters	16	57	0.00292187	0.0431929	ko02010	ENSEASG00005001470(ABCB1);ENSEASG00005003849(ABCG1);ENSEASG00005003953(ABCG4);ENSEASG00005008909(CFTR);ENSEASG00005009680(ABCC2);ENSEASG00005011308(-);ENSEASG00005011677(ABCD4);ENSEASG00005012539(ABCB9);ENSEASG00005013626(-);ENSEASG00005013981(ABCC9);ENSEASG00005014831(ABCC5);ENSEASG00005016714(ABCA8);ENSEASG00005017436(ABCA9);ENSEASG00005022866(ABCB11);ENSEASG00005022968(ABCA1);MSTRG.2440(Pol)	K05658+K05679+K05680+K05031+K05666+K05669+K05678+K05656+K05670+K05033+K05668+K05650+K05651+K05664+K05641+K05643
Cellular Processes	Cell growth and death	p53 signaling pathway	20	78	0.00306247	0.0433851	ko04115	ENSEASG00005002229(BCL2);ENSEASG00005003365(CCNE2);ENSEASG00005003559(STEAP3);ENSEASG00005004892(RRM2);ENSEASG00005006783(CCNB1);ENSEASG00005006784(-);ENSEASG00005007754(CCND1);ENSEASG00005009943(CHEK2);ENSEASG00005013974(GADD45G);ENSEASG00005014890(CD82);ENSEASG00005015011(CDK1);ENSEASG00005015937(CASP9);ENSEASG00005018416(CASP3);ENSEASG00005020958(CCNE1);ENSEASG00005021101(-);ENSEASG00005021336…	K02161+K06626+K10142+K10808+K05868+K21770+K04503+K06641+K04402+K06509+K02087+K04399+K02187+K06626+K04596+K06625+K10148+K04402+K02159+K04503
Human Diseases	Cardiovascular diseases	Arrhythmogenic right ventricular cardiomyopathy (ARVC)	22	89	0.00319489	0.0434505	ko05412	ENSEASG00005000862(ITGB4);ENSEASG00005001924(CACNB1);ENSEASG00005003522(CACNA2D1);ENSEASG00005004008(RYR2);ENSEASG00005004545(PKP2);ENSEASG00005004575(LEF1);ENSEASG00005005727(CACNA1C);ENSEASG00005007436(ITGA10);ENSEASG00005009519(LAMA2);ENSEASG00005010592(-);ENSEASG00005011376(DES);ENSEASG00005014846(TCF7L2);ENSEASG00005015630(ATP2A1);ENSEASG00005016620(SLC8A3);ENSEASG00005016811(CDH2);ENSEASG00…	K06525+K04862+K04858+K04962+K12642+K04492+K04850+K06586+K05637+K06493+K07610+K04491+K05853+K05849+K06736+K10366+K05637+K06584+K12564+K06589+K04865+K10366
Metabolism	Amino acid metabolism	Alanine, aspartate and glutamate metabolism	13	43	0.00348455	0.0455672	ko00250	ENSEASG00005001217(RIMKLA);ENSEASG00005004384(ADSS1);ENSEASG00005006615(GLUL);ENSEASG00005006754(-);ENSEASG00005007043(-);ENSEASG00005008837(ASL);ENSEASG00005010101(-);ENSEASG00005011583(ABAT);ENSEASG00005012733(ASPA);ENSEASG00005012790(GFPT2);ENSEASG00005015941(RIMKLB);ENSEASG00005019486(-);MSTRG.3196(GLUD1)	K18311+K01939+K01915+K03334+K13051+K01755+K00261+K13524+K01437+K00820+K18310+K00261+K00261
Human Diseases	Cancers	Hepatocellular carcinoma	37	176	0.00383016	0.0482316	ko05225	ENSEASG00005000414(IGF2);ENSEASG00005002357(FZD7);ENSEASG00005003041(FZD5);ENSEASG00005003090(AKT3);ENSEASG00005003757(PIK3CB);ENSEASG00005004254(-);ENSEASG00005004376(-);ENSEASG00005004575(LEF1);ENSEASG00005004748(E2F2);ENSEASG00005005310(-);ENSEASG00005005317(GSTM3);ENSEASG00005005467(WNT2B);ENSEASG00005005960(-);ENSEASG00005007274(WNT4);ENSEASG00005007754(CCND1);ENSEASG00005007860(-);ENSEASG00…	K13769+K02432+K02375+K04456+K00922+K00799+K02649+K04492+K09389+K00799+K00799+K00182+K23790+K00408+K04503+K00799+K00444+K02375+K00799+K01357+K00445+K02354+K04402+K01384+K00799+K04491+K00444+K04385+K17449+K02353+K02432+K13377+K06625+K04402+K13769+K02159+K04503
Human Diseases	Cancers	Proteoglycans in cancer	45	225	0.00419206	0.049709	ko05205	ENSEASG00005000414(IGF2);ENSEASG00005000930(TFAP4);ENSEASG00005002357(FZD7);ENSEASG00005003041(FZD5);ENSEASG00005003090(AKT3);ENSEASG00005003757(PIK3CB);ENSEASG00005004376(-);ENSEASG00005004852(ITPR1);ENSEASG00005005467(WNT2B);ENSEASG00005005871(ANK2);ENSEASG00005007274(WNT4);ENSEASG00005007474(GPC1);ENSEASG00005007754(CCND1);ENSEASG00005008458(WNT5B);ENSEASG00005008563(FLNC);ENSEASG00005009042(-…	K13769+K09108+K02432+K02375+K04456+K00922+K02649+K04958+K00182+K10380+K00408+K08107+K04503+K00444+K04437+K04515+K02375+K06493+K05860+K01357+K00445+K02354+K07964+K03985+K01384+K00444+K10159+K18497+K02187+K08109+K04437+K06236+K16866+K04660+K02432+K12329+K01365+K01365+K06256+K04441+K06625+K09069+K13769+K04503+K08109
Organismal Systems	Endocrine system	Melanogenesis	24	102	0.00423988	0.049709	ko04916	ENSEASG00005001637(PLCB1);ENSEASG00005001649(PLCB4);ENSEASG00005002172(MITF);ENSEASG00005002357(FZD7);ENSEASG00005003041(FZD5);ENSEASG00005004575(LEF1);ENSEASG00005005467(WNT2B);ENSEASG00005007274(WNT4);ENSEASG00005008458(WNT5B);ENSEASG00005009042(-);ENSEASG00005010320(FZD8);ENSEASG00005011871(EDN1);ENSEASG00005011873(WNT10A);ENSEASG00005011874(WNT6);ENSEASG00005012666(FZD4);ENSEASG00005014224(WN…	K05858+K05858+K09455+K02432+K02375+K04492+K00182+K00408+K00444+K04515+K02375+K16366+K01357+K00445+K02354+K01384+K04491+K00444+K08042+K02353+K05461+K05091+K02432+K08048
Organismal Systems	Endocrine system	PPAR signaling pathway	21	86	0.00456999	0.0517933	ko03320	ENSEASG00005000539(-);ENSEASG00005003697(ANGPTL4);ENSEASG00005006576(APOA5);ENSEASG00005010820(FABP3);ENSEASG00005011295(ACSL3);ENSEASG00005011754(SORBS1);ENSEASG00005011923(PCK2);ENSEASG00005014106(ADIPOQ);ENSEASG00005014803(OLR1);ENSEASG00005015168(PLIN1);ENSEASG00005015616(ACSBG1);ENSEASG00005016271(SCD5);ENSEASG00005016325(CD36);ENSEASG00005016330(CYP7A1);ENSEASG00005016639(SLC27A2);ENSEASG00…	K00864+K08767+K09025+K08752+K01897+K06086+K01596+K07296+K08763+K08768+K15013+K00507+K06259+K00489+K08746+K01897+K01059+K17284+K19523+K08754+K00255
Cellular Processes	Cellular community - eukaryotes	Signaling pathways regulating pluripotency of stem cells	31	143	0.00482784	0.0529506	ko04550	ENSEASG00005000025(ID2);ENSEASG00005002357(FZD7);ENSEASG00005003041(FZD5);ENSEASG00005003090(AKT3);ENSEASG00005003287(BMP4);ENSEASG00005003660(-);ENSEASG00005003757(PIK3CB);ENSEASG00005004376(-);ENSEASG00005005467(WNT2B);ENSEASG00005007127(INHBC);ENSEASG00005007274(WNT4);ENSEASG00005008458(WNT5B);ENSEASG00005009258(ID4);ENSEASG00005009417(TBX3);ENSEASG00005010239(LIF);ENSEASG00005010320(FZD8);ENS…	K17693+K02432+K02375+K04456+K04662+K04680+K00922+K02649+K00182+K22688+K00408+K00444+K17695+K10177+K05419+K02375+K01357+K00445+K02354+K09370+K05058+K01384+K05093+K00444+K04385+K18497+K02353+K02432+K16791+K04441+K17846
Organismal Systems	Endocrine system	Renin secretion	19	76	0.0051836	0.0540789	ko04924	ENSEASG00005000463(-);ENSEASG00005000592(ADCYAP1R1);ENSEASG00005001483(EDNRA);ENSEASG00005001637(PLCB1);ENSEASG00005001649(PLCB4);ENSEASG00005004852(ITPR1);ENSEASG00005005727(CACNA1C);ENSEASG00005005968(PDE3B);ENSEASG00005011871(EDN1);ENSEASG00005012078(AGT);ENSEASG00005013238(-);ENSEASG00005013293(-);ENSEASG00005014026(CLCA1);ENSEASG00005014061(CLCA2);ENSEASG00005014159(PDE3A);ENSEASG00005016436…	K09864+K04587+K04197+K05858+K05858+K04958+K04850+K13296+K16366+K09821+K05030+K05030+K05027+K05028+K19021+K01363+K04166+K13755+K04936
Organismal Systems	Digestive system	Cholesterol metabolism	15	55	0.00524883	0.0540789	ko04979	ENSEASG00005002158(STARD3);ENSEASG00005002822(SORT1);ENSEASG00005003697(ANGPTL4);ENSEASG00005005399(LIPG);ENSEASG00005005990(LDLR);ENSEASG00005006612(LRP1);ENSEASG00005011685(NPC2);ENSEASG00005011741(LIPA);ENSEASG00005013723(APOE);ENSEASG00005014365(LCAT);ENSEASG00005016325(CD36);ENSEASG00005016330(CYP7A1);ENSEASG00005018875(LPL);ENSEASG00005022866(ABCB11);ENSEASG00005022968(ABCA1)	K22291+K12388+K08767+K22284+K12473+K04550+K13443+K01052+K04524+K00650+K06259+K00489+K01059+K05664+K05641
Organismal Systems	Circulatory system	Vascular smooth muscle contraction	31	145	0.00597583	0.05782	ko04270	ENSEASG00005000095(ADORA2A);ENSEASG00005001483(EDNRA);ENSEASG00005001637(PLCB1);ENSEASG00005001649(PLCB4);ENSEASG00005003378(-);ENSEASG00005003470(PLA2G4A);ENSEASG00005004013(PTGIR);ENSEASG00005004852(ITPR1);ENSEASG00005005727(CACNA1C);ENSEASG00005005862(ADM);ENSEASG00005005874(MRVI1);ENSEASG00005007382(RAMP1);ENSEASG00005011763(ACTA2);ENSEASG00005011871(EDN1);ENSEASG00005012078(AGT);ENSEASG00005…	K04266+K04197+K05858+K05858+K12755+K16342+K04263+K04958+K04850+K12333+K12337+K08447+K12313+K16366+K09821+K07376+K04937+K12324+K12327+K16342+K05274+K04938+K00907+K04267+K08042+K16343+K18052+K12329+K04166+K08048+K04936
Human Diseases	Cancers	Melanoma	19	77	0.00602964	0.05782	ko05218	ENSEASG00005002172(MITF);ENSEASG00005002763(PDGFRB);ENSEASG00005003090(AKT3);ENSEASG00005003757(PIK3CB);ENSEASG00005004376(-);ENSEASG00005004748(E2F2);ENSEASG00005007754(CCND1);ENSEASG00005011032(PDGFD);ENSEASG00005013469(FGF10);ENSEASG00005013974(GADD45G);ENSEASG00005015799(PDGFC);ENSEASG00005016667(FGF7);ENSEASG00005018189(FGF2);ENSEASG00005019499(PDGFRA);ENSEASG00005020521(FGF1);ENSEASG0000502…	K09455+K05089+K04456+K00922+K02649+K09389+K04503+K05450+K04358+K04402+K05450+K04358+K18497+K04363+K18496+K06625+K04402+K02159+K04503
Environmental Information Processing	Signal transduction	Notch signaling pathway	15	56	0.00629217	0.05782	ko04330	ENSEASG00005000638(HES1);ENSEASG00005000906(DLL1);ENSEASG00005001715(JAG1);ENSEASG00005003135(NOTCH3);ENSEASG00005004497(JAG2);ENSEASG00005004749(PSEN1);ENSEASG00005005318(NUMBL);ENSEASG00005007224(DTX3);ENSEASG00005009377(HEY2);ENSEASG00005009513(DTX1);ENSEASG00005011218(-);ENSEASG00005011221(MAML2);ENSEASG00005014122(HEYL);ENSEASG00005018445(NOTCH1);ENSEASG00005018657(DVL2)	K06054+K06051+K06052+K20995+K21635+K04505+K06057+K06058+K09091+K06058+K06061+K06061+K09091+K02599+K02353
Organismal Systems	Digestive system	Mineral absorption	15	56	0.00629217	0.05782	ko04978	ENSEASG00005000731(S100G);ENSEASG00005003651(ATP1B3);ENSEASG00005003981(TF);ENSEASG00005005951(SLC11A2);ENSEASG00005007843(TRPM6);ENSEASG00005009282(TRPV6);ENSEASG00005009958(SLC46A1);ENSEASG00005011466(SLC5A1);ENSEASG00005013129(CLCN2);ENSEASG00005014293(ATP2B2);ENSEASG00005016223(SLC34A3);ENSEASG00005016620(SLC8A3);ENSEASG00005019306(ATP1B2);ENSEASG00005022659(CYBRD1);ENSEASG00005023515(VDR)	K14734+K01540+K14736+K21398+K04981+K04975+K14613+K14158+K05011+K05850+K14683+K05849+K01540+K08370+K08539
Environmental Information Processing	Signal transduction	Hedgehog signaling pathway	14	51	0.00647366	0.0579223	ko04340	ENSEASG00005002229(BCL2);ENSEASG00005002811(MOSMO);ENSEASG00005005247(EVC);ENSEASG00005005274(EVC2);ENSEASG00005007754(CCND1);ENSEASG00005011446(BOC);ENSEASG00005013053(GLI2);ENSEASG00005015180(KIF7);ENSEASG00005017667(GLI3);ENSEASG00005019072(GPR161);ENSEASG00005020162(GAS1);ENSEASG00005022988(CDON);MSTRG.21004(CCND1);MSTRG.5440(--)	K02161+K23663+K19605+K19608+K04503+K20020+K16798+K18806+K06230+K08439+K06232+K20033+K04503+K06232
Organismal Systems	Endocrine system	Regulation of lipolysis in adipocyte	15	57	0.00749585	0.0653485	ko04923	ENSEASG00005003090(AKT3);ENSEASG00005003757(PIK3CB);ENSEASG00005004376(-);ENSEASG00005005459(PTGS2);ENSEASG00005005968(PDE3B);ENSEASG00005006261(LIPE);ENSEASG00005006774(MGLL);ENSEASG00005007950(ABHD5);ENSEASG00005012942(PRKG1);ENSEASG00005015168(PLIN1);ENSEASG00005017041(-);ENSEASG00005018584(ADCY2);ENSEASG00005020095(PLAAT2);ENSEASG00005021075(PTGS1);ENSEASG00005022264(ADCY8)	K04456+K00922+K02649+K11987+K13296+K07188+K01054+K13699+K07376+K08768+K17445+K08042+K16817+K00509+K08048
Environmental Information Processing	Signaling molecules and interaction	Cytokine-cytokine receptor interaction	53	285	0.00930786	0.0791168	ko04060	ENSEASG00005000062(NGFR);ENSEASG00005000189(BMP5);ENSEASG00005000569(IL17C);ENSEASG00005001605(BMP2);ENSEASG00005003287(BMP4);ENSEASG00005003441(-);ENSEASG00005003832(TNFRSF21);ENSEASG00005003921(CCL27);ENSEASG00005003923(-);ENSEASG00005003945(CNTFR);ENSEASG00005004336(IL22RA1);ENSEASG00005004826(ACKR4);ENSEASG00005005326(CSF1);ENSEASG00005006207(IL10RB);ENSEASG00005006912(CXCL12);ENSEASG00005007…	K02583+K04663+K05491+K21283+K04662+K22627+K05157+K16598+K05056+K05059+K05138+K04186+K05453+K05135+K10031+K22628+K04304+K22688+K04189+K05433+K05062+K14625+K05419+K12967+K16595+K05408+K05136+K05132+K05493+K05061+K04175+K05162+K05513+K05080+K05058+K05168+K05142+K05496+K12671+K04721+K05073+K05156+K05069+K05474+K13377+K04188+K10033+K05146+K04387+K05174+K05155+K16621+K05492
Metabolism	Metabolism of other amino acids	Glutathione metabolism	16	64	0.00985476	0.0799583	ko00480	ENSEASG00005000287(-);ENSEASG00005000711(GGT5);ENSEASG00005002670(GPX3);ENSEASG00005003064(IDH1);ENSEASG00005004254(-);ENSEASG00005004892(RRM2);ENSEASG00005005310(-);ENSEASG00005005317(GSTM3);ENSEASG00005005960(-);ENSEASG00005006418(GSS);ENSEASG00005006817(GGT7);ENSEASG00005007860(-);ENSEASG00005008663(GPX2);ENSEASG00005010477(MGST3);ENSEASG00005012133(-);ENSEASG00005014605(MGST1)	K18592+K18592+K00432+K00031+K00799+K10808+K00799+K00799+K23790+K21456+K00681+K00799+K00432+K00799+K00432+K00799
Organismal Systems	Endocrine system	Oxytocin signaling pathway	33	162	0.0098772	0.0799583	ko04921	ENSEASG00005001637(PLCB1);ENSEASG00005001649(PLCB4);ENSEASG00005001924(CACNB1);ENSEASG00005001984(PRKAG2);ENSEASG00005002656(CAMK1G);ENSEASG00005003378(-);ENSEASG00005003470(PLA2G4A);ENSEASG00005003522(CACNA2D1);ENSEASG00005004008(RYR2);ENSEASG00005004852(ITPR1);ENSEASG00005005459(PTGS2);ENSEASG00005005727(CACNA1C);ENSEASG00005006153(-);ENSEASG00005007754(CCND1);ENSEASG00005009042(-);ENSEASG00005…	K05858+K05858+K04862+K07200+K08794+K12755+K16342+K04858+K04962+K04958+K11987+K04850+K17901+K04503+K04515+K04379+K05243+K04229+K12324+K04448+K16342+K04963+K00907+K04464+K08042+K08794+K12329+K06625+K21290+K08048+K17332+K04865+K04503
Environmental Information Processing	Signal transduction	TGF-beta signaling pathway	21	92	0.0102659	0.0811721	ko04350	ENSEASG00005000025(ID2);ENSEASG00005000189(BMP5);ENSEASG00005000193(HAMP);ENSEASG00005001605(BMP2);ENSEASG00005003287(BMP4);ENSEASG00005003660(-);ENSEASG00005005450(THSD4);ENSEASG00005005562(PITX2);ENSEASG00005007127(INHBC);ENSEASG00005007210(BAMBI);ENSEASG00005007402(-);ENSEASG00005009258(ID4);ENSEASG00005011469(FMOD);ENSEASG00005013083(CHRD);ENSEASG00005013329(FST);ENSEASG00005014921(NBL1);ENSE…	K17693+K04663+K23106+K21283+K04662+K04680+K23377+K04686+K22688+K10162+K03456+K17695+K08121+K04657+K04661+K19558+K19631+K04660+K16791+K13377+K16621
Genetic Information Processing	Translation	Ribosome	42	218	0.0107001	0.0826826	ko03010	ENSEASG00005000256(RPS3A);ENSEASG00005000650(-);ENSEASG00005001881(RPL23);ENSEASG00005003203(-);ENSEASG00005003466(RPS19);ENSEASG00005003719(-);ENSEASG00005004140(RPS23);ENSEASG00005004585(-);ENSEASG00005004937(RPS25);ENSEASG00005005014(RPS11);ENSEASG00005005135(-);ENSEASG00005005411(-);ENSEASG00005006819(RPL35A);ENSEASG00005006956(RPS17);ENSEASG00005007625(RPL14);ENSEASG00005007821(-);ENSEASG000…	K02984+K02978+K02894+K02908+K02966+K02979+K02973+K02915+K02975+K02949+K02889+K02880+K02917+K02962+K02875+K02980+K02925+K02893+K02987+K02938+K02951+K02957+K02896+K02880+K02960+K02922+K02969+K02921+K02866+K02923+K02929+K02898+K02870+K02918+K02903+K02891+K02993+K02889+K02974+K02971+K02910+K02942
Organismal Systems	Excretory system	Proximal tubule bicarbonate reclamation	8	24	0.0109934	0.0830612	ko04964	ENSEASG00005000463(-);ENSEASG00005003651(ATP1B3);ENSEASG00005010101(-);ENSEASG00005011923(PCK2);ENSEASG00005016668(SLC4A4);ENSEASG00005019306(ATP1B2);ENSEASG00005019486(-);MSTRG.3196(GLUD1)	K09864+K01540+K00261+K01596+K13575+K01540+K00261+K00261
Human Diseases	Cardiovascular diseases	Hypertrophic cardiomyopathy (HCM)	22	99	0.0120035	0.0886471	ko05410	ENSEASG00005000862(ITGB4);ENSEASG00005001924(CACNB1);ENSEASG00005001984(PRKAG2);ENSEASG00005003522(CACNA2D1);ENSEASG00005004008(RYR2);ENSEASG00005005727(CACNA1C);ENSEASG00005007436(ITGA10);ENSEASG00005009519(LAMA2);ENSEASG00005010592(-);ENSEASG00005011376(DES);ENSEASG00005011871(EDN1);ENSEASG00005012078(AGT);ENSEASG00005015630(ATP2A1);ENSEASG00005016620(SLC8A3);ENSEASG00005018916(-);ENSEASG000050…	K06525+K04862+K07200+K04858+K04962+K04850+K06586+K05637+K06493+K07610+K16366+K09821+K05853+K05849+K10366+K05637+K06584+K13377+K12564+K06589+K04865+K10366
Environmental Information Processing	Signal transduction	cAMP signaling pathway	43	226	0.0122542	0.0886471	ko04024	ENSEASG00005000095(ADORA2A);ENSEASG00005000178(CREB5);ENSEASG00005000592(ADCYAP1R1);ENSEASG00005001130(GRIA1);ENSEASG00005001144(VIPR2);ENSEASG00005001483(EDNRA);ENSEASG00005002154(PPP1R1B);ENSEASG00005003090(AKT3);ENSEASG00005003378(-);ENSEASG00005003651(ATP1B3);ENSEASG00005003757(PIK3CB);ENSEASG00005004008(RYR2);ENSEASG00005004376(-);ENSEASG00005005233(HTR1D);ENSEASG00005005456(-);ENSEASG000050…	K04266+K09047+K04587+K05197+K04590+K04197+K15494+K04456+K12755+K01540+K00922+K04962+K02649+K04153+K04952+K04850+K13296+K13293+K07188+K04217+K04615+K05031+K04515+K04129+K05860+K16366+K04379+K08402+K05243+K04229+K04355+K19021+K05850+K04448+K05853+K05198+K06230+K08042+K18435+K11265+K01540+K04955+K08048
Environmental Information Processing	Signal transduction	Phospholipase D signaling pathway	37	191	0.0146221	0.103573	ko04072	ENSEASG00005000673(CYTH3);ENSEASG00005001637(PLCB1);ENSEASG00005001649(PLCB4);ENSEASG00005002763(PDGFRB);ENSEASG00005003090(AKT3);ENSEASG00005003470(PLA2G4A);ENSEASG00005003757(PIK3CB);ENSEASG00005004194(SPHK1);ENSEASG00005004376(-);ENSEASG00005004678(-);ENSEASG00005004693(-);ENSEASG00005004765(-);ENSEASG00005004813(IGHM);ENSEASG00005007033(FYN);ENSEASG00005008497(GRM8);ENSEASG00005009622(PIP5K1B…	K18441+K05858+K05858+K05089+K04456+K16342+K00922+K04718+K02649+K06856+K06856+K06856+K06856+K05703+K04610+K00889+K05450+K00901+K09821+K04175+K04609+K01080+K16342+K05450+K00901+K17449+K04262+K01528+K08042+K05461+K05091+K04363+K00901+K21290+K04166+K08048+K04289
Metabolism	Biosynthesis of other secondary metabolites	Penicillin and cephalosporin biosynthesis	2	2	0.0183678	0.124901	ko00311	ENSEASG00005014523(-);ENSEASG00005014526(-)	K00273+K00273
Metabolism	Metabolism of other amino acids	D-Arginine and D-ornithine metabolism	2	2	0.0183678	0.124901	ko00472	ENSEASG00005014523(-);ENSEASG00005014526(-)	K00273+K00273
Metabolism	Metabolism of other amino acids	D-Glutamine and D-glutamate metabolism	3	5	0.0200935	0.133957	ko00471	ENSEASG00005010101(-);ENSEASG00005019486(-);MSTRG.3196(GLUD1)	K00261+K00261+K00261
Organismal Systems	Endocrine system	Cortisol synthesis and secretion	15	64	0.0218593	0.142329	ko04927	ENSEASG00005000178(CREB5);ENSEASG00005001637(PLCB1);ENSEASG00005001649(PLCB4);ENSEASG00005004852(ITPR1);ENSEASG00005005727(CACNA1C);ENSEASG00005005990(LDLR);ENSEASG00005007737(MRAP);ENSEASG00005008782(NR4A1);ENSEASG00005012078(AGT);ENSEASG00005015197(CYP17A1);ENSEASG00005017449(CACNA1G);ENSEASG00005018512(CACNA1H);ENSEASG00005018584(ADCY2);ENSEASG00005021855(AGTR1);ENSEASG00005022264(ADCY8)	K09047+K05858+K05858+K04958+K04850+K12473+K22398+K04465+K09821+K00512+K04854+K04855+K08042+K04166+K08048
Metabolism	Amino acid metabolism	Arginine biosynthesis	7	22	0.0221866	0.142329	ko00220	ENSEASG00005006615(GLUL);ENSEASG00005008734(ARG2);ENSEASG00005008837(ASL);ENSEASG00005010101(-);ENSEASG00005010150(NAGS);ENSEASG00005019486(-);MSTRG.3196(GLUD1)	K01915+K01476+K01755+K00261+K11067+K00261+K00261
Environmental Information Processing	Signal transduction	cGMP - PKG signaling pathway	34	179	0.0245196	0.153673	ko04022	ENSEASG00005000178(CREB5);ENSEASG00005001483(EDNRA);ENSEASG00005001637(PLCB1);ENSEASG00005001649(PLCB4);ENSEASG00005003090(AKT3);ENSEASG00005003378(-);ENSEASG00005003651(ATP1B3);ENSEASG00005004852(ITPR1);ENSEASG00005005456(-);ENSEASG00005005727(CACNA1C);ENSEASG00005005874(MRVI1);ENSEASG00005005968(PDE3B);ENSEASG00005006578(MEF2B);ENSEASG00005011159(TRPC6);ENSEASG00005012942(PRKG1);ENSEASG00005013…	K09047+K04197+K05858+K05858+K04456+K12755+K01540+K04958+K04952+K04850+K12337+K13296+K09261+K04969+K07376+K04937+K12324+K03898+K19021+K05850+K04138+K05853+K05849+K05274+K04938+K17445+K00907+K08042+K01540+K21290+K04166+K08048+K04936+K17332
Cellular Processes	Transport and catabolism	Lysosome	27	136	0.0250937	0.153673	ko04142	ENSEASG00005000516(-);ENSEASG00005002822(SORT1);ENSEASG00005004414(CTSW);ENSEASG00005005365(-);ENSEASG00005005951(SLC11A2);ENSEASG00005006114(SLC25A1);ENSEASG00005009528(FUCA2);ENSEASG00005009965(ATP6V0A1);ENSEASG00005010449(ATP6V0A4);ENSEASG00005010464(AP1M2);ENSEASG00005011511(LITAF);ENSEASG00005011685(NPC2);ENSEASG00005011741(LIPA);ENSEASG00005012130(HYAL3);ENSEASG00005012373(SLC11A1);ENSEASG0…	K01379+K12388+K08569+K12373+K21398+K04646+K01206+K02154+K02154+K12393+K19363+K13443+K01052+K01197+K12347+K05656+K12386+K12381+K01363+K12394+K02146+K06501+K01365+K01365+K01369+K13289+K01135
Human Diseases	Cardiovascular diseases	Dilated cardiomyopathy (DCM)	26	130	0.0253108	0.153673	ko05414	ENSEASG00005000862(ITGB4);ENSEASG00005001924(CACNB1);ENSEASG00005003522(CACNA2D1);ENSEASG00005004008(RYR2);ENSEASG00005004678(-);ENSEASG00005004693(-);ENSEASG00005004765(-);ENSEASG00005004813(IGHM);ENSEASG00005005727(CACNA1C);ENSEASG00005007436(ITGA10);ENSEASG00005009519(LAMA2);ENSEASG00005010592(-);ENSEASG00005011376(DES);ENSEASG00005012078(AGT);ENSEASG00005015630(ATP2A1);ENSEASG00005016620(SLC8…	K06525+K04862+K04858+K04962+K06856+K06856+K06856+K06856+K04850+K06586+K05637+K06493+K07610+K09821+K05853+K05849+K08042+K10366+K05637+K06584+K13377+K08048+K12564+K06589+K04865+K10366
Human Diseases	Drug resistance	Platinum drug resistance	18	84	0.0305731	0.179146	ko01524	ENSEASG00005002229(BCL2);ENSEASG00005003090(AKT3);ENSEASG00005003198(TOP2A);ENSEASG00005003757(PIK3CB);ENSEASG00005004254(-);ENSEASG00005004376(-);ENSEASG00005005310(-);ENSEASG00005005317(GSTM3);ENSEASG00005005960(-);ENSEASG00005007860(-);ENSEASG00005009680(ABCC2);ENSEASG00005010477(MGST3);ENSEASG00005014605(MGST1);ENSEASG00005015937(CASP9);ENSEASG00005017471(ATP7B);ENSEASG00005018416(CASP3);ENSE…	K02161+K04456+K03164+K00922+K00799+K02649+K00799+K00799+K23790+K00799+K05666+K00799+K00799+K04399+K17686+K02187+K06625+K02159
Environmental Information Processing	Signaling molecules and interaction	Viral protein interaction with cytokine and cytokine receptor	20	96	0.0310887	0.179146	ko04061	ENSEASG00005003921(CCL27);ENSEASG00005004336(IL22RA1);ENSEASG00005004826(ACKR4);ENSEASG00005005326(CSF1);ENSEASG00005006207(IL10RB);ENSEASG00005006912(CXCL12);ENSEASG00005007117(ACKR3);ENSEASG00005007346(CXCR4);ENSEASG00005008297(-);ENSEASG00005010947(-);ENSEASG00005011253(-);ENSEASG00005011717(IL20RA);ENSEASG00005012489(-);ENSEASG00005013495(CCL28);ENSEASG00005016483(CXCL10);ENSEASG00005017196(T…	K16598+K05138+K04186+K05453+K05135+K10031+K04304+K04189+K14625+K16595+K05408+K05136+K04175+K05513+K12671+K04721+K05069+K04188+K10033+K05174
Organismal Systems	Environmental adaptation	Circadian entrainment	21	102	0.0311484	0.179146	ko04713	ENSEASG00005000592(ADCYAP1R1);ENSEASG00005001130(GRIA1);ENSEASG00005001637(PLCB1);ENSEASG00005001649(PLCB4);ENSEASG00005004008(RYR2);ENSEASG00005004852(ITPR1);ENSEASG00005005727(CACNA1C);ENSEASG00005007415(PER2);ENSEASG00005009042(-);ENSEASG00005009995(GNB5);ENSEASG00005012390(FOS);ENSEASG00005012942(PRKG1);ENSEASG00005015793(GRIA2);ENSEASG00005017016(RYR3);ENSEASG00005017449(CACNA1G);ENSEASG0000…	K04587+K05197+K05858+K05858+K04962+K04958+K04850+K02633+K04515+K04539+K04379+K07376+K05198+K04963+K04854+K07843+K04855+K08042+K11265+K21945+K08048
Metabolism	Glycan biosynthesis and metabolism	Glycosphingolipid biosynthesis - globo and isoglobo series	5	14	0.031614	0.179146	ko00603	ENSEASG00005001524(A4GALT);ENSEASG00005005365(-);ENSEASG00005011779(A3GALT2);ENSEASG00005013964(ST8SIA1);ENSEASG00005018670(B3GALNT1)	K01988+K12373+K20736+K03371+K00719
Human Diseases	Drug resistance	Endocrine resistance	21	103	0.0343138	0.187309	ko01522	ENSEASG00005000906(DLL1);ENSEASG00005001715(JAG1);ENSEASG00005002229(BCL2);ENSEASG00005003090(AKT3);ENSEASG00005003135(NOTCH3);ENSEASG00005003757(PIK3CB);ENSEASG00005004376(-);ENSEASG00005004497(JAG2);ENSEASG00005004748(E2F2);ENSEASG00005007754(CCND1);ENSEASG00005012390(FOS);ENSEASG00005015007(JUN);ENSEASG00005016804(SHC4);ENSEASG00005018445(NOTCH1);ENSEASG00005018584(ADCY2);ENSEASG00005021294(-)…	K06051+K06052+K02161+K04456+K20995+K00922+K02649+K21635+K09389+K04503+K04379+K04448+K17449+K02599+K08042+K04441+K06625+K08048+K05664+K02159+K04503
Environmental Information Processing	Signal transduction	Apelin signaling pathway	28	146	0.0345171	0.187309	ko04371	ENSEASG00005000307(KLF2);ENSEASG00005001637(PLCB1);ENSEASG00005001649(PLCB4);ENSEASG00005001715(JAG1);ENSEASG00005001984(PRKAG2);ENSEASG00005003090(AKT3);ENSEASG00005003135(NOTCH3);ENSEASG00005004008(RYR2);ENSEASG00005004194(SPHK1);ENSEASG00005004852(ITPR1);ENSEASG00005005968(PDE3B);ENSEASG00005006261(LIPE);ENSEASG00005006578(MEF2B);ENSEASG00005007754(CCND1);ENSEASG00005009995(GNB5);ENSEASG000050…	K17845+K05858+K05858+K06052+K07200+K04456+K20995+K04962+K04718+K04958+K13296+K07188+K09261+K04503+K04539+K12313+K06250+K08768+K05849+K04963+K00907+K08042+K11265+K09203+K21290+K04166+K08048+K04503
Metabolism	Energy metabolism	Nitrogen metabolism	6	19	0.0347072	0.187309	ko00910	ENSEASG00005006615(GLUL);ENSEASG00005010101(-);ENSEASG00005016262(CA8);ENSEASG00005018697(CA13);ENSEASG00005019486(-);MSTRG.3196(GLUD1)	K01915+K00261+K01672+K01672+K00261+K00261
Metabolism	Global and overview maps	Fatty acid metabolism	14	62	0.0352601	0.187319	ko01212	ENSEASG00005004647(ACADS);ENSEASG00005004683(ELOVL6);ENSEASG00005005395(ACAA2);ENSEASG00005005892(-);ENSEASG00005006456(HACD3);ENSEASG00005010173(MECR);ENSEASG00005010383(ELOVL3);ENSEASG00005011295(ACSL3);ENSEASG00005015616(ACSBG1);ENSEASG00005016271(SCD5);ENSEASG00005018398(ACSL1);ENSEASG00005019728(ELOVL5);ENSEASG00005020564(CPT1B);MSTRG.18109(ACADL)	K00248+K10203+K07508+K00665+K10703+K07512+K10248+K01897+K15013+K00507+K01897+K10244+K19523+K00255
Human Diseases	Cancers	Choline metabolism in cancer	22	110	0.0374463	0.192213	ko05231	ENSEASG00005002763(PDGFRB);ENSEASG00005003090(AKT3);ENSEASG00005003470(PLA2G4A);ENSEASG00005003757(PIK3CB);ENSEASG00005004376(-);ENSEASG00005006007(CHKA);ENSEASG00005006690(WASF1);ENSEASG00005009622(PIP5K1B);ENSEASG00005011032(PDGFD);ENSEASG00005011706(DGKI);ENSEASG00005012390(FOS);ENSEASG00005014934(-);ENSEASG00005015007(JUN);ENSEASG00005015186(-);ENSEASG00005015701(SLC44A3);ENSEASG00005015799(P…	K05089+K04456+K16342+K00922+K02649+K14156+K05753+K00889+K05450+K00901+K04379+K01080+K04448+K16342+K15282+K05450+K00901+K08202+K07205+K04363+K00901+K06083
Metabolism	Xenobiotics biodegradation and metabolism	Drug metabolism - other enzymes	17	80	0.0375391	0.192213	ko00983	ENSEASG00005001202(DPYS);ENSEASG00005004254(-);ENSEASG00005004851(TK1);ENSEASG00005004892(RRM2);ENSEASG00005005310(-);ENSEASG00005005317(GSTM3);ENSEASG00005005960(-);ENSEASG00005007860(-);ENSEASG00005009532(TPMT);ENSEASG00005010445(IMPDH2);ENSEASG00005010477(MGST3);ENSEASG00005014605(MGST1);ENSEASG00005015723(DPYD);ENSEASG00005018007(UPP1);ENSEASG00005019152(-);ENSEASG00005019912(UGT1A6);MSTRG.56…	K01464+K00799+K00857+K10808+K00799+K00799+K23790+K00799+K00569+K00088+K00799+K00799+K00207+K00757+K01044+K00699+K00106
Organismal Systems	Endocrine system	Aldosterone synthesis and secretion	20	98	0.0378773	0.192213	ko04925	ENSEASG00005000178(CREB5);ENSEASG00005001637(PLCB1);ENSEASG00005001649(PLCB4);ENSEASG00005002656(CAMK1G);ENSEASG00005003651(ATP1B3);ENSEASG00005004852(ITPR1);ENSEASG00005005727(CACNA1C);ENSEASG00005005990(LDLR);ENSEASG00005006261(LIPE);ENSEASG00005008782(NR4A1);ENSEASG00005009042(-);ENSEASG00005012078(AGT);ENSEASG00005014293(ATP2B2);ENSEASG00005017449(CACNA1G);ENSEASG00005018512(CACNA1H);ENSEASG0…	K09047+K05858+K05858+K08794+K01540+K04958+K04850+K12473+K07188+K04465+K04515+K09821+K05850+K04854+K04855+K08042+K08794+K01540+K04166+K08048
Environmental Information Processing	Signal transduction	Hippo signaling pathway -fly	14	63	0.0398927	0.199464	ko04391	ENSEASG00005000161(TP63);ENSEASG00005002107(TSHZ1);ENSEASG00005003085(DCHS1);ENSEASG00005003365(CCNE2);ENSEASG00005006918(RASSF4);ENSEASG00005007402(-);ENSEASG00005011699(AJUBA);ENSEASG00005015836(DCHS2);ENSEASG00005019366(MPDZ);ENSEASG00005020634(PPP2R2B);ENSEASG00005020958(CCNE1);ENSEASG00005020984(TSHZ3);ENSEASG00005023286(TSHZ2);MSTRG.12210(--)	K10149+K09236+K16507+K06626+K09851+K03456+K16682+K16507+K06095+K04354+K06626+K09236+K09236+K09236
Human Diseases	Neurodegenerative diseases	Prion diseases	9	36	0.0467474	0.23035	ko05020	ENSEASG00005006584(LAMC1);ENSEASG00005006756(NCAM1);ENSEASG00005007033(FYN);ENSEASG00005007764(SOD1);ENSEASG00005013943(C9);ENSEASG00005018445(NOTCH1);ENSEASG00005020810(EGR1);ENSEASG00005021960(C5);MSTRG.1426(FTL)	K05635+K06491+K05703+K04565+K04000+K02599+K09203+K03994+K02159
Human Diseases	Cancers	Colorectal cancer	20	101	0.050015	0.240604	ko05210	ENSEASG00005002229(BCL2);ENSEASG00005003090(AKT3);ENSEASG00005003757(PIK3CB);ENSEASG00005004376(-);ENSEASG00005004575(LEF1);ENSEASG00005007754(CCND1);ENSEASG00005012390(FOS);ENSEASG00005013974(GADD45G);ENSEASG00005014846(TCF7L2);ENSEASG00005015007(JUN);ENSEASG00005015937(CASP9);ENSEASG00005015992(AXIN2);ENSEASG00005016540(AREG);ENSEASG00005016546(EREG);ENSEASG00005018416(CASP3);ENSEASG00005019995…	K02161+K04456+K00922+K02649+K04492+K04503+K04379+K04402+K04491+K04448+K04399+K04385+K09782+K09784+K02187+K13377+K06625+K04402+K02159+K04503
Organismal Systems	Endocrine system	Insulin secretion	18	89	0.0509193	0.240604	ko04911	ENSEASG00005000178(CREB5);ENSEASG00005000592(ADCYAP1R1);ENSEASG00005001637(PLCB1);ENSEASG00005001649(PLCB4);ENSEASG00005003651(ATP1B3);ENSEASG00005004008(RYR2);ENSEASG00005005727(CACNA1C);ENSEASG00005005977(KCNN1);ENSEASG00005009042(-);ENSEASG00005013450(KCNMB1);ENSEASG00005016720(KCNU1);ENSEASG00005016891(-);ENSEASG00005018584(ADCY2);ENSEASG00005019306(ATP1B2);ENSEASG00005019497(-);ENSEASG000050…	K09047+K04587+K05858+K05858+K01540+K04962+K04850+K04942+K04515+K04937+K05274+K04938+K08042+K01540+K13504+K08048+K04936+K13504
Human Diseases	Cancers	Acute myeloid leukemia	15	71	0.0509514	0.240604	ko05221	ENSEASG00005003090(AKT3);ENSEASG00005003757(PIK3CB);ENSEASG00005004376(-);ENSEASG00005004575(LEF1);ENSEASG00005005165(PML);ENSEASG00005007415(PER2);ENSEASG00005007754(CCND1);ENSEASG00005014846(TCF7L2);ENSEASG00005016311(RUNX1T1);ENSEASG00005016688(EIF4EBP1);ENSEASG00005017501(CD14);ENSEASG00005018324(CCNA2);ENSEASG00005019316(DUSP6);ENSEASG00005019490(KIT);MSTRG.21004(CCND1)	K04456+K00922+K02649+K04492+K10054+K02633+K04503+K04491+K10053+K07205+K04391+K06627+K21946+K05091+K04503
Metabolism	Carbohydrate metabolism	Butanoate metabolism	7	26	0.0529081	0.245476	ko00650	ENSEASG00005000182(HMGCLL1);ENSEASG00005002924(-);ENSEASG00005004647(ACADS);ENSEASG00005011583(ABAT);ENSEASG00005013061(ACSM5);ENSEASG00005014177(-);MSTRG.11092(ACSM1)	K01640+K23756+K00248+K13524+K01896+K23756+K01896
Metabolism	Lipid metabolism	Glycerophospholipid metabolism	20	102	0.0546165	0.245476	ko00564	ENSEASG00005003470(PLA2G4A);ENSEASG00005004431(LYPLA2);ENSEASG00005004593(ETNPPL);ENSEASG00005006007(CHKA);ENSEASG00005008245(LPIN1);ENSEASG00005009061(PLB1);ENSEASG00005011706(DGKI);ENSEASG00005012493(PLA1A);ENSEASG00005013203(CDS1);ENSEASG00005014365(LCAT);ENSEASG00005014887(GPAM);ENSEASG00005014934(-);ENSEASG00005015186(-);ENSEASG00005016213(DGKE);ENSEASG00005018306(LPCAT2);ENSEASG00005018779(…	K16342+K06130+K14286+K14156+K15728+K14621+K00901+K13618+K00981+K00650+K00629+K01080+K16342+K00901+K13510+K16343+K16817+K13516+K00901+K00111
Metabolism	Lipid metabolism	Fatty acid biosynthesis	6	21	0.054871	0.245476	ko00061	ENSEASG00005005892(-);ENSEASG00005010173(MECR);ENSEASG00005011295(ACSL3);ENSEASG00005015616(ACSBG1);ENSEASG00005018398(ACSL1);ENSEASG00005019781(-)	K00665+K07512+K01897+K15013+K01897+K01071
Metabolism	Glycan biosynthesis and metabolism	Glycosaminoglycan biosynthesis - chondroitin sulfate / dermatan sulfate	6	21	0.054871	0.245476	ko00532	ENSEASG00005008949(UST);ENSEASG00005011152(XYLT1);ENSEASG00005016530(CHST3);ENSEASG00005018617(XYLT2);ENSEASG00005021173(CHST12);ENSEASG00005022338(CHST7)	K03193+K00771+K01020+K00771+K04742+K04743
Environmental Information Processing	Signal transduction	TNF signaling pathway	22	115	0.0574195	0.253541	ko04668	ENSEASG00005000178(CREB5);ENSEASG00005000489(VEGFD);ENSEASG00005001715(JAG1);ENSEASG00005003090(AKT3);ENSEASG00005003757(PIK3CB);ENSEASG00005004376(-);ENSEASG00005004874(SOCS3);ENSEASG00005005326(CSF1);ENSEASG00005005459(PTGS2);ENSEASG00005007819(IL15);ENSEASG00005008297(-);ENSEASG00005010239(LIF);ENSEASG00005011871(EDN1);ENSEASG00005012390(FOS);ENSEASG00005014835(CASP7);ENSEASG00005015007(JUN);E…	K09047+K05449+K06052+K04456+K00922+K02649+K04696+K05453+K11987+K05433+K14625+K05419+K16366+K04379+K04397+K04448+K12671+K02187+K04433+K19901+K04441+K05449
Human Diseases	Neurodegenerative diseases	Amyotrophic lateral sclerosis (ALS)	13	61	0.062369	0.269447	ko05014	ENSEASG00005001130(GRIA1);ENSEASG00005002229(BCL2);ENSEASG00005002670(GPX3);ENSEASG00005007764(SOD1);ENSEASG00005008663(GPX2);ENSEASG00005012133(-);ENSEASG00005015035(NEFL);ENSEASG00005015793(GRIA2);ENSEASG00005015937(CASP9);ENSEASG00005018416(CASP3);ENSEASG00005018727(MAP2K6);ENSEASG00005021294(-);MSTRG.1426(FTL)	K05197+K02161+K00432+K04565+K00432+K00432+K04572+K05198+K04399+K02187+K04433+K04441+K02159
Metabolism	Xenobiotics biodegradation and metabolism	Metabolism of xenobiotics by cytochrome P450	15	73	0.0627348	0.269447	ko00980	ENSEASG00005004254(-);ENSEASG00005004897(-);ENSEASG00005005310(-);ENSEASG00005005317(GSTM3);ENSEASG00005005662(CYP1B1);ENSEASG00005005960(-);ENSEASG00005006117(CBR3);ENSEASG00005006120(-);ENSEASG00005007860(-);ENSEASG00005010477(MGST3);ENSEASG00005014605(MGST1);ENSEASG00005017587(ALDH3A1);ENSEASG00005018128(ADH4);ENSEASG00005019912(UGT1A6);ENSEASG00005023044(HSD11B1L)	K00799+K17685+K00799+K00799+K07410+K23790+K00084+K00079+K00799+K00799+K00799+K00129+K13980+K00699+K15680
Metabolism	Lipid metabolism	Fatty acid elongation	7	27	0.0633993	0.269447	ko00062	ENSEASG00005004683(ELOVL6);ENSEASG00005005192(THEM4);ENSEASG00005005395(ACAA2);ENSEASG00005006456(HACD3);ENSEASG00005010173(MECR);ENSEASG00005010383(ELOVL3);ENSEASG00005019728(ELOVL5)	K10203+K16339+K07508+K10703+K07512+K10248+K10244
Organismal Systems	Digestive system	Carbohydrate digestion and absorption	10	44	0.0662046	0.274782	ko04973	ENSEASG00005001637(PLCB1);ENSEASG00005001649(PLCB4);ENSEASG00005003090(AKT3);ENSEASG00005003651(ATP1B3);ENSEASG00005003757(PIK3CB);ENSEASG00005004376(-);ENSEASG00005011466(SLC5A1);ENSEASG00005014984(TAS1R3);ENSEASG00005019306(ATP1B2);ENSEASG00005021190(SLC2A5)	K05858+K05858+K04456+K01540+K00922+K02649+K14158+K04626+K01540+K08143
Organismal Systems	Nervous system	Glutamatergic synapse	22	117	0.0672007	0.274782	ko04724	ENSEASG00005000262(TRPC1);ENSEASG00005001130(GRIA1);ENSEASG00005001637(PLCB1);ENSEASG00005001649(PLCB4);ENSEASG00005003470(PLA2G4A);ENSEASG00005003653(DLGAP1);ENSEASG00005004852(ITPR1);ENSEASG00005005727(CACNA1C);ENSEASG00005006176(GRIK5);ENSEASG00005006615(GLUL);ENSEASG00005006974(HOMER2);ENSEASG00005007817(GRIK1);ENSEASG00005008497(GRM8);ENSEASG00005009995(GNB5);ENSEASG00005010637(SLC1A1);ENSEA…	K04964+K05197+K05858+K05858+K16342+K15008+K04958+K04850+K05205+K01915+K15010+K05201+K04610+K04539+K05612+K15009+K05203+K04609+K16342+K05198+K08042+K08048
Organismal Systems	Immune system	Platelet activation	25	136	0.0672126	0.274782	ko04611	ENSEASG00005001637(PLCB1);ENSEASG00005001649(PLCB4);ENSEASG00005003090(AKT3);ENSEASG00005003470(PLA2G4A);ENSEASG00005003757(PIK3CB);ENSEASG00005004013(PTGIR);ENSEASG00005004376(-);ENSEASG00005004852(ITPR1);ENSEASG00005005435(TLN2);ENSEASG00005007033(FYN);ENSEASG00005010592(-);ENSEASG00005012942(PRKG1);ENSEASG00005015186(-);ENSEASG00005015826(-);ENSEASG00005015828(-);ENSEASG00005015830(FGB);ENSEAS…	K05858+K05858+K04456+K16342+K00922+K04263+K02649+K04958+K06271+K05703+K06493+K07376+K16342+K03903+K03903+K03904+K00907+K08042+K06236+K00509+K19720+K04441+K21290+K08048+K06271
Human Diseases	Drug resistance	EGFR tyrosine kinase inhibitor resistance	17	86	0.0678872	0.274782	ko01521	ENSEASG00005002229(BCL2);ENSEASG00005002763(PDGFRB);ENSEASG00005003090(AKT3);ENSEASG00005003757(PIK3CB);ENSEASG00005004376(-);ENSEASG00005006349(AXL);ENSEASG00005011032(PDGFD);ENSEASG00005014428(FGFR2);ENSEASG00005015799(PDGFC);ENSEASG00005016688(EIF4EBP1);ENSEASG00005016767(NRG1);ENSEASG00005016804(SHC4);ENSEASG00005018189(FGF2);ENSEASG00005019499(PDGFRA);ENSEASG00005020907(NRG2);ENSEASG00005021…	K02161+K05089+K04456+K00922+K02649+K05115+K05450+K05093+K05450+K07205+K05455+K17449+K18497+K04363+K05456+K05464+K02159
[truncated: 256 more rows]
