# Supplementary material for: An Integrated Analysis of Lactation-Related miRNA and mRNA Expression Profiles in Donkey Mammary Glands
Source: Genes (Basel). 2022 Sep 12;13(9):1637. doi: 10.3390/genes13091637 (PMC9498803; doi:10.3390/genes13091637)
Supplement: Supplementary file 1 [file genes-13-01637-s001.zip › Supplementary material/Supplementary material/Table S4..xlsx]

## Sheet: Sheet1
Supplementary 4. DE miRNAs and their target DE mRNAs were identified between L and N group
miRNA	target	target_start	target_end	energy(kcal/mol)	target_region(3'->5')	mirna-target_pairing(5'->3')	miRNA_sequence(5'->3')	Symbol	Description	KEGG_A_class	KEGG_B_class	Pathway	K_ID	GO Component	GO Function	GO Process
miR-26-x	ENSEAST00005001476	109	129	-17.34	aAGTTCATTAA-TCAGGTCagt	x|||||||||xx||xx:||xxx	tTCAAGTAATCCAGGATAGgct	SULF1	sulfatase 1 [Source:HGNC Symbol;Acc:HGNC:20391]	-	-	-	-	GO:0005615//extracellular space;GO:0005783//endoplasmic reticulum;GO:0005794//Golgi apparatus;GO:0005886//plasma membrane;GO:0009986//cell surface;GO:0045121//membrane raft	GO:0003824//catalytic activity;GO:0004065//arylsulfatase activity;GO:0005509//calcium ion binding;GO:0008449//N-acetylglucosamine-6-sulfatase activity;GO:0008484//sulfuric ester hydrolase activity	GO:0001822//kidney development;GO:0001937//negative regulation of endothelial cell proliferation;GO:0002063//chondrocyte development;GO:0003094//glomerular filtration;GO:0010575//positive regulation of vascular endothelial growth factor production;GO:0014846//esophagus smooth muscle contraction;GO:0016525//negative regulation of angiogenesis;GO:0030177//positive regulation of Wnt signaling pathwa…
miR-26-x	ENSEAST00005001874	366	389	-15.93	gAGTTCATGATTTATAAAGTCCgg	x|||||||x|xx|x:x|xx|||xx	tTCAAGTAATCCAGGAT--AGGct	GPCPD1	glycerophosphocholine phosphodiesterase 1 [Source:HGNC Symbol;Acc:HGNC:26957]	Human Diseases;Metabolism	Cancers;Lipid metabolism	ko05231//Choline metabolism in cancer;ko00564//Glycerophospholipid metabolism	K18695;K18695	GO:0005737//cytoplasm	GO:0008081//phosphoric diester hydrolase activity;GO:0030246//carbohydrate binding;GO:0047389//glycerophosphocholine phosphodiesterase activity;GO:2001070//starch binding	GO:0006629//lipid metabolic process;GO:0007519//skeletal muscle tissue development;GO:0046475//glycerophospholipid catabolic process
miR-26-x	ENSEAST00005002121	280	304	-16.08	gAGTTCATTCTAGGGTTGTTTTaag	x||||||||xxx:|||:x|x|:xxx	tTCAAGTAA---TCCAGGATAGgct	VPS45	vacuolar protein sorting 45 homolog [Source:HGNC Symbol;Acc:HGNC:14579]	Cellular Processes	Transport and catabolism	ko04144//Endocytosis	K12479	GO:0000139//Golgi membrane;GO:0010008//endosome membrane	-	GO:0006904//vesicle docking involved in exocytosis;GO:0016192//vesicle-mediated transport
miR-26-x	ENSEAST00005002321	621	643	-21.93	aAGTTCATGGAAGGTT-TACCgag	x|||||||xxx||||:x||x|xxx	tTCAAGTAA--TCCAGGATAGgct	-	-	-	-	-	-	-	-	-
miR-26-x	ENSEAST00005002345	46	69	-15.4	aAGTTCATCCGTTAAAATATCTag	x|||||||xx|x|xxxx||||:xx	tTCAAGTAATCCAGG--ATAGGct	SZT2	SZT2 subunit of KICSTOR complex [Source:HGNC Symbol;Acc:HGNC:29040]	-	-	-	-	GO:0005777//peroxisome	-	-
miR-26-x	ENSEAST00005002554	275	300	-10.47	gAGTTCATACTTTAATTGTTATTata	x|||||||xxxx||xx|x:|||:xxx	tTCAAGTA----ATCCAGGATAGgct	-	-	-	-	-	-	-	-	-
miR-26-x	ENSEAST00005002726	555	574	-17.12	aAGTTCATTAC--CCTCTCTaa	x|||||||||xxx|||x||:xx	tTCAAGTAATCCAGGATAGGct	STAC2	SH3 and cysteine rich domain 2 [Source:HGNC Symbol;Acc:HGNC:23990]	-	-	-	-	GO:0031234//extrinsic component of cytoplasmic side of plasma membrane	GO:0005515//protein binding	GO:0035556//intracellular signal transduction;GO:1901387//positive regulation of voltage-gated calcium channel activity;GO:1903078//positive regulation of protein localization to plasma membrane
miR-26-x	ENSEAST00005003317	1410	1432	-23.49	aAGTTCATTGGTTCCGTATTTgt	x||||||||:|x|||x|||::xx	tTCAAGTAATCCAGG-ATAGGct	-	-	-	-	-	-	-	-	-
miR-26-x	ENSEAST00005003602	1622	1647	-19.87	aAGTTCATGAAGGAGTCACTACCTtc	x|||||||x|x||xx||x|||x|:xx	tTCAAGTAAT-CC--AG-GATAGGct	SCN3B	sodium voltage-gated channel beta subunit 3 [Source:HGNC Symbol;Acc:HGNC:20665]	-	-	-	-	GO:0001518//voltage-gated sodium channel complex;GO:0005886//plasma membrane;GO:0030018//Z disc	GO:0017080//sodium channel regulator activity;GO:0044325//ion channel binding;GO:0086006//voltage-gated sodium channel activity involved in cardiac muscle cell action potential	GO:0006814//sodium ion transport;GO:0010460//positive regulation of heart rate;GO:0010765//positive regulation of sodium ion transport;GO:0035725//sodium ion transmembrane transport;GO:0051899//membrane depolarization;GO:0060048//cardiac muscle contraction;GO:0060371//regulation of atrial cardiac muscle cell membrane depolarization;GO:0060373//regulation of ventricular cardiac muscle cell membran…
miR-26-x	ENSEAST00005003608	104	121	-13.15	tAGTTCATT----CTTCTCCcg	x||||||||xxxx|:|x|||xx	tTCAAGTAATCCAGGATAGGct	PLP1	proteolipid protein 1 [Source:HGNC Symbol;Acc:HGNC:9086]	-	-	-	-	GO:0005886//plasma membrane;GO:0016021//integral component of membrane;GO:0043209//myelin sheath	-	GO:0006954//inflammatory response;GO:0008366//axon ensheathment;GO:0010628//positive regulation of gene expression;GO:0014002//astrocyte development;GO:0022010//central nervous system myelination;GO:0042552//myelination;GO:0042759//long-chain fatty acid biosynthetic process;GO:0061564//axon development
miR-26-x	ENSEAST00005005764	145	165	-17.5	gAGTTCATC-GGTCTggagact	x|||||||xx||||:xxxxxxx	tTCAAGTAATCCAGGataggct	DCTN3	dynactin subunit 3 [Source:HGNC Symbol;Acc:HGNC:2713]	Human Diseases	Neurodegenerative diseases	ko05016//Huntington disease	K10425	GO:0005730//nucleolus;GO:0005813//centrosome;GO:0005829//cytosol;GO:0005869//dynactin complex;GO:0005875//microtubule associated complex;GO:0048471//perinuclear region of cytoplasm	-	GO:0007017//microtubule-based process;GO:0061640//cytoskeleton-dependent cytokinesis
miR-26-x	ENSEAST00005005791	637	656	-12.37	tAGTTCAT--GTTTTTGCCatt	x|||||||xx|x|::|:x|xxx	tTCAAGTAATCCAGGATAGgct	C2CD2L	C2CD2 like [Source:HGNC Symbol;Acc:HGNC:29000]	-	-	-	-	GO:0016021//integral component of membrane;GO:0032541//cortical endoplasmic reticulum;GO:0098592//cytoplasmic side of apical plasma membrane	GO:0008526//phosphatidylinositol transporter activity;GO:0035091//phosphatidylinositol binding;GO:0043559//insulin binding	GO:0035774//positive regulation of insulin secretion involved in cellular response to glucose stimulus
miR-26-x	ENSEAST00005006233	543	563	-13.66	aAGTTCATTGAAACTT-TCaga	x||||||||:xxx|:|x||xxx	tTCAAGTAATCCAGGATAGgct	-	-	-	-	-	-	-	-	-
miR-26-x	ENSEAST00005006729	41	63	-15.32	gAGTTCATCCG-TCATTGATCgtt	x|||||||xx|x||x|xx|||xxx	tTCAAGTAATCCAGGA--TAGgct	DNM1L	dynamin 1 like [Source:HGNC Symbol;Acc:HGNC:2973]	Organismal Systems;Cellular Processes;Environmental Information Processing;Cellular Processes	Immune system;Cell growth and death;Signal transduction;Cell growth and death	ko04621//NOD-like receptor signaling pathway;ko04217//Necroptosis;ko04668//TNF signaling pathway;ko04214//Apoptosis - fly	K17065;K17065;K17065;K17065	GO:0005737//cytoplasm;GO:0005739//mitochondrion;GO:0005741//mitochondrial outer membrane;GO:0005777//peroxisome;GO:0005783//endoplasmic reticulum;GO:0005794//Golgi apparatus;GO:0005829//cytosol;GO:0005874//microtubule;GO:0005903//brush border;GO:0032991//protein-containing complex;GO:0043231//intracellular membrane-bounded organelle;GO:0048471//perinuclear region of cytoplasm;GO:0099073//mitochon…	GO:0003924//GTPase activity;GO:0005525//GTP binding;GO:0017137//Rab GTPase binding;GO:0030742//GTP-dependent protein binding;GO:0031625//ubiquitin protein ligase binding;GO:0042802//identical protein binding;GO:0042803//protein homodimerization activity	GO:0000266//mitochondrial fission;GO:0001836//release of cytochrome c from mitochondria;GO:0003374//dynamin family protein polymerization involved in mitochondrial fission;GO:0006816//calcium ion transport;GO:0007005//mitochondrion organization;GO:0010468//regulation of gene expression;GO:0010821//regulation of mitochondrion organization;GO:0016559//peroxisome fission;GO:0043065//positive regulat…
miR-26-x	ENSEAST00005006893	496	517	-11.96	aAGTTCATCGTGTTaaagaaca	x|||||||x:x||:xxxxxxxx	tTCAAGTAATCCAGgataggct	ZNF598	zinc finger protein 598 [Source:HGNC Symbol;Acc:HGNC:28079]	-	-	-	-	-	GO:0003676//nucleic acid binding	-
miR-26-x	ENSEAST00005007470	75	96	-13.19	aAGTTCATTTTTTCTTTTTaaa	x||||||||xxx||:|x|:xxx	tTCAAGTAATCCAGGATAGgct	COX7A2L	cytochrome c oxidase subunit 7A2 like [Source:HGNC Symbol;Acc:HGNC:2289]	Metabolism;Human Diseases;Human Diseases;Organismal Systems;Human Diseases;Organismal Systems;Human Diseases;Metabolism	Global and overview maps;Neurodegenerative diseases;Neurodegenerative diseases;Environmental adaptation;Endocrine and metabolic diseases;Circulatory system;Neurodegenerative diseases;Energy metabolism	ko01100//Metabolic pathways;ko05010//Alzheimer disease;ko05016//Huntington disease;ko04714//Thermogenesis;ko04932//Non-alcoholic fatty liver disease (NAFLD);ko04260//Cardiac muscle contraction;ko05012//Parkinson disease;ko00190//Oxidative phosphorylation	K02270;K02270;K02270;K02270;K02270;K02270;K02270;K02270	GO:0005730//nucleolus;GO:0005739//mitochondrion;GO:0005746//mitochondrial respiratory chain	GO:0004129//cytochrome-c oxidase activity;GO:0009055//electron transfer activity	-
miR-26-x	ENSEAST00005007472	75	96	-13.19	aAGTTCATTTTTTCTTTTTaaa	x||||||||xxx||:|x|:xxx	tTCAAGTAATCCAGGATAGgct	COX7A2L	cytochrome c oxidase subunit 7A2 like [Source:HGNC Symbol;Acc:HGNC:2289]	Metabolism;Human Diseases;Human Diseases;Organismal Systems;Human Diseases;Organismal Systems;Human Diseases;Metabolism	Global and overview maps;Neurodegenerative diseases;Neurodegenerative diseases;Environmental adaptation;Endocrine and metabolic diseases;Circulatory system;Neurodegenerative diseases;Energy metabolism	ko01100//Metabolic pathways;ko05010//Alzheimer disease;ko05016//Huntington disease;ko04714//Thermogenesis;ko04932//Non-alcoholic fatty liver disease (NAFLD);ko04260//Cardiac muscle contraction;ko05012//Parkinson disease;ko00190//Oxidative phosphorylation	K02270;K02270;K02270;K02270;K02270;K02270;K02270;K02270	GO:0005746//mitochondrial respiratory chain	GO:0004129//cytochrome-c oxidase activity;GO:0009055//electron transfer activity	-
miR-26-x	ENSEAST00005008880	1497	1518	-12.05	cAGTTCATGTGTGTG-TGTCaca	x|||||||x|:x||xx|:||xxx	tTCAAGTA-ATCCAGGATAGgct	CSNK1D	casein kinase 1 delta [Source:HGNC Symbol;Acc:HGNC:2452]	Environmental Information Processing;Cellular Processes;Environmental Information Processing;Organismal Systems	Signal transduction;Cellular community - eukaryotes;Signal transduction;Environmental adaptation	ko04390//Hippo signaling pathway;ko04540//Gap junction;ko04340//Hedgehog signaling pathway;ko04710//Circadian rhythm	K08959;K08959;K08959;K08959	GO:0005634//nucleus	GO:0004672//protein kinase activity;GO:0005524//ATP binding	GO:0006468//protein phosphorylation;GO:0030177//positive regulation of Wnt signaling pathway;GO:0032436//positive regulation of proteasomal ubiquitin-dependent protein catabolic process;GO:0032922//circadian regulation of gene expression;GO:0042752//regulation of circadian rhythm;GO:1905515//non-motile cilium assembly;GO:2000052//positive regulation of non-canonical Wnt signaling pathway
miR-26-x	ENSEAST00005009853	435	457	-17.47	tAGTTCATTGGTGTTTGGGCTct	x||||||||:|x||::x:x|:xx	tTCAAGTAATC-CAGGATAGGct	TMEM87B	transmembrane protein 87B [Source:HGNC Symbol;Acc:HGNC:25913]	-	-	-	-	GO:0016021//integral component of membrane	-	GO:0042147//retrograde transport, endosome to Golgi
miR-26-x	ENSEAST00005009857	435	457	-17.47	tAGTTCATTGGTGTTTGGGCTct	x||||||||:|x||::x:x|:xx	tTCAAGTAATC-CAGGATAGGct	TMEM87B	transmembrane protein 87B [Source:HGNC Symbol;Acc:HGNC:25913]	-	-	-	-	GO:0016021//integral component of membrane	-	-
miR-26-x	ENSEAST00005011687	239	263	-19.35	aAGTTCATCGGAACGTCCCATGCgt	x|||||||x:|xxx||||x||x|xx	tTCAAGTAATC---CAGGATAGGct	SLC25A38	solute carrier family 25 member 38 [Source:HGNC Symbol;Acc:HGNC:26054]	-	-	-	-	GO:0005743//mitochondrial inner membrane	GO:0015187//glycine transmembrane transporter activity	GO:0030218//erythrocyte differentiation;GO:1904983//glycine import into mitochondrion
miR-26-x	ENSEAST00005011866	263	284	-16.52	aAGTTCATTTCCCCATTTCCat	x||||||||xxxx|x|x|||xx	tTCAAGTAATCCAGGATAGGct	XPOT	exportin for tRNA [Source:HGNC Symbol;Acc:HGNC:12826]	Genetic Information Processing	Translation	ko03013//RNA transport	K14288	-	GO:0000049//tRNA binding;GO:0008536//Ran GTPase binding	GO:0006409//tRNA export from nucleus;GO:0006886//intracellular protein transport;GO:0071528//tRNA re-export from nucleus
miR-26-x	ENSEAST00005011870	263	284	-16.52	aAGTTCATTTCCCCATTTCCat	x||||||||xxxx|x|x|||xx	tTCAAGTAATCCAGGATAGGct	XPOT	exportin for tRNA [Source:HGNC Symbol;Acc:HGNC:12826]	Genetic Information Processing	Translation	ko03013//RNA transport	K14288	GO:0005643//nuclear pore;GO:0005654//nucleoplasm;GO:0005737//cytoplasm;GO:0005829//cytosol	GO:0000049//tRNA binding;GO:0008536//Ran GTPase binding	GO:0006409//tRNA export from nucleus;GO:0006886//intracellular protein transport;GO:0071528//tRNA re-export from nucleus
miR-26-x	ENSEAST00005011874	263	284	-16.52	aAGTTCATTTCCCCATTTCCat	x||||||||xxxx|x|x|||xx	tTCAAGTAATCCAGGATAGGct	XPOT	exportin for tRNA [Source:HGNC Symbol;Acc:HGNC:12826]	Genetic Information Processing	Translation	ko03013//RNA transport	K14288	-	GO:0000049//tRNA binding;GO:0008536//Ran GTPase binding	GO:0006409//tRNA export from nucleus;GO:0071528//tRNA re-export from nucleus
miR-26-x	ENSEAST00005013449	338	361	-16.5	cAGTTCATTTGTCTGCCTGTagac	x||||||||x|xx|x|||:|xxxx	tTCAAGTAATCC-A-GGATAggct	CAPN14	calpain 14 [Source:HGNC Symbol;Acc:HGNC:16664]	-	-	-	-	-	GO:0004198//calcium-dependent cysteine-type endopeptidase activity	GO:0006508//proteolysis
miR-26-x	ENSEAST00005014457	834	854	-22.89	aAGTTCATTCGGTC-TCTCCta	x||||||||x||||x|x|||xx	tTCAAGTAATCCAGGATAGGct	RAB5C	RAB5C, member RAS oncogene family [Source:HGNC Symbol;Acc:HGNC:9785]	Cellular Processes;Environmental Information Processing;Human Diseases;Human Diseases;Cellular Processes;Human Diseases;Organismal Systems	Transport and catabolism;Signal transduction;Infectious diseases;Infectious diseases;Transport and catabolism;Infectious diseases;Excretory system	ko04144//Endocytosis;ko04014//Ras signaling pathway;ko05132//Salmonella infection;ko05152//Tuberculosis;ko04145//Phagosome;ko05146//Amoebiasis;ko04962//Vasopressin-regulated water reabsorption	K07889;K07889;K07889;K07889;K07889;K07889;K07889	GO:0005768//endosome;GO:0005811//lipid droplet	GO:0003924//GTPase activity;GO:0005525//GTP binding;GO:0019003//GDP binding	GO:0048227//plasma membrane to endosome transport
miR-26-x	ENSEAST00005015560	22	43	-15.92	cAGTTCATACGGTGTCGTTTga	x|||||||xx|||x:x:|::xx	tTCAAGTAATCCAGGATAGGct	-	-	Human Diseases	Infectious diseases	ko05130//Pathogenic Escherichia coli infection	K10357	GO:0016459//myosin complex	GO:0003774//motor activity;GO:0005524//ATP binding;GO:0051015//actin filament binding	-
miR-26-x	ENSEAST00005015823	30	53	-18.94	gAGTTCATAGAGGTTCATGTaaca	x|||||||xx||||:|x|:|xxxx	tTCAAGTAA-TCCAGG-ATAggct	TAF12	TATA-box binding protein associated factor 12 [Source:HGNC Symbol;Acc:HGNC:11545]	Genetic Information Processing	Transcription	ko03022//Basal transcription factors	K03126	GO:0000124//SAGA complex;GO:0005634//nucleus;GO:0005669//transcription factor TFIID complex;GO:0030914//STAGA complex;GO:0033276//transcription factor TFTC complex;GO:0046695//SLIK (SAGA-like) complex	GO:0003677//DNA binding;GO:0003713//transcription coactivator activity;GO:0004402//histone acetyltransferase activity;GO:0008134//transcription factor binding;GO:0016251//RNA polymerase II general transcription initiation factor activity;GO:0046982//protein heterodimerization activity	GO:0006352//DNA-templated transcription, initiation;GO:0006367//transcription initiation from RNA polymerase II promoter;GO:0043966//histone H3 acetylation;GO:0051091//positive regulation of DNA-binding transcription factor activity
miR-26-x	ENSEAST00005015838	194	215	-10.44	cAGTTCATTActaagttgaaaa	x|||||||||xxxxxxxxxxxx	tTCAAGTAATccaggataggct	LSM12	LSM12 homolog [Source:HGNC Symbol;Acc:HGNC:26407]	-	-	-	-	-	-	-
miR-26-x	ENSEAST00005015994	680	700	-19.37	aAGTTCAT-AGGACCAGTCgtt	x|||||||x|||x||x:||xxx	tTCAAGTAATCCAGGATAGgct	RNF215	ring finger protein 215 [Source:HGNC Symbol;Acc:HGNC:33434]	-	-	-	-	-	-	-
miR-26-x	ENSEAST00005016263	247	268	-13.41	aAGTTCATcctgaatctcgcct	x|||||||xxxxxxxxxxxxxx	tTCAAGTAatccaggataggct	PATZ1	POZ/BTB and AT hook containing zinc finger 1 [Source:HGNC Symbol;Acc:HGNC:13071]	-	-	-	-	-	GO:0003676//nucleic acid binding;GO:0005515//protein binding	GO:0006355//regulation of transcription, DNA-templated
miR-26-x	ENSEAST00005016813	5	28	-17.39	gAGTTCATCACGGGTTCCAgtgag	x|||||||x|xx|||:|x|xxxxx	tTCAAGTAAT--CCAGGATaggct	-	-	Genetic Information Processing	Translation	ko03010//Ribosome	K02987	GO:0005840//ribosome	GO:0003723//RNA binding;GO:0003735//structural constituent of ribosome	GO:0006412//translation
miR-26-x	ENSEAST00005017409	304	325	-13.61	gAGTTCATTTTCAACTAACgta	x||||||||xxxxx|||x|xxx	tTCAAGTAATCCAGGATAGgct	SLC2A12	solute carrier family 2 member 12 [Source:HGNC Symbol;Acc:HGNC:18067]	-	-	-	-	GO:0016020//membrane;GO:0016021//integral component of membrane	GO:0022857//transmembrane transporter activity	GO:0055085//transmembrane transport
miR-26-x	ENSEAST00005017552	1173	1194	-16.25	aAGTTCATTGCCTTTTcaatga	x||||||||:xx|::|xxxxxx	tTCAAGTAATCCAGGAtaggct	AP2B1	adaptor related protein complex 2 subunit beta 1 [Source:HGNC Symbol;Acc:HGNC:563]	Cellular Processes;Human Diseases;Organismal Systems;Organismal Systems	Transport and catabolism;Neurodegenerative diseases;Nervous system;Excretory system	ko04144//Endocytosis;ko05016//Huntington disease;ko04721//Synaptic vesicle cycle;ko04961//Endocrine and other factor-regulated calcium reabsorption	K11825;K11825;K11825;K11825	GO:0030117//membrane coat;GO:0030122//AP-2 adaptor complex;GO:0030131//clathrin adaptor complex;GO:0098978//glutamatergic synapse	GO:0005515//protein binding;GO:0030276//clathrin binding	GO:0003279//cardiac septum development;GO:0003281//ventricular septum development;GO:0006886//intracellular protein transport;GO:0007507//heart development;GO:0015031//protein transport;GO:0016192//vesicle-mediated transport;GO:0035904//aorta development;GO:0060976//coronary vasculature development;GO:0072583//clathrin-dependent endocytosis;GO:0098884//postsynaptic neurotransmitter receptor inter…
miR-26-x	ENSEAST00005017554	1173	1194	-16.25	aAGTTCATTGCCTTTTcaatga	x||||||||:xx|::|xxxxxx	tTCAAGTAATCCAGGAtaggct	AP2B1	adaptor related protein complex 2 subunit beta 1 [Source:HGNC Symbol;Acc:HGNC:563]	Cellular Processes;Human Diseases;Organismal Systems;Organismal Systems	Transport and catabolism;Neurodegenerative diseases;Nervous system;Excretory system	ko04144//Endocytosis;ko05016//Huntington disease;ko04721//Synaptic vesicle cycle;ko04961//Endocrine and other factor-regulated calcium reabsorption	K11825;K11825;K11825;K11825	GO:0030117//membrane coat;GO:0030131//clathrin adaptor complex	GO:0005515//protein binding;GO:0030276//clathrin binding	GO:0006886//intracellular protein transport;GO:0015031//protein transport;GO:0016192//vesicle-mediated transport
miR-26-x	ENSEAST00005018276	2739	2760	-13.46	aAGTTCATTTACCCCTCTTact	x||||||||xxxx|||x|:xxx	tTCAAGTAATCCAGGATAGgct	SRPX	sushi repeat containing protein X-linked [Source:HGNC Symbol;Acc:HGNC:11309]	-	-	-	-	-	-	-
miR-26-x	ENSEAST00005018277	2739	2760	-13.46	aAGTTCATTTACCCCTCTTact	x||||||||xxxx|||x|:xxx	tTCAAGTAATCCAGGATAGgct	SRPX	sushi repeat containing protein X-linked [Source:HGNC Symbol;Acc:HGNC:11309]	-	-	-	-	-	-	-
miR-26-x	ENSEAST00005018298	6	27	-12.02	gAGTTCATTcatttacccttac	x||||||||xxxxxxxxxxxxx	tTCAAGTAAtccaggataggct	DAD1	defender against cell death 1 [Source:HGNC Symbol;Acc:HGNC:2664]	Metabolism;Genetic Information Processing;Metabolism;Metabolism	Global and overview maps;Folding, sorting and degradation;Glycan biosynthesis and metabolism;Glycan biosynthesis and metabolism	ko01100//Metabolic pathways;ko04141//Protein processing in endoplasmic reticulum;ko00510//N-Glycan biosynthesis;ko00513//Various types of N-glycan biosynthesis	K12668;K12668;K12668;K12668	GO:0008250//oligosaccharyltransferase complex;GO:0016021//integral component of membrane	GO:0004579//dolichyl-diphosphooligosaccharide-protein glycotransferase activity;GO:0008047//enzyme activator activity	GO:0001824//blastocyst development;GO:0006487//protein N-linked glycosylation;GO:0031647//regulation of protein stability;GO:0043066//negative regulation of apoptotic process
miR-26-x	ENSEAST00005018578	43	64	-14.83	gAGTTCATTtttgtttggcggg	x||||||||xxxxxxxxxxxxx	tTCAAGTAAtccaggataggct	-	-	-	-	-	-	-	-	-
miR-26-x	ENSEAST00005019074	679	700	-15.51	tAGTTCATGTTTTCCTActaga	x|||||||xxxx|||||xxxxx	tTCAAGTAATCCAGGATaggct	SLC22A23	solute carrier family 22 member 23 [Source:HGNC Symbol;Acc:HGNC:21106]	-	-	-	-	GO:0016021//integral component of membrane	GO:0022857//transmembrane transporter activity	GO:0055085//transmembrane transport
miR-26-x	ENSEAST00005019795	182	203	-14.92	gAGTTCATGTGTTagggggaca	x|||||||xx|x|xxxxxxxxx	tTCAAGTAATCCAggataggct	COL23A1	collagen type XXIII alpha 1 chain [Source:HGNC Symbol;Acc:HGNC:22990]	-	-	-	-	-	-	-
miR-26-x	ENSEAST00005019804	182	203	-14.92	gAGTTCATGTGTTagggggaca	x|||||||xx|x|xxxxxxxxx	tTCAAGTAATCCAggataggct	COL23A1	collagen type XXIII alpha 1 chain [Source:HGNC Symbol;Acc:HGNC:22990]	-	-	-	-	-	-	-
miR-26-x	ENSEAST00005019864	362	383	-11.2	aAGTTCATTCTTTAATATggtt	x||||||||xxx|xx|||xxxx	tTCAAGTAATCCAGGATAggct	TMED2	transmembrane p24 trafficking protein 2 [Source:HGNC Symbol;Acc:HGNC:16996]	-	-	-	-	GO:0005783//endoplasmic reticulum;GO:0005793//endoplasmic reticulum-Golgi intermediate compartment;GO:0005794//Golgi apparatus;GO:0043231//intracellular membrane-bounded organelle	-	GO:0001701//in utero embryonic development;GO:0001756//somitogenesis;GO:0001843//neural tube closure;GO:0001892//embryonic placenta development;GO:0001893//maternal placenta development;GO:0001947//heart looping;GO:0006886//intracellular protein transport;GO:0007030//Golgi organization;GO:0010628//positive regulation of gene expression;GO:0032525//somite rostral/caudal axis specification;GO:00342…
miR-26-x	ENSEAST00005020096	58	79	-14.85	cAGTTCATCGGTTACTAgactg	x|||||||x:|x|x|||xxxxx	tTCAAGTAATCCAGGATaggct	EIF2B1	eukaryotic translation initiation factor 2B subunit alpha [Source:HGNC Symbol;Acc:HGNC:3257]	Human Diseases;Genetic Information Processing	Infectious diseases;Translation	ko05168//Herpes simplex infection;ko03013//RNA transport	K03239;K03239	GO:0005737//cytoplasm;GO:0005851//eukaryotic translation initiation factor 2B complex;GO:0005886//plasma membrane;GO:0016020//membrane	GO:0003743//translation initiation factor activity;GO:0005085//guanyl-nucleotide exchange factor activity;GO:0042802//identical protein binding	GO:0006413//translational initiation;GO:0014003//oligodendrocyte development;GO:0044237//cellular metabolic process;GO:0050852//T cell receptor signaling pathway
miR-26-x	ENSEAST00005020841	2053	2074	-14.3	tAGTTCATGACGTCTTcggttt	x|||||||x|x|||:|xxxxxx	tTCAAGTAATCCAGGAtaggct	ADGRD1	adhesion G protein-coupled receptor D1 [Source:HGNC Symbol;Acc:HGNC:19893]	-	-	-	-	GO:0005886//plasma membrane;GO:0016021//integral component of membrane	GO:0004888//transmembrane signaling receptor activity;GO:0004930//G protein-coupled receptor activity	GO:0007166//cell surface receptor signaling pathway;GO:0007186//G protein-coupled receptor signaling pathway;GO:0007189//adenylate cyclase-activating G protein-coupled receptor signaling pathway
miR-26-x	ENSEAST00005020844	3435	3456	-14.3	tAGTTCATGACGTCTTcggttt	x|||||||x|x|||:|xxxxxx	tTCAAGTAATCCAGGAtaggct	ADGRD1	adhesion G protein-coupled receptor D1 [Source:HGNC Symbol;Acc:HGNC:19893]	-	-	-	-	GO:0016021//integral component of membrane	GO:0004888//transmembrane signaling receptor activity;GO:0004930//G protein-coupled receptor activity	GO:0007166//cell surface receptor signaling pathway;GO:0007186//G protein-coupled receptor signaling pathway
miR-26-x	ENSEAST00005021163	342	363	-10.6	tAGTTCATAACGTgtaccagga	x|||||||x|x||xxxxxxxxx	tTCAAGTAATCCAggataggct	AARS1	alanyl-tRNA synthetase 1 [Source:HGNC Symbol;Acc:HGNC:20]	Genetic Information Processing	Translation	ko00970//Aminoacyl-tRNA biosynthesis	K01872	GO:0005737//cytoplasm;GO:0005829//cytosol	GO:0000166//nucleotide binding;GO:0002161//aminoacyl-tRNA editing activity;GO:0002196//Ser-tRNA(Ala) hydrolase activity;GO:0003676//nucleic acid binding;GO:0004812//aminoacyl-tRNA ligase activity;GO:0004813//alanine-tRNA ligase activity;GO:0005524//ATP binding;GO:0045182//translation regulator activity	GO:0006400//tRNA modification;GO:0006419//alanyl-tRNA aminoacylation;GO:0021680//cerebellar Purkinje cell layer development;GO:0043039//tRNA aminoacylation;GO:0043524//negative regulation of neuron apoptotic process;GO:0050885//neuromuscular process controlling balance;GO:0050905//neuromuscular process;GO:0140018//regulation of cytoplasmic translational fidelity
miR-26-x	ENSEAST00005021176	95	115	-15.47	tAGTTCAT-GTGTCaaactgag	x|||||||x:x|||xxxxxxxx	tTCAAGTAATCCAGgataggct	-	-	-	-	-	-	-	GO:0003824//catalytic activity	-
miR-26-x	ENSEAST00005021460	175	196	-17.73	tAGTTCATAGTCTTCACTCCgg	x|||||||x:xx|:|xx|||xx	tTCAAGTAATCCAGGATAGGct	GPR180	G protein-coupled receptor 180 [Source:HGNC Symbol;Acc:HGNC:28899]	-	-	-	-	-	-	GO:0007186//G protein-coupled receptor signaling pathway;GO:0019236//response to pheromone
miR-26-x	ENSEAST00005021539	48	69	-17.68	aAGTTCATAAGGTTTacattgg	x|||||||x||||::xxxxxxx	tTCAAGTAATCCAGGataggct	ASPN	asporin [Source:HGNC Symbol;Acc:HGNC:14872]	-	-	-	-	GO:0031012//extracellular matrix	GO:0005509//calcium ion binding;GO:0005515//protein binding;GO:0005518//collagen binding	GO:0030282//bone mineralization;GO:0030512//negative regulation of transforming growth factor beta receptor signaling pathway;GO:0070171//negative regulation of tooth mineralization
miR-26-x	ENSEAST00005021720	279	299	-15.43	aAGTTCATATGCATC-ATCCgt	x|||||||xx|xx:|x||||xx	tTCAAGTAATCCAGGATAGGct	FANCG	FA complementation group G [Source:HGNC Symbol;Acc:HGNC:3588]	Genetic Information Processing	Replication and repair	ko03460//Fanconi anemia pathway	K10894	GO:0005730//nucleolus;GO:0005739//mitochondrion;GO:0005829//cytosol;GO:0005886//plasma membrane;GO:0043240//Fanconi anaemia nuclear complex	GO:0005515//protein binding	GO:0001541//ovarian follicle development;GO:0006974//cellular response to DNA damage stimulus;GO:0007005//mitochondrion organization;GO:0007286//spermatid development;GO:0009314//response to radiation;GO:0036297//interstrand cross-link repair
miR-26-x	ENSEAST00005022018	64	86	-14.06	aAGTTCATAAGTGACTTATgatg	x|||||||x||x|x|:|||xxxx	tTCAAGTAATC-CAGGATAggct	CKS2	CDC28 protein kinase regulatory subunit 2 [Source:HGNC Symbol;Acc:HGNC:2000]	Human Diseases;Human Diseases	Cancers;Cancers	ko05200//Pathways in cancer;ko05222//Small cell lung cancer	K02219;K02219	-	GO:0003682//chromatin binding;GO:0016538//cyclin-dependent protein serine/threonine kinase regulator activity	GO:0006357//regulation of transcription by RNA polymerase II;GO:0007127//meiosis I;GO:0008283//cell proliferation;GO:0044772//mitotic cell cycle phase transition
miR-26-x	ENSEAST00005022250	841	865	-16.11	gAGTTCATCGGAAAATTCTActgta	x|||||||x:|xxxx|:|||xxxxx	tTCAAGTAATCC---AGGATaggct	MASP1	mannan binding lectin serine peptidase 1 [Source:HGNC Symbol;Acc:HGNC:6901]	Human Diseases;Organismal Systems	Infectious diseases;Immune system	ko05150//Staphylococcus aureus infection;ko04610//Complement and coagulation cascades	K03992;K03992	-	GO:0004252//serine-type endopeptidase activity;GO:0005509//calcium ion binding	GO:0006508//proteolysis
miR-26-x	ENSEAST00005022251	841	865	-16.11	gAGTTCATCGGAAAATTCTActgta	x|||||||x:|xxxx|:|||xxxxx	tTCAAGTAATCC---AGGATaggct	MASP1	mannan binding lectin serine peptidase 1 [Source:HGNC Symbol;Acc:HGNC:6901]	Human Diseases;Organismal Systems	Infectious diseases;Immune system	ko05150//Staphylococcus aureus infection;ko04610//Complement and coagulation cascades	K03992;K03992	GO:0005615//extracellular space;GO:0005654//nucleoplasm;GO:0005829//cytosol	GO:0004252//serine-type endopeptidase activity;GO:0005509//calcium ion binding;GO:0008233//peptidase activity;GO:0042803//protein homodimerization activity;GO:0048306//calcium-dependent protein binding	GO:0001867//complement activation, lectin pathway;GO:0006508//proteolysis
miR-26-x	ENSEAST00005022252	841	865	-16.11	gAGTTCATCGGAAAATTCTActgta	x|||||||x:|xxxx|:|||xxxxx	tTCAAGTAATCC---AGGATaggct	MASP1	mannan binding lectin serine peptidase 1 [Source:HGNC Symbol;Acc:HGNC:6901]	Human Diseases;Organismal Systems	Infectious diseases;Immune system	ko05150//Staphylococcus aureus infection;ko04610//Complement and coagulation cascades	K03992;K03992	-	GO:0004252//serine-type endopeptidase activity	GO:0006508//proteolysis
miR-26-x	ENSEAST00005022295	357	377	-10.78	gAGTTCATTAT-TACAATaata	x|||||||||xx|x|x||xxxx	tTCAAGTAATCCAGGATAggct	LPAR3	lysophosphatidic acid receptor 3 [Source:HGNC Symbol;Acc:HGNC:14298]	Human Diseases;Environmental Information Processing;Environmental Information Processing;Environmental Information Processing;Environmental Information Processing	Cancers;Signal transduction;Signal transduction;Signaling molecules and interaction;Signal transduction	ko05200//Pathways in cancer;ko04151//PI3K-Akt signaling pathway;ko04015//Rap1 signaling pathway;ko04080//Neuroactive ligand-receptor interaction;ko04072//Phospholipase D signaling pathway	K04294;K04294;K04294;K04294;K04294	GO:0005886//plasma membrane;GO:0016021//integral component of membrane;GO:0030424//axon	GO:0004930//G protein-coupled receptor activity;GO:0070915//lysophosphatidic acid receptor activity	GO:0000187//activation of MAPK activity;GO:0007186//G protein-coupled receptor signaling pathway;GO:0032060//bleb assembly;GO:0043410//positive regulation of MAPK cascade;GO:0048672//positive regulation of collateral sprouting
miR-26-x	ENSEAST00005022723	1932	1953	-18.19	aAGTTCATGTGCGTCAT-TCCtc	x|||||||x|:x|||x|x|||xx	tTCAAGTA-ATCCAGGATAGGct	SH2D5	SH2 domain containing 5 [Source:HGNC Symbol;Acc:HGNC:28819]	-	-	-	-	GO:0014069//postsynaptic density	GO:0005515//protein binding	-
miR-26-x	ENSEAST00005022895	298	320	-15.1	aAGTTCATTCTGATTCTTTCTtc	x||||||||xx|x|:||x||:xx	tTCAAGTAATCC-AGGATAGGct	PRDX3	peroxiredoxin 3 [Source:HGNC Symbol;Acc:HGNC:9354]	-	-	-	-	-	GO:0016209//antioxidant activity;GO:0016491//oxidoreductase activity;GO:0051920//peroxiredoxin activity	GO:0045454//cell redox homeostasis;GO:0055114//oxidation-reduction process
miR-26-x	ENSEAST00005022979	347	367	-17.59	tAGTTCATTAG-TATGGTTCcg	x||||||||||x|x:x:|:|xx	tTCAAGTAATCCAGGATAGGct	-	-	-	-	-	-	-	GO:0005506//iron ion binding;GO:0051536//iron-sulfur cluster binding	GO:0016226//iron-sulfur cluster assembly
miR-26-x	ENSEAST00005024469	599	620	-12.73	gAGTTCATATAG-TCaacaataa	x|||||||x|||x||xxxxxxxx	tTCAAGTA-ATCCAGgataggct	-	pseudouridine 5'-phosphatase [Source:HGNC Symbol;Acc:HGNC:16818]	-	-	-	-	-	GO:0016787//hydrolase activity	-
miR-26-x	ENSEAST00005025447	135	160	-13.03	gAGTTCATCCTCTATAACTTATTCcc	x|||||||xxxx||xxx|:|||:|xx	tTCAAGTA----ATCCAGGATAGGct	-	-	Human Diseases;Environmental Information Processing;Cellular Processes;Human Diseases;Environmental Information Processing;Human Diseases;Organismal Systems;Organismal Systems;Environmental Information Processing;Human Diseases;Environmental Information Processing;Human Diseases	Cancers;Signal transduction;Transport and catabolism;Infectious diseases;Signaling molecules and interaction;Infectious diseases;Immune system;Immune system;Signal transduction;Immune diseases;Signaling molecules and interaction;Immune diseases	ko05200//Pathways in cancer;ko04151//PI3K-Akt signaling pathway;ko04144//Endocytosis;ko05166//HTLV-I infection;ko04060//Cytokine-cytokine receptor interaction;ko05162//Measles;ko04659//Th17 cell differentiation;ko04658//Th1 and Th2 cell differentiation;ko04630//Jak-STAT signaling pathway;ko05321//Inflammatiory bowel disease (IBD);ko04061//Viral protein interaction with cytokine and cytokine recep…	K05070;K05070;K05070;K05070;K05070;K05070;K05070;K05070;K05070;K05070;K05070;K05070	GO:0016020//membrane	GO:0004896//cytokine receptor activity;GO:0005515//protein binding	-
miR-26-x	ENSEAST00005025867	378	400	-14.07	aAGTTCATCTCCGACCTAcgttt	x|||||||x|xx|x||||xxxxx	tTCAAGTA-ATCCAGGATaggct	MR1	major histocompatibility complex, class I-related [Source:HGNC Symbol;Acc:HGNC:4975]	-	-	-	-	GO:0005783//endoplasmic reticulum;GO:0005886//plasma membrane	-	GO:0002367//cytokine production involved in immune response;GO:0032611//interleukin-1 beta production;GO:0032620//interleukin-17 production;GO:0050829//defense response to Gram-negative bacterium
miR-26-x	ENSEAST00005025954	208	228	-22.67	aAGTTCATC--GTTCTAGTCCga	x|||||||xxx||:|||x|||xx	tTCAAGTAATCCAGGAT-AGGct	GEM	GTP binding protein overexpressed in skeletal muscle [Source:HGNC Symbol;Acc:HGNC:4234]	-	-	-	-	GO:0009898//cytoplasmic side of plasma membrane;GO:0016020//membrane;GO:0030496//midbody;GO:0051233//spindle midzone;GO:0072686//mitotic spindle	GO:0000287//magnesium ion binding;GO:0003924//GTPase activity;GO:0005525//GTP binding;GO:0019003//GDP binding	GO:0000278//mitotic cell cycle;GO:0007165//signal transduction;GO:0051276//chromosome organization;GO:0051310//metaphase plate congression;GO:1901842//negative regulation of high voltage-gated calcium channel activity
miR-26-x	ENSEAST00005026169	700	721	-11.53	gAGTTCATGTCGACTTTTTTta	x|||||||xxx|x|:|x|::xx	tTCAAGTAATCCAGGATAGGct	RTF1	RTF1 homolog, Paf1/RNA polymerase II complex component [Source:HGNC Symbol;Acc:HGNC:28996]	-	-	-	-	GO:0005730//nucleolus;GO:0016593//Cdc73/Paf1 complex	GO:0003677//DNA binding;GO:0003697//single-stranded DNA binding	GO:0000122//negative regulation of transcription by RNA polymerase II;GO:0001711//endodermal cell fate commitment;GO:0001832//blastocyst growth;GO:0019827//stem cell population maintenance;GO:0032968//positive regulation of transcription elongation from RNA polymerase II promoter;GO:0045944//positive regulation of transcription by RNA polymerase II;GO:0051571//positive regulation of histone H3-K4…
miR-26-x	ENSEAST00005026306	487	509	-15.12	aAGTTCATTGAAGTTCAAgtttt	x||||||||x|x||:|x|xxxxx	tTCAAGTAA-TCCAGGATaggct	KNSTRN	kinetochore localized astrin (SPAG5) binding protein [Source:HGNC Symbol;Acc:HGNC:30767]	-	-	-	-	GO:0000776//kinetochore;GO:0005886//plasma membrane;GO:0034451//centriolar satellite;GO:0035371//microtubule plus-end;GO:0072686//mitotic spindle	-	GO:0000070//mitotic sister chromatid segregation;GO:0007051//spindle organization;GO:0007059//chromosome segregation;GO:0051988//regulation of attachment of spindle microtubules to kinetochore
miR-26-x	ENSEAST00005026387	1284	1306	-19.73	aAGTTCATAACGTCTCTGTGCgt	x|||||||x|x|||x||:|x|xx	tTCAAGTAATCCAG-GATAGGct	ULK1	unc-51 like autophagy activating kinase 1 [Source:HGNC Symbol;Acc:HGNC:12558]	Human Diseases;Human Diseases;Environmental Information Processing;Cellular Processes;Environmental Information Processing;Human Diseases;Organismal Systems;Cellular Processes	Neurodegenerative diseases;Neurodegenerative diseases;Signal transduction;Transport and catabolism;Signal transduction;Neurodegenerative disease;Aging;Transport and catabolism	ko05010//Alzheimer disease;ko05016//Huntington disease;ko04150//mTOR signaling pathway;ko04140//Autophagy - animal;ko04152//AMPK signaling pathway;ko05017//Spinocerebellar ataxia;ko04211//Longevity regulating pathway - mammal;ko04137//Mitophagy - animal	K21357;K21357;K21357;K21357;K21357;K21357;K21357;K21357	GO:0005776//autophagosome;GO:0005829//cytosol;GO:0032045//guanyl-nucleotide exchange factor complex;GO:0034045//phagophore assembly site membrane;GO:0097629//extrinsic component of omegasome membrane;GO:0097632//extrinsic component of phagophore assembly site membrane;GO:0097635//extrinsic component of autophagosome membrane;GO:1990316//Atg1/ULK1 kinase complex	GO:0004672//protein kinase activity;GO:0004674//protein serine/threonine kinase activity;GO:0005524//ATP binding;GO:0017137//Rab GTPase binding;GO:0042802//identical protein binding;GO:0044877//protein-containing complex binding;GO:0051020//GTPase binding	GO:0006468//protein phosphorylation;GO:0006914//autophagy;GO:0007165//signal transduction;GO:0007409//axonogenesis;GO:0008104//protein localization;GO:0010508//positive regulation of autophagy;GO:0016236//macroautophagy;GO:0018105//peptidyl-serine phosphorylation;GO:0018107//peptidyl-threonine phosphorylation;GO:0031175//neuron projection development;GO:0031333//negative regulation of protein com…
miR-26-x	ENSEAST00005026395	1284	1306	-19.73	aAGTTCATAACGTCTCTGTGCgt	x|||||||x|x|||x||:|x|xx	tTCAAGTAATCCAG-GATAGGct	ULK1	unc-51 like autophagy activating kinase 1 [Source:HGNC Symbol;Acc:HGNC:12558]	Human Diseases;Human Diseases;Environmental Information Processing;Cellular Processes;Environmental Information Processing;Human Diseases;Organismal Systems;Cellular Processes	Neurodegenerative diseases;Neurodegenerative diseases;Signal transduction;Transport and catabolism;Signal transduction;Neurodegenerative disease;Aging;Transport and catabolism	ko05010//Alzheimer disease;ko05016//Huntington disease;ko04150//mTOR signaling pathway;ko04140//Autophagy - animal;ko04152//AMPK signaling pathway;ko05017//Spinocerebellar ataxia;ko04211//Longevity regulating pathway - mammal;ko04137//Mitophagy - animal	K21357;K21357;K21357;K21357;K21357;K21357;K21357;K21357	-	GO:0004672//protein kinase activity;GO:0004674//protein serine/threonine kinase activity;GO:0005524//ATP binding	GO:0006468//protein phosphorylation;GO:0007165//signal transduction;GO:0007409//axonogenesis
miR-26-x	ENSEAST00005026396	136	157	-10.46	gAGTTCATGAacaatatactaa	x|||||||x|xxxxxxxxxxxx	tTCAAGTAATccaggataggct	RCHY1	ring finger and CHY zinc finger domain containing 1 [Source:HGNC Symbol;Acc:HGNC:17479]	Human Diseases;Genetic Information Processing;Cellular Processes	Infectious diseases;Folding, sorting and degradation;Cell growth and death	ko05162//Measles;ko04120//Ubiquitin mediated proteolysis;ko04115//p53 signaling pathway	K10144;K10144;K10144	GO:0000151//ubiquitin ligase complex;GO:0005634//nucleus;GO:0005654//nucleoplasm;GO:0005737//cytoplasm;GO:0005829//cytosol;GO:0043231//intracellular membrane-bounded organelle	GO:0002039//p53 binding;GO:0008270//zinc ion binding;GO:0042803//protein homodimerization activity;GO:0061630//ubiquitin protein ligase activity	GO:0006511//ubiquitin-dependent protein catabolic process;GO:0016567//protein ubiquitination;GO:0031398//positive regulation of protein ubiquitination;GO:0032436//positive regulation of proteasomal ubiquitin-dependent protein catabolic process
miR-26-x	ENSEAST00005026696	927	953	-21.86	aAGTTCATAATAAGGTCTACTGTGCcg	x|||||||xx||x||||xx||:|x|xx	tTCAAGTA--AT-CCAG--GATAGGct	CHFR	checkpoint with forkhead and ring finger domains [Source:HGNC Symbol;Acc:HGNC:20455]	-	-	-	-	GO:0005634//nucleus;GO:0016605//PML body	GO:0000166//nucleotide binding;GO:0004842//ubiquitin-protein transferase activity;GO:0005515//protein binding;GO:0061630//ubiquitin protein ligase activity	GO:0000209//protein polyubiquitination;GO:0000278//mitotic cell cycle;GO:0006511//ubiquitin-dependent protein catabolic process;GO:0007093//mitotic cell cycle checkpoint;GO:0019941//modification-dependent protein catabolic process;GO:0031398//positive regulation of protein ubiquitination;GO:0031648//protein destabilization;GO:0032436//positive regulation of proteasomal ubiquitin-dependent protein…
miR-26-x	ENSEAST00005027095	250	271	-12.61	aAGTTCATcgcgagaggaacct	x|||||||xxxxxxxxxxxxxx	tTCAAGTAatccaggataggct	MFHAS1	malignant fibrous histiocytoma amplified sequence 1 [Source:HGNC Symbol;Acc:HGNC:16982]	-	-	-	-	GO:0005737//cytoplasm	GO:0005515//protein binding;GO:0005525//GTP binding;GO:0031625//ubiquitin protein ligase binding;GO:0051721//protein phosphatase 2A binding	GO:0006952//defense response;GO:0006954//inflammatory response;GO:0030218//erythrocyte differentiation;GO:0034121//regulation of toll-like receptor signaling pathway;GO:0034136//negative regulation of toll-like receptor 2 signaling pathway;GO:0034137//positive regulation of toll-like receptor 2 signaling pathway;GO:0034144//negative regulation of toll-like receptor 4 signaling pathway;GO:0035308/…
miR-26-x	ENSEAST00005027866	655	674	-12.75	cAGTTCATTTGA--CTGTTTag	x||||||||x|xxx||:|::xx	tTCAAGTAATCCAGGATAGGct	-	-	-	-	-	-	GO:0089701//U2AF	GO:0003723//RNA binding	GO:0000398//mRNA splicing, via spliceosome
miR-26-x	ENSEAST00005028143	141	164	-12.86	aAGTTCATAAGTTTGACTATACaa	x|||||||x||x|:xx||||x|xx	tTCAAGTAATCCAG--GATAGGct	TNRC6A	trinucleotide repeat containing adaptor 6A [Source:HGNC Symbol;Acc:HGNC:11969]	-	-	-	-	GO:0000932//P-body;GO:0005654//nucleoplasm;GO:0005794//Golgi apparatus;GO:0016442//RISC complex;GO:0043231//intracellular membrane-bounded organelle	GO:0003676//nucleic acid binding	GO:0009267//cellular response to starvation;GO:0035195//gene silencing by miRNA;GO:0035278//miRNA mediated inhibition of translation
miR-26-x	ENSEAST00005028147	141	164	-12.86	aAGTTCATAAGTTTGACTATACaa	x|||||||x||x|:xx||||x|xx	tTCAAGTAATCCAG--GATAGGct	TNRC6A	trinucleotide repeat containing adaptor 6A [Source:HGNC Symbol;Acc:HGNC:11969]	-	-	-	-	-	GO:0003676//nucleic acid binding	GO:0035278//miRNA mediated inhibition of translation
miR-26-x	ENSEAST00005028153	141	164	-12.86	aAGTTCATAAGTTTGACTATACaa	x|||||||x||x|:xx||||x|xx	tTCAAGTAATCCAG--GATAGGct	TNRC6A	trinucleotide repeat containing adaptor 6A [Source:HGNC Symbol;Acc:HGNC:11969]	-	-	-	-	-	GO:0003676//nucleic acid binding	GO:0035278//miRNA mediated inhibition of translation
miR-26-x	ENSEAST00005028157	141	164	-12.86	aAGTTCATAAGTTTGACTATACaa	x|||||||x||x|:xx||||x|xx	tTCAAGTAATCCAG--GATAGGct	TNRC6A	trinucleotide repeat containing adaptor 6A [Source:HGNC Symbol;Acc:HGNC:11969]	-	-	-	-	-	GO:0003676//nucleic acid binding	GO:0035278//miRNA mediated inhibition of translation
miR-26-x	ENSEAST00005028919	361	383	-13.75	aAGTTCATCTAAGACCCTTCaaa	x|||||||x||x|x||xx||xxx	tTCAAGTA-ATCCAGGATAGgct	EPHA5	EPH receptor A5 [Source:HGNC Symbol;Acc:HGNC:3389]	Organismal Systems	Development	ko04360//Axon guidance	K05106	GO:0005887//integral component of plasma membrane;GO:0005912//adherens junction;GO:0016021//integral component of membrane;GO:0071944//cell periphery	GO:0004672//protein kinase activity;GO:0004713//protein tyrosine kinase activity;GO:0005003//ephrin receptor activity;GO:0005004//GPI-linked ephrin receptor activity;GO:0005515//protein binding;GO:0005524//ATP binding	GO:0006468//protein phosphorylation;GO:0007169//transmembrane receptor protein tyrosine kinase signaling pathway;GO:0007411//axon guidance;GO:0021766//hippocampus development;GO:0032956//regulation of actin cytoskeleton organization;GO:0043087//regulation of GTPase activity;GO:0048013//ephrin receptor signaling pathway;GO:0061178//regulation of insulin secretion involved in cellular response to g…
miR-26-x	ENSEAST00005029422	137	158	-11.09	tAGTTCATCCTGCTTTCTCTtt	x|||||||xxx|x::|x||:xx	tTCAAGTAATCCAGGATAGGct	MVK	mevalonate kinase [Source:HGNC Symbol;Acc:HGNC:7530]	Metabolism;Cellular Processes;Metabolism	Global and overview maps;Transport and catabolism;Metabolism of terpenoids and polyketides	ko01100//Metabolic pathways;ko04146//Peroxisome;ko00900//Terpenoid backbone biosynthesis	K00869;K00869;K00869	GO:0005737//cytoplasm	GO:0004496//mevalonate kinase activity;GO:0005524//ATP binding	GO:0008299//isoprenoid biosynthetic process
miR-26-x	ENSEAST00005029605	1470	1498	-23.33	aAGTTCATTAATCAACCGGTCTTTTCCtc	x|||||||||xxxxxxx||||:|x|||xx	tTCAAGTAAT-------CCAGGATAGGct	SRD5A1	steroid 5 alpha-reductase 1 [Source:HGNC Symbol;Acc:HGNC:11284]	Metabolism	Lipid metabolism	ko00140//Steroid hormone biosynthesis	K12343	GO:0016020//membrane	GO:0003865//3-oxo-5-alpha-steroid 4-dehydrogenase activity;GO:0016627//oxidoreductase activity, acting on the CH-CH group of donors	GO:0006629//lipid metabolic process;GO:0008202//steroid metabolic process;GO:0055114//oxidation-reduction process
miR-26-x	ENSEAST00005029969	80	105	-19.29	aAGTTCATAACCAGTTCTTGATCCgt	x|||||||x|xxx||:||xx||||xx	tTCAAGTAATC--CAGGA--TAGGct	-	-	Human Diseases;Human Diseases;Environmental Information Processing;Cellular Processes;Human Diseases;Organismal Systems;Cellular Processes;Environmental Information Processing	Infectious diseases;Infectious diseases;Signaling molecules and interaction;Cell growth and death;Infectious diseases;Immune system;Cell growth and death;Signaling molecules and interaction	ko05130//Pathogenic Escherichia coli infection;ko05132//Salmonella infection;ko04060//Cytokine-cytokine receptor interaction;ko04210//Apoptosis;ko05164//Influenza A;ko04650//Natural killer cell mediated cytotoxicity;ko04217//Necroptosis;ko04061//Viral protein interaction with cytokine and cytokine receptor	K04722;K04722;K04722;K04722;K04722;K04722;K04722;K04722	-	GO:0005515//protein binding	GO:0007165//signal transduction
miR-26-x	ENSEAST00005030343	169	190	-15.59	gAGTTCATGTGTGTC-TGTggtg	x|||||||x|:x|||x|:|xxxx	tTCAAGTA-ATCCAGGATAggct	TAGAP	T cell activation RhoGTPase activating protein [Source:HGNC Symbol;Acc:HGNC:15669]	-	-	-	-	-	-	GO:0007165//signal transduction
miR-26-x	ENSEAST00005030662	563	585	-13.21	tAGTTCATTGACGACTAAACTgg	x||||||||x|x|x|:x|x|:xx	tTCAAGTAA-TCCAGGATAGGct	-	-	Human Diseases;Human Diseases;Environmental Information Processing;Environmental Information Processing;Organismal Systems	Cancers;Infectious diseases;Signaling molecules and interaction;Signal transduction;Immune system	ko05200//Pathways in cancer;ko05166//HTLV-I infection;ko04060//Cytokine-cytokine receptor interaction;ko04630//Jak-STAT signaling pathway;ko04672//Intestinal immune network for IgA production	K05074;K05074;K05074;K05074;K05074	-	GO:0042010//interleukin-15 receptor activity	GO:0035723//interleukin-15-mediated signaling pathway
miR-26-x	ENSEAST00005030779	77	98	-10.93	tAGTTCATCActacagagtggt	x|||||||x|xxxxxxxxxxxx	tTCAAGTAATccaggataggct	CLK2	CDC like kinase 2 [Source:HGNC Symbol;Acc:HGNC:2069]	-	-	-	-	GO:0016021//integral component of membrane	GO:0004672//protein kinase activity;GO:0005524//ATP binding	GO:0006468//protein phosphorylation;GO:0015031//protein transport
miR-26-x	ENSEAST00005032427	567	588	-13.15	cAGTTCATcctcccttcgactg	x|||||||xxxxxxxxxxxxxx	tTCAAGTAatccaggataggct	-	-	Human Diseases	Infectious diseases	ko05168//Herpes simplex infection	K09228	-	GO:0003676//nucleic acid binding	GO:0006355//regulation of transcription, DNA-templated
miR-26-x	ENSEAST00005032827	430	449	-13.98	tAGTTCAT-AG-TCCAAgtgaa	x|||||||x||x|||x|xxxxx	tTCAAGTAATCCAGGATaggct	PRELID2	PRELI domain containing 2 [Source:HGNC Symbol;Acc:HGNC:28306]	-	-	-	-	GO:0005758//mitochondrial intermembrane space	-	-
miR-26-x	ENSEAST00005033145	362	382	-11.86	gAGTTCATAAG-TACTCTTTtt	x|||||||x||x|x||x|::xx	tTCAAGTAATCCAGGATAGGct	HCCS	holocytochrome c synthase [Source:HGNC Symbol;Acc:HGNC:4837]	Metabolism	Metabolism of cofactors and vitamins	ko00860//Porphyrin and chlorophyll metabolism	K01764	GO:0005739//mitochondrion	GO:0004408//holocytochrome-c synthase activity	-
miR-26-x	ENSEAST00005033314	79	104	-12.5	tAGTTCATACACAAGTTTCTTTCgtc	x|||||||xxxxx||x|:||x||xxx	tTCAAGTAA----TCCAGGATAGgct	STRBP	spermatid perinuclear RNA binding protein [Source:HGNC Symbol;Acc:HGNC:16462]	-	-	-	-	-	GO:0003723//RNA binding	GO:0007283//spermatogenesis
miR-26-x	ENSEAST00005033948	143	164	-13.17	cAGTTCATTCGTTTGGGTTTac	x||||||||x|x|:xx:|::xx	tTCAAGTAATCCAGGATAGGct	SRPK1	SRSF protein kinase 1 [Source:HGNC Symbol;Acc:HGNC:11305]	Human Diseases	Infectious diseases	ko05168//Herpes simplex infection	K15409	GO:0000785//chromatin;GO:0005634//nucleus;GO:0005654//nucleoplasm;GO:0005737//cytoplasm;GO:0005829//cytosol;GO:0005886//plasma membrane;GO:0016607//nuclear speck	GO:0000287//magnesium ion binding;GO:0004672//protein kinase activity;GO:0004674//protein serine/threonine kinase activity;GO:0005524//ATP binding	GO:0006468//protein phosphorylation;GO:0007059//chromosome segregation;GO:0035556//intracellular signal transduction;GO:0045070//positive regulation of viral genome replication;GO:0045071//negative regulation of viral genome replication;GO:0050684//regulation of mRNA processing
miR-26-x	ENSEAST00005034764	224	246	-15.12	aAGTTCATTAAAGTATTTTTCgt	x|||||||||xx||x:|x|:|xx	tTCAAGTAATC-CAGGATAGGct	LRRC47	leucine rich repeat containing 47 [Source:HGNC Symbol;Acc:HGNC:29207]	-	-	-	-	-	GO:0003723//RNA binding;GO:0004826//phenylalanine-tRNA ligase activity;GO:0005515//protein binding	-
miR-26-x	ENSEAST00005035253	77	98	-10.22	tAGTTCATTAAGatgagaccct	x|||||||||x|xxxxxxxxxx	tTCAAGTAATCCaggataggct	TMEM182	transmembrane protein 182 [Source:HGNC Symbol;Acc:HGNC:26391]	-	-	-	-	GO:0016021//integral component of membrane	-	-
miR-26-x	ENSEAST00005035395	423	444	-14.35	aAGTTCATAGACTCGTCTagcg	x|||||||x:xx||x|x|xxxx	tTCAAGTAATCCAGGATAggct	-	-	Human Diseases	Cancers	ko05202//Transcriptional misregulation in cancers	K21950	GO:0005634//nucleus;GO:0005667//transcription factor complex	GO:0000978//RNA polymerase II proximal promoter sequence-specific DNA binding;GO:0001228//DNA-binding transcription activator activity, RNA polymerase II-specific;GO:0003677//DNA binding;GO:0043565//sequence-specific DNA binding	GO:0006351//transcription, DNA-templated;GO:0006355//regulation of transcription, DNA-templated;GO:0007283//spermatogenesis;GO:0007338//single fertilization;GO:0008584//male gonad development;GO:0009952//anterior/posterior pattern specification;GO:0009954//proximal/distal pattern formation;GO:0010468//regulation of gene expression;GO:0030879//mammary gland development;GO:0035115//embryonic foreli…
miR-26-x	ENSEAST00005035546	786	807	-18.85	aAGTTCATGTAG-TCTCATCTtt	x|||||||x|||x||:x|||:xx	tTCAAGTA-ATCCAGGATAGGct	YPEL1	yippee like 1 [Source:HGNC Symbol;Acc:HGNC:12845]	-	-	-	-	-	-	-
miR-26-x	ENSEAST00005035891	234	258	-12.14	cAGTTCATTTGATACCTTCATCgtt	x||||||||x|x|x|||xx|||xxx	tTCAAGTAATCCA-GGA--TAGgct	CDK8	cyclin dependent kinase 8 [Source:HGNC Symbol;Acc:HGNC:1779]	-	-	-	-	GO:0005634//nucleus;GO:0005730//nucleolus;GO:0016592//mediator complex;GO:0032991//protein-containing complex	GO:0004672//protein kinase activity;GO:0005524//ATP binding	GO:0006468//protein phosphorylation
miR-26-x	ENSEAST00005035929	1848	1870	-16.54	aAGTTCATAACGGTACacgttca	x|||||||x|x|||x|xxxxxxx	tTCAAGTAAT-CCAGGataggct	HOXD4	homeobox D4 [Source:HGNC Symbol;Acc:HGNC:5138]	-	-	-	-	GO:0005634//nucleus;GO:0005654//nucleoplasm;GO:0030054//cell junction	GO:0000977//RNA polymerase II regulatory region sequence-specific DNA binding;GO:0001228//DNA-binding transcription activator activity, RNA polymerase II-specific;GO:0003677//DNA binding;GO:0003700//DNA-binding transcription factor activity;GO:0043565//sequence-specific DNA binding	GO:0006355//regulation of transcription, DNA-templated;GO:0045944//positive regulation of transcription by RNA polymerase II
miR-26-x	ENSEAST00005035976	566	587	-12.02	gAGTTCATTGtttagacttttg	x||||||||:xxxxxxxxxxxx	tTCAAGTAATccaggataggct	CHN1	chimerin 1 [Source:HGNC Symbol;Acc:HGNC:1943]	-	-	-	-	-	GO:0005096//GTPase activator activity;GO:0046875//ephrin receptor binding	GO:0007165//signal transduction;GO:0008045//motor neuron axon guidance;GO:0035556//intracellular signal transduction;GO:0043087//regulation of GTPase activity;GO:0043547//positive regulation of GTPase activity;GO:0050770//regulation of axonogenesis;GO:0051056//regulation of small GTPase mediated signal transduction
miR-26-x	ENSEAST00005036283	773	794	-15.64	aAGTTCATAAACCGGTATCCaa	x|||||||x|xxxxx|||||xx	tTCAAGTAATCCAGGATAGGct	TMOD1	tropomodulin 1 [Source:HGNC Symbol;Acc:HGNC:11871]	-	-	-	-	GO:0005865//striated muscle thin filament;GO:0005884//actin filament;GO:0008180//COP9 signalosome;GO:0016020//membrane;GO:0030016//myofibril;GO:0030017//sarcomere;GO:0030863//cortical cytoskeleton	GO:0003779//actin binding;GO:0005523//tropomyosin binding;GO:0051015//actin filament binding	GO:0006936//muscle contraction;GO:0008344//adult locomotory behavior;GO:0030239//myofibril assembly;GO:0051694//pointed-end actin filament capping;GO:0070307//lens fiber cell development
miR-26-x	ENSEAST00005036285	773	794	-15.64	aAGTTCATAAACCGGTATCCaa	x|||||||x|xxxxx|||||xx	tTCAAGTAATCCAGGATAGGct	TMOD1	tropomodulin 1 [Source:HGNC Symbol;Acc:HGNC:11871]	-	-	-	-	-	GO:0005523//tropomyosin binding;GO:0051015//actin filament binding	GO:0051694//pointed-end actin filament capping
miR-26-x	ENSEAST00005036844	44	65	-11.45	tAGTTCATAATGTTTggggttt	x|||||||x|x||::xxxxxxx	tTCAAGTAATCCAGGataggct	TANK	TRAF family member associated NFKB activator [Source:HGNC Symbol;Acc:HGNC:11562]	Organismal Systems;Cellular Processes;Organismal Systems	Immune system;Transport and catabolism;Immune system	ko04621//NOD-like receptor signaling pathway;ko04140//Autophagy - animal;ko04622//RIG-I-like receptor signaling pathway	K12650;K12650;K12650	GO:0005829//cytosol;GO:0032991//protein-containing complex	GO:0004843//thiol-dependent ubiquitin-specific protease activity;GO:0031625//ubiquitin protein ligase binding;GO:0035800//deubiquitinase activator activity	GO:0006974//cellular response to DNA damage stimulus;GO:0007249//I-kappaB kinase/NF-kappaB signaling;GO:0043124//negative regulation of I-kappaB kinase/NF-kappaB signaling;GO:0071347//cellular response to interleukin-1;GO:0071356//cellular response to tumor necrosis factor;GO:0071479//cellular response to ionizing radiation;GO:1903003//positive regulation of protein deubiquitination;GO:2000158//p…
miR-26-x	ENSEAST00005037522	68	89	-13.73	gAGTTCATTAcaaaggtggtga	x|||||||||xxxxxxxxxxxx	tTCAAGTAATccaggataggct	YAF2	YY1 associated factor 2 [Source:HGNC Symbol;Acc:HGNC:17363]	-	-	-	-	-	-	GO:0045893//positive regulation of transcription, DNA-templated
miR-26-x	ENSEAST00005037537	1106	1126	-13.93	aAGTTCAT-AGTTTCTTTTTac	x|||||||x||x|:||x|::xx	tTCAAGTAATCCAGGATAGGct	TWF1	twinfilin actin binding protein 1 [Source:HGNC Symbol;Acc:HGNC:9620]	-	-	-	-	GO:0005911//cell-cell junction;GO:0015629//actin cytoskeleton;GO:0030016//myofibril;GO:0030175//filopodium;GO:0032587//ruffle membrane;GO:0048471//perinuclear region of cytoplasm	GO:0003779//actin binding;GO:0003785//actin monomer binding;GO:0004713//protein tyrosine kinase activity;GO:0005546//phosphatidylinositol-4,5-bisphosphate binding;GO:0044877//protein-containing complex binding	GO:0010613//positive regulation of cardiac muscle hypertrophy;GO:0030837//negative regulation of actin filament polymerization;GO:0042989//sequestering of actin monomers;GO:0051016//barbed-end actin filament capping
miR-26-x	ENSEAST00005037538	1106	1126	-13.93	aAGTTCAT-AGTTTCTTTTTac	x|||||||x||x|:||x|::xx	tTCAAGTAATCCAGGATAGGct	TWF1	twinfilin actin binding protein 1 [Source:HGNC Symbol;Acc:HGNC:9620]	-	-	-	-	-	GO:0003779//actin binding	GO:0030837//negative regulation of actin filament polymerization
miR-125-x	ENSEAST00005000155	1050	1071	-19.13	gGGGACTCTTCGTCTTTACAtt	x||||||||xx|xx|xx|||xx	tCCCTGAGACCCTAACTTGTga	-	-	Organismal Systems;Human Diseases;Human Diseases;Organismal Systems	Circulatory system;Cardiovascular diseases;Cardiovascular diseases;Circulatory system	ko04261//Adrenergic signaling in cardiomyocytes;ko05414//Dilated cardiomyopathy (DCM);ko05410//Hypertrophic cardiomyopathy (HCM);ko04260//Cardiac muscle contraction	K10375;K10375;K10375;K10375	GO:0002102//podosome;GO:0005737//cytoplasm;GO:0030863//cortical cytoskeleton	GO:0051015//actin filament binding	-
miR-125-x	ENSEAST00005000250	392	413	-16.11	tGGGACTCGGtccccatctcgt	x|||||||x|xxxxxxxxxxxx	tCCCTGAGACcctaacttgtga	SHC1	SHC adaptor protein 1 [Source:HGNC Symbol;Acc:HGNC:10840]	Cellular Processes;Environmental Information Processing;Environmental Information Processing;Organismal Systems;Organismal Systems;Human Diseases;Human Diseases;Organismal Systems;Organismal Systems;Human Diseases;Organismal Systems;Organismal Systems;Human Diseases;Human Diseases;Organismal Systems;Human Diseases;Human Diseases;Environmental Information Processing;Environmental Information Proce…	Cellular community - eukaryotes;Signal transduction;Signal transduction;Immune system;Endocrine system;Cancers;Cancers;Immune system;Endocrine system;Substance dependence;Endocrine system;Endocrine system;Cancers;Cancers;Nervous system;Drug resistance;Infectious diseases;Signal transduction;Signal transduction;Drug resistance;Cancers;Cancers;Endocrine system	ko04510//Focal adhesion;ko04014//Ras signaling pathway;ko04072//Phospholipase D signaling pathway;ko04062//Chemokine signaling pathway;ko04910//Insulin signaling pathway;ko05206//MicroRNAs in cancer;ko05225//Hepatocellular carcinoma;ko04650//Natural killer cell mediated cytotoxicity;ko04915//Estrogen signaling pathway;ko05034//Alcoholism;ko04935//Growth hormone synthesis, secretion and action;ko0…	K06279;K06279;K06279;K06279;K06279;K06279;K06279;K06279;K06279;K06279;K06279;K06279;K06279;K06279;K06279;K06279;K06279;K06279;K06279;K06279;K06279;K06279;K06279	-	GO:0005515//protein binding;GO:0030971//receptor tyrosine kinase binding	GO:0001525//angiogenesis;GO:0007165//signal transduction;GO:0035556//intracellular signal transduction
miR-125-x	ENSEAST00005000258	392	413	-16.11	tGGGACTCGGtccccatctcgt	x|||||||x|xxxxxxxxxxxx	tCCCTGAGACcctaacttgtga	SHC1	SHC adaptor protein 1 [Source:HGNC Symbol;Acc:HGNC:10840]	Cellular Processes;Environmental Information Processing;Environmental Information Processing;Organismal Systems;Organismal Systems;Human Diseases;Human Diseases;Organismal Systems;Organismal Systems;Human Diseases;Organismal Systems;Organismal Systems;Human Diseases;Human Diseases;Organismal Systems;Human Diseases;Human Diseases;Environmental Information Processing;Environmental Information Proce…	Cellular community - eukaryotes;Signal transduction;Signal transduction;Immune system;Endocrine system;Cancers;Cancers;Immune system;Endocrine system;Substance dependence;Endocrine system;Endocrine system;Cancers;Cancers;Nervous system;Drug resistance;Infectious diseases;Signal transduction;Signal transduction;Drug resistance;Cancers;Cancers;Endocrine system	ko04510//Focal adhesion;ko04014//Ras signaling pathway;ko04072//Phospholipase D signaling pathway;ko04062//Chemokine signaling pathway;ko04910//Insulin signaling pathway;ko05206//MicroRNAs in cancer;ko05225//Hepatocellular carcinoma;ko04650//Natural killer cell mediated cytotoxicity;ko04915//Estrogen signaling pathway;ko05034//Alcoholism;ko04935//Growth hormone synthesis, secretion and action;ko0…	K06279;K06279;K06279;K06279;K06279;K06279;K06279;K06279;K06279;K06279;K06279;K06279;K06279;K06279;K06279;K06279;K06279;K06279;K06279;K06279;K06279;K06279;K06279	GO:0005886//plasma membrane	GO:0001784//phosphotyrosine residue binding;GO:0005158//insulin receptor binding;GO:0005159//insulin-like growth factor receptor binding;GO:0005168//neurotrophin TRKA receptor binding;GO:0005515//protein binding;GO:0030971//receptor tyrosine kinase binding;GO:0046875//ephrin receptor binding;GO:0048408//epidermal growth factor binding	GO:0000165//MAPK cascade;GO:0000187//activation of MAPK activity;GO:0001525//angiogenesis;GO:0007165//signal transduction;GO:0007173//epidermal growth factor receptor signaling pathway;GO:0007507//heart development;GO:0031532//actin cytoskeleton reorganization;GO:0035556//intracellular signal transduction;GO:0042127//regulation of cell proliferation;GO:0042742//defense response to bacterium;GO:00…
miR-125-x	ENSEAST00005000344	265	286	-21.54	tGGGACTCCGGcggactctgcc	x|||||||x||xxxxxxxxxxx	tCCCTGAGACCctaacttgtga	-	-	-	-	-	-	GO:0016021//integral component of membrane	-	-
miR-125-x	ENSEAST00005000346	1509	1530	-14.41	cGGGACTCTccaccccccccct	x||||||||xxxxxxxxxxxxx	tCCCTGAGAccctaacttgtga	AP1M1	adaptor related protein complex 1 subunit mu 1 [Source:HGNC Symbol;Acc:HGNC:13667]	Human Diseases;Cellular Processes	Infectious disease: viral;Transport and catabolism	ko05170//Human immunodeficiency virus 1 infection;ko04142//Lysosome	K12393;K12393	GO:0030131//clathrin adaptor complex	-	GO:0006886//intracellular protein transport;GO:0016192//vesicle-mediated transport;GO:0032438//melanosome organization;GO:0035646//endosome to melanosome transport
miR-125-x	ENSEAST00005000526	210	234	-27.83	gGGGACTCCGGTGGGGCGGCACGag	x|||||||xxx||||:xx|x||:xx	tCCCTGAG---ACCCTAACTTGTga	C19orf44	chromosome 19 open reading frame 44 [Source:HGNC Symbol;Acc:HGNC:26141]	-	-	-	-	-	-	-
miR-125-x	ENSEAST00005000652	392	415	-18.86	gGGGACTCACTCGGAgcccctttc	x|||||||xx|x|||xxxxxxxxx	tCCCTGAG--ACCCTaacttgtga	INPPL1	inositol polyphosphate phosphatase like 1 [Source:HGNC Symbol;Acc:HGNC:6080]	Metabolism;Organismal Systems;Organismal Systems;Organismal Systems;Environmental Information Processing;Metabolism	Global and overview maps;Endocrine system;Immune system;Immune system;Signal transduction;Carbohydrate metabolism	ko01100//Metabolic pathways;ko04910//Insulin signaling pathway;ko04666//Fc gamma R-mediated phagocytosis;ko04662//B cell receptor signaling pathway;ko04070//Phosphatidylinositol signaling system;ko00562//Inositol phosphate metabolism	K15909;K15909;K15909;K15909;K15909;K15909	GO:0005737//cytoplasm;GO:0005794//Golgi apparatus;GO:0005829//cytosol;GO:0005886//plasma membrane	GO:0005515//protein binding;GO:0042169//SH2 domain binding	GO:0001958//endochondral ossification;GO:0006006//glucose metabolic process;GO:0006661//phosphatidylinositol biosynthetic process;GO:0006897//endocytosis;GO:0007015//actin filament organization;GO:0008285//negative regulation of cell proliferation;GO:0009791//post-embryonic development;GO:0010629//negative regulation of gene expression;GO:0032868//response to insulin;GO:0044255//cellular lipid me…
miR-125-x	ENSEAST00005000660	446	466	-24.11	aGGGACTC-GTGATAATACAcg	x|||||||x|x|||xxx|||xx	tCCCTGAGACCCTAACTTGTga	-	-	Cellular Processes;Human Diseases	Transport and catabolism;Drug resistance	ko04144//Endocytosis;ko01523//Antifolate resistance	K13649;K13649	-	GO:0005542//folic acid binding;GO:0061714//folic acid receptor activity	GO:1904447//folate import across plasma membrane
miR-125-x	ENSEAST00005000733	6	30	-31.12	aGGGACTCCGGTGGGACGGAACAga	x|||||||xxx|||||xx|||||xx	tCCCTGAG---ACCCTAACTTGTga	ANAPC15	anaphase promoting complex subunit 15 [Source:HGNC Symbol;Acc:HGNC:24531]	-	-	-	-	GO:0005680//anaphase-promoting complex	-	GO:0090266//regulation of mitotic cell cycle spindle assembly checkpoint
miR-125-x	ENSEAST00005000744	46	67	-16.49	aGGGACTCTCGtctaatcaggt	x||||||||x|xxxxxxxxxxx	tCCCTGAGACCctaacttgtga	TSEN54	tRNA splicing endonuclease subunit 54 [Source:HGNC Symbol;Acc:HGNC:27561]	-	-	-	-	-	-	GO:0006388//tRNA splicing, via endonucleolytic cleavage and ligation
miR-125-x	ENSEAST00005000953	89	110	-19.87	gGGGACTCCGGtttcttgcgac	x|||||||x||xxxxxxxxxxx	tCCCTGAGACCctaacttgtga	CREB3L4	cAMP responsive element binding protein 3 like 4 [Source:HGNC Symbol;Acc:HGNC:18854]	Human Diseases;Environmental Information Processing;Human Diseases;Human Diseases;Environmental Information Processing;Human Diseases;Organismal Systems;Human Diseases;Environmental Information Processing;Organismal Systems;Human Diseases;Organismal Systems;Human Diseases;Organismal Systems;Human Diseases;Organismal Systems;Environmental Information Processing;Organismal Systems;Organismal System…	Infectious diseases;Signal transduction;Neurodegenerative diseases;Infectious diseases;Signal transduction;Infectious diseases;Environmental adaptation;Cancers;Signal transduction;Circulatory system;Endocrine and metabolic diseases;Nervous system;Infectious diseases;Endocrine system;Substance dependence;Endocrine system;Signal transduction;Endocrine system;Endocrine system;Nervous system;Endocrin…	ko05165//Human papillomavirus infection;ko04151//PI3K-Akt signaling pathway;ko05016//Huntington disease;ko05166//HTLV-I infection;ko04024//cAMP signaling pathway;ko05163//Human cytomegalovirus infection;ko04714//Thermogenesis;ko05203//Viral carcinogenesis;ko04022//cGMP - PKG signaling pathway;ko04261//Adrenergic signaling in cardiomyocytes;ko04934//Cushing syndrome;ko04728//Dopaminergic synapse;k…	K09048;K09048;K09048;K09048;K09048;K09048;K09048;K09048;K09048;K09048;K09048;K09048;K09048;K09048;K09048;K09048;K09048;K09048;K09048;K09048;K09048;K09048;K09048;K09048;K09048;K09048;K09048;K09048;K09048;K09048;K09048;K09048;K09048	GO:0005654//nucleoplasm;GO:0005739//mitochondrion;GO:0005783//endoplasmic reticulum;GO:0005794//Golgi apparatus;GO:0031965//nuclear membrane	GO:0000977//RNA polymerase II regulatory region sequence-specific DNA binding;GO:0001228//DNA-binding transcription activator activity, RNA polymerase II-specific;GO:0003677//DNA binding;GO:0003700//DNA-binding transcription factor activity;GO:0035497//cAMP response element binding	GO:0006355//regulation of transcription, DNA-templated;GO:0007283//spermatogenesis;GO:0030968//endoplasmic reticulum unfolded protein response;GO:0045944//positive regulation of transcription by RNA polymerase II
miR-125-x	ENSEAST00005001021	44	65	-18.58	cGGGACTCCGGTCTCGGAagga	x|||||||x||xx|x|:|xxxx	tCCCTGAGACCCTAACTTgtga	GALNS	galactosamine (N-acetyl)-6-sulfatase [Source:HGNC Symbol;Acc:HGNC:4122]	Metabolism;Cellular Processes;Metabolism	Global and overview maps;Transport and catabolism;Glycan biosynthesis and metabolism	ko01100//Metabolic pathways;ko04142//Lysosome;ko00531//Glycosaminoglycan degradation	K01132;K01132;K01132	-	GO:0003824//catalytic activity;GO:0008484//sulfuric ester hydrolase activity;GO:0043890//N-acetylgalactosamine-6-sulfatase activity	-
miR-125-x	ENSEAST00005001126	381	402	-19.85	tGGGACTCCTGAGTTGGGggac	x|||||||xx|x:|||::xxxx	tCCCTGAGACCCTAACTTgtga	CDIP1	cell death inducing p53 target 1 [Source:HGNC Symbol;Acc:HGNC:13234]	-	-	-	-	GO:0005634//nucleus;GO:0098560//cytoplasmic side of late endosome membrane;GO:0098574//cytoplasmic side of lysosomal membrane	-	GO:0006915//apoptotic process;GO:0033209//tumor necrosis factor-mediated signaling pathway;GO:0042771//intrinsic apoptotic signaling pathway in response to DNA damage by p53 class mediator
miR-125-x	ENSEAST00005001153	131	152	-19.65	tGGGACTCGGAGGTcccagact	x|||||||x|x|:|xxxxxxxx	tCCCTGAGACCCTAacttgtga	TTLL12	tubulin tyrosine ligase like 12 [Source:HGNC Symbol;Acc:HGNC:28974]	-	-	-	-	GO:0005737//cytoplasm	GO:0005524//ATP binding;GO:0015631//tubulin binding;GO:1990889//H4K20me3 modified histone binding	GO:0006464//cellular protein modification process;GO:0007346//regulation of mitotic cell cycle;GO:0060339//negative regulation of type I interferon-mediated signaling pathway
miR-125-x	ENSEAST00005001180	227	245	-17.12	cGGGACTC---GTTTGTAGAca	x|||||||xxx|x|||x|x|xx	tCCCTGAGACCCTAACTTGTga	PTGR1	prostaglandin reductase 1 [Source:HGNC Symbol;Acc:HGNC:18429]	-	-	-	-	GO:0005737//cytoplasm	GO:0016491//oxidoreductase activity;GO:0032440//2-alkenal reductase [NAD(P)] activity;GO:0047522//15-oxoprostaglandin 13-oxidase activity	GO:0055114//oxidation-reduction process
miR-125-x	ENSEAST00005001205	766	784	-21.76	cGGGACTC---GATTGAtgacg	x|||||||xxx||||||xxxxx	tCCCTGAGACCCTAACTtgtga	S100A1	S100 calcium binding protein A1 [Source:HGNC Symbol;Acc:HGNC:10486]	-	-	-	-	GO:0005634//nucleus;GO:0016529//sarcoplasmic reticulum	GO:0005509//calcium ion binding;GO:0042802//identical protein binding;GO:0042803//protein homodimerization activity;GO:0044548//S100 protein binding;GO:0051117//ATPase binding	GO:0008016//regulation of heart contraction;GO:0051000//positive regulation of nitric-oxide synthase activity;GO:1903672//positive regulation of sprouting angiogenesis
miR-125-x	ENSEAST00005001620	167	188	-19.49	gGGGACTCCGAGGTCGAGTGgg	x|||||||x|x|:|x||:::xx	tCCCTGAGACCCTAACTTGTga	KCNH3	potassium voltage-gated channel subfamily H member 3 [Source:HGNC Symbol;Acc:HGNC:6252]	-	-	-	-	GO:0016020//membrane	GO:0005216//ion channel activity;GO:0005249//voltage-gated potassium channel activity	GO:0006811//ion transport;GO:0006813//potassium ion transport;GO:0055085//transmembrane transport
miR-125-x	ENSEAST00005001711	67	88	-20.02	aGGGACTCTtcaccaccggcgc	x||||||||xxxxxxxxxxxxx	tCCCTGAGAccctaacttgtga	ABHD6	abhydrolase domain containing 6 [Source:HGNC Symbol;Acc:HGNC:21398]	Organismal Systems	Nervous system	ko04723//Retrograde endocannabinoid signaling	K13700	GO:0005739//mitochondrion;GO:0005765//lysosomal membrane;GO:0016021//integral component of membrane;GO:0031902//late endosome membrane;GO:0032281//AMPA glutamate receptor complex;GO:0098978//glutamatergic synapse;GO:0098982//GABA-ergic synapse;GO:0099055//integral component of postsynaptic membrane	GO:0003824//catalytic activity;GO:0004620//phospholipase activity;GO:0047372//acylglycerol lipase activity	GO:0009395//phospholipid catabolic process;GO:0030336//negative regulation of cell migration;GO:0046464//acylglycerol catabolic process;GO:0046889//positive regulation of lipid biosynthetic process;GO:0052651//monoacylglycerol catabolic process;GO:0060292//long-term synaptic depression;GO:0120163//negative regulation of cold-induced thermogenesis;GO:2000124//regulation of endocannabinoid signalin…
miR-125-x	ENSEAST00005001832	824	845	-22.01	gGGGACTCCGtctgggggttcc	x|||||||x|xxxxxxxxxxxx	tCCCTGAGACcctaacttgtga	CDK10	cyclin dependent kinase 10 [Source:HGNC Symbol;Acc:HGNC:1770]	-	-	-	-	GO:0005634//nucleus;GO:0036064//ciliary basal body	GO:0004672//protein kinase activity;GO:0004674//protein serine/threonine kinase activity;GO:0005524//ATP binding;GO:0097472//cyclin-dependent protein kinase activity	GO:0006468//protein phosphorylation;GO:0018107//peptidyl-threonine phosphorylation;GO:0032956//regulation of actin cytoskeleton organization;GO:0043410//positive regulation of MAPK cascade;GO:1902018//negative regulation of cilium assembly
miR-125-x	ENSEAST00005001849	64	82	-19.24	aGGGACTCC---ATCGACCAcg	x|||||||xxxx||x||x||xx	tCCCTGAGACCCTAACTTGTga	SEMA4C	semaphorin 4C [Source:HGNC Symbol;Acc:HGNC:10731]	Organismal Systems	Development	ko04360//Axon guidance	K06521	GO:0014069//postsynaptic density;GO:0030672//synaptic vesicle membrane	GO:0005515//protein binding;GO:0030215//semaphorin receptor binding	GO:0001843//neural tube closure;GO:0021535//cell migration in hindbrain;GO:0021549//cerebellum development;GO:0032874//positive regulation of stress-activated MAPK cascade;GO:0042692//muscle cell differentiation;GO:0071526//semaphorin-plexin signaling pathway
miR-125-x	ENSEAST00005001866	210	231	-23.89	aGGGACTCTGGACTTcggtccc	x||||||||||xx||xxxxxxx	tCCCTGAGACCCTAActtgtga	ANKRD23	ankyrin repeat domain 23 [Source:HGNC Symbol;Acc:HGNC:24470]	-	-	-	-	GO:0005654//nucleoplasm;GO:0005829//cytosol;GO:0015629//actin cytoskeleton	GO:0005515//protein binding;GO:0031432//titin binding	-
miR-125-x	ENSEAST00005002020	833	853	-17.48	gGGGACTCCGAG-TCGAAgggc	x|||||||x|x|x|x|||xxxx	tCCCTGAGACCCTAACTTgtga	-	-	-	-	-	-	-	-	-
miR-125-x	ENSEAST00005002025	346	366	-17.48	gGGGACTCCGAG-TCGAAgggc	x|||||||x|x|x|x|||xxxx	tCCCTGAGACCCTAACTTgtga	-	-	-	-	-	-	-	-	-
miR-125-x	ENSEAST00005002029	833	853	-17.48	gGGGACTCCGAG-TCGAAgggc	x|||||||x|x|x|x|||xxxx	tCCCTGAGACCCTAACTTgtga	-	-	-	-	-	-	-	-	-
miR-125-x	ENSEAST00005002056	416	437	-16.95	cGGGACTCTCGtccgagacgtg	x||||||||x|xxxxxxxxxxx	tCCCTGAGACCctaacttgtga	UBE3C	ubiquitin protein ligase E3C [Source:HGNC Symbol;Acc:HGNC:16803]	Genetic Information Processing	Folding, sorting and degradation	ko04120//Ubiquitin mediated proteolysis	K10589	-	GO:0004842//ubiquitin-protein transferase activity;GO:0005515//protein binding;GO:0061630//ubiquitin protein ligase activity	GO:0000209//protein polyubiquitination
miR-125-x	ENSEAST00005002071	101	122	-15.44	cGGGACTCcctccgcgacgaca	x|||||||xxxxxxxxxxxxxx	tCCCTGAGaccctaacttgtga	THAP8	THAP domain containing 8 [Source:HGNC Symbol;Acc:HGNC:23191]	-	-	-	-	-	GO:0003676//nucleic acid binding	-
miR-125-x	ENSEAST00005002134	245	267	-21.13	tGGGACTCTGTCACGTGACCGga	x|||||||||xx|xx|||x|:xx	tCCCTGAGACCCTA-ACTTGTga	A4GALT	alpha 1,4-galactosyltransferase (P blood group) [Source:HGNC Symbol;Acc:HGNC:18149]	Metabolism;Metabolism;Metabolism	Global and overview maps;Glycan biosynthesis and metabolism;Glycan biosynthesis and metabolism	ko01100//Metabolic pathways;ko00601//Glycosphingolipid biosynthesis - lacto and neolacto series;ko00603//Glycosphingolipid biosynthesis - globo and isoglobo series	K01988;K01988;K01988	GO:0016020//membrane	GO:0008378//galactosyltransferase activity	GO:0007009//plasma membrane organization
miR-125-x	ENSEAST00005002389	249	270	-17.02	aGGGACTCTTGACTTtcccttt	x||||||||x|xx||xxxxxxx	tCCCTGAGACCCTAActtgtga	-	-	-	-	-	-	GO:0005737//cytoplasm	-	-
miR-125-x	ENSEAST00005002551	366	388	-20.68	aGGGACTCCCGAGAATtcgggat	x|||||||xx|x||x|xxxxxxx	tCCCTGAGACC-CTAActtgtga	F2RL1	F2R like trypsin receptor 1 [Source:HGNC Symbol;Acc:HGNC:3538]	Environmental Information Processing;Organismal Systems;Human Diseases	Signaling molecules and interaction;Sensory system;Infectious diseases	ko04080//Neuroactive ligand-receptor interaction;ko04750//Inflammatory mediator regulation of TRP channels;ko05143//African trypanosomiasis	K04234;K04234;K04234	GO:0005769//early endosome;GO:0005886//plasma membrane;GO:0005887//integral component of plasma membrane;GO:0016021//integral component of membrane;GO:0031143//pseudopodium	GO:0001965//G-protein alpha-subunit binding;GO:0004930//G protein-coupled receptor activity;GO:0015057//thrombin-activated receptor activity;GO:0031681//G-protein beta-subunit binding	GO:0002286//T cell activation involved in immune response;GO:0002690//positive regulation of leukocyte chemotaxis;GO:0002741//positive regulation of cytokine secretion involved in immune response;GO:0007186//G protein-coupled receptor signaling pathway;GO:0007204//positive regulation of cytosolic calcium ion concentration;GO:0007596//blood coagulation;GO:0010804//negative regulation of tumor necr…
miR-125-x	ENSEAST00005002559	28	49	-17.79	tGGGACTCCGGaccccgtcccg	x|||||||x||xxxxxxxxxxx	tCCCTGAGACCctaacttgtga	NCAPH	non-SMC condensin I complex subunit H [Source:HGNC Symbol;Acc:HGNC:1112]	-	-	-	-	GO:0000796//condensin complex	-	GO:0007076//mitotic chromosome condensation
miR-125-x	ENSEAST00005002801	251	277	-22.05	tGGGACTCATTCTCGCGACTGAGCAtt	x|||||||x|xxxx|x||x|||:||xx	tCCCTGAG-A----CCCTAACTTGTga	FAM210A	family with sequence similarity 210 member A [Source:HGNC Symbol;Acc:HGNC:28346]	-	-	-	-	GO:0005737//cytoplasm;GO:0005739//mitochondrion	-	-
miR-125-x	ENSEAST00005002926	1053	1074	-18.99	tGGGACTCgtaagggtcccttt	x|||||||xxxxxxxxxxxxxx	tCCCTGAGaccctaacttgtga	PRUNE1	prune exopolyphosphatase 1 [Source:HGNC Symbol;Acc:HGNC:13420]	Metabolism;Metabolism	Global and overview maps;Nucleotide metabolism	ko01100//Metabolic pathways;ko00230//Purine metabolism	K01514;K01514	GO:0005737//cytoplasm;GO:0005829//cytosol	GO:0015631//tubulin binding;GO:0016462//pyrophosphatase activity;GO:0016791//phosphatase activity	GO:0031113//regulation of microtubule polymerization;GO:0050767//regulation of neurogenesis
miR-125-x	ENSEAST00005002989	971	994	-19.33	tGGGACTCTCCCGGATctttgtta	x||||||||xxx||||xxxxxxxx	tCCCTGAGAC--CCTAacttgtga	AATF	apoptosis antagonizing transcription factor [Source:HGNC Symbol;Acc:HGNC:19235]	-	-	-	-	GO:0005634//nucleus	-	-
miR-125-x	ENSEAST00005003226	314	337	-18.92	tGGGACTCGATTGTAGTCAACGgt	x|||||||xx|x|x|x|x|||:xx	tCCCTGAG--ACCCTAACTTGTga	-	-	-	-	-	-	GO:0032039//integrator complex	-	GO:0016180//snRNA processing
miR-125-x	ENSEAST00005003437	946	968	-17.57	cGGGACTC-GGTATCCTGGAGAag	x|||||||x||x||xx||:|x|xx	tCCCTGAGACCCTA--ACTTGTga	KCNIP3	potassium voltage-gated channel interacting protein 3 [Source:HGNC Symbol;Acc:HGNC:15523]	-	-	-	-	-	GO:0000978//RNA polymerase II proximal promoter sequence-specific DNA binding;GO:0001227//DNA-binding transcription repressor activity, RNA polymerase II-specific;GO:0005509//calcium ion binding	-
miR-125-x	ENSEAST00005003515	357	378	-15.84	tGGGACTCcccttcctggcaga	x|||||||xxxxxxxxxxxxxx	tCCCTGAGaccctaacttgtga	CPSF4	cleavage and polyadenylation specific factor 4 [Source:HGNC Symbol;Acc:HGNC:2327]	Human Diseases;Genetic Information Processing	Infectious diseases;Translation	ko05164//Influenza A;ko03015//mRNA surveillance pathway	K14404;K14404	GO:0005654//nucleoplasm;GO:0005847//mRNA cleavage and polyadenylation specificity factor complex;GO:0043231//intracellular membrane-bounded organelle	GO:0003676//nucleic acid binding;GO:0008270//zinc ion binding;GO:0046872//metal ion binding	-
miR-125-x	ENSEAST00005003532	595	616	-15.24	cGGGACTCccccttgtccggac	x|||||||xxxxxxxxxxxxxx	tCCCTGAGaccctaacttgtga	NKX2-2	NK2 homeobox 2 [Source:HGNC Symbol;Acc:HGNC:7835]	Human Diseases	Endocrine and metabolic diseases	ko04950//Maturity onset diabetes of the young	K08029	GO:0005634//nucleus	GO:0000987//proximal promoter sequence-specific DNA binding;GO:0003677//DNA binding;GO:0003682//chromatin binding;GO:0003700//DNA-binding transcription factor activity;GO:0003713//transcription coactivator activity;GO:0008134//transcription factor binding;GO:0043565//sequence-specific DNA binding	GO:0003323//type B pancreatic cell development;GO:0003326//pancreatic A cell fate commitment;GO:0003327//type B pancreatic cell fate commitment;GO:0003329//pancreatic PP cell fate commitment;GO:0006355//regulation of transcription, DNA-templated;GO:0007224//smoothened signaling pathway;GO:0007399//nervous system development;GO:0010628//positive regulation of gene expression;GO:0014003//oligodendr…
miR-125-x	ENSEAST00005003938	627	648	-21.31	tGGGACTCTcctggggcgaggg	x||||||||xxxxxxxxxxxxx	tCCCTGAGAccctaacttgtga	CAMK2A	calcium/calmodulin dependent protein kinase II alpha [Source:HGNC Symbol;Acc:HGNC:1460]	Human Diseases;Organismal Systems;Environmental Information Processing;Organismal Systems;Environmental Information Processing;Human Diseases;Organismal Systems;Human Diseases;Organismal Systems;Human Diseases;Organismal Systems;Environmental Information Processing;Cellular Processes;Organismal Systems;Organismal Systems;Organismal Systems;Organismal Systems;Organismal Systems;Cellular Processes;…	Cancers;Sensory system;Signal transduction;Development;Signal transduction;Cancers;Endocrine system;Infectious diseases;Circulatory system;Endocrine and metabolic diseases;Nervous system;Signal transduction;Cell growth and death;Sensory system;Endocrine system;Endocrine system;Nervous system;Endocrine system;Cell growth and death;Environmental adaptation;Endocrine system;Nervous system;Signal tra…	ko05200//Pathways in cancer;ko04740//Olfactory transduction;ko04020//Calcium signaling pathway;ko04360//Axon guidance;ko04024//cAMP signaling pathway;ko05205//Proteoglycans in cancer;ko04921//Oxytocin signaling pathway;ko05152//Tuberculosis;ko04261//Adrenergic signaling in cardiomyocytes;ko04934//Cushing syndrome;ko04728//Dopaminergic synapse;ko04310//Wnt signaling pathway;ko04114//Oocyte meiosis…	K04515;K04515;K04515;K04515;K04515;K04515;K04515;K04515;K04515;K04515;K04515;K04515;K04515;K04515;K04515;K04515;K04515;K04515;K04515;K04515;K04515;K04515;K04515;K04515;K04515;K04515;K04515;K04515;K04515;K04515	GO:0005739//mitochondrion;GO:0014069//postsynaptic density;GO:0098685//Schaffer collateral - CA1 synapse	GO:0004672//protein kinase activity;GO:0004674//protein serine/threonine kinase activity;GO:0004683//calmodulin-dependent protein kinase activity;GO:0005516//calmodulin binding;GO:0005524//ATP binding;GO:0009931//calcium-dependent protein serine/threonine kinase activity;GO:0035254//glutamate receptor binding	GO:0000082//G1/S transition of mitotic cell cycle;GO:0002931//response to ischemia;GO:0006468//protein phosphorylation;GO:0006816//calcium ion transport;GO:0010666//positive regulation of cardiac muscle cell apoptotic process;GO:0018105//peptidyl-serine phosphorylation;GO:0046777//protein autophosphorylation;GO:0046928//regulation of neurotransmitter secretion;GO:0048168//regulation of neuronal s…
miR-125-x	ENSEAST00005003941	627	648	-21.31	tGGGACTCTcctggggcgaggg	x||||||||xxxxxxxxxxxxx	tCCCTGAGAccctaacttgtga	CAMK2A	calcium/calmodulin dependent protein kinase II alpha [Source:HGNC Symbol;Acc:HGNC:1460]	Human Diseases;Organismal Systems;Environmental Information Processing;Organismal Systems;Environmental Information Processing;Human Diseases;Organismal Systems;Human Diseases;Organismal Systems;Human Diseases;Organismal Systems;Environmental Information Processing;Cellular Processes;Organismal Systems;Organismal Systems;Organismal Systems;Organismal Systems;Organismal Systems;Cellular Processes;…	Cancers;Sensory system;Signal transduction;Development;Signal transduction;Cancers;Endocrine system;Infectious diseases;Circulatory system;Endocrine and metabolic diseases;Nervous system;Signal transduction;Cell growth and death;Sensory system;Endocrine system;Endocrine system;Nervous system;Endocrine system;Cell growth and death;Environmental adaptation;Endocrine system;Nervous system;Signal tra…	ko05200//Pathways in cancer;ko04740//Olfactory transduction;ko04020//Calcium signaling pathway;ko04360//Axon guidance;ko04024//cAMP signaling pathway;ko05205//Proteoglycans in cancer;ko04921//Oxytocin signaling pathway;ko05152//Tuberculosis;ko04261//Adrenergic signaling in cardiomyocytes;ko04934//Cushing syndrome;ko04728//Dopaminergic synapse;ko04310//Wnt signaling pathway;ko04114//Oocyte meiosis…	K04515;K04515;K04515;K04515;K04515;K04515;K04515;K04515;K04515;K04515;K04515;K04515;K04515;K04515;K04515;K04515;K04515;K04515;K04515;K04515;K04515;K04515;K04515;K04515;K04515;K04515;K04515;K04515;K04515;K04515	-	GO:0004672//protein kinase activity;GO:0004683//calmodulin-dependent protein kinase activity;GO:0005516//calmodulin binding;GO:0005524//ATP binding	GO:0006468//protein phosphorylation
miR-125-x	ENSEAST00005004010	1449	1468	-18.66	tGGGACTCACTG--TCAACAct	x|||||||xxx|xx|x||||xx	tCCCTGAGACCCTAACTTGTga	-	-	Environmental Information Processing	Signal transduction	ko04310//Wnt signaling pathway	K15694	-	-	GO:0030178//negative regulation of Wnt signaling pathway;GO:0072089//stem cell proliferation
miR-125-x	ENSEAST00005004096	1097	1118	-17.62	tGGGACTCgtacactttctcgt	x|||||||xxxxxxxxxxxxxx	tCCCTGAGaccctaacttgtga	FLVCR1	feline leukemia virus subgroup C cellular receptor 1 [Source:HGNC Symbol;Acc:HGNC:24682]	-	-	-	-	GO:0005739//mitochondrion	GO:0015232//heme transporter activity	GO:0001568//blood vessel development;GO:0001701//in utero embryonic development;GO:0006839//mitochondrial transport;GO:0015886//heme transport;GO:0030218//erythrocyte differentiation;GO:0035108//limb morphogenesis;GO:0035264//multicellular organism growth;GO:0042733//embryonic digit morphogenesis;GO:0046620//regulation of organ growth;GO:0048536//spleen development;GO:0048704//embryonic skeletal …
miR-125-x	ENSEAST00005004105	812	833	-17.62	tGGGACTCgtacactttctcgt	x|||||||xxxxxxxxxxxxxx	tCCCTGAGaccctaacttgtga	FLVCR1	feline leukemia virus subgroup C cellular receptor 1 [Source:HGNC Symbol;Acc:HGNC:24682]	-	-	-	-	-	-	GO:0055085//transmembrane transport
miR-125-x	ENSEAST00005004107	701	722	-18.12	gGGGACTCAGctacccccaggg	x|||||||x|xxxxxxxxxxxx	tCCCTGAGACcctaacttgtga	USE1	unconventional SNARE in the ER 1 [Source:HGNC Symbol;Acc:HGNC:30882]	Genetic Information Processing	Folding, sorting and degradation	ko04130//SNARE interactions in vesicular transport	K08507	GO:0005783//endoplasmic reticulum	-	-
miR-125-x	ENSEAST00005004198	244	269	-29.65	tGGGACTCTGGGAGGCTCGAAGCAgg	x||||||||||||xxx|x|||x||xx	tCCCTGAGACCCT---AACTT-GTga	GTPBP3	GTP binding protein 3, mitochondrial [Source:HGNC Symbol;Acc:HGNC:14880]	-	-	-	-	GO:0005739//mitochondrion	GO:0003924//GTPase activity;GO:0005515//protein binding;GO:0005525//GTP binding	GO:0006400//tRNA modification
miR-125-x	ENSEAST00005004658	455	476	-15.46	aGGGACTCcccgtccccgtccc	x|||||||xxxxxxxxxxxxxx	tCCCTGAGaccctaacttgtga	SRF	serum response factor [Source:HGNC Symbol;Acc:HGNC:11291]	Environmental Information Processing;Human Diseases;Human Diseases;Environmental Information Processing	Signal transduction;Infectious diseases;Cancers;Signal transduction	ko04010//MAPK signaling pathway;ko05166//HTLV-I infection;ko05203//Viral carcinogenesis;ko04022//cGMP - PKG signaling pathway	K04378;K04378;K04378;K04378	GO:0000790//nuclear chromatin;GO:0005634//nucleus;GO:0005737//cytoplasm	GO:0000978//RNA polymerase II proximal promoter sequence-specific DNA binding;GO:0000981//DNA-binding transcription factor activity, RNA polymerase II-specific;GO:0000987//proximal promoter sequence-specific DNA binding;GO:0001228//DNA-binding transcription activator activity, RNA polymerase II-specific;GO:0003677//DNA binding;GO:0003682//chromatin binding;GO:0003700//DNA-binding transcription fa…	GO:0001569//branching involved in blood vessel morphogenesis;GO:0001666//response to hypoxia;GO:0001701//in utero embryonic development;GO:0001707//mesoderm formation;GO:0001764//neuron migration;GO:0001829//trophectodermal cell differentiation;GO:0001947//heart looping;GO:0002011//morphogenesis of an epithelial sheet;GO:0002042//cell migration involved in sprouting angiogenesis;GO:0002521//leuko…
miR-125-x	ENSEAST00005004753	817	839	-22.1	gGGGACTCGTCGCGGAGAGggtg	x|||||||x|x|x:xx||:xxxx	tCCCTGAG-ACCCTAACTTgtga	CADM3	cell adhesion molecule 3 [Source:HGNC Symbol;Acc:HGNC:17601]	Environmental Information Processing	Signaling molecules and interaction	ko04514//Cell adhesion molecules (CAMs)	K06780	GO:0005911//cell-cell junction;GO:0098688//parallel fiber to Purkinje cell synapse;GO:0099056//integral component of presynaptic membrane	GO:0042803//protein homodimerization activity	GO:0007156//homophilic cell adhesion via plasma membrane adhesion molecules;GO:0007157//heterophilic cell-cell adhesion via plasma membrane cell adhesion molecules;GO:0008104//protein localization
miR-125-x	ENSEAST00005004756	817	839	-22.1	gGGGACTCGTCGCGGAGAGggtg	x|||||||x|x|x:xx||:xxxx	tCCCTGAG-ACCCTAACTTgtga	CADM3	cell adhesion molecule 3 [Source:HGNC Symbol;Acc:HGNC:17601]	Environmental Information Processing	Signaling molecules and interaction	ko04514//Cell adhesion molecules (CAMs)	K06780	-	-	-
miR-125-x	ENSEAST00005004809	500	524	-22.59	cGGGACTCAGTCGGGAGAGGGagta	x|||||||xx|x||||xx|::xxxx	tCCCTGAG--A-CCCTAACTTgtga	TJAP1	tight junction associated protein 1 [Source:HGNC Symbol;Acc:HGNC:17949]	Cellular Processes	Cellular community - eukaryotes	ko04530//Tight junction	K06105	GO:0005737//cytoplasm;GO:0005768//endosome;GO:0005794//Golgi apparatus;GO:0005802//trans-Golgi network;GO:0005886//plasma membrane;GO:0005923//bicellular tight junction	-	GO:0007030//Golgi organization
miR-125-x	ENSEAST00005004814	500	524	-22.59	cGGGACTCAGTCGGGAGAGGGagta	x|||||||xx|x||||xx|::xxxx	tCCCTGAG--A-CCCTAACTTgtga	TJAP1	tight junction associated protein 1 [Source:HGNC Symbol;Acc:HGNC:17949]	Cellular Processes	Cellular community - eukaryotes	ko04530//Tight junction	K06105	GO:0005923//bicellular tight junction	-	-
miR-125-x	ENSEAST00005004963	1005	1026	-31.8	cGGGACTCTGGGATACACCAgg	x|||||||||||||xx|x||xx	tCCCTGAGACCCTAACTTGTga	CCDC120	coiled-coil domain containing 120 [Source:HGNC Symbol;Acc:HGNC:28910]	-	-	-	-	GO:0120103//centriolar subdistal appendage	-	-
miR-125-x	ENSEAST00005004968	416	437	-31.8	cGGGACTCTGGGATACACCAgg	x|||||||||||||xx|x||xx	tCCCTGAGACCCTAACTTGTga	CCDC120	coiled-coil domain containing 120 [Source:HGNC Symbol;Acc:HGNC:28910]	-	-	-	-	GO:0005814//centriole;GO:0120103//centriolar subdistal appendage	-	GO:0008104//protein localization;GO:0034454//microtubule anchoring at centrosome
miR-125-x	ENSEAST00005004969	416	437	-31.8	cGGGACTCTGGGATACACCAgg	x|||||||||||||xx|x||xx	tCCCTGAGACCCTAACTTGTga	CCDC120	coiled-coil domain containing 120 [Source:HGNC Symbol;Acc:HGNC:28910]	-	-	-	-	GO:0120103//centriolar subdistal appendage	-	-
miR-125-x	ENSEAST00005005134	879	900	-15.51	gGGGACTCcacctctaataact	x|||||||xxxxxxxxxxxxxx	tCCCTGAGaccctaacttgtga	SIRPB2	signal regulatory protein beta 2 [Source:HGNC Symbol;Acc:HGNC:16247]	-	-	-	-	-	-	-
miR-125-x	ENSEAST00005005257	215	236	-16.97	gGGGACTCaatacttttcaagc	x|||||||xxxxxxxxxxxxxx	tCCCTGAGaccctaacttgtga	-	-	Human Diseases;Environmental Information Processing;Human Diseases;Environmental Information Processing;Human Diseases;Cellular Processes;Cellular Processes;Genetic Information Processing	Neurodegenerative diseases;Signal transduction;Infectious diseases;Signal transduction;Cancer: overview;Cellular community - eukaryotes;Transport and catabolism;Translation	ko05010//Alzheimer disease;ko04310//Wnt signaling pathway;ko05162//Measles;ko04064//NF-kappa B signaling pathway;ko05235//PD-L1 expression and PD-1 checkpoint pathway in cancer;ko04520//Adherens junction;ko04137//Mitophagy - animal;ko03008//Ribosome biogenesis in eukaryotes	K03097;K03097;K03097;K03097;K03097;K03097;K03097;K03097	-	GO:0004672//protein kinase activity;GO:0005524//ATP binding;GO:0008013//beta-catenin binding;GO:0016301//kinase activity;GO:0019888//protein phosphatase regulator activity	GO:0006468//protein phosphorylation;GO:0046777//protein autophosphorylation
miR-125-x	ENSEAST00005005434	3791	3812	-27.15	gGGGACTCTGGGTTctcttatg	x|||||||||||x|xxxxxxxx	tCCCTGAGACCCTAacttgtga	AARS2	alanyl-tRNA synthetase 2, mitochondrial [Source:HGNC Symbol;Acc:HGNC:21022]	Genetic Information Processing	Translation	ko00970//Aminoacyl-tRNA biosynthesis	K01872	GO:0005737//cytoplasm;GO:0005739//mitochondrion	GO:0000166//nucleotide binding;GO:0003676//nucleic acid binding;GO:0004812//aminoacyl-tRNA ligase activity;GO:0004813//alanine-tRNA ligase activity;GO:0005524//ATP binding	GO:0006419//alanyl-tRNA aminoacylation;GO:0043039//tRNA aminoacylation;GO:0070143//mitochondrial alanyl-tRNA aminoacylation
miR-125-x	ENSEAST00005005439	3791	3812	-27.15	gGGGACTCTGGGTTctcttatg	x|||||||||||x|xxxxxxxx	tCCCTGAGACCCTAacttgtga	AARS2	alanyl-tRNA synthetase 2, mitochondrial [Source:HGNC Symbol;Acc:HGNC:21022]	Genetic Information Processing	Translation	ko00970//Aminoacyl-tRNA biosynthesis	K01872	GO:0005737//cytoplasm	GO:0000166//nucleotide binding;GO:0003676//nucleic acid binding;GO:0004812//aminoacyl-tRNA ligase activity;GO:0004813//alanine-tRNA ligase activity;GO:0005524//ATP binding	GO:0006419//alanyl-tRNA aminoacylation;GO:0043039//tRNA aminoacylation
miR-125-x	ENSEAST00005005447	845	866	-15.02	cGGGACTCctacacctactatc	x|||||||xxxxxxxxxxxxxx	tCCCTGAGaccctaacttgtga	MRPS22	mitochondrial ribosomal protein S22 [Source:HGNC Symbol;Acc:HGNC:14508]	-	-	-	-	-	-	-
miR-125-x	ENSEAST00005005555	962	984	-23.94	gGGGACTCCAGGAGTTGAGTGgg	x|||||||xx|||x||||:::xx	tCCCTGAGACCCT-AACTTGTga	MAP2K7	mitogen-activated protein kinase kinase 7 [Source:HGNC Symbol;Acc:HGNC:6847]	Human Diseases;Environmental Information Processing;Human Diseases;Human Diseases;Human Diseases;Human Diseases;Cellular Processes;Human Diseases;Human Diseases;Genetic Information Processing;Human Diseases;Organismal Systems;Human Diseases;Organismal Systems;Organismal Systems;Organismal Systems;Organismal Systems;Organismal Systems;Organismal Systems;Environmental Information Processing;Environ…	Neurodegenerative diseases;Signal transduction;Neurodegenerative diseases;Infectious disease: viral;Infectious diseases;Infectious diseases;Cellular community - eukaryotes;Infectious disease: bacterial;Infectious diseases;Folding, sorting and degradation;Infectious diseases;Immune system;Cardiovascular diseases;Endocrine system;Endocrine system;Development;Nervous system;Development and regenerat…	ko05010//Alzheimer disease;ko04010//MAPK signaling pathway;ko05016//Huntington disease;ko05170//Human immunodeficiency virus 1 infection;ko05169//Epstein-Barr virus infection;ko05132//Salmonella infection;ko04530//Tight junction;ko05135//Yersinia infection;ko05167//Kaposi sarcoma-associated herpesvirus infection;ko04141//Protein processing in endoplasmic reticulum;ko05161//Hepatitis B;ko04660//T …	K04431;K04431;K04431;K04431;K04431;K04431;K04431;K04431;K04431;K04431;K04431;K04431;K04431;K04431;K04431;K04431;K04431;K04431;K04431;K04431;K04431;K04431;K04431;K04431;K04431	-	GO:0004672//protein kinase activity;GO:0005524//ATP binding	GO:0006468//protein phosphorylation
miR-125-x	ENSEAST00005005558	962	984	-23.94	gGGGACTCCAGGAGTTGAGTGgg	x|||||||xx|||x||||:::xx	tCCCTGAGACCCT-AACTTGTga	MAP2K7	mitogen-activated protein kinase kinase 7 [Source:HGNC Symbol;Acc:HGNC:6847]	Human Diseases;Environmental Information Processing;Human Diseases;Human Diseases;Human Diseases;Human Diseases;Cellular Processes;Human Diseases;Human Diseases;Genetic Information Processing;Human Diseases;Organismal Systems;Human Diseases;Organismal Systems;Organismal Systems;Organismal Systems;Organismal Systems;Organismal Systems;Organismal Systems;Environmental Information Processing;Environ…	Neurodegenerative diseases;Signal transduction;Neurodegenerative diseases;Infectious disease: viral;Infectious diseases;Infectious diseases;Cellular community - eukaryotes;Infectious disease: bacterial;Infectious diseases;Folding, sorting and degradation;Infectious diseases;Immune system;Cardiovascular diseases;Endocrine system;Endocrine system;Development;Nervous system;Development and regenerat…	ko05010//Alzheimer disease;ko04010//MAPK signaling pathway;ko05016//Huntington disease;ko05170//Human immunodeficiency virus 1 infection;ko05169//Epstein-Barr virus infection;ko05132//Salmonella infection;ko04530//Tight junction;ko05135//Yersinia infection;ko05167//Kaposi sarcoma-associated herpesvirus infection;ko04141//Protein processing in endoplasmic reticulum;ko05161//Hepatitis B;ko04660//T …	K04431;K04431;K04431;K04431;K04431;K04431;K04431;K04431;K04431;K04431;K04431;K04431;K04431;K04431;K04431;K04431;K04431;K04431;K04431;K04431;K04431;K04431;K04431;K04431;K04431	-	GO:0000287//magnesium ion binding;GO:0004672//protein kinase activity;GO:0004708//MAP kinase kinase activity;GO:0005524//ATP binding;GO:0019899//enzyme binding;GO:0019901//protein kinase binding	GO:0006468//protein phosphorylation;GO:0006970//response to osmotic stress;GO:0009408//response to heat;GO:0009411//response to UV;GO:0032212//positive regulation of telomere maintenance via telomerase;GO:0034612//response to tumor necrosis factor;GO:0045893//positive regulation of transcription, DNA-templated;GO:0051403//stress-activated MAPK cascade;GO:0051973//positive regulation of telomerase…
miR-125-x	ENSEAST00005005597	2162	2183	-19.54	gGGGACTCGGTCGTCGAcggtt	x|||||||x|xx:|x||xxxxx	tCCCTGAGACCCTAACTtgtga	ZNRD2	zinc ribbon domain containing 2 [Source:HGNC Symbol;Acc:HGNC:11328]	-	-	-	-	-	-	-
miR-125-x	ENSEAST00005005613	167	188	-21.93	tGGGACTCTCAGATTAGATAgg	x||||||||xx||||x:|:|xx	tCCCTGAGACCCTAACTTGTga	-	-	-	-	-	-	-	-	-
miR-125-x	ENSEAST00005005893	371	392	-15.12	gGGGACTCcccctgcccccgag	x|||||||xxxxxxxxxxxxxx	tCCCTGAGaccctaacttgtga	CALM3	calmodulin 3 [Source:HGNC Symbol;Acc:HGNC:1449]	Human Diseases;Organismal Systems;Human Diseases;Environmental Information Processing;Environmental Information Processing;Human Diseases;Environmental Information Processing;Environmental Information Processing;Human Diseases;Organismal Systems;Human Diseases;Environmental Information Processing;Organismal Systems;Human Diseases;Cellular Processes;Organismal Systems;Organismal Systems;Organismal…	Cancers;Sensory system;Neurodegenerative diseases;Signal transduction;Signal transduction;Infectious disease: viral;Signal transduction;Signal transduction;Infectious diseases;Endocrine system;Infectious diseases;Signal transduction;Circulatory system;Infectious diseases;Cell growth and death;Circulatory system;Endocrine system;Nervous system;Signal transduction;Cell growth and death;Endocrine sy…	ko05200//Pathways in cancer;ko04740//Olfactory transduction;ko05010//Alzheimer disease;ko04020//Calcium signaling pathway;ko04015//Rap1 signaling pathway;ko05170//Human immunodeficiency virus 1 infection;ko04014//Ras signaling pathway;ko04024//cAMP signaling pathway;ko05163//Human cytomegalovirus infection;ko04921//Oxytocin signaling pathway;ko05152//Tuberculosis;ko04022//cGMP - PKG signaling pat…	K02183;K02183;K02183;K02183;K02183;K02183;K02183;K02183;K02183;K02183;K02183;K02183;K02183;K02183;K02183;K02183;K02183;K02183;K02183;K02183;K02183;K02183;K02183;K02183;K02183;K02183;K02183;K02183;K02183;K02183;K02183;K02183;K02183;K02183;K02183;K02183;K02183;K02183;K02183;K02183;K02183	GO:0000922//spindle pole;GO:0005813//centrosome;GO:0005876//spindle microtubule;GO:0008076//voltage-gated potassium channel complex;GO:0030017//sarcomere;GO:0032991//protein-containing complex;GO:0034704//calcium channel complex;GO:0043209//myelin sheath;GO:1902494//catalytic complex	GO:0005509//calcium ion binding;GO:0008179//adenylate cyclase binding;GO:0010856//adenylate cyclase activator activity;GO:0019901//protein kinase binding;GO:0019904//protein domain specific binding;GO:0031432//titin binding;GO:0031997//N-terminal myristoylation domain binding;GO:0044325//ion channel binding;GO:0072542//protein phosphatase activator activity;GO:0097718//disordered domain specific …	GO:0000086//G2/M transition of mitotic cell cycle;GO:0002027//regulation of heart rate;GO:0005513//detection of calcium ion;GO:0010880//regulation of release of sequestered calcium ion into cytosol by sarcoplasmic reticulum;GO:0019722//calcium-mediated signaling;GO:0032465//regulation of cytokinesis;GO:0032516//positive regulation of phosphoprotein phosphatase activity;GO:0035307//positive regula…
miR-125-x	ENSEAST00005005895	265	286	-15.12	gGGGACTCcccctgcccccgag	x|||||||xxxxxxxxxxxxxx	tCCCTGAGaccctaacttgtga	CALM3	calmodulin 3 [Source:HGNC Symbol;Acc:HGNC:1449]	Human Diseases;Organismal Systems;Human Diseases;Environmental Information Processing;Environmental Information Processing;Human Diseases;Environmental Information Processing;Environmental Information Processing;Human Diseases;Organismal Systems;Human Diseases;Environmental Information Processing;Organismal Systems;Human Diseases;Cellular Processes;Organismal Systems;Organismal Systems;Organismal…	Cancers;Sensory system;Neurodegenerative diseases;Signal transduction;Signal transduction;Infectious disease: viral;Signal transduction;Signal transduction;Infectious diseases;Endocrine system;Infectious diseases;Signal transduction;Circulatory system;Infectious diseases;Cell growth and death;Circulatory system;Endocrine system;Nervous system;Signal transduction;Cell growth and death;Endocrine sy…	ko05200//Pathways in cancer;ko04740//Olfactory transduction;ko05010//Alzheimer disease;ko04020//Calcium signaling pathway;ko04015//Rap1 signaling pathway;ko05170//Human immunodeficiency virus 1 infection;ko04014//Ras signaling pathway;ko04024//cAMP signaling pathway;ko05163//Human cytomegalovirus infection;ko04921//Oxytocin signaling pathway;ko05152//Tuberculosis;ko04022//cGMP - PKG signaling pat…	K02183;K02183;K02183;K02183;K02183;K02183;K02183;K02183;K02183;K02183;K02183;K02183;K02183;K02183;K02183;K02183;K02183;K02183;K02183;K02183;K02183;K02183;K02183;K02183;K02183;K02183;K02183;K02183;K02183;K02183;K02183;K02183;K02183;K02183;K02183;K02183;K02183;K02183;K02183;K02183;K02183	-	GO:0005509//calcium ion binding	GO:0019722//calcium-mediated signaling
miR-125-x	ENSEAST00005006215	422	443	-15.46	tGGGACTCccgtcctccggtcc	x|||||||xxxxxxxxxxxxxx	tCCCTGAGaccctaacttgtga	NAPA	NSF attachment protein alpha [Source:HGNC Symbol;Acc:HGNC:7641]	Organismal Systems	Nervous system	ko04721//Synaptic vesicle cycle	K15296	-	GO:0005515//protein binding	GO:0006886//intracellular protein transport
miR-125-x	ENSEAST00005006220	422	443	-15.46	tGGGACTCccgtcctccggtcc	x|||||||xxxxxxxxxxxxxx	tCCCTGAGaccctaacttgtga	NAPA	NSF attachment protein alpha [Source:HGNC Symbol;Acc:HGNC:7641]	Organismal Systems	Nervous system	ko04721//Synaptic vesicle cycle	K15296	-	GO:0005515//protein binding	GO:0006886//intracellular protein transport
miR-125-x	ENSEAST00005006223	1370	1394	-18.54	aGGGACTCGTGTAAGACTTAAattg	x|||||||x||xxx||x|x||xxxx	tCCCTGAG-ACC--CTAACTTgtga	TMEM50A	transmembrane protein 50A [Source:HGNC Symbol;Acc:HGNC:30590]	-	-	-	-	GO:0005737//cytoplasm;GO:0005783//endoplasmic reticulum;GO:0043025//neuronal cell body;GO:0097386//glial cell projection	-	-
miR-125-x	ENSEAST00005006224	422	443	-15.46	tGGGACTCccgtcctccggtcc	x|||||||xxxxxxxxxxxxxx	tCCCTGAGaccctaacttgtga	NAPA	NSF attachment protein alpha [Source:HGNC Symbol;Acc:HGNC:7641]	Organismal Systems	Nervous system	ko04721//Synaptic vesicle cycle	K15296	-	GO:0005515//protein binding	GO:0006886//intracellular protein transport
miR-125-x	ENSEAST00005006295	753	778	-21.36	aGGGACTCGACCTTCGGTTGGTCGac	x|||||||xxxx|xx|:|||:x|:xx	tCCCTGAG----ACCCTAACTTGTga	ASIC1	acid sensing ion channel subunit 1 [Source:HGNC Symbol;Acc:HGNC:100]	Organismal Systems	Sensory system	ko04750//Inflammatory mediator regulation of TRP channels	K04829	GO:0005794//Golgi apparatus;GO:0005886//plasma membrane;GO:0005887//integral component of plasma membrane;GO:0016020//membrane;GO:0016021//integral component of membrane;GO:0045202//synapse	GO:0005261//cation channel activity;GO:0005272//sodium channel activity;GO:0015280//ligand-gated sodium channel activity;GO:0022839//ion gated channel activity;GO:0044736//acid-sensing ion channel activity	GO:0001662//behavioral fear response;GO:0001975//response to amphetamine;GO:0006812//cation transport;GO:0006814//sodium ion transport;GO:0007613//memory;GO:0008306//associative learning;GO:0010447//response to acidic pH;GO:0034220//ion transmembrane transport;GO:0035725//sodium ion transmembrane transport;GO:0042391//regulation of membrane potential;GO:0046929//negative regulation of neurotransm…
miR-125-x	ENSEAST00005006306	201	223	-22.55	cGGGACTCAGGGGGTTCATCttc	x|||||||x|||:x||x|x|xxx	tCCCTGAGACCCT-AACTTGtga	ARHGEF1	Rho guanine nucleotide exchange factor 1 [Source:HGNC Symbol;Acc:HGNC:681]	Human Diseases;Cellular Processes;Human Diseases;Human Diseases;Human Diseases;Human Diseases;Organismal Systems;Organismal Systems;Organismal Systems	Cancers;Cell motility;Infectious diseases;Cancers;Infectious diseases;Infectious disease: bacterial;Circulatory system;Immune system;Endocrine system	ko05200//Pathways in cancer;ko04810//Regulation of actin cytoskeleton;ko05163//Human cytomegalovirus infection;ko05205//Proteoglycans in cancer;ko05130//Pathogenic Escherichia coli infection;ko05135//Yersinia infection;ko04270//Vascular smooth muscle contraction;ko04611//Platelet activation;ko04928//Parathyroid hormone synthesis, secretion and action	K12330;K12330;K12330;K12330;K12330;K12330;K12330;K12330;K12330	GO:0005737//cytoplasm	GO:0005085//guanyl-nucleotide exchange factor activity;GO:0005089//Rho guanyl-nucleotide exchange factor activity	-
miR-125-x	ENSEAST00005006481	223	244	-17.37	cGGGACTCCGTGAGTCGAgggt	x|||||||x|x||x|x:|xxxx	tCCCTGAGACCCTAACTTgtga	HMGCL	3-hydroxy-3-methylglutaryl-CoA lyase [Source:HGNC Symbol;Acc:HGNC:5005]	Metabolism;Cellular Processes;Metabolism;Metabolism;Metabolism	Global and overview maps;Transport and catabolism;Amino acid metabolism;Carbohydrate metabolism;Lipid metabolism	ko01100//Metabolic pathways;ko04146//Peroxisome;ko00280//Valine, leucine and isoleucine degradation;ko00650//Butanoate metabolism;ko00072//Synthesis and degradation of ketone bodies	K01640;K01640;K01640;K01640;K01640	GO:0005739//mitochondrion;GO:0005777//peroxisome;GO:0032991//protein-containing complex	GO:0000287//magnesium ion binding;GO:0003824//catalytic activity;GO:0004419//hydroxymethylglutaryl-CoA lyase activity;GO:0005198//structural molecule activity;GO:0030145//manganese ion binding;GO:0046872//metal ion binding	GO:0006629//lipid metabolic process;GO:0007005//mitochondrion organization;GO:0046951//ketone body biosynthetic process
miR-125-x	ENSEAST00005006487	223	244	-17.37	cGGGACTCCGTGAGTCGAgggt	x|||||||x|x||x|x:|xxxx	tCCCTGAGACCCTAACTTgtga	HMGCL	3-hydroxy-3-methylglutaryl-CoA lyase [Source:HGNC Symbol;Acc:HGNC:5005]	Metabolism;Cellular Processes;Metabolism;Metabolism;Metabolism	Global and overview maps;Transport and catabolism;Amino acid metabolism;Carbohydrate metabolism;Lipid metabolism	ko01100//Metabolic pathways;ko04146//Peroxisome;ko00280//Valine, leucine and isoleucine degradation;ko00650//Butanoate metabolism;ko00072//Synthesis and degradation of ketone bodies	K01640;K01640;K01640;K01640;K01640	-	GO:0003824//catalytic activity;GO:0004419//hydroxymethylglutaryl-CoA lyase activity	-
miR-125-x	ENSEAST00005006548	840	864	-19.78	tGGGACTCCACTGGGCTctcatcct	x|||||||xxx||||x|xxxxxxxx	tCCCTGAG---ACCCTAacttgtga	-	-	-	-	-	-	-	-	-
miR-125-x	ENSEAST00005006666	128	147	-21.58	gGGGACTCT---ACTGGCACAcc	x||||||||xxx|x||:x|||xx	tCCCTGAGACCCTAACT-TGTga	SYNGR4	synaptogyrin 4 [Source:HGNC Symbol;Acc:HGNC:11502]	-	-	-	-	GO:0016020//membrane	-	-
miR-125-x	ENSEAST00005006675	26	47	-22.02	cGGGACTCAAGTCTAGGACAct	x|||||||xx|xx|x|:|||xx	tCCCTGAGACCCTAACTTGTga	KDELR1	KDEL endoplasmic reticulum protein retention receptor 1 [Source:HGNC Symbol;Acc:HGNC:6304]	Human Diseases	Infectious diseases	ko05110//Vibrio cholerae infection	K10949	GO:0016021//integral component of membrane	GO:0046923//ER retention sequence binding	GO:0006621//protein retention in ER lumen
miR-125-x	ENSEAST00005006684	201	223	-18.82	cGGGACTCTCAGGAcccgggtcg	x||||||||xx|||xxxxxxxxx	tCCCTGAGAC-CCTaacttgtga	-	-	-	-	-	-	-	-	-
miR-125-x	ENSEAST00005006700	2503	2521	-22.77	tGGGACTCGAGG---GGACAgt	x|||||||xx||xxx|:|||xx	tCCCTGAGACCCTAACTTGTga	KCNJ14	potassium inwardly rectifying channel subfamily J member 14 [Source:HGNC Symbol;Acc:HGNC:6260]	Organismal Systems;Organismal Systems	Endocrine system;Nervous system	ko04921//Oxytocin signaling pathway;ko04725//Cholinergic synapse	K05007;K05007	GO:0016021//integral component of membrane	GO:0005242//inward rectifier potassium channel activity	GO:0006813//potassium ion transport
miR-125-x	ENSEAST00005006726	540	561	-16.44	aGGGACTCgactcttacccctt	x|||||||xxxxxxxxxxxxxx	tCCCTGAGaccctaacttgtga	ZNF653	zinc finger protein 653 [Source:HGNC Symbol;Acc:HGNC:25196]	-	-	-	-	-	GO:0003676//nucleic acid binding;GO:0003714//transcription corepressor activity;GO:0008134//transcription factor binding;GO:0048019//receptor antagonist activity;GO:0050682//AF-2 domain binding	GO:1900116//extracellular negative regulation of signal transduction;GO:1903507//negative regulation of nucleic acid-templated transcription
miR-125-x	ENSEAST00005006808	1679	1700	-21.74	cGGGACTCCGGGtcaccctcct	x|||||||x|||xxxxxxxxxx	tCCCTGAGACCCtaacttgtga	PACS2	phosphofurin acidic cluster sorting protein 2 [Source:HGNC Symbol;Acc:HGNC:23794]	-	-	-	-	GO:0005739//mitochondrion;GO:0005783//endoplasmic reticulum	-	GO:0000045//autophagosome assembly;GO:0032469//endoplasmic reticulum calcium ion homeostasis;GO:0034497//protein localization to phagophore assembly site;GO:0072659//protein localization to plasma membrane;GO:1990456//mitochondrion-endoplasmic reticulum membrane tethering
miR-125-x	ENSEAST00005006817	1679	1700	-21.74	cGGGACTCCGGGtcaccctcct	x|||||||x|||xxxxxxxxxx	tCCCTGAGACCCtaacttgtga	PACS2	phosphofurin acidic cluster sorting protein 2 [Source:HGNC Symbol;Acc:HGNC:23794]	-	-	-	-	-	-	-
miR-125-x	ENSEAST00005006864	231	252	-23.54	aGGGACTCTGAAAGGGGGTccg	x|||||||||xx|xx|:::xxx	tCCCTGAGACCCTAACTTGtga	ACADS	acyl-CoA dehydrogenase short chain [Source:HGNC Symbol;Acc:HGNC:90]	Metabolism;Metabolism;Metabolism;Metabolism;Metabolism;Metabolism;Metabolism;Metabolism	Global and overview maps;Global and overview maps;Global and overview maps;Lipid metabolism;Amino acid metabolism;Metabolism of other amino acids;Carbohydrate metabolism;Carbohydrate metabolism	ko01100//Metabolic pathways;ko01200//Carbon metabolism;ko01212//Fatty acid metabolism;ko00071//Fatty acid degradation;ko00280//Valine, leucine and isoleucine degradation;ko00410//beta-Alanine metabolism;ko00640//Propanoate metabolism;ko00650//Butanoate metabolism	K00248;K00248;K00248;K00248;K00248;K00248;K00248;K00248	GO:0005654//nucleoplasm;GO:0005739//mitochondrion;GO:0005813//centrosome	GO:0003995//acyl-CoA dehydrogenase activity;GO:0016627//oxidoreductase activity, acting on the CH-CH group of donors;GO:0050660//flavin adenine dinucleotide binding	GO:0033539//fatty acid beta-oxidation using acyl-CoA dehydrogenase;GO:0055114//oxidation-reduction process
miR-125-x	ENSEAST00005007004	519	540	-19.16	gGGGACTCCGGaccccgaagtg	x|||||||x||xxxxxxxxxxx	tCCCTGAGACCctaacttgtga	MSI1	musashi RNA binding protein 1 [Source:HGNC Symbol;Acc:HGNC:7330]	Genetic Information Processing	Translation	ko03015//mRNA surveillance pathway	K14411	GO:0005634//nucleus;GO:0005737//cytoplasm;GO:0005844//polysome	GO:0003676//nucleic acid binding;GO:0003723//RNA binding;GO:0003727//single-stranded RNA binding;GO:0008266//poly(U) RNA binding;GO:0042802//identical protein binding	-
miR-125-x	ENSEAST00005007005	519	540	-19.16	gGGGACTCCGGaccccgaagtg	x|||||||x||xxxxxxxxxxx	tCCCTGAGACCctaacttgtga	MSI1	musashi RNA binding protein 1 [Source:HGNC Symbol;Acc:HGNC:7330]	Genetic Information Processing	Translation	ko03015//mRNA surveillance pathway	K14411	-	GO:0003676//nucleic acid binding;GO:0003723//RNA binding	-
miR-125-x	ENSEAST00005007111	959	980	-20.57	aGGGACTCcaccccaaacactt	x|||||||xxxxxxxxxxxxxx	tCCCTGAGaccctaacttgtga	PIGR	polymeric immunoglobulin receptor [Source:HGNC Symbol;Acc:HGNC:8968]	Organismal Systems	Immune system	ko04672//Intestinal immune network for IgA production	K13073	GO:0005615//extracellular space;GO:0005886//plasma membrane;GO:0043235//receptor complex	GO:0001792//polymeric immunoglobulin receptor activity	GO:0001580//detection of chemical stimulus involved in sensory perception of bitter taste;GO:0002415//immunoglobulin transcytosis in epithelial cells mediated by polymeric immunoglobulin receptor;GO:0007173//epidermal growth factor receptor signaling pathway;GO:0038093//Fc receptor signaling pathway;GO:0043113//receptor clustering
miR-125-x	ENSEAST00005007117	959	980	-20.57	aGGGACTCcaccccaaacactt	x|||||||xxxxxxxxxxxxxx	tCCCTGAGaccctaacttgtga	PIGR	polymeric immunoglobulin receptor [Source:HGNC Symbol;Acc:HGNC:8968]	Organismal Systems	Immune system	ko04672//Intestinal immune network for IgA production	K13073	-	-	-
miR-125-x	ENSEAST00005007176	246	266	-19.28	tGGGACTC-GGTGTCGcgttcc	x|||||||x||x:|x|xxxxxx	tCCCTGAGACCCTAACttgtga	TK1	thymidine kinase 1 [Source:HGNC Symbol;Acc:HGNC:11830]	Metabolism;Metabolism;Metabolism	Global and overview maps;Xenobiotics biodegradation and metabolism;Nucleotide metabolism	ko01100//Metabolic pathways;ko00983//Drug metabolism - other enzymes;ko00240//Pyrimidine metabolism	K00857;K00857;K00857	-	GO:0004797//thymidine kinase activity;GO:0005524//ATP binding	-
miR-125-x	ENSEAST00005007195	91	112	-16.11	gGGGACTCactccctaaagaaa	x|||||||xxxxxxxxxxxxxx	tCCCTGAGaccctaacttgtga	RNPS1	RNA binding protein with serine rich domain 1 [Source:HGNC Symbol;Acc:HGNC:10080]	Genetic Information Processing;Genetic Information Processing	Translation;Translation	ko03013//RNA transport;ko03015//mRNA surveillance pathway	K14325;K14325	GO:0005634//nucleus;GO:0005654//nucleoplasm;GO:0005737//cytoplasm;GO:0061574//ASAP complex	GO:0003676//nucleic acid binding;GO:0003730//mRNA 3'-UTR binding	GO:0000184//nuclear-transcribed mRNA catabolic process, nonsense-mediated decay;GO:0000381//regulation of alternative mRNA splicing, via spliceosome;GO:0043065//positive regulation of apoptotic process;GO:0048025//negative regulation of mRNA splicing, via spliceosome
miR-125-x	ENSEAST00005007201	91	112	-16.11	gGGGACTCactccctaaagaaa	x|||||||xxxxxxxxxxxxxx	tCCCTGAGaccctaacttgtga	RNPS1	RNA binding protein with serine rich domain 1 [Source:HGNC Symbol;Acc:HGNC:10080]	Genetic Information Processing;Genetic Information Processing	Translation;Translation	ko03013//RNA transport;ko03015//mRNA surveillance pathway	K14325;K14325	-	GO:0003676//nucleic acid binding	-
miR-125-x	ENSEAST00005007205	1201	1221	-19.15	cGGGACTC-GGGCTTTACCccg	x|||||||x|||x||x|x|xxx	tCCCTGAGACCCTAACTTGtga	TMEM235	transmembrane protein 235 [Source:HGNC Symbol;Acc:HGNC:27563]	-	-	-	-	GO:0005737//cytoplasm;GO:0016021//integral component of membrane;GO:0016324//apical plasma membrane	-	-
miR-125-x	ENSEAST00005007487	314	335	-18.06	tGGGACTCctcctcctgcaccg	x|||||||xxxxxxxxxxxxxx	tCCCTGAGaccctaacttgtga	CCS	copper chaperone for superoxide dismutase [Source:HGNC Symbol;Acc:HGNC:1613]	Human Diseases	Neurodegenerative diseases	ko05014//Amyotrophic lateral sclerosis (ALS)	K04569	GO:0005634//nucleus;GO:0005737//cytoplasm	GO:0004784//superoxide dismutase activity;GO:0005507//copper ion binding;GO:0046872//metal ion binding	GO:0006801//superoxide metabolic process;GO:0030001//metal ion transport;GO:0051353//positive regulation of oxidoreductase activity;GO:0055114//oxidation-reduction process
miR-125-x	ENSEAST00005007507	898	918	-25.9	aGGGACTCTGG-ATTccgcctt	x||||||||||x|||xxxxxxx	tCCCTGAGACCCTAActtgtga	CBX4	chromobox 4 [Source:HGNC Symbol;Acc:HGNC:1554]	-	-	-	-	GO:0005634//nucleus;GO:0005654//nucleoplasm;GO:0016604//nuclear body;GO:0031519//PcG protein complex;GO:0035102//PRC1 complex	GO:0003682//chromatin binding;GO:0003727//single-stranded RNA binding;GO:0019899//enzyme binding;GO:0032183//SUMO binding;GO:0035064//methylated histone binding;GO:0044212//transcription regulatory region DNA binding;GO:0051219//phosphoprotein binding	GO:0000122//negative regulation of transcription by RNA polymerase II;GO:0016925//protein sumoylation;GO:0045892//negative regulation of transcription, DNA-templated
miR-125-x	ENSEAST00005007671	147	168	-18.15	aGGGACTCCGGccgtctctccc	x|||||||x||xxxxxxxxxxx	tCCCTGAGACCctaacttgtga	LOXL1	lysyl oxidase like 1 [Source:HGNC Symbol;Acc:HGNC:6665]	-	-	-	-	-	GO:0005507//copper ion binding;GO:0016641//oxidoreductase activity, acting on the CH-NH2 group of donors, oxygen as acceptor	GO:0055114//oxidation-reduction process
miR-125-x	ENSEAST00005007942	3192	3212	-21.77	cGGGACTC---GATTGATGACAgt	x|||||||xxx||||||xx|||xx	tCCCTGAGACCCTAACT--TGTga	LTBP4	latent transforming growth factor beta binding protein 4 [Source:HGNC Symbol;Acc:HGNC:6717]	-	-	-	-	GO:0031012//extracellular matrix;GO:0062023//collagen-containing extracellular matrix	GO:0005509//calcium ion binding;GO:0050431//transforming growth factor beta binding	GO:0007179//transforming growth factor beta receptor signaling pathway;GO:0030162//regulation of proteolysis;GO:0046879//hormone secretion
miR-125-x	ENSEAST00005008041	1756	1777	-23.55	aGGGACTCgacagggtcacggg	x|||||||xxxxxxxxxxxxxx	tCCCTGAGaccctaacttgtga	CX3CL1	C-X3-C motif chemokine ligand 1 [Source:HGNC Symbol;Acc:HGNC:10647]	Human Diseases;Organismal Systems;Environmental Information Processing;Environmental Information Processing;Environmental Information Processing	Infectious diseases;Immune system;Signaling molecules and interaction;Signal transduction;Signaling molecules and interaction	ko05163//Human cytomegalovirus infection;ko04062//Chemokine signaling pathway;ko04060//Cytokine-cytokine receptor interaction;ko04668//TNF signaling pathway;ko04061//Viral protein interaction with cytokine and cytokine receptor	K05508;K05508;K05508;K05508;K05508	GO:0005576//extracellular region;GO:0009986//cell surface;GO:0016020//membrane;GO:0016021//integral component of membrane	GO:0005178//integrin binding;GO:0008009//chemokine activity;GO:0031737//CX3C chemokine receptor binding;GO:0042056//chemoattractant activity;GO:0045237//CXCR1 chemokine receptor binding	GO:0002523//leukocyte migration involved in inflammatory response;GO:0006935//chemotaxis;GO:0006955//immune response;GO:0007155//cell adhesion;GO:0008284//positive regulation of cell proliferation;GO:0019221//cytokine-mediated signaling pathway;GO:0030336//negative regulation of cell migration;GO:0031664//regulation of lipopolysaccharide-mediated signaling pathway;GO:0032233//positive regulation …
miR-125-x	ENSEAST00005008095	317	338	-16.34	tGGGACTCCGaccgcccgagga	x|||||||x|xxxxxxxxxxxx	tCCCTGAGACcctaacttgtga	ADGRG1	adhesion G protein-coupled receptor G1 [Source:HGNC Symbol;Acc:HGNC:4512]	-	-	-	-	GO:0016021//integral component of membrane;GO:0097451//glial limiting end-foot	GO:0004888//transmembrane signaling receptor activity;GO:0004930//G protein-coupled receptor activity;GO:0005518//collagen binding;GO:0008201//heparin binding;GO:0050840//extracellular matrix binding	GO:0001525//angiogenesis;GO:0007155//cell adhesion;GO:0007166//cell surface receptor signaling pathway;GO:0007186//G protein-coupled receptor signaling pathway;GO:0007266//Rho protein signal transduction;GO:0007420//brain development;GO:0008285//negative regulation of cell proliferation;GO:0010573//vascular endothelial growth factor production;GO:0016477//cell migration;GO:0021796//cerebral corte…
miR-125-x	ENSEAST00005008188	233	254	-18.25	cGGGACTCCCTGGCGGGTCAgg	x|||||||xxx|:xx|:x||xx	tCCCTGAGACCCTAACTTGTga	MMP15	matrix metallopeptidase 15 [Source:HGNC Symbol;Acc:HGNC:7161]	Organismal Systems	Endocrine system	ko04928//Parathyroid hormone synthesis, secretion and action	K07995	GO:0005887//integral component of plasma membrane;GO:0031012//extracellular matrix	GO:0004222//metalloendopeptidase activity;GO:0008237//metallopeptidase activity;GO:0008270//zinc ion binding	GO:0006508//proteolysis;GO:0035987//endodermal cell differentiation
miR-125-x	ENSEAST00005008539	481	503	-15.85	cGGGACTCCTCCGACCGActctg	x|||||||x|xx||xx||xxxxx	tCCCTGAG-ACCCTAACTtgtga	-	-	Organismal Systems	Development	ko04360//Axon guidance	K07526	-	GO:0005515//protein binding	GO:0007165//signal transduction
miR-125-x	ENSEAST00005008762	454	475	-13.95	tGGGACTCctcctttccctcgt	x|||||||xxxxxxxxxxxxxx	tCCCTGAGaccctaacttgtga	PCYT2	phosphate cytidylyltransferase 2, ethanolamine [Source:HGNC Symbol;Acc:HGNC:8756]	Metabolism;Metabolism;Metabolism	Global and overview maps;Lipid metabolism;Metabolism of other amino acids	ko01100//Metabolic pathways;ko00564//Glycerophospholipid metabolism;ko00440//Phosphonate and phosphinate metabolism	K00967;K00967;K00967	-	GO:0003824//catalytic activity	GO:0009058//biosynthetic process
miR-125-x	ENSEAST00005008765	454	475	-13.95	tGGGACTCctcctttccctcgt	x|||||||xxxxxxxxxxxxxx	tCCCTGAGaccctaacttgtga	PCYT2	phosphate cytidylyltransferase 2, ethanolamine [Source:HGNC Symbol;Acc:HGNC:8756]	Metabolism;Metabolism;Metabolism	Global and overview maps;Lipid metabolism;Metabolism of other amino acids	ko01100//Metabolic pathways;ko00564//Glycerophospholipid metabolism;ko00440//Phosphonate and phosphinate metabolism	K00967;K00967;K00967	-	GO:0003824//catalytic activity	GO:0009058//biosynthetic process
miR-125-x	ENSEAST00005008773	325	346	-25.8	gGGGACTCTaatcggggcactt	x||||||||xxxxxxxxxxxxx	tCCCTGAGAccctaacttgtga	SIRT7	sirtuin 7 [Source:HGNC Symbol;Acc:HGNC:14935]	Metabolism;Metabolism	Global and overview maps;Metabolism of cofactors and vitamins	ko01100//Metabolic pathways;ko00760//Nicotinate and nicotinamide metabolism	K11417;K11417	GO:0000785//chromatin;GO:0005634//nucleus;GO:0005654//nucleoplasm;GO:0005730//nucleolus;GO:0005731//nucleolus organizer region;GO:0035861//site of double-strand break	GO:0003682//chromatin binding;GO:0034979//NAD-dependent protein deacetylase activity;GO:0036055//protein-succinyllysine desuccinylase activity;GO:0061697//protein-glutaryllysine deglutarylase activity;GO:0070403//NAD+ binding;GO:0097372//NAD-dependent histone deacetylase activity (H3-K18 specific)	GO:0000122//negative regulation of transcription by RNA polymerase II;GO:0001649//osteoblast differentiation;GO:0006111//regulation of gluconeogenesis;GO:0006282//regulation of DNA repair;GO:0006476//protein deacetylation;GO:0006974//cellular response to DNA damage stimulus;GO:0007072//positive regulation of transcription involved in exit from mitosis;GO:0007129//synapsis;GO:0009303//rRNA transcr…
miR-125-x	ENSEAST00005008787	668	689	-19.51	aGGGACTCGGtcccgcgacccc	x|||||||x|xxxxxxxxxxxx	tCCCTGAGACcctaacttgtga	GRK2	G protein-coupled receptor kinase 2 [Source:HGNC Symbol;Acc:HGNC:289]	Organismal Systems;Cellular Processes;Organismal Systems;Organismal Systems;Human Diseases;Environmental Information Processing;Organismal Systems	Sensory system;Transport and catabolism;Immune system;Nervous system;Substance dependence;Signal transduction;Sensory system	ko04740//Olfactory transduction;ko04144//Endocytosis;ko04062//Chemokine signaling pathway;ko04724//Glutamatergic synapse;ko05032//Morphine addiction;ko04340//Hedgehog signaling pathway;ko04745//Phototransduction - fly	K00910;K00910;K00910;K00910;K00910;K00910;K00910	GO:0005737//cytoplasm;GO:0016020//membrane	GO:0004672//protein kinase activity;GO:0004674//protein serine/threonine kinase activity;GO:0004703//G protein-coupled receptor kinase activity;GO:0005524//ATP binding;GO:0031755//Edg-2 lysophosphatidic acid receptor binding	GO:0002026//regulation of the force of heart contraction;GO:0002029//desensitization of G protein-coupled receptor signaling pathway;GO:0003108//negative regulation of the force of heart contraction by chemical signal;GO:0006468//protein phosphorylation;GO:0007165//signal transduction;GO:0007186//G protein-coupled receptor signaling pathway;GO:0007217//tachykinin receptor signaling pathway;GO:000…
miR-125-x	ENSEAST00005008922	114	135	-19.64	cGGGACTCCGGAAcctcacccg	x|||||||x||x|xxxxxxxxx	tCCCTGAGACCCTaacttgtga	CARNS1	carnosine synthase 1 [Source:HGNC Symbol;Acc:HGNC:29268]	Metabolism;Metabolism;Metabolism;Metabolism	Global and overview maps;Amino acid metabolism;Metabolism of other amino acids;Amino acid metabolism	ko01100//Metabolic pathways;ko00330//Arginine and proline metabolism;ko00410//beta-Alanine metabolism;ko00340//Histidine metabolism	K14755;K14755;K14755;K14755	-	GO:0005524//ATP binding;GO:0016887//ATPase activity;GO:0046872//metal ion binding;GO:0047730//carnosine synthase activity	GO:0035499//carnosine biosynthetic process
miR-125-x	ENSEAST00005009234	330	351	-21.05	aGGGACTCGGGTACTTAAaggt	x|||||||x||x|x|x||xxxx	tCCCTGAGACCCTAACTTgtga	SIM2	SIM bHLH transcription factor 2 [Source:HGNC Symbol;Acc:HGNC:10883]	-	-	-	-	-	GO:0003677//DNA binding;GO:0003700//DNA-binding transcription factor activity;GO:0005515//protein binding;GO:0046983//protein dimerization activity	GO:0006355//regulation of transcription, DNA-templated
miR-125-x	ENSEAST00005009242	227	248	-17.49	cGGGACTCGCCTAGTGGAgttt	x|||||||xxxx|x||:|xxxx	tCCCTGAGACCCTAACTTgtga	ZNF263	zinc finger protein 263 [Source:HGNC Symbol;Acc:HGNC:13056]	-	-	-	-	-	GO:0003676//nucleic acid binding;GO:0003700//DNA-binding transcription factor activity	GO:0006355//regulation of transcription, DNA-templated
miR-125-x	ENSEAST00005009458	100	119	-28.01	tGGGACTCTGG-AC-GGACAtt	x||||||||||x|xx|:|||xx	tCCCTGAGACCCTAACTTGTga	-	-	Metabolism;Environmental Information Processing;Metabolism;Organismal Systems;Human Diseases	Global and overview maps;Signal transduction;Nucleotide metabolism;Endocrine system;Substance dependence	ko01100//Metabolic pathways;ko04024//cAMP signaling pathway;ko00230//Purine metabolism;ko04928//Parathyroid hormone synthesis, secretion and action;ko05032//Morphine addiction	K13293;K13293;K13293;K13293;K13293	GO:0005929//cilium	GO:0004114//3',5'-cyclic-nucleotide phosphodiesterase activity;GO:0008081//phosphoric diester hydrolase activity	GO:0007165//signal transduction
miR-125-x	ENSEAST00005009475	935	956	-16.71	tGGGACTCTcacagactctcct	x||||||||xxxxxxxxxxxxx	tCCCTGAGAccctaacttgtga	LRRC25	leucine rich repeat containing 25 [Source:HGNC Symbol;Acc:HGNC:29806]	-	-	-	-	-	-	-
miR-125-x	ENSEAST00005009528	276	297	-21.24	gGGGACTCCGGAGTCGGGgggt	x|||||||x||x:|x|::xxxx	tCCCTGAGACCCTAACTTgtga	TMEM59L	transmembrane protein 59 like [Source:HGNC Symbol;Acc:HGNC:13237]	-	-	-	-	-	-	-
miR-125-x	ENSEAST00005009596	119	140	-20.52	gGGGACTCGACGGTcacggcgt	x|||||||xxx|:|xxxxxxxx	tCCCTGAGACCCTAacttgtga	DMAC2	distal membrane arm assembly complex 2 [Source:HGNC Symbol;Acc:HGNC:25496]	-	-	-	-	GO:0005747//mitochondrial respiratory chain complex I	-	GO:0032981//mitochondrial respiratory chain complex I assembly
miR-125-x	ENSEAST00005009601	213	231	-20.13	cGGGACTC---GATTGTAGAcg	x|||||||xxx|||||x|x|xx	tCCCTGAGACCCTAACTTGTga	-	-	Metabolism;Metabolism;Metabolism	Global and overview maps;Amino acid metabolism;Carbohydrate metabolism	ko01100//Metabolic pathways;ko00280//Valine, leucine and isoleucine degradation;ko00640//Propanoate metabolism	K00166;K00166;K00166	-	GO:0003826//alpha-ketoacid dehydrogenase activity;GO:0003863//3-methyl-2-oxobutanoate dehydrogenase (2-methylpropanoyl-transferring) activity;GO:0016624//oxidoreductase activity, acting on the aldehyde or oxo group of donors, disulfide as acceptor	GO:0009083//branched-chain amino acid catabolic process
miR-125-x	ENSEAST00005009971	171	191	-19.08	gGGGACTC-GGCACTCACCGgt	x|||||||x||x|x|x|x|:xx	tCCCTGAGACCCTAACTTGTga	-	-	Organismal Systems;Environmental Information Processing	Nervous system;Signal transduction	ko04724//Glutamatergic synapse;ko04068//FoxO signaling pathway	K15010;K15010	GO:0005829//cytosol;GO:0014069//postsynaptic density;GO:0045178//basal part of cell;GO:0098978//glutamatergic synapse	GO:0008022//protein C-terminus binding;GO:0019904//protein domain specific binding	GO:0098962//regulation of postsynaptic neurotransmitter receptor activity
miR-125-x	ENSEAST00005010216	803	824	-25.91	gGGGACTCTAGGGGTGtcccct	x||||||||x||:x||xxxxxx	tCCCTGAGACCCTAACttgtga	FURIN	furin, paired basic amino acid cleaving enzyme [Source:HGNC Symbol;Acc:HGNC:8568]	-	-	-	-	GO:0000139//Golgi membrane;GO:0005783//endoplasmic reticulum;GO:0005802//trans-Golgi network;GO:0009986//cell surface;GO:0030140//trans-Golgi network transport vesicle;GO:0045121//membrane raft	GO:0002020//protease binding;GO:0004175//endopeptidase activity;GO:0004252//serine-type endopeptidase activity;GO:0004867//serine-type endopeptidase inhibitor activity;GO:0008233//peptidase activity;GO:0042277//peptide binding;GO:0048406//nerve growth factor binding	GO:0001825//blastocyst formation;GO:0006465//signal peptide processing;GO:0006508//proteolysis;GO:0009966//regulation of signal transduction;GO:0016485//protein processing;GO:0016486//peptide hormone processing;GO:0019058//viral life cycle;GO:0031638//zymogen activation;GO:0032804//negative regulation of low-density lipoprotein particle receptor catabolic process;GO:0032902//nerve growth factor p…
miR-125-x	ENSEAST00005010584	716	737	-19.19	tGGGACTCTttcagagccggtg	x||||||||xxxxxxxxxxxxx	tCCCTGAGAccctaacttgtga	-	-	-	-	-	-	-	-	-
miR-125-x	ENSEAST00005010779	1938	1961	-18.14	cGGGACTCGATCGACATGAGTAtg	x|||||||xx|x|xxx|||::|xx	tCCCTGAG--ACCCTAACTTGTga	ARHGEF4	Rho guanine nucleotide exchange factor 4 [Source:HGNC Symbol;Acc:HGNC:684]	Cellular Processes	Cell motility	ko04810//Regulation of actin cytoskeleton	K05769	-	GO:0005085//guanyl-nucleotide exchange factor activity;GO:0005515//protein binding	GO:0035556//intracellular signal transduction
miR-125-x	ENSEAST00005010851	877	899	-24.51	cGGGACTCGTGGCGTCGGACAga	x|||||||x|||x:|x|:|||xx	tCCCTGAG-ACCCTAACTTGTga	POFUT2	protein O-fucosyltransferase 2 [Source:HGNC Symbol;Acc:HGNC:14683]	Metabolism	Glycan biosynthesis and metabolism	ko00514//Other types of O-glycan biosynthesis	K03691	GO:0005794//Golgi apparatus	GO:0008417//fucosyltransferase activity;GO:0046922//peptide-O-fucosyltransferase activity	GO:0001707//mesoderm formation;GO:0010468//regulation of gene expression;GO:0010717//regulation of epithelial to mesenchymal transition;GO:0036065//fucosylation;GO:0036066//protein O-linked fucosylation;GO:0051046//regulation of secretion;GO:1903334//positive regulation of protein folding
miR-125-x	ENSEAST00005010875	128	149	-14.33	cGGGACTCAGtcctcctccaac	x|||||||x|xxxxxxxxxxxx	tCCCTGAGACcctaacttgtga	-	-	-	-	-	-	-	GO:0008081//phosphoric diester hydrolase activity	GO:0006629//lipid metabolic process
miR-125-x	ENSEAST00005010878	128	149	-14.33	cGGGACTCAGtcctcctccaac	x|||||||x|xxxxxxxxxxxx	tCCCTGAGACcctaacttgtga	-	-	-	-	-	-	-	GO:0008081//phosphoric diester hydrolase activity	GO:0006629//lipid metabolic process
miR-125-x	ENSEAST00005011127	212	233	-15.12	gGGGACTCcctgtctccctcct	x|||||||xxxxxxxxxxxxxx	tCCCTGAGaccctaacttgtga	TSPAN31	tetraspanin 31 [Source:HGNC Symbol;Acc:HGNC:10539]	-	-	-	-	GO:0016021//integral component of membrane	-	-
miR-125-x	ENSEAST00005011138	1520	1541	-18.36	aGGGACTCTcttcctggttatt	x||||||||xxxxxxxxxxxxx	tCCCTGAGAccctaacttgtga	MARCHF9	membrane associated ring-CH-type finger 9 [Source:HGNC Symbol;Acc:HGNC:25139]	-	-	-	-	GO:0005795//Golgi stack;GO:0005802//trans-Golgi network	GO:0008270//zinc ion binding	-
miR-125-x	ENSEAST00005011245	347	368	-16.67	gGGGACTCaactgcgagactcc	x|||||||xxxxxxxxxxxxxx	tCCCTGAGaccctaacttgtga	PDE4DIP	phosphodiesterase 4D interacting protein [Source:HGNC Symbol;Acc:HGNC:15580]	-	-	-	-	-	-	-
miR-125-x	ENSEAST00005011256	243	264	-16.67	gGGGACTCaactgcgagactcc	x|||||||xxxxxxxxxxxxxx	tCCCTGAGaccctaacttgtga	PDE4DIP	phosphodiesterase 4D interacting protein [Source:HGNC Symbol;Acc:HGNC:15580]	-	-	-	-	-	-	-
miR-125-x	ENSEAST00005011335	1760	1784	-26.83	cGGGACTCCTCGGGGACCGGACAgg	x|||||||x|xx||||xx|:|||xx	tCCCTGAG-A--CCCTAACTTGTga	SCLY	selenocysteine lyase [Source:HGNC Symbol;Acc:HGNC:18161]	Metabolism;Metabolism	Global and overview maps;Metabolism of other amino acids	ko01100//Metabolic pathways;ko00450//Selenocompound metabolism	K01763;K01763	-	GO:0003824//catalytic activity	-
miR-125-x	ENSEAST00005011336	479	499	-16.94	cGGGACTC-GTCTTTGGTCGgg	x|||||||x|xxx|||:x|:xx	tCCCTGAGACCCTAACTTGTga	SCLY	selenocysteine lyase [Source:HGNC Symbol;Acc:HGNC:18161]	Metabolism;Metabolism	Global and overview maps;Metabolism of other amino acids	ko01100//Metabolic pathways;ko00450//Selenocompound metabolism	K01763;K01763	-	GO:0003824//catalytic activity	-
miR-125-x	ENSEAST00005011345	981	1004	-21.25	cGGGACTCGGTGGGACTCAGTGgt	x|||||||xx|||||x|x|:::xx	tCCCTGAG--ACCCTAACTTGTga	KLHL30	kelch like family member 30 [Source:HGNC Symbol;Acc:HGNC:24770]	-	-	-	-	-	GO:0005515//protein binding	-
miR-125-x	ENSEAST00005011534	482	505	-18.69	aGGGACTCCCCGATTCCGAAagac	x|||||||xxx||||xx|||xxxx	tCCCTGAGACCCTAA--CTTgtga	RNPEPL1	arginyl aminopeptidase like 1 [Source:HGNC Symbol;Acc:HGNC:10079]	-	-	-	-	-	GO:0008237//metallopeptidase activity;GO:0008270//zinc ion binding;GO:0070006//metalloaminopeptidase activity	GO:0006508//proteolysis
miR-125-x	ENSEAST00005011665	826	851	-21.12	tGGGACTCCTTCTTCTTTGGAACAcc	x|||||||xx|xxxx||xx|||||xx	tCCCTGAG--ACCCTAA--CTTGTga	-	-	-	-	-	-	-	GO:0005515//protein binding	-
miR-125-x	ENSEAST00005011667	826	847	-17.14	cGGGACTCTtttacacccaccc	x||||||||xxxxxxxxxxxxx	tCCCTGAGAccctaacttgtga	-	-	-	-	-	-	-	-	-
miR-125-x	ENSEAST00005011731	340	361	-16.11	gGGGACTCaaaacgaagaggta	x|||||||xxxxxxxxxxxxxx	tCCCTGAGaccctaacttgtga	TRAPPC6B	trafficking protein particle complex 6B [Source:HGNC Symbol;Acc:HGNC:23066]	-	-	-	-	-	-	GO:0043087//regulation of GTPase activity;GO:0048193//Golgi vesicle transport
miR-125-x	ENSEAST00005012212	1700	1718	-21.34	cGGGACTC---GATTGAcgacg	x|||||||xxx||||||xxxxx	tCCCTGAGACCCTAACTtgtga	-	-	Environmental Information Processing;Organismal Systems;Organismal Systems	Signaling molecules and interaction;Digestive system;Endocrine system	ko04080//Neuroactive ligand-receptor interaction;ko04972//Pancreatic secretion;ko04911//Insulin secretion	K05226;K05226;K05226	GO:0005576//extracellular region	GO:0005179//hormone activity	-
miR-125-x	ENSEAST00005012453	1010	1031	-26.47	tGGGACTCCGGGAGGGAGagta	x|||||||x||||xx||:xxxx	tCCCTGAGACCCTAACTTgtga	LIMD1	LIM domains containing 1 [Source:HGNC Symbol;Acc:HGNC:6612]	Environmental Information Processing;Environmental Information Processing;Environmental Information Processing	Signal transduction;Signal transduction;Signal transduction	ko04390//Hippo signaling pathway;ko04391//Hippo signaling pathway -fly;ko04392//Hippo signaling pathway - multiple species	K16682;K16682;K16682	GO:0000932//P-body;GO:0005634//nucleus;GO:0005654//nucleoplasm;GO:0005737//cytoplasm;GO:0005886//plasma membrane;GO:0005912//adherens junction;GO:0005925//focal adhesion;GO:0016442//RISC complex	GO:0003714//transcription corepressor activity	GO:0001666//response to hypoxia;GO:0002076//osteoblast development;GO:0006355//regulation of transcription, DNA-templated;GO:0007010//cytoskeleton organization;GO:0008360//regulation of cell shape;GO:0016310//phosphorylation;GO:0016477//cell migration;GO:0033962//cytoplasmic mRNA processing body assembly;GO:0035195//gene silencing by miRNA;GO:0035331//negative regulation of hippo signaling;GO:004…
miR-125-x	ENSEAST00005012588	71	92	-16.48	cGGGACTCACCCGTTGGtaggt	x|||||||xxxx:|||:xxxxx	tCCCTGAGACCCTAACTtgtga	PTH1R	parathyroid hormone 1 receptor [Source:HGNC Symbol;Acc:HGNC:9608]	Environmental Information Processing;Organismal Systems;Organismal Systems	Signaling molecules and interaction;Endocrine system;Excretory system	ko04080//Neuroactive ligand-receptor interaction;ko04928//Parathyroid hormone synthesis, secretion and action;ko04961//Endocrine and other factor-regulated calcium reabsorption	K04585;K04585;K04585	GO:0005887//integral component of plasma membrane;GO:0016020//membrane;GO:0016021//integral component of membrane	GO:0004888//transmembrane signaling receptor activity;GO:0004930//G protein-coupled receptor activity;GO:0004991//parathyroid hormone receptor activity;GO:0017046//peptide hormone binding;GO:0042803//protein homodimerization activity;GO:0043621//protein self-association	GO:0001501//skeletal system development;GO:0001503//ossification;GO:0001701//in utero embryonic development;GO:0002062//chondrocyte differentiation;GO:0002076//osteoblast development;GO:0006874//cellular calcium ion homeostasis;GO:0007166//cell surface receptor signaling pathway;GO:0007186//G protein-coupled receptor signaling pathway;GO:0007188//adenylate cyclase-modulating G protein-coupled rec…
miR-125-x	ENSEAST00005012609	71	91	-20.03	gGGGACTCAAG-ACCGGGCcgg	x|||||||xx|x|xx|::|xxx	tCCCTGAGACCCTAACTTGtga	NBEAL2	neurobeachin like 2 [Source:HGNC Symbol;Acc:HGNC:31928]	-	-	-	-	GO:0005783//endoplasmic reticulum	GO:0005515//protein binding	GO:0030220//platelet formation
miR-125-x	ENSEAST00005012617	71	91	-20.03	gGGGACTCAAG-ACCGGGCcgg	x|||||||xx|x|xx|::|xxx	tCCCTGAGACCCTAACTTGtga	NBEAL2	neurobeachin like 2 [Source:HGNC Symbol;Acc:HGNC:31928]	-	-	-	-	-	GO:0005515//protein binding	-
miR-125-x	ENSEAST00005012671	775	796	-15.29	cGGGACTCCGAAAATGTCCAac	x|||||||x|xx|x||xx||xx	tCCCTGAGACCCTAACTTGTga	CYB561A3	cytochrome b561 family member A3 [Source:HGNC Symbol;Acc:HGNC:23014]	-	-	-	-	GO:0005654//nucleoplasm;GO:0005730//nucleolus;GO:0005764//lysosome;GO:0005765//lysosomal membrane;GO:0005829//cytosol;GO:0031902//late endosome membrane;GO:0043231//intracellular membrane-bounded organelle	-	-
miR-125-x	ENSEAST00005012676	463	484	-17.64	aGGGACTCTatcgccgatgtgt	x||||||||xxxxxxxxxxxxx	tCCCTGAGAccctaacttgtga	ITGB3BP	integrin subunit beta 3 binding protein [Source:HGNC Symbol;Acc:HGNC:6157]	-	-	-	-	-	-	GO:0006355//regulation of transcription, DNA-templated;GO:0034080//CENP-A containing nucleosome assembly
miR-125-x	ENSEAST00005012679	454	475	-17.64	aGGGACTCTatcgccgatgtgt	x||||||||xxxxxxxxxxxxx	tCCCTGAGAccctaacttgtga	ITGB3BP	integrin subunit beta 3 binding protein [Source:HGNC Symbol;Acc:HGNC:6157]	-	-	-	-	-	-	GO:0006355//regulation of transcription, DNA-templated;GO:0034080//CENP-A containing nucleosome assembly
miR-125-x	ENSEAST00005012682	13	36	-18.23	gGGGACTCTCGACGACCGAcgttt	x||||||||x|xx||xx||xxxxx	tCCCTGAGACC--CTAACTtgtga	-	-	-	-	-	-	-	-	-
miR-125-x	ENSEAST00005012717	487	508	-19.87	aGGGACTCTCGGtacttttcct	x||||||||x||xxxxxxxxxx	tCCCTGAGACCCtaacttgtga	PAK3	p21 (RAC1) activated kinase 3 [Source:HGNC Symbol;Acc:HGNC:8592]	Cellular Processes;Organismal Systems;Cellular Processes;Human Diseases;Environmental Information Processing;Human Diseases;Human Diseases;Organismal Systems;Environmental Information Processing;Human Diseases	Cellular community - eukaryotes;Development;Cell motility;Infectious disease: viral;Signal transduction;Infectious diseases;Infectious diseases;Immune system;Signal transduction;Cancers	ko04510//Focal adhesion;ko04360//Axon guidance;ko04810//Regulation of actin cytoskeleton;ko05170//Human immunodeficiency virus 1 infection;ko04014//Ras signaling pathway;ko05130//Pathogenic Escherichia coli infection;ko05132//Salmonella infection;ko04660//T cell receptor signaling pathway;ko04012//ErbB signaling pathway;ko05211//Renal cell carcinoma	K05733;K05733;K05733;K05733;K05733;K05733;K05733;K05733;K05733;K05733	-	GO:0004672//protein kinase activity;GO:0004674//protein serine/threonine kinase activity;GO:0005524//ATP binding	GO:0006468//protein phosphorylation
miR-125-x	ENSEAST00005012718	487	508	-19.87	aGGGACTCTCGGtacttttcct	x||||||||x||xxxxxxxxxx	tCCCTGAGACCCtaacttgtga	PAK3	p21 (RAC1) activated kinase 3 [Source:HGNC Symbol;Acc:HGNC:8592]	Cellular Processes;Organismal Systems;Cellular Processes;Human Diseases;Environmental Information Processing;Human Diseases;Human Diseases;Organismal Systems;Environmental Information Processing;Human Diseases	Cellular community - eukaryotes;Development;Cell motility;Infectious disease: viral;Signal transduction;Infectious diseases;Infectious diseases;Immune system;Signal transduction;Cancers	ko04510//Focal adhesion;ko04360//Axon guidance;ko04810//Regulation of actin cytoskeleton;ko05170//Human immunodeficiency virus 1 infection;ko04014//Ras signaling pathway;ko05130//Pathogenic Escherichia coli infection;ko05132//Salmonella infection;ko04660//T cell receptor signaling pathway;ko04012//ErbB signaling pathway;ko05211//Renal cell carcinoma	K05733;K05733;K05733;K05733;K05733;K05733;K05733;K05733;K05733;K05733	GO:0014069//postsynaptic density;GO:0098978//glutamatergic synapse	GO:0004672//protein kinase activity;GO:0004674//protein serine/threonine kinase activity;GO:0004708//MAP kinase kinase activity;GO:0005524//ATP binding;GO:0017048//Rho GTPase binding	GO:0006468//protein phosphorylation;GO:0007409//axonogenesis;GO:0016358//dendrite development;GO:0030833//regulation of actin filament polymerization;GO:0060996//dendritic spine development;GO:0060997//dendritic spine morphogenesis;GO:0071407//cellular response to organic cyclic compound
miR-125-x	ENSEAST00005012719	487	508	-19.87	aGGGACTCTCGGtacttttcct	x||||||||x||xxxxxxxxxx	tCCCTGAGACCCtaacttgtga	PAK3	p21 (RAC1) activated kinase 3 [Source:HGNC Symbol;Acc:HGNC:8592]	Cellular Processes;Organismal Systems;Cellular Processes;Human Diseases;Environmental Information Processing;Human Diseases;Human Diseases;Organismal Systems;Environmental Information Processing;Human Diseases	Cellular community - eukaryotes;Development;Cell motility;Infectious disease: viral;Signal transduction;Infectious diseases;Infectious diseases;Immune system;Signal transduction;Cancers	ko04510//Focal adhesion;ko04360//Axon guidance;ko04810//Regulation of actin cytoskeleton;ko05170//Human immunodeficiency virus 1 infection;ko04014//Ras signaling pathway;ko05130//Pathogenic Escherichia coli infection;ko05132//Salmonella infection;ko04660//T cell receptor signaling pathway;ko04012//ErbB signaling pathway;ko05211//Renal cell carcinoma	K05733;K05733;K05733;K05733;K05733;K05733;K05733;K05733;K05733;K05733	-	GO:0004672//protein kinase activity;GO:0004674//protein serine/threonine kinase activity;GO:0005524//ATP binding	GO:0006468//protein phosphorylation
miR-125-x	ENSEAST00005012868	527	551	-21.5	gGGGACTCCATCGGGAactatttgg	x|||||||xx|x||||xxxxxxxxx	tCCCTGAG--A-CCCTaacttgtga	ATG4B	autophagy related 4B cysteine peptidase [Source:HGNC Symbol;Acc:HGNC:20790]	Cellular Processes;Cellular Processes	Transport and catabolism;Transport and catabolism	ko04140//Autophagy - animal;ko04136//Autophagy - other eukaryotes	K08342;K08342	-	GO:0004175//endopeptidase activity;GO:0004197//cysteine-type endopeptidase activity;GO:0008234//cysteine-type peptidase activity	GO:0006508//proteolysis;GO:0006914//autophagy;GO:0051697//protein delipidation
miR-125-x	ENSEAST00005013453	618	638	-16.44	cGGGACTC-GAGACTGccatca	x|||||||x|x||x||xxxxxx	tCCCTGAGACCCTAACttgtga	SPTB	spectrin beta, erythrocytic [Source:HGNC Symbol;Acc:HGNC:11274]	-	-	-	-	GO:0005829//cytosol;GO:0008091//spectrin;GO:0014731//spectrin-associated cytoskeleton;GO:0032991//protein-containing complex	GO:0003779//actin binding;GO:0005200//structural constituent of cytoskeleton;GO:0005515//protein binding;GO:0005543//phospholipid binding;GO:0030506//ankyrin binding;GO:0051015//actin filament binding	-
miR-125-x	ENSEAST00005013461	618	638	-16.44	cGGGACTC-GAGACTGccatca	x|||||||x|x||x||xxxxxx	tCCCTGAGACCCTAACttgtga	SPTB	spectrin beta, erythrocytic [Source:HGNC Symbol;Acc:HGNC:11274]	-	-	-	-	GO:0008091//spectrin	GO:0003779//actin binding;GO:0005200//structural constituent of cytoskeleton;GO:0005515//protein binding;GO:0005543//phospholipid binding	-
miR-125-x	ENSEAST00005013467	110	131	-21.7	aGGGACTCCTGTTTGGAACGtc	x|||||||xx|xx|x||||:xx	tCCCTGAGACCCTAACTTGTga	OR2I1P	olfactory receptor family 2 subfamily I member 1 pseudogene [Source:HGNC Symbol;Acc:HGNC:8258]	-	-	-	-	GO:0016021//integral component of membrane	GO:0004930//G protein-coupled receptor activity;GO:0004984//olfactory receptor activity	GO:0007186//G protein-coupled receptor signaling pathway
miR-125-x	ENSEAST00005013469	618	638	-16.44	cGGGACTC-GAGACTGccatca	x|||||||x|x||x||xxxxxx	tCCCTGAGACCCTAACttgtga	SPTB	spectrin beta, erythrocytic [Source:HGNC Symbol;Acc:HGNC:11274]	-	-	-	-	GO:0008091//spectrin	GO:0003779//actin binding;GO:0005200//structural constituent of cytoskeleton;GO:0005515//protein binding;GO:0005543//phospholipid binding	-
miR-125-x	ENSEAST00005013607	254	275	-15.12	gGGGACTCcatcttactgtaaa	x|||||||xxxxxxxxxxxxxx	tCCCTGAGaccctaacttgtga	COMMD8	COMM domain containing 8 [Source:HGNC Symbol;Acc:HGNC:26036]	-	-	-	-	-	-	-
miR-125-x	ENSEAST00005013609	100	121	-14.94	tGGGACTCAACAATTtttggtt	x|||||||xxxx|||xxxxxxx	tCCCTGAGACCCTAActtgtga	DIS3L2	DIS3 like 3'-5' exoribonuclease 2 [Source:HGNC Symbol;Acc:HGNC:28648]	-	-	-	-	GO:0000932//P-body;GO:0005737//cytoplasm	GO:0000175//3'-5'-exoribonuclease activity;GO:0000287//magnesium ion binding;GO:0003723//RNA binding;GO:0004540//ribonuclease activity;GO:0008266//poly(U) RNA binding	GO:0000278//mitotic cell cycle;GO:0000291//nuclear-transcribed mRNA catabolic process, exonucleolytic;GO:0008285//negative regulation of cell proliferation;GO:0010587//miRNA catabolic process;GO:0034427//nuclear-transcribed mRNA catabolic process, exonucleolytic, 3'-5';GO:0051306//mitotic sister chromatid separation
miR-125-x	ENSEAST00005013611	100	121	-14.94	tGGGACTCAACAATTtttggtt	x|||||||xxxx|||xxxxxxx	tCCCTGAGACCCTAActtgtga	DIS3L2	DIS3 like 3'-5' exoribonuclease 2 [Source:HGNC Symbol;Acc:HGNC:28648]	-	-	-	-	-	GO:0000175//3'-5'-exoribonuclease activity;GO:0003723//RNA binding;GO:0004540//ribonuclease activity	GO:0034427//nuclear-transcribed mRNA catabolic process, exonucleolytic, 3'-5'
miR-125-x	ENSEAST00005013627	209	230	-18.94	tGGGACTCAAGGtcccgggtag	x|||||||xx||xxxxxxxxxx	tCCCTGAGACCCtaacttgtga	SMO	smoothened, frizzled class receptor [Source:HGNC Symbol;Acc:HGNC:11119]	Human Diseases;Organismal Systems;Human Diseases;Human Diseases;Environmental Information Processing;Environmental Information Processing	Cancers;Development;Cancers;Cancers;Signal transduction;Signal transduction	ko05200//Pathways in cancer;ko04360//Axon guidance;ko05205//Proteoglycans in cancer;ko05217//Basal cell carcinoma;ko04340//Hedgehog signaling pathway;ko04341//Hedgehog signaling pathway - fly	K06226;K06226;K06226;K06226;K06226;K06226	GO:0005737//cytoplasm;GO:0005794//Golgi apparatus;GO:0005886//plasma membrane;GO:0005901//caveola;GO:0005929//cilium;GO:0016020//membrane;GO:0016021//integral component of membrane;GO:0043231//intracellular membrane-bounded organelle;GO:0060170//ciliary membrane;GO:0097731//9+0 non-motile cilium	GO:0004888//transmembrane signaling receptor activity;GO:0005113//patched binding;GO:0005515//protein binding;GO:0008144//drug binding	GO:0000122//negative regulation of transcription by RNA polymerase II;GO:0001503//ossification;GO:0001570//vasculogenesis;GO:0001649//osteoblast differentiation;GO:0001701//in utero embryonic development;GO:0001708//cell fate specification;GO:0001755//neural crest cell migration;GO:0001947//heart looping;GO:0002052//positive regulation of neuroblast proliferation;GO:0002053//positive regulation o…
miR-125-x	ENSEAST00005013629	209	230	-18.94	tGGGACTCAAGGtcccgggtag	x|||||||xx||xxxxxxxxxx	tCCCTGAGACCCtaacttgtga	SMO	smoothened, frizzled class receptor [Source:HGNC Symbol;Acc:HGNC:11119]	Human Diseases;Organismal Systems;Human Diseases;Human Diseases;Environmental Information Processing;Environmental Information Processing	Cancers;Development;Cancers;Cancers;Signal transduction;Signal transduction	ko05200//Pathways in cancer;ko04360//Axon guidance;ko05205//Proteoglycans in cancer;ko05217//Basal cell carcinoma;ko04340//Hedgehog signaling pathway;ko04341//Hedgehog signaling pathway - fly	K06226;K06226;K06226;K06226;K06226;K06226	GO:0016020//membrane;GO:0016021//integral component of membrane	GO:0004888//transmembrane signaling receptor activity;GO:0005515//protein binding	GO:0007166//cell surface receptor signaling pathway;GO:0007224//smoothened signaling pathway
miR-125-x	ENSEAST00005013872	90	111	-18.35	cGGGACTCCGGACTTagggtcc	x|||||||x||xx||xxxxxxx	tCCCTGAGACCCTAActtgtga	LZTS2	leucine zipper tumor suppressor 2 [Source:HGNC Symbol;Acc:HGNC:29381]	-	-	-	-	GO:0005737//cytoplasm;GO:0005829//cytosol;GO:0005886//plasma membrane;GO:0031982//vesicle	-	GO:0001822//kidney development;GO:0008285//negative regulation of cell proliferation;GO:0016055//Wnt signaling pathway;GO:0030178//negative regulation of Wnt signaling pathway;GO:0051301//cell division;GO:0060682//primary ureteric bud growth;GO:0072197//ureter morphogenesis;GO:0090090//negative regulation of canonical Wnt signaling pathway;GO:1900181//negative regulation of protein localization t…
miR-125-x	ENSEAST00005014120	268	293	-19.78	gGGGACTCCTACGAGGTTCGAGGAac	x|||||||x|xx|x|:||x||:x|xx	tCCCTGAG-A--CCCTAA-CTTGTga	RAB3IL1	RAB3A interacting protein like 1 [Source:HGNC Symbol;Acc:HGNC:9780]	-	-	-	-	-	GO:0005085//guanyl-nucleotide exchange factor activity;GO:0017112//Rab guanyl-nucleotide exchange factor activity;GO:0042802//identical protein binding	-
miR-125-x	ENSEAST00005014233	531	552	-15.76	cGGGACTCTccaaccaggtact	x||||||||xxxxxxxxxxxxx	tCCCTGAGAccctaacttgtga	SYNGR1	synaptogyrin 1 [Source:HGNC Symbol;Acc:HGNC:11498]	-	-	-	-	GO:0016020//membrane	-	-
miR-125-x	ENSEAST00005014353	966	987	-24.23	tGGGACTCAGGGGTTCTTCAat	x|||||||x|||:||xxx||xx	tCCCTGAGACCCTAACTTGTga	FAM131B	family with sequence similarity 131 member B [Source:HGNC Symbol;Acc:HGNC:22202]	-	-	-	-	GO:0005654//nucleoplasm;GO:0005829//cytosol	-	-
miR-125-x	ENSEAST00005015002	481	502	-21.63	tGGGACTCGGGTCTTCATCAta	x|||||||x||xx||x|x||xx	tCCCTGAGACCCTAACTTGTga	-	-	Metabolism;Metabolism	Global and overview maps;Metabolism of cofactors and vitamins	ko01100//Metabolic pathways;ko00760//Nicotinate and nicotinamide metabolism	K00763;K00763	-	GO:0003824//catalytic activity;GO:0004514//nicotinate-nucleotide diphosphorylase (carboxylating) activity;GO:0004516//nicotinate phosphoribosyltransferase activity	GO:0009435//NAD biosynthetic process
miR-125-x	ENSEAST00005015004	481	502	-21.63	tGGGACTCGGGTCTTCATCAta	x|||||||x||xx||x|x||xx	tCCCTGAGACCCTAACTTGTga	-	-	Metabolism;Metabolism	Global and overview maps;Metabolism of cofactors and vitamins	ko01100//Metabolic pathways;ko00760//Nicotinate and nicotinamide metabolism	K00763;K00763	-	GO:0003824//catalytic activity;GO:0004514//nicotinate-nucleotide diphosphorylase (carboxylating) activity;GO:0004516//nicotinate phosphoribosyltransferase activity	GO:0009435//NAD biosynthetic process
miR-125-x	ENSEAST00005015007	481	502	-21.63	tGGGACTCGGGTCTTCATCAta	x|||||||x||xx||x|x||xx	tCCCTGAGACCCTAACTTGTga	-	-	Metabolism;Metabolism	Global and overview maps;Metabolism of cofactors and vitamins	ko01100//Metabolic pathways;ko00760//Nicotinate and nicotinamide metabolism	K00763;K00763	-	GO:0003824//catalytic activity;GO:0004514//nicotinate-nucleotide diphosphorylase (carboxylating) activity;GO:0004516//nicotinate phosphoribosyltransferase activity	GO:0009435//NAD biosynthetic process
miR-125-x	ENSEAST00005015011	481	502	-21.63	tGGGACTCGGGTCTTCATCAta	x|||||||x||xx||x|x||xx	tCCCTGAGACCCTAACTTGTga	-	-	Metabolism;Metabolism	Global and overview maps;Metabolism of cofactors and vitamins	ko01100//Metabolic pathways;ko00760//Nicotinate and nicotinamide metabolism	K00763;K00763	-	GO:0003824//catalytic activity;GO:0004514//nicotinate-nucleotide diphosphorylase (carboxylating) activity;GO:0004516//nicotinate phosphoribosyltransferase activity	GO:0009435//NAD biosynthetic process
miR-125-x	ENSEAST00005015015	810	828	-19.93	cGGGACTC---GATTGTACcac	x|||||||xxx|||||x||xxx	tCCCTGAGACCCTAACTTGtga	JOSD2	Josephin domain containing 2 [Source:HGNC Symbol;Acc:HGNC:28853]	-	-	-	-	-	GO:0004843//thiol-dependent ubiquitin-specific protease activity	GO:0016579//protein deubiquitination
miR-125-x	ENSEAST00005015016	481	502	-21.63	tGGGACTCGGGTCTTCATCAta	x|||||||x||xx||x|x||xx	tCCCTGAGACCCTAACTTGTga	-	-	Metabolism;Metabolism	Global and overview maps;Metabolism of cofactors and vitamins	ko01100//Metabolic pathways;ko00760//Nicotinate and nicotinamide metabolism	K00763;K00763	-	GO:0003824//catalytic activity;GO:0004514//nicotinate-nucleotide diphosphorylase (carboxylating) activity;GO:0004516//nicotinate phosphoribosyltransferase activity	GO:0009435//NAD biosynthetic process
miR-125-x	ENSEAST00005015022	846	867	-16.18	aGGGACTCcacttcccgtaccc	x|||||||xxxxxxxxxxxxxx	tCCCTGAGaccctaacttgtga	LRRC4B	leucine rich repeat containing 4B [Source:HGNC Symbol;Acc:HGNC:25042]	Environmental Information Processing	Signaling molecules and interaction	ko04514//Cell adhesion molecules (CAMs)	K16360	GO:0044300//cerebellar mossy fiber	GO:0005102//signaling receptor binding;GO:0005515//protein binding	GO:0051965//positive regulation of synapse assembly
miR-125-x	ENSEAST00005015024	649	671	-25.72	tGGGACTCTTGGATTGTAAGAgt	x||||||||x||||||x||x|xx	tCCCTGAGACCCTAAC-TTGTga	TIMM22	translocase of inner mitochondrial membrane 22 [Source:HGNC Symbol;Acc:HGNC:17317]	-	-	-	-	GO:0042721//TIM22 mitochondrial import inner membrane insertion complex	-	GO:0045039//protein import into mitochondrial inner membrane
miR-125-x	ENSEAST00005015025	630	651	-19.01	gGGGACTCTTGACTTcggtctc	x||||||||x|xx||xxxxxxx	tCCCTGAGACCCTAActtgtga	EEF1D	eukaryotic translation elongation factor 1 delta [Source:HGNC Symbol;Acc:HGNC:3211]	-	-	-	-	GO:0005853//eukaryotic translation elongation factor 1 complex	GO:0003746//translation elongation factor activity	GO:0006414//translational elongation
miR-125-x	ENSEAST00005015027	630	651	-19.01	gGGGACTCTTGACTTcggtctc	x||||||||x|xx||xxxxxxx	tCCCTGAGACCCTAActtgtga	EEF1D	eukaryotic translation elongation factor 1 delta [Source:HGNC Symbol;Acc:HGNC:3211]	-	-	-	-	GO:0005853//eukaryotic translation elongation factor 1 complex	GO:0003746//translation elongation factor activity	GO:0006414//translational elongation
miR-125-x	ENSEAST00005015295	466	487	-18.55	aGGGACTCgtcccccgactcta	x|||||||xxxxxxxxxxxxxx	tCCCTGAGaccctaacttgtga	MYO18A	myosin XVIIIA [Source:HGNC Symbol;Acc:HGNC:31104]	-	-	-	-	GO:0005802//trans-Golgi network;GO:0016459//myosin complex;GO:0042641//actomyosin	GO:0003677//DNA binding;GO:0003774//motor activity;GO:0005515//protein binding;GO:0005524//ATP binding;GO:0008094//DNA-dependent ATPase activity;GO:0043531//ADP binding;GO:0051015//actin filament binding	GO:0006259//DNA metabolic process;GO:0007030//Golgi organization;GO:0016477//cell migration;GO:0031032//actomyosin structure organization;GO:0043030//regulation of macrophage activation;GO:0043066//negative regulation of apoptotic process;GO:0048194//Golgi vesicle budding;GO:0050714//positive regulation of protein secretion;GO:0090161//Golgi ribbon formation;GO:0090164//asymmetric Golgi ribbon fo…
miR-125-x	ENSEAST00005015364	734	754	-18.72	aGGGACTC-GTGTTTGtccccg	x|||||||x|x|x|||xxxxxx	tCCCTGAGACCCTAACttgtga	FLOT2	flotillin 2 [Source:HGNC Symbol;Acc:HGNC:3758]	Organismal Systems	Endocrine system	ko04910//Insulin signaling pathway	K07192	GO:0001931//uropod;GO:0002080//acrosomal membrane;GO:0005768//endosome;GO:0005886//plasma membrane;GO:0005901//caveola;GO:0005912//adherens junction;GO:0016020//membrane;GO:0016323//basolateral plasma membrane;GO:0016600//flotillin complex;GO:0030027//lamellipodium;GO:0030139//endocytic vesicle;GO:0030864//cortical actin cytoskeleton;GO:0031410//cytoplasmic vesicle;GO:0031982//vesicle;GO:0043231/…	-	GO:0001765//membrane raft assembly;GO:0010629//negative regulation of gene expression;GO:0044860//protein localization to plasma membrane raft;GO:0045661//regulation of myoblast differentiation;GO:0050821//protein stabilization;GO:0051092//positive regulation of NF-kappaB transcription factor activity;GO:0072659//protein localization to plasma membrane;GO:0098937//anterograde dendritic transport;…
miR-125-x	ENSEAST00005015365	734	754	-18.72	aGGGACTC-GTGTTTGtccccg	x|||||||x|x|x|||xxxxxx	tCCCTGAGACCCTAACttgtga	FLOT2	flotillin 2 [Source:HGNC Symbol;Acc:HGNC:3758]	Organismal Systems	Endocrine system	ko04910//Insulin signaling pathway	K07192	-	-	-
miR-125-x	ENSEAST00005015392	575	596	-16.36	cGGGACTCACTCCTTGACCGag	x|||||||xxxxx||||x|:xx	tCCCTGAGACCCTAACTTGTga	GBGT1	globoside alpha-1,3-N-acetylgalactosaminyltransferase 1 (FORS blood group) [Source:HGNC Symbol;Acc:HGNC:20460]	Metabolism;Metabolism	Global and overview maps;Glycan biosynthesis and metabolism	ko01100//Metabolic pathways;ko00603//Glycosphingolipid biosynthesis - globo and isoglobo series	K00722;K00722	GO:0016020//membrane	GO:0016758//transferase activity, transferring hexosyl groups	GO:0005975//carbohydrate metabolic process
miR-125-x	ENSEAST00005015450	204	225	-21.11	gGGGACTCGTGGACCGAGTctg	x|||||||xx|||xx||::xxx	tCCCTGAGACCCTAACTTGtga	-	-	-	-	-	-	GO:0016021//integral component of membrane	-	-
miR-125-x	ENSEAST00005015452	204	225	-21.11	gGGGACTCGTGGACCGAGTctg	x|||||||xx|||xx||::xxx	tCCCTGAGACCCTAACTTGtga	-	-	-	-	-	-	GO:0016021//integral component of membrane	-	-
miR-125-x	ENSEAST00005015534	1073	1097	-22.6	aGGGACTCGAGTTGGTTTGGGAAcc	x|||||||xxx|x||x|||::x|xx	tCCCTGAG---ACCCTAACTTGTga	STAT3	signal transducer and activator of transcription 3 [Source:HGNC Symbol;Acc:HGNC:11364]	Human Diseases;Human Diseases;Human Diseases;Human Diseases;Human Diseases;Human Diseases;Organismal Systems;Human Diseases;Human Diseases;Human Diseases;Organismal Systems;Organismal Systems;Human Diseases;Environmental Information Processing;Cellular Processes;Human Diseases;Environmental Information Processing;Human Diseases;Human Diseases;Environmental Information Processing;Cellular Processe…	Cancers;Infectious diseases;Cancers;Infectious diseases;Cancers;Infectious diseases;Immune system;Cancers;Infectious diseases;Infectious diseases;Endocrine system;Immune system;Infectious diseases;Signal transduction;Cell growth and death;Endocrine and metabolic diseases;Signal transduction;Infectious diseases;Cancer: overview;Signal transduction;Cellular community - eukaryotes;Endocrine and meta…	ko05200//Pathways in cancer;ko05163//Human cytomegalovirus infection;ko05205//Proteoglycans in cancer;ko05169//Epstein-Barr virus infection;ko05203//Viral carcinogenesis;ko05167//Kaposi sarcoma-associated herpesvirus infection;ko04062//Chemokine signaling pathway;ko05206//MicroRNAs in cancer;ko05161//Hepatitis B;ko05162//Measles;ko04935//Growth hormone synthesis, secretion and action;ko04659//Th1…	K04692;K04692;K04692;K04692;K04692;K04692;K04692;K04692;K04692;K04692;K04692;K04692;K04692;K04692;K04692;K04692;K04692;K04692;K04692;K04692;K04692;K04692;K04692;K04692;K04692;K04692;K04692;K04692;K04692	GO:0000790//nuclear chromatin;GO:0005634//nucleus;GO:0005654//nucleoplasm;GO:0005667//transcription factor complex;GO:0005737//cytoplasm;GO:0005829//cytosol;GO:0005886//plasma membrane;GO:0044798//nuclear transcription factor complex;GO:0090575//RNA polymerase II transcription factor complex	GO:0000978//RNA polymerase II proximal promoter sequence-specific DNA binding;GO:0000981//DNA-binding transcription factor activity, RNA polymerase II-specific;GO:0001103//RNA polymerase II repressing transcription factor binding;GO:0001228//DNA-binding transcription activator activity, RNA polymerase II-specific;GO:0003677//DNA binding;GO:0003700//DNA-binding transcription factor activity;GO:000…	GO:0001659//temperature homeostasis;GO:0001754//eye photoreceptor cell differentiation;GO:0006355//regulation of transcription, DNA-templated;GO:0006366//transcription by RNA polymerase II;GO:0006606//protein import into nucleus;GO:0006954//inflammatory response;GO:0007165//signal transduction;GO:0008283//cell proliferation;GO:0008285//negative regulation of cell proliferation;GO:0010507//negativ…
miR-125-x	ENSEAST00005015834	391	412	-20.86	cGGGACTCCGGGGcctcggttc	x|||||||x|||:xxxxxxxxx	tCCCTGAGACCCTaacttgtga	HOXC6	homeobox C6 [Source:HGNC Symbol;Acc:HGNC:5128]	-	-	-	-	GO:0005634//nucleus	GO:0003677//DNA binding;GO:0003700//DNA-binding transcription factor activity;GO:0043565//sequence-specific DNA binding	GO:0006355//regulation of transcription, DNA-templated
miR-125-x	ENSEAST00005015839	391	412	-20.86	cGGGACTCCGGGGcctcggttc	x|||||||x|||:xxxxxxxxx	tCCCTGAGACCCTaacttgtga	HOXC6	homeobox C6 [Source:HGNC Symbol;Acc:HGNC:5128]	-	-	-	-	GO:0005654//nucleoplasm;GO:0005829//cytosol	GO:0003677//DNA binding;GO:0003700//DNA-binding transcription factor activity;GO:0043565//sequence-specific DNA binding	GO:0006355//regulation of transcription, DNA-templated;GO:0009952//anterior/posterior pattern specification;GO:0048706//embryonic skeletal system development
miR-125-x	ENSEAST00005015844	1459	1479	-24.25	tGGGACTC-GGGGTCGcggtcg	x|||||||x|||:|x|xxxxxx	tCCCTGAGACCCTAACttgtga	EPB41	erythrocyte membrane protein band 4.1 [Source:HGNC Symbol;Acc:HGNC:3377]	-	-	-	-	GO:0005829//cytosol;GO:0005856//cytoskeleton;GO:0005886//plasma membrane;GO:0016020//membrane;GO:0016323//basolateral plasma membrane;GO:0016604//nuclear body;GO:0030054//cell junction;GO:0030863//cortical cytoskeleton;GO:0032991//protein-containing complex;GO:0045171//intercellular bridge;GO:0072686//mitotic spindle;GO:0099738//cell cortex region	GO:0003779//actin binding;GO:0005198//structural molecule activity;GO:0005545//1-phosphatidylinositol binding;GO:0008022//protein C-terminus binding;GO:0008092//cytoskeletal protein binding;GO:0047485//protein N-terminus binding;GO:0051219//phosphoprotein binding	GO:0008360//regulation of cell shape;GO:0030866//cortical actin cytoskeleton organization;GO:0032092//positive regulation of protein binding;GO:0051924//regulation of calcium ion transport;GO:1904478//regulation of intestinal absorption;GO:1904778//positive regulation of protein localization to cell cortex
miR-125-x	ENSEAST00005015848	1459	1479	-24.25	tGGGACTC-GGGGTCGcggtcg	x|||||||x|||:|x|xxxxxx	tCCCTGAGACCCTAACttgtga	EPB41	erythrocyte membrane protein band 4.1 [Source:HGNC Symbol;Acc:HGNC:3377]	-	-	-	-	GO:0005856//cytoskeleton	GO:0003779//actin binding;GO:0005198//structural molecule activity;GO:0008092//cytoskeletal protein binding	GO:0030866//cortical actin cytoskeleton organization
miR-125-x	ENSEAST00005015962	70	91	-16.22	tGGGACTCTTGTACTCAACccc	x||||||||x|x|x|x|||xxx	tCCCTGAGACCCTAACTTGtga	COPZ1	coatomer protein complex subunit zeta 1 [Source:HGNC Symbol;Acc:HGNC:2243]	-	-	-	-	GO:0030117//membrane coat;GO:0030126//COPI vesicle coat	-	GO:0006886//intracellular protein transport;GO:0006890//retrograde vesicle-mediated transport, Golgi to ER;GO:0006891//intra-Golgi vesicle-mediated transport;GO:0016192//vesicle-mediated transport;GO:1901998//toxin transport
miR-125-x	ENSEAST00005015980	198	223	-23.07	cGGGACTCGTGGTGCAAGGGGACAag	x|||||||x|||x|xx|xx|:|||xx	tCCCTGAG-ACC-C--TAACTTGTga	CASTOR1	cytosolic arginine sensor for mTORC1 subunit 1 [Source:HGNC Symbol;Acc:HGNC:34423]	Environmental Information Processing	Signal transduction	ko04150//mTOR signaling pathway	K23080	GO:0005829//cytosol;GO:0061700//GATOR2 complex	GO:0034618//arginine binding;GO:0042802//identical protein binding	GO:1903432//regulation of TORC1 signaling;GO:1903577//cellular response to L-arginine;GO:1904262//negative regulation of TORC1 signaling
miR-125-x	ENSEAST00005016007	259	280	-16.52	aGGGACTCTtttctgtctcggc	x||||||||xxxxxxxxxxxxx	tCCCTGAGAccctaacttgtga	MTFP1	mitochondrial fission process 1 [Source:HGNC Symbol;Acc:HGNC:26945]	-	-	-	-	GO:0005743//mitochondrial inner membrane	-	GO:0000266//mitochondrial fission;GO:0006915//apoptotic process;GO:0007005//mitochondrion organization
miR-125-x	ENSEAST00005016015	1175	1196	-14.25	cGGGACTCcccgctccgctcgg	x|||||||xxxxxxxxxxxxxx	tCCCTGAGaccctaacttgtga	-	-	-	-	-	-	-	GO:0003676//nucleic acid binding;GO:0008270//zinc ion binding	-
miR-125-x	ENSEAST00005016076	378	399	-20.57	gGGGACTCTCAGGTCGAcggga	x||||||||xx|:|x||xxxxx	tCCCTGAGACCCTAACTtgtga	HIGD1B	HIG1 hypoxia inducible domain family member 1B [Source:HGNC Symbol;Acc:HGNC:24318]	-	-	-	-	-	-	-
miR-125-x	ENSEAST00005016102	539	560	-14.33	cGGGACTCaactacccaacccc	x|||||||xxxxxxxxxxxxxx	tCCCTGAGaccctaacttgtga	CCDC103	coiled-coil domain containing 103 [Source:HGNC Symbol;Acc:HGNC:32700]	-	-	-	-	GO:0036157//outer dynein arm	-	GO:0070286//axonemal dynein complex assembly
miR-125-x	ENSEAST00005016127	1197	1218	-18.87	tGGGACTCTtcaacggactgcc	x||||||||xxxxxxxxxxxxx	tCCCTGAGAccctaacttgtga	MORC2	MORC family CW-type zinc finger 2 [Source:HGNC Symbol;Acc:HGNC:23573]	-	-	-	-	-	GO:0008270//zinc ion binding	-
miR-125-x	ENSEAST00005016134	1088	1109	-18.87	tGGGACTCTtcaacggactgcc	x||||||||xxxxxxxxxxxxx	tCCCTGAGAccctaacttgtga	MORC2	MORC family CW-type zinc finger 2 [Source:HGNC Symbol;Acc:HGNC:23573]	-	-	-	-	GO:0000792//heterochromatin;GO:0005634//nucleus;GO:0005654//nucleoplasm;GO:0005737//cytoplasm;GO:0005829//cytosol;GO:0016363//nuclear matrix	GO:0000287//magnesium ion binding;GO:0003682//chromatin binding;GO:0005524//ATP binding;GO:0008270//zinc ion binding;GO:0016887//ATPase activity;GO:0042803//protein homodimerization activity	GO:0006338//chromatin remodeling;GO:0006974//cellular response to DNA damage stimulus;GO:0045814//negative regulation of gene expression, epigenetic;GO:0045869//negative regulation of single stranded viral RNA replication via double stranded DNA intermediate;GO:0090309//positive regulation of methylation-dependent chromatin silencing
miR-125-x	ENSEAST00005016256	1345	1365	-21.21	gGGGACTCCGG-ATccagggga	x|||||||x||x||xxxxxxxx	tCCCTGAGACCCTAacttgtga	PIK3IP1	phosphoinositide-3-kinase interacting protein 1 [Source:HGNC Symbol;Acc:HGNC:24942]	-	-	-	-	-	GO:0036313//phosphatidylinositol 3-kinase catalytic subunit binding	GO:0014067//negative regulation of phosphatidylinositol 3-kinase signaling;GO:0043553//negative regulation of phosphatidylinositol 3-kinase activity
miR-125-x	ENSEAST00005016470	273	294	-19.44	gGGGACTCCGACACTGGtagcc	x|||||||x|xx|x||:xxxxx	tCCCTGAGACCCTAACTtgtga	SHFL	shiftless antiviral inhibitor of ribosomal frameshifting [Source:HGNC Symbol;Acc:HGNC:25649]	-	-	-	-	GO:0000932//P-body;GO:0005634//nucleus;GO:0005654//nucleoplasm;GO:0005737//cytoplasm;GO:0005829//cytosol;GO:0019034//viral replication complex	GO:0003723//RNA binding;GO:0043022//ribosome binding;GO:1990825//sequence-specific mRNA binding	GO:0006449//regulation of translational termination;GO:0034340//response to type I interferon;GO:0034341//response to interferon-gamma;GO:0034342//response to type III interferon;GO:0035456//response to interferon-beta;GO:0045071//negative regulation of viral genome replication;GO:0051607//defense response to virus;GO:0075523//viral translational frameshifting;GO:2001125//negative regulation of t…
miR-125-x	ENSEAST00005016789	439	460	-13.96	cGGGACTCCGttcacctgttct	x|||||||x|xxxxxxxxxxxx	tCCCTGAGACcctaacttgtga	CPSF1	cleavage and polyadenylation specific factor 1 [Source:HGNC Symbol;Acc:HGNC:2324]	Genetic Information Processing	Translation	ko03015//mRNA surveillance pathway	K14401	GO:0005634//nucleus	GO:0003676//nucleic acid binding;GO:0005515//protein binding	-
miR-125-x	ENSEAST00005016794	439	460	-13.96	cGGGACTCCGttcacctgttct	x|||||||x|xxxxxxxxxxxx	tCCCTGAGACcctaacttgtga	CPSF1	cleavage and polyadenylation specific factor 1 [Source:HGNC Symbol;Acc:HGNC:2324]	Genetic Information Processing	Translation	ko03015//mRNA surveillance pathway	K14401	GO:0005634//nucleus;GO:0005654//nucleoplasm;GO:0005847//mRNA cleavage and polyadenylation specificity factor complex	GO:0003676//nucleic acid binding;GO:0005515//protein binding;GO:0019899//enzyme binding;GO:0035925//mRNA 3'-UTR AU-rich region binding	GO:0006378//mRNA polyadenylation
miR-125-x	ENSEAST00005016798	439	460	-13.96	cGGGACTCCGttcacctgttct	x|||||||x|xxxxxxxxxxxx	tCCCTGAGACcctaacttgtga	CPSF1	cleavage and polyadenylation specific factor 1 [Source:HGNC Symbol;Acc:HGNC:2324]	Genetic Information Processing	Translation	ko03015//mRNA surveillance pathway	K14401	GO:0005634//nucleus	GO:0003676//nucleic acid binding;GO:0005515//protein binding	-
miR-125-x	ENSEAST00005016803	439	460	-13.96	cGGGACTCCGttcacctgttct	x|||||||x|xxxxxxxxxxxx	tCCCTGAGACcctaacttgtga	CPSF1	cleavage and polyadenylation specific factor 1 [Source:HGNC Symbol;Acc:HGNC:2324]	Genetic Information Processing	Translation	ko03015//mRNA surveillance pathway	K14401	GO:0005634//nucleus	GO:0003676//nucleic acid binding;GO:0005515//protein binding	-
miR-125-x	ENSEAST00005016944	1467	1488	-14.57	cGGGACTCaaccccagacgacc	x|||||||xxxxxxxxxxxxxx	tCCCTGAGaccctaacttgtga	SLC38A7	solute carrier family 38 member 7 [Source:HGNC Symbol;Acc:HGNC:25582]	-	-	-	-	GO:0030424//axon;GO:0043025//neuronal cell body	GO:0005290//L-histidine transmembrane transporter activity;GO:0005313//L-glutamate transmembrane transporter activity;GO:0015179//L-amino acid transmembrane transporter activity;GO:0015180//L-alanine transmembrane transporter activity;GO:0015182//L-asparagine transmembrane transporter activity;GO:0015183//L-aspartate transmembrane transporter activity;GO:0015186//L-glutamine transmembrane transpo…	GO:0006814//sodium ion transport
miR-125-x	ENSEAST00005016976	2501	2522	-14.95	tGGGACTCcacagtcctaaggg	x|||||||xxxxxxxxxxxxxx	tCCCTGAGaccctaacttgtga	-	-	-	-	-	-	GO:0016020//membrane	-	-
miR-125-x	ENSEAST00005017223	281	301	-17.6	gGGGACTC-GGTCTTAAAatgt	x|||||||x||xx||x||xxxx	tCCCTGAGACCCTAACTTgtga	-	-	-	-	-	-	-	-	-
miR-125-x	ENSEAST00005017286	339	361	-17.98	cGGGACTCTCGTAACGAGACAtt	x||||||||x|x|xx||x|||xx	tCCCTGAGACCCTAACT-TGTga	ANKRD1	ankyrin repeat domain 1 [Source:HGNC Symbol;Acc:HGNC:15819]	-	-	-	-	GO:0001650//fibrillar center;GO:0005634//nucleus;GO:0005654//nucleoplasm;GO:0005667//transcription factor complex;GO:0005737//cytoplasm;GO:0005829//cytosol;GO:0030016//myofibril;GO:0031674//I band;GO:0032991//protein-containing complex	GO:0001085//RNA polymerase II transcription factor binding;GO:0002039//p53 binding;GO:0003677//DNA binding;GO:0003713//transcription coactivator activity;GO:0003714//transcription corepressor activity;GO:0005515//protein binding;GO:0031432//titin binding;GO:0042826//histone deacetylase binding;GO:0070412//R-SMAD binding	GO:0006357//regulation of transcription by RNA polymerase II;GO:0035690//cellular response to drug;GO:0035914//skeletal muscle cell differentiation;GO:0035994//response to muscle stretch;GO:0043065//positive regulation of apoptotic process;GO:0043517//positive regulation of DNA damage response, signal transduction by p53 class mediator;GO:0050714//positive regulation of protein secretion;GO:00550…
miR-125-x	ENSEAST00005017544	25	46	-16.1	tGGGACTCcctccgtcacaaac	x|||||||xxxxxxxxxxxxxx	tCCCTGAGaccctaacttgtga	ORAI3	ORAI calcium release-activated calcium modulator 3 [Source:HGNC Symbol;Acc:HGNC:28185]	Environmental Information Processing	Signal transduction	ko04020//Calcium signaling pathway	K16058	GO:0016020//membrane;GO:0016021//integral component of membrane	-	GO:0002115//store-operated calcium entry
miR-125-x	ENSEAST00005017931	692	713	-23.69	gGGGACTCTCGagcgcagggac	x||||||||x|xxxxxxxxxxx	tCCCTGAGACCctaacttgtga	PIK3C2B	phosphatidylinositol-4-phosphate 3-kinase catalytic subunit type 2 beta [Source:HGNC Symbol;Acc:HGNC:8972]	Metabolism;Environmental Information Processing;Metabolism	Global and overview maps;Signal transduction;Carbohydrate metabolism	ko01100//Metabolic pathways;ko04070//Phosphatidylinositol signaling system;ko00562//Inositol phosphate metabolism	K00923;K00923;K00923	GO:0005654//nucleoplasm;GO:0005829//cytosol;GO:0030139//endocytic vesicle	GO:0001727//lipid kinase activity;GO:0016301//kinase activity;GO:0035091//phosphatidylinositol binding	GO:0009267//cellular response to starvation;GO:0016236//macroautophagy;GO:0036092//phosphatidylinositol-3-phosphate biosynthetic process;GO:0043491//protein kinase B signaling;GO:0046854//phosphatidylinositol phosphorylation;GO:0048015//phosphatidylinositol-mediated signaling;GO:1905037//autophagosome organization
miR-125-x	ENSEAST00005018157	1305	1328	-22.79	aGGGACTCCTGCCGAGTCGGCAcc	x|||||||x||xx||x|x::||xx	tCCCTGAG-ACC-CTAACTTGTga	MAP3K10	mitogen-activated protein kinase kinase kinase 10 [Source:HGNC Symbol;Acc:HGNC:6849]	Human Diseases	Neurodegenerative diseases	ko05016//Huntington disease	K04418	GO:0005737//cytoplasm	GO:0003714//transcription corepressor activity;GO:0004672//protein kinase activity;GO:0004674//protein serine/threonine kinase activity;GO:0004709//MAP kinase kinase kinase activity;GO:0005515//protein binding;GO:0005524//ATP binding;GO:0043425//bHLH transcription factor binding	GO:0006468//protein phosphorylation;GO:0007224//smoothened signaling pathway;GO:0018105//peptidyl-serine phosphorylation;GO:0018107//peptidyl-threonine phosphorylation;GO:0043433//negative regulation of DNA-binding transcription factor activity;GO:0043507//positive regulation of JUN kinase activity;GO:0045892//negative regulation of transcription, DNA-templated;GO:0046330//positive regulation of …
miR-125-x	ENSEAST00005018276	1518	1539	-15.68	tGGGACTCTatttctaagttaa	x||||||||xxxxxxxxxxxxx	tCCCTGAGAccctaacttgtga	SRPX	sushi repeat containing protein X-linked [Source:HGNC Symbol;Acc:HGNC:11309]	-	-	-	-	-	-	-
miR-125-x	ENSEAST00005018277	1518	1539	-15.68	tGGGACTCTatttctaagttaa	x||||||||xxxxxxxxxxxxx	tCCCTGAGAccctaacttgtga	SRPX	sushi repeat containing protein X-linked [Source:HGNC Symbol;Acc:HGNC:11309]	-	-	-	-	-	-	-
miR-125-x	ENSEAST00005018513	21	42	-26.19	cGGGACTCCGGGAGGGGAgggg	x|||||||x||||xx|:|xxxx	tCCCTGAGACCCTAACTTgtga	ZFHX2	zinc finger homeobox 2 [Source:HGNC Symbol;Acc:HGNC:20152]	-	-	-	-	GO:0005634//nucleus	GO:0003676//nucleic acid binding;GO:0003677//DNA binding;GO:0008270//zinc ion binding;GO:0043565//sequence-specific DNA binding	GO:0006355//regulation of transcription, DNA-templated;GO:0030534//adult behavior;GO:0051930//regulation of sensory perception of pain
miR-125-x	ENSEAST00005018595	151	172	-20.07	gGGGACTCTCGGtaacccctcc	x||||||||x||xxxxxxxxxx	tCCCTGAGACCCtaacttgtga	PHC2	polyhomeotic homolog 2 [Source:HGNC Symbol;Acc:HGNC:3183]	-	-	-	-	GO:0005634//nucleus	GO:0005515//protein binding;GO:0008270//zinc ion binding	-
miR-125-x	ENSEAST00005018881	570	591	-20.65	gGGGACTCCCCGGACGAAgtac	x|||||||xxx|:xx|||xxxx	tCCCTGAGACCCTAACTTgtga	NECTIN4	nectin cell adhesion molecule 4 [Source:HGNC Symbol;Acc:HGNC:19688]	Cellular Processes	Cellular community - eukaryotes	ko04520//Adherens junction	K06593	GO:0005886//plasma membrane;GO:0005912//adherens junction	GO:0042802//identical protein binding	GO:0007155//cell adhesion;GO:0046718//viral entry into host cell
miR-125-x	ENSEAST00005018883	570	591	-20.65	gGGGACTCCCCGGACGAAgtac	x|||||||xxx|:xx|||xxxx	tCCCTGAGACCCTAACTTgtga	NECTIN4	nectin cell adhesion molecule 4 [Source:HGNC Symbol;Acc:HGNC:19688]	Cellular Processes	Cellular community - eukaryotes	ko04520//Adherens junction	K06593	-	-	GO:0007155//cell adhesion;GO:0046718//viral entry into host cell
miR-125-x	ENSEAST00005019423	85	105	-18.63	gGGGACTCCAGTGACGA-CAgt	x|||||||xx|x:xx||x||xx	tCCCTGAGACCCTAACTTGTga	TMEM120B	transmembrane protein 120B [Source:HGNC Symbol;Acc:HGNC:32008]	-	-	-	-	GO:0016021//integral component of membrane	-	-
miR-125-x	ENSEAST00005019532	366	388	-24.93	tGGGACTCGTGGGtctcccgcgg	x|||||||x||||xxxxxxxxxx	tCCCTGAG-ACCCtaacttgtga	DDX41	DEAD-box helicase 41 [Source:HGNC Symbol;Acc:HGNC:18674]	-	-	-	-	GO:0005634//nucleus;GO:0005681//spliceosomal complex;GO:0005783//endoplasmic reticulum;GO:0071013//catalytic step 2 spliceosome	GO:0003676//nucleic acid binding;GO:0003677//DNA binding;GO:0005524//ATP binding	GO:0000398//mRNA splicing, via spliceosome;GO:0008283//cell proliferation;GO:0030154//cell differentiation;GO:0035458//cellular response to interferon-beta;GO:0045944//positive regulation of transcription by RNA polymerase II;GO:0051607//defense response to virus
miR-125-x	ENSEAST00005019778	125	149	-15.6	cGGGACTCCCCTGTGTCTGTAGAcc	x|||||||xxx||x|xx||x|x|xx	tCCCTGAG---ACCCTAACTTGTga	PHYKPL	5-phosphohydroxy-L-lysine phospho-lyase [Source:HGNC Symbol;Acc:HGNC:28249]	Metabolism;Metabolism	Global and overview maps;Amino acid metabolism	ko01100//Metabolic pathways;ko00310//Lysine degradation	K18202;K18202	-	GO:0003824//catalytic activity;GO:0008483//transaminase activity;GO:0030170//pyridoxal phosphate binding	-
miR-125-x	ENSEAST00005019795	906	927	-16.8	cGGGACTCCGAGAggcaggcgt	x|||||||x|x||xxxxxxxxx	tCCCTGAGACCCTaacttgtga	COL23A1	collagen type XXIII alpha 1 chain [Source:HGNC Symbol;Acc:HGNC:22990]	-	-	-	-	-	-	-
miR-125-x	ENSEAST00005019804	906	927	-16.8	cGGGACTCCGAGAggcaggcgt	x|||||||x|x||xxxxxxxxx	tCCCTGAGACCCTaacttgtga	COL23A1	collagen type XXIII alpha 1 chain [Source:HGNC Symbol;Acc:HGNC:22990]	-	-	-	-	-	-	-
miR-125-x	ENSEAST00005019935	434	455	-22.13	gGGGACTCCGGAAGAGAAAAca	x|||||||x||x|xx|||x|xx	tCCCTGAGACCCTAACTTGTga	ME3	malic enzyme 3 [Source:HGNC Symbol;Acc:HGNC:6985]	Metabolism;Metabolism;Organismal Systems;Metabolism	Global and overview maps;Global and overview maps;Endocrine system;Carbohydrate metabolism	ko01100//Metabolic pathways;ko01200//Carbon metabolism;ko03320//PPAR signaling pathway;ko00620//Pyruvate metabolism	K00029;K00029;K00029;K00029	-	GO:0004470//malic enzyme activity;GO:0004471//malate dehydrogenase (decarboxylating) (NAD+) activity;GO:0004473//malate dehydrogenase (decarboxylating) (NADP+) activity;GO:0051287//NAD binding	GO:0006090//pyruvate metabolic process;GO:0006108//malate metabolic process;GO:0055114//oxidation-reduction process
miR-125-x	ENSEAST00005019938	434	455	-22.13	gGGGACTCCGGAAGAGAAAAca	x|||||||x||x|xx|||x|xx	tCCCTGAGACCCTAACTTGTga	ME3	malic enzyme 3 [Source:HGNC Symbol;Acc:HGNC:6985]	Metabolism;Metabolism;Organismal Systems;Metabolism	Global and overview maps;Global and overview maps;Endocrine system;Carbohydrate metabolism	ko01100//Metabolic pathways;ko01200//Carbon metabolism;ko03320//PPAR signaling pathway;ko00620//Pyruvate metabolism	K00029;K00029;K00029;K00029	-	GO:0004470//malic enzyme activity;GO:0004471//malate dehydrogenase (decarboxylating) (NAD+) activity;GO:0051287//NAD binding	GO:0055114//oxidation-reduction process
miR-125-x	ENSEAST00005020223	189	211	-26.53	aGGGACTCGGGAGAAGGGATcaa	x|||||||x||x||xx|:|:xxx	tCCCTGAGACC-CTAACTTGtga	TRIM7	tripartite motif containing 7 [Source:HGNC Symbol;Acc:HGNC:16278]	-	-	-	-	GO:0005634//nucleus;GO:0005737//cytoplasm	GO:0005515//protein binding;GO:0008270//zinc ion binding	-
miR-125-x	ENSEAST00005020265	91	113	-27.37	aGGGACTCTAGGGACCGAGgtcg	x||||||||x||||xx||:xxxx	tCCCTGAGA-CCCTAACTTgtga	TEX264	testis expressed 264, ER-phagy receptor [Source:HGNC Symbol;Acc:HGNC:30247]	-	-	-	-	GO:0000421//autophagosome membrane;GO:0005789//endoplasmic reticulum membrane	-	GO:0061709//reticulophagy
miR-125-x	ENSEAST00005020405	983	1003	-16.19	#NAME?	x||||||||xxxxxxxxxxxxx	tCCCTGAGAccctaacttgtga	-	-	Human Diseases;Human Diseases;Cellular Processes;Human Diseases;Human Diseases;Human Diseases;Human Diseases;Human Diseases;Environmental Information Processing;Human Diseases;Cellular Processes;Cellular Processes;Human Diseases;Human Diseases;Human Diseases;Organismal Systems;Human Diseases;Human Diseases	Infectious diseases;Infectious diseases;Transport and catabolism;Infectious diseases;Infectious disease: viral;Infectious diseases;Infectious diseases;Cancers;Signaling molecules and interaction;Infectious diseases;Transport and catabolism;Cell growth and death;Cardiovascular diseases;Immune diseases;Immune diseases;Immune system;Endocrine and metabolic diseases;Immune diseases	ko05165//Human papillomavirus infection;ko05168//Herpes simplex infection;ko04144//Endocytosis;ko05166//HTLV-I infection;ko05170//Human immunodeficiency virus 1 infection;ko05163//Human cytomegalovirus infection;ko05169//Epstein-Barr virus infection;ko05203//Viral carcinogenesis;ko04514//Cell adhesion molecules (CAMs);ko05167//Kaposi sarcoma-associated herpesvirus infection;ko04145//Phagosome;ko0…	K06751;K06751;K06751;K06751;K06751;K06751;K06751;K06751;K06751;K06751;K06751;K06751;K06751;K06751;K06751;K06751;K06751;K06751	-	-	-
miR-125-x	ENSEAST00005020416	881	902	-13.34	cGGGACTCccctgccgtccctc	x|||||||xxxxxxxxxxxxxx	tCCCTGAGaccctaacttgtga	-	-	-	-	-	-	GO:0016020//membrane	GO:0022857//transmembrane transporter activity	GO:0055085//transmembrane transport
miR-125-x	ENSEAST00005020546	362	380	-21.36	tGGGACTC---GATTGTAgcta	x|||||||xxx|||||x|xxxx	tCCCTGAGACCCTAACTTgtga	HTATIP2	HIV-1 Tat interactive protein 2 [Source:HGNC Symbol;Acc:HGNC:16637]	-	-	-	-	GO:0005635//nuclear envelope;GO:0005737//cytoplasm;GO:0005829//cytosol	GO:0004674//protein serine/threonine kinase activity;GO:0016620//oxidoreductase activity, acting on the aldehyde or oxo group of donors, NAD or NADP as acceptor;GO:0051287//NAD binding	GO:0043068//positive regulation of programmed cell death;GO:0045765//regulation of angiogenesis;GO:0045944//positive regulation of transcription by RNA polymerase II;GO:0046777//protein autophosphorylation;GO:0051170//import into nucleus;GO:0055114//oxidation-reduction process
miR-125-x	ENSEAST00005020797	1457	1480	-25.29	gGGGACTCTGTGTGGTTGctttcc	x|||||||||x|x|:|||xxxxxx	tCCCTGAGAC-C-CTAACttgtga	GLT1D1	glycosyltransferase 1 domain containing 1 [Source:HGNC Symbol;Acc:HGNC:26483]	-	-	-	-	GO:0005829//cytosol	-	-
miR-125-x	ENSEAST00005020801	1457	1480	-25.29	gGGGACTCTGTGTGGTTGctttcc	x|||||||||x|x|:|||xxxxxx	tCCCTGAGAC-C-CTAACttgtga	GLT1D1	glycosyltransferase 1 domain containing 1 [Source:HGNC Symbol;Acc:HGNC:26483]	-	-	-	-	-	-	-
miR-125-x	ENSEAST00005020844	1169	1190	-17.43	gGGGACTCTTTGCTcctaggac	x||||||||xx|x|xxxxxxxx	tCCCTGAGACCCTAacttgtga	ADGRD1	adhesion G protein-coupled receptor D1 [Source:HGNC Symbol;Acc:HGNC:19893]	-	-	-	-	GO:0016021//integral component of membrane	GO:0004888//transmembrane signaling receptor activity;GO:0004930//G protein-coupled receptor activity	GO:0007166//cell surface receptor signaling pathway;GO:0007186//G protein-coupled receptor signaling pathway
miR-125-x	ENSEAST00005020926	84	106	-19.04	tGGGACTCGTGCGAaggcttcct	x|||||||x||x||xxxxxxxxx	tCCCTGAG-ACCCTaacttgtga	TXNL4B	thioredoxin like 4B [Source:HGNC Symbol;Acc:HGNC:26041]	-	-	-	-	GO:0005654//nucleoplasm;GO:0005829//cytosol;GO:0046540//U4/U6 x U5 tri-snRNP complex	-	GO:0000398//mRNA splicing, via spliceosome
miR-125-x	ENSEAST00005021703	397	420	-25.97	gGGGACTCTGGTGACCTCAAGAgc	x||||||||||x||xx|x||x|xx	tCCCTGAGACC-CTA-ACTTGTga	ZDHHC7	zinc finger DHHC-type containing 7 [Source:HGNC Symbol;Acc:HGNC:18459]	-	-	-	-	GO:0005654//nucleoplasm;GO:0005794//Golgi apparatus	GO:0016409//palmitoyltransferase activity;GO:0019706//protein-cysteine S-palmitoyltransferase activity	GO:0008277//regulation of G protein-coupled receptor signaling pathway;GO:0009895//negative regulation of catabolic process;GO:0018230//peptidyl-L-cysteine S-palmitoylation;GO:0018345//protein palmitoylation;GO:0030859//polarized epithelial cell differentiation;GO:0044381//glucose import in response to insulin stimulus;GO:1902044//regulation of Fas signaling pathway;GO:1903076//regulation of prot…
miR-125-x	ENSEAST00005021706	397	420	-25.97	gGGGACTCTGGTGACCTCAAGAgc	x||||||||||x||xx|x||x|xx	tCCCTGAGACC-CTA-ACTTGTga	ZDHHC7	zinc finger DHHC-type containing 7 [Source:HGNC Symbol;Acc:HGNC:18459]	-	-	-	-	-	GO:0016409//palmitoyltransferase activity	-
miR-125-x	ENSEAST00005022147	1923	1950	-25.48	tGGGACTCGAGTCGGGGATGTGAGTAgg	x|||||||xxx|xx|||||x|||::|xx	tCCCTGAG---A--CCCTA-ACTTGTga	NPR2	natriuretic peptide receptor 2 [Source:HGNC Symbol;Acc:HGNC:7944]	Metabolism;Organismal Systems;Environmental Information Processing;Organismal Systems;Metabolism	Global and overview maps;Endocrine system;Signal transduction;Circulatory system;Nucleotide metabolism	ko01100//Metabolic pathways;ko04921//Oxytocin signaling pathway;ko04022//cGMP - PKG signaling pathway;ko04270//Vascular smooth muscle contraction;ko00230//Purine metabolism	K12324;K12324;K12324;K12324;K12324	GO:0005886//plasma membrane;GO:0005887//integral component of plasma membrane;GO:0016021//integral component of membrane	GO:0004383//guanylate cyclase activity;GO:0004672//protein kinase activity;GO:0005524//ATP binding;GO:0016849//phosphorus-oxygen lyase activity;GO:0016941//natriuretic peptide receptor activity;GO:0017046//peptide hormone binding;GO:0042562//hormone binding;GO:0042802//identical protein binding	GO:0006182//cGMP biosynthetic process;GO:0006468//protein phosphorylation;GO:0007168//receptor guanylyl cyclase signaling pathway;GO:0009190//cyclic nucleotide biosynthetic process;GO:0022414//reproductive process;GO:0035556//intracellular signal transduction;GO:0051447//negative regulation of meiotic cell cycle;GO:0060348//bone development;GO:0097011//cellular response to granulocyte macrophage …
miR-125-x	ENSEAST00005022149	1923	1950	-25.48	tGGGACTCGAGTCGGGGATGTGAGTAgg	x|||||||xxx|xx|||||x|||::|xx	tCCCTGAG---A--CCCTA-ACTTGTga	NPR2	natriuretic peptide receptor 2 [Source:HGNC Symbol;Acc:HGNC:7944]	Metabolism;Organismal Systems;Environmental Information Processing;Organismal Systems;Metabolism	Global and overview maps;Endocrine system;Signal transduction;Circulatory system;Nucleotide metabolism	ko01100//Metabolic pathways;ko04921//Oxytocin signaling pathway;ko04022//cGMP - PKG signaling pathway;ko04270//Vascular smooth muscle contraction;ko00230//Purine metabolism	K12324;K12324;K12324;K12324;K12324	GO:0016021//integral component of membrane	GO:0004672//protein kinase activity;GO:0005524//ATP binding;GO:0016849//phosphorus-oxygen lyase activity	GO:0006468//protein phosphorylation;GO:0009190//cyclic nucleotide biosynthetic process;GO:0035556//intracellular signal transduction
miR-125-x	ENSEAST00005022243	698	722	-20.77	cGGGACTCGTGTGGTTTCGAATGga	x|||||||x||x|:||xx|||::xx	tCCCTGAG-ACCCTAA--CTTGTga	ST6GAL1	ST6 beta-galactoside alpha-2,6-sialyltransferase 1 [Source:HGNC Symbol;Acc:HGNC:10860]	Metabolism;Metabolism;Metabolism	Global and overview maps;Glycan biosynthesis and metabolism;Glycan biosynthesis and metabolism	ko01100//Metabolic pathways;ko00510//N-Glycan biosynthesis;ko00514//Other types of O-glycan biosynthesis	K00778;K00778;K00778	GO:0000139//Golgi membrane	GO:0003835//beta-galactoside alpha-2,6-sialyltransferase activity;GO:0008373//sialyltransferase activity;GO:0042803//protein homodimerization activity	GO:0006054//N-acetylneuraminate metabolic process;GO:0006486//protein glycosylation;GO:0018279//protein N-linked glycosylation via asparagine;GO:0097503//sialylation
miR-125-x	ENSEAST00005022250	1268	1289	-16.57	tGGGACTCcctctagattacgg	x|||||||xxxxxxxxxxxxxx	tCCCTGAGaccctaacttgtga	MASP1	mannan binding lectin serine peptidase 1 [Source:HGNC Symbol;Acc:HGNC:6901]	Human Diseases;Organismal Systems	Infectious diseases;Immune system	ko05150//Staphylococcus aureus infection;ko04610//Complement and coagulation cascades	K03992;K03992	-	GO:0004252//serine-type endopeptidase activity;GO:0005509//calcium ion binding	GO:0006508//proteolysis
miR-125-x	ENSEAST00005022251	1268	1289	-16.57	tGGGACTCcctctagattacgg	x|||||||xxxxxxxxxxxxxx	tCCCTGAGaccctaacttgtga	MASP1	mannan binding lectin serine peptidase 1 [Source:HGNC Symbol;Acc:HGNC:6901]	Human Diseases;Organismal Systems	Infectious diseases;Immune system	ko05150//Staphylococcus aureus infection;ko04610//Complement and coagulation cascades	K03992;K03992	GO:0005615//extracellular space;GO:0005654//nucleoplasm;GO:0005829//cytosol	GO:0004252//serine-type endopeptidase activity;GO:0005509//calcium ion binding;GO:0008233//peptidase activity;GO:0042803//protein homodimerization activity;GO:0048306//calcium-dependent protein binding	GO:0001867//complement activation, lectin pathway;GO:0006508//proteolysis
miR-125-x	ENSEAST00005022252	1268	1289	-16.57	tGGGACTCcctctagattacgg	x|||||||xxxxxxxxxxxxxx	tCCCTGAGaccctaacttgtga	MASP1	mannan binding lectin serine peptidase 1 [Source:HGNC Symbol;Acc:HGNC:6901]	Human Diseases;Organismal Systems	Infectious diseases;Immune system	ko05150//Staphylococcus aureus infection;ko04610//Complement and coagulation cascades	K03992;K03992	-	GO:0004252//serine-type endopeptidase activity	GO:0006508//proteolysis
miR-125-x	ENSEAST00005022588	777	798	-19.26	cGGGACTCgtccctcgcagggg	x|||||||xxxxxxxxxxxxxx	tCCCTGAGaccctaacttgtga	SLC6A1	solute carrier family 6 member 1 [Source:HGNC Symbol;Acc:HGNC:11042]	Organismal Systems;Organismal Systems	Nervous system;Nervous system	ko04721//Synaptic vesicle cycle;ko04727//GABAergic synapse	K05034;K05034	GO:0005886//plasma membrane;GO:0005887//integral component of plasma membrane;GO:0016020//membrane;GO:0016021//integral component of membrane;GO:0030424//axon	GO:0005328//neurotransmitter:sodium symporter activity;GO:0005332//gamma-aminobutyric acid:sodium symporter activity	GO:0006836//neurotransmitter transport
miR-125-x	ENSEAST00005023014	429	454	-22.73	cGGGACTCCGACTGGTGTCGAGggcg	x|||||||xxxx|||x:|x||:xxxx	tCCCTGAG----ACCCTAACTTgtga	MXRA8	matrix remodeling associated 8 [Source:HGNC Symbol;Acc:HGNC:7542]	-	-	-	-	GO:0009986//cell surface;GO:0016021//integral component of membrane	-	GO:0007155//cell adhesion;GO:0060857//establishment of glial blood-brain barrier
miR-125-x	ENSEAST00005023017	429	454	-22.73	cGGGACTCCGACTGGTGTCGAGggcg	x|||||||xxxx|||x:|x||:xxxx	tCCCTGAG----ACCCTAACTTgtga	MXRA8	matrix remodeling associated 8 [Source:HGNC Symbol;Acc:HGNC:7542]	-	-	-	-	GO:0016021//integral component of membrane	-	GO:0007155//cell adhesion
miR-125-x	ENSEAST00005023204	851	873	-18.21	tGGGACTCTATGGTATCAGGAgg	x||||||||xx|:|x|x|:x|xx	tCCCTGAGACCCTA-ACTTGTga	-	-	Organismal Systems	Digestive system	ko04977//Vitamin digestion and absorption	K14611	GO:0016020//membrane	GO:0022857//transmembrane transporter activity	GO:0055085//transmembrane transport
miR-125-x	ENSEAST00005023248	219	240	-16.79	gGGGACTCcccctctcgcgtgt	x|||||||xxxxxxxxxxxxxx	tCCCTGAGaccctaacttgtga	CYREN	cell cycle regulator of NHEJ [Source:HGNC Symbol;Acc:HGNC:22432]	-	-	-	-	GO:0005634//nucleus;GO:0005737//cytoplasm	-	GO:0006303//double-strand break repair via nonhomologous end joining;GO:2001033//negative regulation of double-strand break repair via nonhomologous end joining
miR-125-x	ENSEAST00005023772	265	286	-18.92	cGGGACTCcaccgggtccgggt	x|||||||xxxxxxxxxxxxxx	tCCCTGAGaccctaacttgtga	DGKZ	diacylglycerol kinase zeta [Source:HGNC Symbol;Acc:HGNC:2857]	Metabolism;Environmental Information Processing;Environmental Information Processing;Human Diseases;Organismal Systems;Metabolism;Metabolism	Global and overview maps;Signal transduction;Signal transduction;Cancers;Development and regeneration;Lipid metabolism;Lipid metabolism	ko01100//Metabolic pathways;ko04072//Phospholipase D signaling pathway;ko04070//Phosphatidylinositol signaling system;ko05231//Choline metabolism in cancer;ko04361//Axon regeneration;ko00564//Glycerophospholipid metabolism;ko00561//Glycerolipid metabolism	K00901;K00901;K00901;K00901;K00901;K00901;K00901	-	GO:0003951//NAD+ kinase activity;GO:0004143//diacylglycerol kinase activity;GO:0005515//protein binding;GO:0016301//kinase activity	GO:0007165//signal transduction;GO:0007205//protein kinase C-activating G protein-coupled receptor signaling pathway;GO:0035556//intracellular signal transduction
miR-125-x	ENSEAST00005023780	265	286	-18.92	cGGGACTCcaccgggtccgggt	x|||||||xxxxxxxxxxxxxx	tCCCTGAGaccctaacttgtga	DGKZ	diacylglycerol kinase zeta [Source:HGNC Symbol;Acc:HGNC:2857]	Metabolism;Environmental Information Processing;Environmental Information Processing;Human Diseases;Organismal Systems;Metabolism;Metabolism	Global and overview maps;Signal transduction;Signal transduction;Cancers;Development and regeneration;Lipid metabolism;Lipid metabolism	ko01100//Metabolic pathways;ko04072//Phospholipase D signaling pathway;ko04070//Phosphatidylinositol signaling system;ko05231//Choline metabolism in cancer;ko04361//Axon regeneration;ko00564//Glycerophospholipid metabolism;ko00561//Glycerolipid metabolism	K00901;K00901;K00901;K00901;K00901;K00901;K00901	-	GO:0003951//NAD+ kinase activity;GO:0004143//diacylglycerol kinase activity;GO:0005515//protein binding;GO:0016301//kinase activity	GO:0007165//signal transduction;GO:0007205//protein kinase C-activating G protein-coupled receptor signaling pathway;GO:0035556//intracellular signal transduction
miR-125-x	ENSEAST00005023783	265	286	-18.92	cGGGACTCcaccgggtccgggt	x|||||||xxxxxxxxxxxxxx	tCCCTGAGaccctaacttgtga	DGKZ	diacylglycerol kinase zeta [Source:HGNC Symbol;Acc:HGNC:2857]	Metabolism;Environmental Information Processing;Environmental Information Processing;Human Diseases;Organismal Systems;Metabolism;Metabolism	Global and overview maps;Signal transduction;Signal transduction;Cancers;Development and regeneration;Lipid metabolism;Lipid metabolism	ko01100//Metabolic pathways;ko04072//Phospholipase D signaling pathway;ko04070//Phosphatidylinositol signaling system;ko05231//Choline metabolism in cancer;ko04361//Axon regeneration;ko00564//Glycerophospholipid metabolism;ko00561//Glycerolipid metabolism	K00901;K00901;K00901;K00901;K00901;K00901;K00901	-	GO:0003951//NAD+ kinase activity;GO:0004143//diacylglycerol kinase activity;GO:0005515//protein binding;GO:0016301//kinase activity	GO:0007165//signal transduction;GO:0007205//protein kinase C-activating G protein-coupled receptor signaling pathway;GO:0035556//intracellular signal transduction
miR-125-x	ENSEAST00005023790	265	286	-18.92	cGGGACTCcaccgggtccgggt	x|||||||xxxxxxxxxxxxxx	tCCCTGAGaccctaacttgtga	DGKZ	diacylglycerol kinase zeta [Source:HGNC Symbol;Acc:HGNC:2857]	Metabolism;Environmental Information Processing;Environmental Information Processing;Human Diseases;Organismal Systems;Metabolism;Metabolism	Global and overview maps;Signal transduction;Signal transduction;Cancers;Development and regeneration;Lipid metabolism;Lipid metabolism	ko01100//Metabolic pathways;ko04072//Phospholipase D signaling pathway;ko04070//Phosphatidylinositol signaling system;ko05231//Choline metabolism in cancer;ko04361//Axon regeneration;ko00564//Glycerophospholipid metabolism;ko00561//Glycerolipid metabolism	K00901;K00901;K00901;K00901;K00901;K00901;K00901	GO:0005634//nucleus;GO:0016607//nuclear speck;GO:0030027//lamellipodium	GO:0003951//NAD+ kinase activity;GO:0004143//diacylglycerol kinase activity;GO:0005515//protein binding;GO:0016301//kinase activity	GO:0007165//signal transduction;GO:0007205//protein kinase C-activating G protein-coupled receptor signaling pathway;GO:0035556//intracellular signal transduction;GO:0046339//diacylglycerol metabolic process;GO:0046486//glycerolipid metabolic process;GO:0046834//lipid phosphorylation;GO:0090216//positive regulation of 1-phosphatidylinositol-4-phosphate 5-kinase activity
miR-125-x	ENSEAST00005023828	119	140	-15.59	aGGGACTCctcttcccgatggc	x|||||||xxxxxxxxxxxxxx	tCCCTGAGaccctaacttgtga	INTS11	integrator complex subunit 11 [Source:HGNC Symbol;Acc:HGNC:26052]	-	-	-	-	GO:0005634//nucleus;GO:0005654//nucleoplasm;GO:0005737//cytoplasm;GO:0005829//cytosol;GO:0032039//integrator complex	-	GO:0016180//snRNA processing
miR-125-x	ENSEAST00005023831	119	140	-15.59	aGGGACTCctcttcccgatggc	x|||||||xxxxxxxxxxxxxx	tCCCTGAGaccctaacttgtga	INTS11	integrator complex subunit 11 [Source:HGNC Symbol;Acc:HGNC:26052]	-	-	-	-	-	-	-
miR-125-x	ENSEAST00005023843	382	403	-18.46	cGGGACTCGAGTGTGGctcggg	x|||||||xx|x:|x|xxxxxx	tCCCTGAGACCCTAACttgtga	PWWP2B	PWWP domain containing 2B [Source:HGNC Symbol;Acc:HGNC:25150]	-	-	-	-	GO:0005654//nucleoplasm	-	-
miR-125-x	ENSEAST00005023874	186	207	-16.75	tGGGACTCgtccctcatacgtg	x|||||||xxxxxxxxxxxxxx	tCCCTGAGaccctaacttgtga	-	-	Environmental Information Processing	Signaling molecules and interaction	ko04060//Cytokine-cytokine receptor interaction	K05142	-	GO:0005515//protein binding	-
miR-125-x	ENSEAST00005023985	40	61	-23.15	cGGGACTCGTGGAcaccggcaa	x|||||||xx|||xxxxxxxxx	tCCCTGAGACCCTaacttgtga	PERM1	PPARGC1 and ESRR induced regulator, muscle 1 [Source:HGNC Symbol;Acc:HGNC:28208]	-	-	-	-	-	-	GO:0014850//response to muscle activity
miR-125-x	ENSEAST00005024093	512	533	-13.67	cGGGACTCcccctccctcccac	x|||||||xxxxxxxxxxxxxx	tCCCTGAGaccctaacttgtga	PLIN1	perilipin 1 [Source:HGNC Symbol;Acc:HGNC:9076]	Organismal Systems;Environmental Information Processing;Organismal Systems;Organismal Systems	Environmental adaptation;Signal transduction;Endocrine system;Endocrine system	ko04714//Thermogenesis;ko04371//Apelin signaling pathway;ko03320//PPAR signaling pathway;ko04923//Regulation of lipolysis in adipocyte	K08768;K08768;K08768;K08768	GO:0005811//lipid droplet;GO:0005829//cytosol	-	GO:0006629//lipid metabolic process;GO:0016042//lipid catabolic process
miR-125-x	ENSEAST00005024232	168	189	-17.73	cGGGACTCGGTGTCTGTATGtg	x|||||||x|x|xx||x|::xx	tCCCTGAGACCCTAACTTGTga	ANO9	anoctamin 9 [Source:HGNC Symbol;Acc:HGNC:20679]	-	-	-	-	GO:0005886//plasma membrane	GO:0005229//intracellular calcium activated chloride channel activity;GO:0017128//phospholipid scramblase activity	GO:0006821//chloride transport;GO:0061588//calcium activated phospholipid scrambling;GO:0061589//calcium activated phosphatidylserine scrambling;GO:0061590//calcium activated phosphatidylcholine scrambling;GO:0061591//calcium activated galactosylceramide scrambling;GO:1902939//negative regulation of intracellular calcium activated chloride channel activity
miR-125-x	ENSEAST00005024307	38	59	-18.16	gGGGACTCgagtgccacctgtc	x|||||||xxxxxxxxxxxxxx	tCCCTGAGaccctaacttgtga	-	-	-	-	-	-	-	-	-
miR-125-x	ENSEAST00005024308	38	59	-18.16	gGGGACTCgagtgccacctgtc	x|||||||xxxxxxxxxxxxxx	tCCCTGAGaccctaacttgtga	-	-	-	-	-	-	-	-	-
miR-125-x	ENSEAST00005024324	98	120	-15.06	cGGGACTCTCGTACCTAAACccg	x||||||||x|x|xx|x|||xxx	tCCCTGAGACCCTA-ACTTGtga	-	-	-	-	-	-	-	-	GO:0006915//apoptotic process
miR-125-x	ENSEAST00005024469	7	27	-14.37	cGGGACTCTCCG-TAGTATGtg	x||||||||xx|x|x|x|::xx	tCCCTGAGACCCTAACTTGTga	-	pseudouridine 5'-phosphatase [Source:HGNC Symbol;Acc:HGNC:16818]	-	-	-	-	-	GO:0016787//hydrolase activity	-
miR-125-x	ENSEAST00005024555	129	154	-15.12	gGGGACTCCTAGTTTTATTCAATAaa	x|||||||x|x|xxxx|||x||:|xx	tCCCTGAG-ACCC---TAACTTGTga	CHCHD4	coiled-coil-helix-coiled-coil-helix domain containing 4 [Source:HGNC Symbol;Acc:HGNC:26467]	-	-	-	-	GO:0005739//mitochondrion;GO:0005758//mitochondrial intermembrane space	GO:0015035//protein disulfide oxidoreductase activity	GO:0018171//peptidyl-cysteine oxidation;GO:0022417//protein maturation by protein folding;GO:0033108//mitochondrial respiratory chain complex assembly;GO:0045041//protein import into mitochondrial intermembrane space;GO:0051084//'de novo' posttranslational protein folding
miR-125-x	ENSEAST00005024992	356	377	-19.06	aGGGACTCccgtccgcacgacg	x|||||||xxxxxxxxxxxxxx	tCCCTGAGaccctaacttgtga	SNX33	sorting nexin 33 [Source:HGNC Symbol;Acc:HGNC:28468]	Human Diseases	Infectious diseases	ko05132//Salmonella infection	K17923	GO:0005829//cytosol;GO:0016020//membrane;GO:0019898//extrinsic component of membrane;GO:0031410//cytoplasmic vesicle	GO:0005515//protein binding;GO:0035091//phosphatidylinositol binding;GO:0042802//identical protein binding	GO:0000278//mitotic cell cycle;GO:0000281//mitotic cytokinesis;GO:0006886//intracellular protein transport;GO:0006897//endocytosis;GO:0007032//endosome organization;GO:0015031//protein transport;GO:0016197//endosomal transport;GO:0017038//protein import;GO:0036089//cleavage furrow formation;GO:0044351//macropinocytosis;GO:0045806//negative regulation of endocytosis;GO:0051044//positive regulation…
miR-125-x	ENSEAST00005025068	1756	1777	-16.63	cGGGACTCACCGGTTcgcccca	x|||||||xxx|:||xxxxxxx	tCCCTGAGACCCTAActtgtga	SCAMP5	secretory carrier membrane protein 5 [Source:HGNC Symbol;Acc:HGNC:30386]	-	-	-	-	GO:0000139//Golgi membrane;GO:0005886//plasma membrane;GO:0016021//integral component of membrane;GO:0032588//trans-Golgi network membrane;GO:0055038//recycling endosome membrane	GO:0044877//protein-containing complex binding	GO:0015031//protein transport;GO:0034976//response to endoplasmic reticulum stress;GO:0045806//negative regulation of endocytosis;GO:0045956//positive regulation of calcium ion-dependent exocytosis;GO:0050715//positive regulation of cytokine secretion
miR-125-x	ENSEAST00005025143	689	709	-22.45	gGGGACTC-GGCAACGACCAct	x|||||||x||x|xx||x||xx	tCCCTGAGACCCTAACTTGTga	ATP13A2	ATPase cation transporting 13A2 [Source:HGNC Symbol;Acc:HGNC:30213]	-	-	-	-	GO:0005764//lysosome;GO:0005765//lysosomal membrane;GO:0005770//late endosome;GO:0005771//multivesicular body;GO:0005776//autophagosome;GO:0012506//vesicle membrane;GO:0016021//integral component of membrane;GO:0030133//transport vesicle;GO:0031982//vesicle;GO:0043005//neuron projection;GO:0043025//neuronal cell body;GO:1905103//integral component of lysosomal membrane	GO:0000166//nucleotide binding;GO:0016887//ATPase activity;GO:0070300//phosphatidic acid binding;GO:0080025//phosphatidylinositol-3,5-bisphosphate binding	GO:0006812//cation transport;GO:0006874//cellular calcium ion homeostasis;GO:0006879//cellular iron ion homeostasis;GO:0006882//cellular zinc ion homeostasis;GO:0006914//autophagy;GO:0010628//positive regulation of gene expression;GO:0010821//regulation of mitochondrion organization;GO:0016241//regulation of macroautophagy;GO:0016243//regulation of autophagosome size;GO:0034599//cellular response…
miR-125-x	ENSEAST00005025147	689	709	-22.45	gGGGACTC-GGCAACGACCAct	x|||||||x||x|xx||x||xx	tCCCTGAGACCCTAACTTGTga	ATP13A2	ATPase cation transporting 13A2 [Source:HGNC Symbol;Acc:HGNC:30213]	-	-	-	-	GO:0016021//integral component of membrane	GO:0000166//nucleotide binding;GO:0016887//ATPase activity	GO:0006812//cation transport
miR-125-x	ENSEAST00005025192	1918	1937	-21.68	aGGGACTCCGAG--TGCACGga	x|||||||x|x|xx||x||:xx	tCCCTGAGACCCTAACTTGTga	COPG1	coatomer protein complex subunit gamma 1 [Source:HGNC Symbol;Acc:HGNC:2236]	-	-	-	-	GO:0005794//Golgi apparatus;GO:0030117//membrane coat;GO:0030126//COPI vesicle coat	GO:0005198//structural molecule activity	GO:0006886//intracellular protein transport;GO:0016192//vesicle-mediated transport
miR-125-x	ENSEAST00005025265	388	409	-21.36	tGGGACTCCGGtccccgagccg	x|||||||x||xxxxxxxxxxx	tCCCTGAGACCctaacttgtga	GTF2IRD1	GTF2I repeat domain containing 1 [Source:HGNC Symbol;Acc:HGNC:4661]	Environmental Information Processing;Genetic Information Processing	Signal transduction;Transcription	ko04022//cGMP - PKG signaling pathway;ko03022//Basal transcription factors	K03121;K03121	-	GO:0003700//DNA-binding transcription factor activity	GO:0006366//transcription by RNA polymerase II
miR-125-x	ENSEAST00005025269	388	409	-21.36	tGGGACTCCGGtccccgagccg	x|||||||x||xxxxxxxxxxx	tCCCTGAGACCctaacttgtga	GTF2IRD1	GTF2I repeat domain containing 1 [Source:HGNC Symbol;Acc:HGNC:4661]	Environmental Information Processing;Genetic Information Processing	Signal transduction;Transcription	ko04022//cGMP - PKG signaling pathway;ko03022//Basal transcription factors	K03121;K03121	-	GO:0003700//DNA-binding transcription factor activity	GO:0006366//transcription by RNA polymerase II
miR-125-x	ENSEAST00005025274	388	409	-21.36	tGGGACTCCGGtccccgagccg	x|||||||x||xxxxxxxxxxx	tCCCTGAGACCctaacttgtga	GTF2IRD1	GTF2I repeat domain containing 1 [Source:HGNC Symbol;Acc:HGNC:4661]	Environmental Information Processing;Genetic Information Processing	Signal transduction;Transcription	ko04022//cGMP - PKG signaling pathway;ko03022//Basal transcription factors	K03121;K03121	GO:0005634//nucleus;GO:0005654//nucleoplasm;GO:0005829//cytosol	GO:0003700//DNA-binding transcription factor activity	GO:0006366//transcription by RNA polymerase II;GO:0014886//transition between slow and fast fiber
miR-125-x	ENSEAST00005025281	388	409	-21.36	tGGGACTCCGGtccccgagccg	x|||||||x||xxxxxxxxxxx	tCCCTGAGACCctaacttgtga	GTF2IRD1	GTF2I repeat domain containing 1 [Source:HGNC Symbol;Acc:HGNC:4661]	Environmental Information Processing;Genetic Information Processing	Signal transduction;Transcription	ko04022//cGMP - PKG signaling pathway;ko03022//Basal transcription factors	K03121;K03121	-	GO:0003700//DNA-binding transcription factor activity	GO:0006366//transcription by RNA polymerase II
miR-125-x	ENSEAST00005025285	388	409	-21.36	tGGGACTCCGGtccccgagccg	x|||||||x||xxxxxxxxxxx	tCCCTGAGACCctaacttgtga	GTF2IRD1	GTF2I repeat domain containing 1 [Source:HGNC Symbol;Acc:HGNC:4661]	Environmental Information Processing;Genetic Information Processing	Signal transduction;Transcription	ko04022//cGMP - PKG signaling pathway;ko03022//Basal transcription factors	K03121;K03121	-	GO:0003700//DNA-binding transcription factor activity	GO:0006366//transcription by RNA polymerase II
miR-125-x	ENSEAST00005025293	388	409	-21.36	tGGGACTCCGGtccccgagccg	x|||||||x||xxxxxxxxxxx	tCCCTGAGACCctaacttgtga	GTF2IRD1	GTF2I repeat domain containing 1 [Source:HGNC Symbol;Acc:HGNC:4661]	Environmental Information Processing;Genetic Information Processing	Signal transduction;Transcription	ko04022//cGMP - PKG signaling pathway;ko03022//Basal transcription factors	K03121;K03121	-	GO:0003700//DNA-binding transcription factor activity	GO:0006366//transcription by RNA polymerase II
miR-125-x	ENSEAST00005025401	1092	1112	-19.2	aGGGACTC-GGTCTTcgtgcct	x|||||||x||xx||xxxxxxx	tCCCTGAGACCCTAActtgtga	M6PR	mannose-6-phosphate receptor, cation dependent [Source:HGNC Symbol;Acc:HGNC:6752]	Human Diseases;Cellular Processes;Cellular Processes	Infectious diseases;Transport and catabolism;Transport and catabolism	ko05132//Salmonella infection;ko04145//Phagosome;ko04142//Lysosome	K10089;K10089;K10089	GO:0005768//endosome;GO:0005770//late endosome;GO:0005794//Golgi apparatus;GO:0048471//perinuclear region of cytoplasm	GO:0019904//protein domain specific binding;GO:1905394//retromer complex binding	GO:0006622//protein targeting to lysosome;GO:0007041//lysosomal transport;GO:0033299//secretion of lysosomal enzymes
miR-125-x	ENSEAST00005025636	155	176	-24.62	tGGGACTCTGTGAGGGActgag	x|||||||||x||xx||xxxxx	tCCCTGAGACCCTAACTtgtga	LRRC23	leucine rich repeat containing 23 [Source:HGNC Symbol;Acc:HGNC:19138]	-	-	-	-	GO:0005829//cytosol	GO:0005515//protein binding	-
miR-125-x	ENSEAST00005025648	485	506	-20.06	cGGGACTCgatgccggggaggt	x|||||||xxxxxxxxxxxxxx	tCCCTGAGaccctaacttgtga	HMGB3	high mobility group box 3 [Source:HGNC Symbol;Acc:HGNC:5004]	-	-	-	-	GO:0005634//nucleus	GO:0003677//DNA binding	-
miR-125-x	ENSEAST00005025766	78	99	-25.22	gGGGACTCGGGGGaccggggtc	x|||||||x|||:xxxxxxxxx	tCCCTGAGACCCTaacttgtga	ING4	inhibitor of growth family member 4 [Source:HGNC Symbol;Acc:HGNC:19423]	-	-	-	-	GO:0000123//histone acetyltransferase complex;GO:0005634//nucleus;GO:0005654//nucleoplasm;GO:0005829//cytosol;GO:0045111//intermediate filament cytoskeleton	GO:0003713//transcription coactivator activity;GO:0035064//methylated histone binding	GO:0006260//DNA replication;GO:0006473//protein acetylation;GO:0006915//apoptotic process;GO:0006978//DNA damage response, signal transduction by p53 class mediator resulting in transcription of p21 class mediator;GO:0007050//cell cycle arrest;GO:0008285//negative regulation of cell proliferation;GO:0016573//histone acetylation;GO:0043065//positive regulation of apoptotic process;GO:0043966//hist…
miR-125-x	ENSEAST00005025777	761	783	-20.79	tGGGACTCGTGTGCACGTACGtg	x|||||||x||x|xxx|x||:xx	tCCCTGAG-ACCCTAACTTGTga	IFFO1	intermediate filament family orphan 1 [Source:HGNC Symbol;Acc:HGNC:24970]	-	-	-	-	-	-	-
miR-125-x	ENSEAST00005025867	1004	1022	-20.14	cGGGACTC---GATTGTAGAca	x|||||||xxx|||||x|x|xx	tCCCTGAGACCCTAACTTGTga	MR1	major histocompatibility complex, class I-related [Source:HGNC Symbol;Acc:HGNC:4975]	-	-	-	-	GO:0005783//endoplasmic reticulum;GO:0005886//plasma membrane	-	GO:0002367//cytokine production involved in immune response;GO:0032611//interleukin-1 beta production;GO:0032620//interleukin-17 production;GO:0050829//defense response to Gram-negative bacterium
miR-125-x	ENSEAST00005025870	750	771	-14.28	cGGGACTCccaccccgaccaga	x|||||||xxxxxxxxxxxxxx	tCCCTGAGaccctaacttgtga	KIAA1614	KIAA1614 [Source:HGNC Symbol;Acc:HGNC:29327]	-	-	-	-	-	GO:0005515//protein binding	-
miR-125-x	ENSEAST00005026050	38	59	-26.21	cGGGACTCGGGGGAAGGGCcgt	x|||||||x|||:xx|::|xxx	tCCCTGAGACCCTAACTTGtga	SCARA3	scavenger receptor class A member 3 [Source:HGNC Symbol;Acc:HGNC:19000]	-	-	-	-	-	-	-
miR-125-x	ENSEAST00005026053	304	325	-16.83	cGGGACTCGAACAATATACAgg	x|||||||xxxx|x|xx|||xx	tCCCTGAGACCCTAACTTGTga	CCDC25	coiled-coil domain containing 25 [Source:HGNC Symbol;Acc:HGNC:25591]	-	-	-	-	-	-	-
miR-125-x	ENSEAST00005026215	749	771	-22.04	cGGGACTCGAGGGGTCCATCcgg	x|||||||xx|||:|xx|x|xxx	tCCCTGAGA-CCCTAACTTGtga	DLL4	delta like canonical Notch ligand 4 [Source:HGNC Symbol;Acc:HGNC:2910]	Human Diseases;Human Diseases;Organismal Systems;Human Diseases;Environmental Information Processing	Cancers;Cancers;Immune system;Drug resistance;Signal transduction	ko05200//Pathways in cancer;ko05224//Breast cancer;ko04658//Th1 and Th2 cell differentiation;ko01522//Endocrine resistance;ko04330//Notch signaling pathway	K06051;K06051;K06051;K06051;K06051	GO:0016020//membrane;GO:0016021//integral component of membrane	GO:0005112//Notch binding;GO:0005509//calcium ion binding	GO:0000122//negative regulation of transcription by RNA polymerase II;GO:0001525//angiogenesis;GO:0001569//branching involved in blood vessel morphogenesis;GO:0001974//blood vessel remodeling;GO:0003208//cardiac ventricle morphogenesis;GO:0003209//cardiac atrium morphogenesis;GO:0003222//ventricular trabecula myocardium morphogenesis;GO:0003344//pericardium morphogenesis;GO:0007154//cell communic…
miR-125-x	ENSEAST00005026286	72	92	-23.21	tGGGACTCATGG-TCGGGTAct	x|||||||xx||x|x|:::|xx	tCCCTGAGACCCTAACTTGTga	RPUSD2	RNA pseudouridine synthase domain containing 2 [Source:HGNC Symbol;Acc:HGNC:24180]	-	-	-	-	-	GO:0003723//RNA binding;GO:0009982//pseudouridine synthase activity	GO:0001522//pseudouridine synthesis;GO:0009451//RNA modification
miR-125-x	ENSEAST00005026309	959	980	-15.46	aGGGACTCCGtccatccgtcgt	x|||||||x|xxxxxxxxxxxx	tCCCTGAGACcctaacttgtga	DISP2	dispatched RND transporter family member 2 [Source:HGNC Symbol;Acc:HGNC:19712]	-	-	-	-	-	-	-
miR-125-x	ENSEAST00005026459	1124	1145	-14.14	cGGGACTCccacctctgatcct	x|||||||xxxxxxxxxxxxxx	tCCCTGAGaccctaacttgtga	PLCB2	phospholipase C beta 2 [Source:HGNC Symbol;Acc:HGNC:9055]	Metabolism;Human Diseases;Human Diseases;Environmental Information Processing;Human Diseases;Environmental Information Processing;Human Diseases;Human Diseases;Organismal Systems;Environmental Information Processing;Environmental Information Processing;Organismal Systems;Organismal Systems;Organismal Systems;Human Diseases;Organismal Systems;Organismal Systems;Organismal Systems;Organismal System…	Global and overview maps;Cancers;Neurodegenerative diseases;Signal transduction;Neurodegenerative diseases;Signal transduction;Infectious diseases;Infectious diseases;Endocrine system;Signal transduction;Signal transduction;Circulatory system;Immune system;Circulatory system;Endocrine and metabolic diseases;Immune system;Immune system;Nervous system;Endocrine system;Nervous system;Signal transduc…	ko01100//Metabolic pathways;ko05200//Pathways in cancer;ko05010//Alzheimer disease;ko04020//Calcium signaling pathway;ko05016//Huntington disease;ko04015//Rap1 signaling pathway;ko05131//Shigellosis;ko05163//Human cytomegalovirus infection;ko04921//Oxytocin signaling pathway;ko04022//cGMP - PKG signaling pathway;ko04072//Phospholipase D signaling pathway;ko04261//Adrenergic signaling in cardiomyo…	K05858;K05858;K05858;K05858;K05858;K05858;K05858;K05858;K05858;K05858;K05858;K05858;K05858;K05858;K05858;K05858;K05858;K05858;K05858;K05858;K05858;K05858;K05858;K05858;K05858;K05858;K05858;K05858;K05858;K05858;K05858;K05858;K05858;K05858;K05858;K05858;K05858;K05858;K05858;K05858;K05858;K05858;K05858;K05858;K05858;K05858;K05858;K05858;K05858;K05858;K05858;K05858;K05858;K05858;K05858;K05858;K05858;…	-	GO:0004435//phosphatidylinositol phospholipase C activity;GO:0004629//phospholipase C activity;GO:0005509//calcium ion binding;GO:0008081//phosphoric diester hydrolase activity	GO:0006629//lipid metabolic process;GO:0007165//signal transduction;GO:0016042//lipid catabolic process;GO:0035556//intracellular signal transduction
miR-125-x	ENSEAST00005026611	171	192	-18.96	gGGGACTCcagacacaccctgt	x|||||||xxxxxxxxxxxxxx	tCCCTGAGaccctaacttgtga	BMF	Bcl2 modifying factor [Source:HGNC Symbol;Acc:HGNC:24132]	Human Diseases	Cancers	ko05206//MicroRNAs in cancer	K17460	-	-	GO:0006915//apoptotic process;GO:0010507//negative regulation of autophagy;GO:0034644//cellular response to UV;GO:0043065//positive regulation of apoptotic process;GO:0043276//anoikis
miR-125-x	ENSEAST00005026687	57	78	-19.44	tGGGACTCTTTGCATCAGggga	x||||||||xx|xx|x|:xxxx	tCCCTGAGACCCTAACTTgtga	MEIS2	Meis homeobox 2 [Source:HGNC Symbol;Acc:HGNC:7001]	-	-	-	-	-	GO:0003677//DNA binding	GO:0006355//regulation of transcription, DNA-templated
miR-125-x	ENSEAST00005026696	217	239	-19.08	cGGGACTCACCGGGTcccgagtc	x|||||||xxx||:|xxxxxxxx	tCCCTGAGAC-CCTAacttgtga	CHFR	checkpoint with forkhead and ring finger domains [Source:HGNC Symbol;Acc:HGNC:20455]	-	-	-	-	GO:0005634//nucleus;GO:0016605//PML body	GO:0000166//nucleotide binding;GO:0004842//ubiquitin-protein transferase activity;GO:0005515//protein binding;GO:0061630//ubiquitin protein ligase activity	GO:0000209//protein polyubiquitination;GO:0000278//mitotic cell cycle;GO:0006511//ubiquitin-dependent protein catabolic process;GO:0007093//mitotic cell cycle checkpoint;GO:0019941//modification-dependent protein catabolic process;GO:0031398//positive regulation of protein ubiquitination;GO:0031648//protein destabilization;GO:0032436//positive regulation of proteasomal ubiquitin-dependent protein…
miR-125-x	ENSEAST00005027095	283	308	-20.86	aGGGACTCTTCGGTAAGCTGAAAAaa	x||||||||xx|:|xxxx||||x|xx	tCCCTGAGACCCTA----ACTTGTga	MFHAS1	malignant fibrous histiocytoma amplified sequence 1 [Source:HGNC Symbol;Acc:HGNC:16982]	-	-	-	-	GO:0005737//cytoplasm	GO:0005515//protein binding;GO:0005525//GTP binding;GO:0031625//ubiquitin protein ligase binding;GO:0051721//protein phosphatase 2A binding	GO:0006952//defense response;GO:0006954//inflammatory response;GO:0030218//erythrocyte differentiation;GO:0034121//regulation of toll-like receptor signaling pathway;GO:0034136//negative regulation of toll-like receptor 2 signaling pathway;GO:0034137//positive regulation of toll-like receptor 2 signaling pathway;GO:0034144//negative regulation of toll-like receptor 4 signaling pathway;GO:0035308/…
miR-125-x	ENSEAST00005027183	905	926	-25.31	cGGGACTCGGGGCTGGAGTtgg	x|||||||x|||x|x||::xxx	tCCCTGAGACCCTAACTTGtga	LRCH4	leucine rich repeats and calponin homology domain containing 4 [Source:HGNC Symbol;Acc:HGNC:6691]	-	-	-	-	GO:0016605//PML body	GO:0005515//protein binding	-
miR-125-x	ENSEAST00005027306	304	325	-21.67	gGGGACTCTcaaaaaggggaat	x||||||||xxxxxxxxxxxxx	tCCCTGAGAccctaacttgtga	MTUS1	microtubule associated scaffold protein 1 [Source:HGNC Symbol;Acc:HGNC:29789]	-	-	-	-	-	-	-
miR-125-x	ENSEAST00005027358	454	475	-20.99	gGGGACTCGAGGAGTTAGTctt	x|||||||xx|||x|x|::xxx	tCCCTGAGACCCTAACTTGtga	DDX39B	DExD-box helicase 39B [Source:HGNC Symbol;Acc:HGNC:13917]	Genetic Information Processing;Genetic Information Processing;Genetic Information Processing	Translation;Transcription;Translation	ko03013//RNA transport;ko03040//Spliceosome;ko03015//mRNA surveillance pathway	K12812;K12812;K12812	GO:0000346//transcription export complex;GO:0005634//nucleus;GO:0005681//spliceosomal complex;GO:0005687//U4 snRNP;GO:0005688//U6 snRNP;GO:0005737//cytoplasm;GO:0016607//nuclear speck	GO:0003676//nucleic acid binding;GO:0003724//RNA helicase activity;GO:0005524//ATP binding;GO:0008186//RNA-dependent ATPase activity;GO:0017070//U6 snRNA binding;GO:0030621//U4 snRNA binding;GO:0042802//identical protein binding;GO:0043008//ATP-dependent protein binding	GO:0000245//spliceosomal complex assembly;GO:0000398//mRNA splicing, via spliceosome;GO:0006406//mRNA export from nucleus;GO:0008380//RNA splicing;GO:0010501//RNA secondary structure unwinding;GO:0032786//positive regulation of DNA-templated transcription, elongation;GO:0046784//viral mRNA export from host cell nucleus;GO:2000002//negative regulation of DNA damage checkpoint
miR-125-x	ENSEAST00005027616	1495	1516	-16.43	cGGGACTCCGCGAgcggtgtgc	x|||||||x|x||xxxxxxxxx	tCCCTGAGACCCTaacttgtga	KIAA0556	KIAA0556 [Source:HGNC Symbol;Acc:HGNC:29068]	-	-	-	-	-	-	GO:0090660//cerebrospinal fluid circulation
miR-125-x	ENSEAST00005027619	1495	1516	-16.43	cGGGACTCCGCGAgcggtgtgc	x|||||||x|x||xxxxxxxxx	tCCCTGAGACCCTaacttgtga	KIAA0556	KIAA0556 [Source:HGNC Symbol;Acc:HGNC:29068]	-	-	-	-	-	-	-
miR-125-x	ENSEAST00005027622	1495	1516	-16.43	cGGGACTCCGCGAgcggtgtgc	x|||||||x|x||xxxxxxxxx	tCCCTGAGACCCTaacttgtga	KIAA0556	KIAA0556 [Source:HGNC Symbol;Acc:HGNC:29068]	-	-	-	-	-	-	-
miR-125-x	ENSEAST00005027899	300	321	-13.34	cGGGACTCCGacttccatcgta	x|||||||x|xxxxxxxxxxxx	tCCCTGAGACcctaacttgtga	MRPL55	mitochondrial ribosomal protein L55 [Source:HGNC Symbol;Acc:HGNC:16686]	-	-	-	-	GO:0005739//mitochondrion;GO:0005762//mitochondrial large ribosomal subunit	GO:0003735//structural constituent of ribosome	-
miR-125-x	ENSEAST00005027994	308	329	-18.85	aGGGACTCctacccaggtagta	x|||||||xxxxxxxxxxxxxx	tCCCTGAGaccctaacttgtga	GRAP	GRB2 related adaptor protein [Source:HGNC Symbol;Acc:HGNC:4562]	-	-	-	-	-	GO:0005515//protein binding	-
miR-125-x	ENSEAST00005027995	308	329	-18.85	aGGGACTCctacccaggtagta	x|||||||xxxxxxxxxxxxxx	tCCCTGAGaccctaacttgtga	GRAP	GRB2 related adaptor protein [Source:HGNC Symbol;Acc:HGNC:4562]	-	-	-	-	-	GO:0005515//protein binding	-
miR-125-x	ENSEAST00005028000	308	329	-18.85	aGGGACTCctacccaggtagta	x|||||||xxxxxxxxxxxxxx	tCCCTGAGaccctaacttgtga	GRAP	GRB2 related adaptor protein [Source:HGNC Symbol;Acc:HGNC:4562]	-	-	-	-	-	GO:0005515//protein binding	-
miR-125-x	ENSEAST00005028145	244	265	-20.79	cGGGACTCGGAGAAACGACAgg	x|||||||x|x||xxx:|||xx	tCCCTGAGACCCTAACTTGTga	ALDH1A3	aldehyde dehydrogenase 1 family member A3 [Source:HGNC Symbol;Acc:HGNC:409]	Metabolism;Human Diseases;Metabolism;Metabolism;Metabolism;Metabolism;Metabolism;Metabolism;Metabolism	Global and overview maps;Cancers;Carbohydrate metabolism;Xenobiotics biodegradation and metabolism;Xenobiotics biodegradation and metabolism;Metabolism of other amino acids;Amino acid metabolism;Amino acid metabolism;Amino acid metabolism	ko01100//Metabolic pathways;ko05204//Chemical carcinogenesis;ko00010//Glycolysis / Gluconeogenesis;ko00980//Metabolism of xenobiotics by cytochrome P450;ko00982//Drug metabolism - cytochrome P450;ko00410//beta-Alanine metabolism;ko00350//Tyrosine metabolism;ko00340//Histidine metabolism;ko00360//Phenylalanine metabolism	K00129;K00129;K00129;K00129;K00129;K00129;K00129;K00129;K00129	GO:0005737//cytoplasm	GO:0001758//retinal dehydrogenase activity;GO:0004029//aldehyde dehydrogenase (NAD) activity;GO:0004030//aldehyde dehydrogenase [NAD(P)+] activity;GO:0016491//oxidoreductase activity;GO:0016620//oxidoreductase activity, acting on the aldehyde or oxo group of donors, NAD or NADP as acceptor;GO:0042803//protein homodimerization activity;GO:0070324//thyroid hormone binding;GO:0070403//NAD+ binding	GO:0002072//optic cup morphogenesis involved in camera-type eye development;GO:0002138//retinoic acid biosynthetic process;GO:0007626//locomotory behavior;GO:0021768//nucleus accumbens development;GO:0031076//embryonic camera-type eye development;GO:0042472//inner ear morphogenesis;GO:0042573//retinoic acid metabolic process;GO:0042574//retinal metabolic process;GO:0043065//positive regulation of…
miR-125-x	ENSEAST00005028732	617	638	-28.84	aGGGACTCAAGGGAGGCACtgt	x|||||||xx||:xx|x||xxx	tCCCTGAGACCCTAACTTGtga	LRRC14B	leucine rich repeat containing 14B [Source:HGNC Symbol;Acc:HGNC:37268]	-	-	-	-	-	-	-
miR-125-x	ENSEAST00005028887	357	378	-18.25	cGGGACTCTGAGtccttgtttg	x|||||||||x|xxxxxxxxxx	tCCCTGAGACCCtaacttgtga	-	-	-	-	-	-	-	-	-
miR-125-x	ENSEAST00005028906	576	596	-17.14	cGGGACTC-GTGAGTGtcttga	x|||||||x|x||x||xxxxxx	tCCCTGAGACCCTAACttgtga	ARHGDIG	Rho GDP dissociation inhibitor gamma [Source:HGNC Symbol;Acc:HGNC:680]	Organismal Systems;Organismal Systems	Nervous system;Excretory system	ko04722//Neurotrophin signaling pathway;ko04962//Vasopressin-regulated water reabsorption	K12462;K12462	GO:0005737//cytoplasm;GO:0005829//cytosol;GO:0005886//plasma membrane;GO:0016020//membrane	GO:0005092//GDP-dissociation inhibitor activity;GO:0005094//Rho GDP-dissociation inhibitor activity;GO:0030695//GTPase regulator activity	GO:0001835//blastocyst hatching;GO:0032880//regulation of protein localization
miR-125-x	ENSEAST00005029066	312	331	-17.16	tGGGACTCGTCG--TGACCGgt	x|||||||xxx|xx|||x|:xx	tCCCTGAGACCCTAACTTGTga	MEN1	menin 1 [Source:HGNC Symbol;Acc:HGNC:7010]	Human Diseases;Human Diseases	Cancers;Endocrine and metabolic diseases	ko05202//Transcriptional misregulation in cancers;ko04934//Cushing syndrome	K14970;K14970	GO:0000785//chromatin;GO:0000790//nuclear chromatin;GO:0005634//nucleus;GO:0005654//nucleoplasm;GO:0005737//cytoplasm;GO:0005829//cytosol;GO:0016363//nuclear matrix;GO:0032154//cleavage furrow;GO:0032991//protein-containing complex;GO:0035097//histone methyltransferase complex	GO:0000400//four-way junction DNA binding;GO:0000403//Y-form DNA binding;GO:0003690//double-stranded DNA binding;GO:0018024//histone-lysine N-methyltransferase activity;GO:0030674//protein binding, bridging;GO:0044212//transcription regulatory region DNA binding;GO:0047485//protein N-terminus binding;GO:0070412//R-SMAD binding	GO:0000122//negative regulation of transcription by RNA polymerase II;GO:0000165//MAPK cascade;GO:0001933//negative regulation of protein phosphorylation;GO:0002076//osteoblast development;GO:0006974//cellular response to DNA damage stimulus;GO:0008285//negative regulation of cell proliferation;GO:0009411//response to UV;GO:0010332//response to gamma radiation;GO:0030511//positive regulation of t…
miR-125-x	ENSEAST00005029102	203	224	-20.23	cGGGACTCCCTTTTTGGACtac	x|||||||xxxxx|||:||xxx	tCCCTGAGACCCTAACTTGtga	BCAN	brevican [Source:HGNC Symbol;Acc:HGNC:23059]	-	-	-	-	GO:0031012//extracellular matrix;GO:0098978//glutamatergic synapse	GO:0005540//hyaluronic acid binding	GO:0007155//cell adhesion;GO:0021766//hippocampus development;GO:0060074//synapse maturation
miR-125-x	ENSEAST00005029123	490	511	-21.18	tGGGACTCTCCCCCGGAACcga	x||||||||xxxxxx||||xxx	tCCCTGAGACCCTAACTTGtga	-	-	-	-	-	-	-	GO:0005515//protein binding	-
miR-125-x	ENSEAST00005029154	591	612	-17.87	cGGGACTCAGGagccagtcctt	x|||||||x||xxxxxxxxxxx	tCCCTGAGACCctaacttgtga	MMP2	matrix metallopeptidase 2 [Source:HGNC Symbol;Acc:HGNC:7166]	Human Diseases;Human Diseases;Organismal Systems;Human Diseases;Organismal Systems;Organismal Systems;Organismal Systems;Human Diseases;Human Diseases;Human Diseases	Cancers;Cancers;Endocrine system;Cardiovascular diseases;Endocrine system;Endocrine system;Immune system;Drug resistance;Endocrine and metabolic diseases;Cancers	ko05200//Pathways in cancer;ko05205//Proteoglycans in cancer;ko04915//Estrogen signaling pathway;ko05418//Fluid shear stress and atherosclerosis;ko04912//GnRH signaling pathway;ko04926//Relaxin signaling pathway;ko04670//Leukocyte transendothelial migration;ko01522//Endocrine resistance;ko04933//AGE-RAGE signaling pathway in diabetic complications;ko05219//Bladder cancer	K01398;K01398;K01398;K01398;K01398;K01398;K01398;K01398;K01398;K01398	GO:0005615//extracellular space;GO:0005886//plasma membrane;GO:0030017//sarcomere;GO:0031012//extracellular matrix	GO:0004175//endopeptidase activity;GO:0004222//metalloendopeptidase activity;GO:0008237//metallopeptidase activity;GO:0008270//zinc ion binding	GO:0001666//response to hypoxia;GO:0001955//blood vessel maturation;GO:0001957//intramembranous ossification;GO:0006508//proteolysis;GO:0007566//embryo implantation;GO:0030574//collagen catabolic process;GO:0034614//cellular response to reactive oxygen species;GO:0035987//endodermal cell differentiation;GO:0048661//positive regulation of smooth muscle cell proliferation;GO:0048705//skeletal syste…
miR-125-x	ENSEAST00005029375	215	236	-17.1	tGGGACTCCGTGAagatcttcg	x|||||||x|x||xxxxxxxxx	tCCCTGAGACCCTaacttgtga	UBL4A	ubiquitin like 4A [Source:HGNC Symbol;Acc:HGNC:12505]	-	-	-	-	GO:0005634//nucleus;GO:0005654//nucleoplasm;GO:0005737//cytoplasm;GO:0005829//cytosol;GO:0016020//membrane;GO:0071818//BAT3 complex	GO:0005515//protein binding;GO:0051087//chaperone binding	GO:0071816//tail-anchored membrane protein insertion into ER membrane
miR-125-x	ENSEAST00005029422	984	1005	-13.34	cGGGACTCccttccatcttcgt	x|||||||xxxxxxxxxxxxxx	tCCCTGAGaccctaacttgtga	MVK	mevalonate kinase [Source:HGNC Symbol;Acc:HGNC:7530]	Metabolism;Cellular Processes;Metabolism	Global and overview maps;Transport and catabolism;Metabolism of terpenoids and polyketides	ko01100//Metabolic pathways;ko04146//Peroxisome;ko00900//Terpenoid backbone biosynthesis	K00869;K00869;K00869	GO:0005737//cytoplasm	GO:0004496//mevalonate kinase activity;GO:0005524//ATP binding	GO:0008299//isoprenoid biosynthetic process
miR-125-x	ENSEAST00005029605	498	519	-20.91	aGGGACTCCGGTACTGGtggga	x|||||||x||x|x||:xxxxx	tCCCTGAGACCCTAACTtgtga	SRD5A1	steroid 5 alpha-reductase 1 [Source:HGNC Symbol;Acc:HGNC:11284]	Metabolism	Lipid metabolism	ko00140//Steroid hormone biosynthesis	K12343	GO:0016020//membrane	GO:0003865//3-oxo-5-alpha-steroid 4-dehydrogenase activity;GO:0016627//oxidoreductase activity, acting on the CH-CH group of donors	GO:0006629//lipid metabolic process;GO:0008202//steroid metabolic process;GO:0055114//oxidation-reduction process
miR-125-x	ENSEAST00005030011	543	564	-19.41	aGGGACTCAGGCAAAGGAgtag	x|||||||x||x|xx|:|xxxx	tCCCTGAGACCCTAACTTgtga	EIF3L	eukaryotic translation initiation factor 3 subunit L [Source:HGNC Symbol;Acc:HGNC:18138]	-	-	-	-	GO:0001650//fibrillar center;GO:0005654//nucleoplasm;GO:0005730//nucleolus;GO:0005737//cytoplasm;GO:0005852//eukaryotic translation initiation factor 3 complex	GO:0003743//translation initiation factor activity;GO:0005515//protein binding	GO:0006413//translational initiation;GO:0075525//viral translational termination-reinitiation
miR-125-x	ENSEAST00005030043	431	452	-14.35	cGGGACTCaccccacccacccc	x|||||||xxxxxxxxxxxxxx	tCCCTGAGaccctaacttgtga	PHYHIP	phytanoyl-CoA 2-hydroxylase interacting protein [Source:HGNC Symbol;Acc:HGNC:16865]	-	-	-	-	-	GO:0005515//protein binding	-
miR-125-x	ENSEAST00005030044	431	452	-14.35	cGGGACTCaccccacccacccc	x|||||||xxxxxxxxxxxxxx	tCCCTGAGaccctaacttgtga	PHYHIP	phytanoyl-CoA 2-hydroxylase interacting protein [Source:HGNC Symbol;Acc:HGNC:16865]	-	-	-	-	GO:0005737//cytoplasm	GO:0005515//protein binding;GO:1990782//protein tyrosine kinase binding	GO:0008104//protein localization
miR-125-x	ENSEAST00005030079	2418	2441	-15.4	tGGGACTCAGACAGATTTAGagtc	x|||||||x|xxx||||x|:xxxx	tCCCTGAGACC--CTAACTTgtga	DMTN	dematin actin binding protein [Source:HGNC Symbol;Acc:HGNC:3382]	-	-	-	-	GO:0005829//cytosol;GO:0005884//actin filament;GO:0005886//plasma membrane;GO:0014069//postsynaptic density;GO:0014731//spectrin-associated cytoskeleton;GO:0016020//membrane;GO:0030863//cortical cytoskeleton;GO:0031095//platelet dense tubular network membrane;GO:0031253//cell projection membrane;GO:0031410//cytoplasmic vesicle;GO:0048471//perinuclear region of cytoplasm	GO:0003779//actin binding;GO:0005102//signaling receptor binding;GO:0030507//spectrin binding;GO:0043621//protein self-association	GO:0008360//regulation of cell shape;GO:0010591//regulation of lamellipodium assembly;GO:0010763//positive regulation of fibroblast migration;GO:0010801//negative regulation of peptidyl-threonine phosphorylation;GO:0010812//negative regulation of cell-substrate adhesion;GO:0030036//actin cytoskeleton organization;GO:0030194//positive regulation of blood coagulation;GO:0032956//regulation of actin…
miR-125-x	ENSEAST00005030081	2418	2441	-15.4	tGGGACTCAGACAGATTTAGagtc	x|||||||x|xxx||||x|:xxxx	tCCCTGAGACC--CTAACTTgtga	DMTN	dematin actin binding protein [Source:HGNC Symbol;Acc:HGNC:3382]	-	-	-	-	-	-	-
miR-125-x	ENSEAST00005030365	158	179	-19.98	aGGGACTCgacacgtctcggcc	x|||||||xxxxxxxxxxxxxx	tCCCTGAGaccctaacttgtga	-	-	-	-	-	-	-	-	-
miR-125-x	ENSEAST00005030535	1036	1057	-15.52	cGGGACTCgataagtactagag	x|||||||xxxxxxxxxxxxxx	tCCCTGAGaccctaacttgtga	SMG5	SMG5 nonsense mediated mRNA decay factor [Source:HGNC Symbol;Acc:HGNC:24644]	Genetic Information Processing	Translation	ko03015//mRNA surveillance pathway	K11125	GO:0005634//nucleus;GO:0005737//cytoplasm	GO:0005515//protein binding;GO:0031625//ubiquitin protein ligase binding;GO:0042162//telomeric DNA binding;GO:0042826//histone deacetylase binding;GO:0051721//protein phosphatase 2A binding;GO:0070034//telomerase RNA binding	GO:0032204//regulation of telomere maintenance;GO:0035303//regulation of dephosphorylation
miR-125-x	ENSEAST00005030546	1469	1492	-20.29	gGGGACTCCTGAGACTTGTATAac	x|||||||x||x||x|||x|:|xx	tCCCTGAG-ACCCT-AACTTGTga	LMNA	lamin A/C [Source:HGNC Symbol;Acc:HGNC:6636]	Cellular Processes;Human Diseases;Human Diseases;Human Diseases	Cell growth and death;Cardiovascular diseases;Cardiovascular diseases;Cardiovascular diseases	ko04210//Apoptosis;ko05414//Dilated cardiomyopathy (DCM);ko05410//Hypertrophic cardiomyopathy (HCM);ko05412//Arrhythmogenic right ventricular cardiomyopathy (ARVC)	K12641;K12641;K12641;K12641	GO:0005634//nucleus;GO:0005635//nuclear envelope;GO:0005638//lamin filament;GO:0005654//nucleoplasm;GO:0005829//cytosol;GO:0016604//nuclear body;GO:0031965//nuclear membrane	-	GO:0006606//protein import into nucleus;GO:0006997//nucleus organization;GO:0006998//nuclear envelope organization;GO:0008285//negative regulation of cell proliferation;GO:0010628//positive regulation of gene expression;GO:0030334//regulation of cell migration;GO:0030951//establishment or maintenance of microtubule cytoskeleton polarity;GO:0031647//regulation of protein stability;GO:0034504//prot…
miR-125-x	ENSEAST00005030636	617	642	-24.08	gGGGACTCACTACCGGTGTGGACcgg	x|||||||xx|xxx||xx||:||xxx	tCCCTGAG--AC--CCTAACTTGtga	ASB13	ankyrin repeat and SOCS box containing 13 [Source:HGNC Symbol;Acc:HGNC:19765]	-	-	-	-	-	GO:0005515//protein binding	GO:0035556//intracellular signal transduction
miR-125-x	ENSEAST00005030724	469	490	-15.63	gGGGACTCCGtctccaaccggt	x|||||||x|xxxxxxxxxxxx	tCCCTGAGACcctaacttgtga	ITIH5	inter-alpha-trypsin inhibitor heavy chain 5 [Source:HGNC Symbol;Acc:HGNC:21449]	-	-	-	-	-	GO:0004867//serine-type endopeptidase inhibitor activity	GO:0030212//hyaluronan metabolic process
miR-125-x	ENSEAST00005030727	469	490	-15.63	gGGGACTCCGtctccaaccggt	x|||||||x|xxxxxxxxxxxx	tCCCTGAGACcctaacttgtga	ITIH5	inter-alpha-trypsin inhibitor heavy chain 5 [Source:HGNC Symbol;Acc:HGNC:21449]	-	-	-	-	-	GO:0004867//serine-type endopeptidase inhibitor activity	GO:0030212//hyaluronan metabolic process
miR-125-x	ENSEAST00005030730	469	490	-15.63	gGGGACTCCGtctccaaccggt	x|||||||x|xxxxxxxxxxxx	tCCCTGAGACcctaacttgtga	ITIH5	inter-alpha-trypsin inhibitor heavy chain 5 [Source:HGNC Symbol;Acc:HGNC:21449]	-	-	-	-	-	GO:0004867//serine-type endopeptidase inhibitor activity	GO:0030212//hyaluronan metabolic process
miR-125-x	ENSEAST00005030790	336	355	-20.07	gGGGACTC--GAATTtgtgggc	x|||||||xx|x|||xxxxxxx	tCCCTGAGACCCTAActtgtga	FAM189B	family with sequence similarity 189 member B [Source:HGNC Symbol;Acc:HGNC:1233]	-	-	-	-	GO:0016021//integral component of membrane	GO:0050699//WW domain binding	-
miR-125-x	ENSEAST00005031215	2089	2112	-20.5	cGGGACTCGGACGGGTCGAGTcgt	x|||||||x|xx||:|x||::xxx	tCCCTGAGAC--CCTAACTTGtga	BGN	biglycan [Source:HGNC Symbol;Acc:HGNC:1044]	-	-	-	-	GO:0009986//cell surface;GO:0030133//transport vesicle;GO:0031012//extracellular matrix;GO:0042383//sarcolemma	GO:0005515//protein binding;GO:0005539//glycosaminoglycan binding;GO:0050840//extracellular matrix binding	GO:0019800//peptide cross-linking via chondroitin 4-sulfate glycosaminoglycan;GO:0060348//bone development;GO:0061975//articular cartilage development
miR-125-x	ENSEAST00005031766	8	29	-17.4	aGGGACTCgacccggcaaactg	x|||||||xxxxxxxxxxxxxx	tCCCTGAGaccctaacttgtga	PRXL2A	peroxiredoxin like 2A [Source:HGNC Symbol;Acc:HGNC:28651]	-	-	-	-	-	-	GO:0055114//oxidation-reduction process
miR-125-x	ENSEAST00005031768	8	29	-17.4	aGGGACTCgacccggcaaactg	x|||||||xxxxxxxxxxxxxx	tCCCTGAGaccctaacttgtga	PRXL2A	peroxiredoxin like 2A [Source:HGNC Symbol;Acc:HGNC:28651]	-	-	-	-	GO:0005737//cytoplasm	GO:0016209//antioxidant activity	GO:0045670//regulation of osteoclast differentiation;GO:0055114//oxidation-reduction process
miR-125-x	ENSEAST00005031996	986	1011	-23.6	gGGGACTCCCTCGAGGATCGGGgtgt	x|||||||xx|x|x||||x|::xxxx	tCCCTGAG--A-C-CCTAACTTgtga	HABP4	hyaluronan binding protein 4 [Source:HGNC Symbol;Acc:HGNC:17062]	-	-	-	-	GO:0005634//nucleus;GO:0005654//nucleoplasm;GO:0005730//nucleolus;GO:0005737//cytoplasm;GO:0005794//Golgi apparatus;GO:0005829//cytosol;GO:0010494//cytoplasmic stress granule;GO:0015030//Cajal body;GO:0016607//nuclear speck;GO:0097504//Gemini of coiled bodies	GO:0003723//RNA binding;GO:0032183//SUMO binding	GO:0030578//PML body organization;GO:0033120//positive regulation of RNA splicing;GO:0043392//negative regulation of DNA binding;GO:0045948//positive regulation of translational initiation
miR-125-x	ENSEAST00005032051	429	452	-24.32	cGGGACTCGGTGGGAgggcccttt	x|||||||xx|||||xxxxxxxxx	tCCCTGAG--ACCCTaacttgtga	MARK2	microtubule affinity regulating kinase 2 [Source:HGNC Symbol;Acc:HGNC:3332]	-	-	-	-	-	GO:0004672//protein kinase activity;GO:0005524//ATP binding	GO:0006468//protein phosphorylation
miR-125-x	ENSEAST00005032058	429	452	-24.32	cGGGACTCGGTGGGAgggcccttt	x|||||||xx|||||xxxxxxxxx	tCCCTGAG--ACCCTaacttgtga	MARK2	microtubule affinity regulating kinase 2 [Source:HGNC Symbol;Acc:HGNC:3332]	-	-	-	-	GO:0005654//nucleoplasm;GO:0005737//cytoplasm;GO:0005884//actin filament;GO:0005886//plasma membrane;GO:0016020//membrane;GO:0016328//lateral plasma membrane;GO:0030425//dendrite;GO:0097427//microtubule bundle	GO:0000287//magnesium ion binding;GO:0004672//protein kinase activity;GO:0004674//protein serine/threonine kinase activity;GO:0005524//ATP binding;GO:0050321//tau-protein kinase activity	GO:0006468//protein phosphorylation;GO:0010976//positive regulation of neuron projection development;GO:0018105//peptidyl-serine phosphorylation;GO:0030010//establishment of cell polarity;GO:0035556//intracellular signal transduction;GO:0045197//establishment or maintenance of epithelial cell apical/basal polarity;GO:0050770//regulation of axonogenesis;GO:0070507//regulation of microtubule cytosk…
miR-125-x	ENSEAST00005032064	429	452	-24.32	cGGGACTCGGTGGGAgggcccttt	x|||||||xx|||||xxxxxxxxx	tCCCTGAG--ACCCTaacttgtga	MARK2	microtubule affinity regulating kinase 2 [Source:HGNC Symbol;Acc:HGNC:3332]	-	-	-	-	-	GO:0004672//protein kinase activity;GO:0005524//ATP binding	GO:0006468//protein phosphorylation
miR-125-x	ENSEAST00005032068	429	452	-24.32	cGGGACTCGGTGGGAgggcccttt	x|||||||xx|||||xxxxxxxxx	tCCCTGAG--ACCCTaacttgtga	MARK2	microtubule affinity regulating kinase 2 [Source:HGNC Symbol;Acc:HGNC:3332]	-	-	-	-	-	GO:0004672//protein kinase activity;GO:0005524//ATP binding	GO:0006468//protein phosphorylation
miR-125-x	ENSEAST00005032071	429	452	-24.32	cGGGACTCGGTGGGAgggcccttt	x|||||||xx|||||xxxxxxxxx	tCCCTGAG--ACCCTaacttgtga	MARK2	microtubule affinity regulating kinase 2 [Source:HGNC Symbol;Acc:HGNC:3332]	-	-	-	-	-	GO:0004672//protein kinase activity;GO:0005524//ATP binding	GO:0006468//protein phosphorylation
miR-125-x	ENSEAST00005032521	735	752	-14.59	cGGGACTC----GTTCAATAtt	x|||||||xxxx:||x||:|xx	tCCCTGAGACCCTAACTTGTga	-	-	Human Diseases	Infectious diseases	ko05168//Herpes simplex infection	K09228	-	GO:0003676//nucleic acid binding	GO:0006355//regulation of transcription, DNA-templated
miR-125-x	ENSEAST00005032540	268	290	-19.92	aGGGACTCGTGTGAccccaccac	x|||||||x||x||xxxxxxxxx	tCCCTGAG-ACCCTaacttgtga	-	-	Human Diseases	Infectious diseases	ko05168//Herpes simplex infection	K09228	-	GO:0003676//nucleic acid binding	-
miR-125-x	ENSEAST00005032594	219	240	-19.16	tGGGACTCcttatgggtaccca	x|||||||xxxxxxxxxxxxxx	tCCCTGAGaccctaacttgtga	SLC25A25	solute carrier family 25 member 25 [Source:HGNC Symbol;Acc:HGNC:20663]	-	-	-	-	GO:0005743//mitochondrial inner membrane	GO:0005509//calcium ion binding;GO:0022857//transmembrane transporter activity	GO:0055085//transmembrane transport
miR-125-x	ENSEAST00005032597	219	240	-19.16	tGGGACTCcttatgggtaccca	x|||||||xxxxxxxxxxxxxx	tCCCTGAGaccctaacttgtga	SLC25A25	solute carrier family 25 member 25 [Source:HGNC Symbol;Acc:HGNC:20663]	-	-	-	-	GO:0005743//mitochondrial inner membrane	GO:0005509//calcium ion binding;GO:0022857//transmembrane transporter activity	GO:0055085//transmembrane transport
miR-125-x	ENSEAST00005032599	219	240	-19.16	tGGGACTCcttatgggtaccca	x|||||||xxxxxxxxxxxxxx	tCCCTGAGaccctaacttgtga	SLC25A25	solute carrier family 25 member 25 [Source:HGNC Symbol;Acc:HGNC:20663]	-	-	-	-	GO:0005739//mitochondrion;GO:0005743//mitochondrial inner membrane	GO:0005509//calcium ion binding;GO:0022857//transmembrane transporter activity	GO:0002021//response to dietary excess;GO:0014823//response to activity;GO:0032094//response to food;GO:0035264//multicellular organism growth;GO:0043010//camera-type eye development;GO:0045333//cellular respiration;GO:0046034//ATP metabolic process;GO:0055085//transmembrane transport;GO:0060612//adipose tissue development;GO:0070588//calcium ion transmembrane transport
miR-125-x	ENSEAST00005032601	219	240	-19.16	tGGGACTCcttatgggtaccca	x|||||||xxxxxxxxxxxxxx	tCCCTGAGaccctaacttgtga	SLC25A25	solute carrier family 25 member 25 [Source:HGNC Symbol;Acc:HGNC:20663]	-	-	-	-	GO:0005743//mitochondrial inner membrane	GO:0005509//calcium ion binding;GO:0022857//transmembrane transporter activity	GO:0055085//transmembrane transport
miR-125-x	ENSEAST00005032624	553	574	-22.15	aGGGACTCGAGGtcccggggtg	x|||||||xx||xxxxxxxxxx	tCCCTGAGACCCtaacttgtga	-	-	Metabolism;Cellular Processes;Metabolism	Global and overview maps;Transport and catabolism;Carbohydrate metabolism	ko01100//Metabolic pathways;ko04144//Endocytosis;ko00562//Inositol phosphate metabolism	K13712;K13712;K13712	-	GO:0016307//phosphatidylinositol phosphate kinase activity	GO:0046488//phosphatidylinositol metabolic process
miR-125-x	ENSEAST00005032628	825	846	-17.81	tGGGACTCaacaaaggagggtc	x|||||||xxxxxxxxxxxxxx	tCCCTGAGaccctaacttgtga	ST6GALNAC4	ST6 N-acetylgalactosaminide alpha-2,6-sialyltransferase 4 [Source:HGNC Symbol;Acc:HGNC:17846]	Metabolism;Metabolism	Global and overview maps;Glycan biosynthesis and metabolism	ko01100//Metabolic pathways;ko00604//Glycosphingolipid biosynthesis - ganglio series	K03374;K03374	-	GO:0008373//sialyltransferase activity	GO:0006486//protein glycosylation
miR-125-x	ENSEAST00005032730	1953	1974	-19.25	tGGGACTCAGAGGTCGGAgggt	x|||||||x|x|:|x|:|xxxx	tCCCTGAGACCCTAACTTgtga	PCDH1	protocadherin 1 [Source:HGNC Symbol;Acc:HGNC:8655]	-	-	-	-	GO:0005886//plasma membrane;GO:0016020//membrane	GO:0005509//calcium ion binding	GO:0007155//cell adhesion;GO:0007156//homophilic cell adhesion via plasma membrane adhesion molecules
miR-125-x	ENSEAST00005032732	1545	1566	-19.25	tGGGACTCAGAGGTCGGAgggt	x|||||||x|x|:|x|:|xxxx	tCCCTGAGACCCTAACTTgtga	PCDH1	protocadherin 1 [Source:HGNC Symbol;Acc:HGNC:8655]	-	-	-	-	GO:0005654//nucleoplasm;GO:0005730//nucleolus;GO:0005886//plasma membrane;GO:0016020//membrane;GO:0030054//cell junction;GO:0043231//intracellular membrane-bounded organelle	GO:0005509//calcium ion binding	GO:0007155//cell adhesion;GO:0007156//homophilic cell adhesion via plasma membrane adhesion molecules
miR-125-x	ENSEAST00005032949	823	845	-28.68	tGGGACTCCCGGAACGGAACGcg	x|||||||xx|||xx|x|||:xx	tCCCTGAGACCCTAAC-TTGTga	DPYSL3	dihydropyrimidinase like 3 [Source:HGNC Symbol;Acc:HGNC:3015]	-	-	-	-	GO:0005737//cytoplasm	GO:0016787//hydrolase activity;GO:0016810//hydrolase activity, acting on carbon-nitrogen (but not peptide) bonds;GO:0031005//filamin binding	GO:0010975//regulation of neuron projection development;GO:0030334//regulation of cell migration;GO:0048678//response to axon injury;GO:0051017//actin filament bundle assembly;GO:0051491//positive regulation of filopodium assembly
miR-125-x	ENSEAST00005033123	34	55	-17.07	aGGGACTCAGtcacccgaaagg	x|||||||x|xxxxxxxxxxxx	tCCCTGAGACcctaacttgtga	PSMB8	proteasome 20S subunit beta 8 [Source:HGNC Symbol;Acc:HGNC:9545]	Genetic Information Processing	Folding, sorting and degradation	ko03050//Proteasome	K02740	GO:0000502//proteasome complex;GO:0005839//proteasome core complex;GO:1990111//spermatoproteasome complex	GO:0004175//endopeptidase activity;GO:0004298//threonine-type endopeptidase activity	GO:0019882//antigen processing and presentation;GO:0045444//fat cell differentiation;GO:0051603//proteolysis involved in cellular protein catabolic process;GO:0052548//regulation of endopeptidase activity
miR-125-x	ENSEAST00005033293	430	448	-20.14	cGGGACTC---GATTGTAGAca	x|||||||xxx|||||x|x|xx	tCCCTGAGACCCTAACTTGTga	TAPBP	TAP binding protein [Source:HGNC Symbol;Acc:HGNC:11566]	Human Diseases;Human Diseases;Human Diseases;Human Diseases;Organismal Systems	Infectious diseases;Infectious disease: viral;Infectious diseases;Infectious diseases;Immune system	ko05168//Herpes simplex infection;ko05170//Human immunodeficiency virus 1 infection;ko05163//Human cytomegalovirus infection;ko05169//Epstein-Barr virus infection;ko04612//Antigen processing and presentation	K08058;K08058;K08058;K08058;K08058	GO:0016020//membrane	-	GO:0019885//antigen processing and presentation of endogenous peptide antigen via MHC class I
miR-125-x	ENSEAST00005033642	57	79	-20.15	aGGGACTCCTCTTGTACGACAcc	x|||||||x|xxx:|xx:|||xx	tCCCTGAG-ACCCTAACTTGTga	CEP89	centrosomal protein 89 [Source:HGNC Symbol;Acc:HGNC:25907]	-	-	-	-	GO:0000922//spindle pole;GO:0005813//centrosome;GO:0005814//centriole;GO:0005829//cytosol;GO:0005886//plasma membrane;GO:0031514//motile cilium;GO:0097539//ciliary transition fiber;GO:0097730//non-motile cilium	-	GO:0007005//mitochondrion organization;GO:0007268//chemical synaptic transmission;GO:0060271//cilium assembly;GO:1905515//non-motile cilium assembly
miR-125-x	ENSEAST00005033661	2338	2359	-17.65	tGGGACTCCGaagagctcctga	x|||||||x|xxxxxxxxxxxx	tCCCTGAGACcctaacttgtga	ANKS1A	ankyrin repeat and sterile alpha motif domain containing 1A [Source:HGNC Symbol;Acc:HGNC:20961]	-	-	-	-	-	GO:0005515//protein binding;GO:0046875//ephrin receptor binding	GO:1901187//regulation of ephrin receptor signaling pathway
miR-125-x	ENSEAST00005033666	2338	2359	-17.65	tGGGACTCCGaagagctcctga	x|||||||x|xxxxxxxxxxxx	tCCCTGAGACcctaacttgtga	ANKS1A	ankyrin repeat and sterile alpha motif domain containing 1A [Source:HGNC Symbol;Acc:HGNC:20961]	-	-	-	-	-	GO:0005515//protein binding;GO:0046875//ephrin receptor binding	GO:1901187//regulation of ephrin receptor signaling pathway
miR-125-x	ENSEAST00005033708	13	34	-16.45	aGGGACTCaaactacagtgtga	x|||||||xxxxxxxxxxxxxx	tCCCTGAGaccctaacttgtga	STARD13	StAR related lipid transfer domain containing 13 [Source:HGNC Symbol;Acc:HGNC:19164]	-	-	-	-	-	GO:0005515//protein binding;GO:0008289//lipid binding	GO:0007165//signal transduction
miR-125-x	ENSEAST00005033710	13	34	-16.45	aGGGACTCaaactacagtgtga	x|||||||xxxxxxxxxxxxxx	tCCCTGAGaccctaacttgtga	STARD13	StAR related lipid transfer domain containing 13 [Source:HGNC Symbol;Acc:HGNC:19164]	-	-	-	-	-	GO:0005515//protein binding;GO:0008289//lipid binding	GO:0007165//signal transduction
miR-125-x	ENSEAST00005033712	13	34	-16.45	aGGGACTCaaactacagtgtga	x|||||||xxxxxxxxxxxxxx	tCCCTGAGaccctaacttgtga	STARD13	StAR related lipid transfer domain containing 13 [Source:HGNC Symbol;Acc:HGNC:19164]	-	-	-	-	-	GO:0005515//protein binding;GO:0008289//lipid binding	GO:0007165//signal transduction;GO:0043542//endothelial cell migration;GO:0090051//negative regulation of cell migration involved in sprouting angiogenesis;GO:0097498//endothelial tube lumen extension
miR-125-x	ENSEAST00005033752	248	270	-24.6	aGGGACTCGTCGAATTGGGGAcg	x|||||||x|x|x||||::x|xx	tCCCTGAG-ACCCTAACTTGTga	MAD1L1	mitotic arrest deficient 1 like 1 [Source:HGNC Symbol;Acc:HGNC:6762]	Human Diseases;Human Diseases;Cellular Processes;Cellular Processes;Organismal Systems	Infectious diseases;Cancers;Cell growth and death;Cell growth and death;Endocrine system	ko05166//HTLV-I infection;ko05203//Viral carcinogenesis;ko04114//Oocyte meiosis;ko04110//Cell cycle;ko04914//Progesterone-mediated oocyte maturation	K06679;K06679;K06679;K06679;K06679	GO:0000776//kinetochore;GO:0000922//spindle pole;GO:0005635//nuclear envelope;GO:0005737//cytoplasm;GO:0044615//nuclear pore nuclear basket;GO:0072686//mitotic spindle;GO:0097431//mitotic spindle pole	GO:0042802//identical protein binding;GO:0043515//kinetochore binding	GO:0007094//mitotic spindle assembly checkpoint;GO:0042130//negative regulation of T cell proliferation;GO:0048538//thymus development;GO:0090235//regulation of metaphase plate congression;GO:1901990//regulation of mitotic cell cycle phase transition
miR-125-x	ENSEAST00005033757	93	115	-24.6	aGGGACTCGTCGAATTGGGGAcg	x|||||||x|x|x||||::x|xx	tCCCTGAG-ACCCTAACTTGTga	MAD1L1	mitotic arrest deficient 1 like 1 [Source:HGNC Symbol;Acc:HGNC:6762]	Human Diseases;Human Diseases;Cellular Processes;Cellular Processes;Organismal Systems	Infectious diseases;Cancers;Cell growth and death;Cell growth and death;Endocrine system	ko05166//HTLV-I infection;ko05203//Viral carcinogenesis;ko04114//Oocyte meiosis;ko04110//Cell cycle;ko04914//Progesterone-mediated oocyte maturation	K06679;K06679;K06679;K06679;K06679	-	-	GO:0007094//mitotic spindle assembly checkpoint
miR-125-x	ENSEAST00005033816	535	558	-19.35	gGGGACTCGTTAAGACTGAcgtca	x|||||||xx|xx||x|||xxxxx	tCCCTGAG--ACCCTAACTtgtga	ZNF76	zinc finger protein 76 [Source:HGNC Symbol;Acc:HGNC:13149]	-	-	-	-	-	GO:0001228//DNA-binding transcription activator activity, RNA polymerase II-specific;GO:0003676//nucleic acid binding;GO:0043565//sequence-specific DNA binding	GO:0045944//positive regulation of transcription by RNA polymerase II
miR-125-x	ENSEAST00005033819	535	558	-19.35	gGGGACTCGTTAAGACTGAcgtca	x|||||||xx|xx||x|||xxxxx	tCCCTGAG--ACCCTAACTtgtga	ZNF76	zinc finger protein 76 [Source:HGNC Symbol;Acc:HGNC:13149]	-	-	-	-	-	GO:0003676//nucleic acid binding	-
miR-125-x	ENSEAST00005033868	299	320	-22.58	gGGGACTCCCGGGTcaccggta	x|||||||xx||:|xxxxxxxx	tCCCTGAGACCCTAacttgtga	TEAD3	TEA domain transcription factor 3 [Source:HGNC Symbol;Acc:HGNC:11716]	Environmental Information Processing;Environmental Information Processing;Environmental Information Processing	Signal transduction;Signal transduction;Signal transduction	ko04390//Hippo signaling pathway;ko04391//Hippo signaling pathway -fly;ko04392//Hippo signaling pathway - multiple species	K09448;K09448;K09448	-	GO:0003700//DNA-binding transcription factor activity	GO:0006355//regulation of transcription, DNA-templated;GO:0035329//hippo signaling;GO:0045944//positive regulation of transcription by RNA polymerase II
miR-125-x	ENSEAST00005033871	299	320	-22.58	gGGGACTCCCGGGTcaccggta	x|||||||xx||:|xxxxxxxx	tCCCTGAGACCCTAacttgtga	TEAD3	TEA domain transcription factor 3 [Source:HGNC Symbol;Acc:HGNC:11716]	Environmental Information Processing;Environmental Information Processing;Environmental Information Processing	Signal transduction;Signal transduction;Signal transduction	ko04390//Hippo signaling pathway;ko04391//Hippo signaling pathway -fly;ko04392//Hippo signaling pathway - multiple species	K09448;K09448;K09448	-	GO:0003700//DNA-binding transcription factor activity	GO:0006355//regulation of transcription, DNA-templated;GO:0035329//hippo signaling;GO:0045944//positive regulation of transcription by RNA polymerase II
miR-125-x	ENSEAST00005034155	492	513	-13.34	cGGGACTCcacctttcattcct	x|||||||xxxxxxxxxxxxxx	tCCCTGAGaccctaacttgtga	ZNF30	zinc finger protein 30 [Source:HGNC Symbol;Acc:HGNC:13090]	Human Diseases	Infectious diseases	ko05168//Herpes simplex infection	K09228	-	GO:0003676//nucleic acid binding	-
miR-125-x	ENSEAST00005034192	374	392	-18.51	tGGGACTC---GGTTGtccttc	x|||||||xxx|:|||xxxxxx	tCCCTGAGACCCTAACttgtga	SLC7A3	solute carrier family 7 member 3 [Source:HGNC Symbol;Acc:HGNC:11061]	-	-	-	-	GO:0016020//membrane;GO:0016021//integral component of membrane	GO:0022857//transmembrane transporter activity	GO:0006865//amino acid transport;GO:0055085//transmembrane transport;GO:1902475//L-alpha-amino acid transmembrane transport
miR-125-x	ENSEAST00005034212	1731	1751	-21.48	aGGGACTC-GTCACTGGAgctt	x|||||||x|xx|x||:|xxxx	tCCCTGAGACCCTAACTTgtga	PLPP2	phospholipid phosphatase 2 [Source:HGNC Symbol;Acc:HGNC:9230]	Metabolism;Environmental Information Processing;Organismal Systems;Human Diseases;Metabolism;Metabolism;Metabolism;Metabolism;Organismal Systems	Global and overview maps;Signal transduction;Immune system;Cancers;Lipid metabolism;Lipid metabolism;Lipid metabolism;Lipid metabolism;Digestive system	ko01100//Metabolic pathways;ko04072//Phospholipase D signaling pathway;ko04666//Fc gamma R-mediated phagocytosis;ko05231//Choline metabolism in cancer;ko00564//Glycerophospholipid metabolism;ko00561//Glycerolipid metabolism;ko00565//Ether lipid metabolism;ko00600//Sphingolipid metabolism;ko04975//Fat digestion and absorption	K01080;K01080;K01080;K01080;K01080;K01080;K01080;K01080;K01080	GO:0005769//early endosome;GO:0005783//endoplasmic reticulum;GO:0005886//plasma membrane;GO:0005901//caveola;GO:0016021//integral component of membrane	GO:0008195//phosphatidate phosphatase activity;GO:0042392//sphingosine-1-phosphate phosphatase activity	GO:0006644//phospholipid metabolic process;GO:0006670//sphingosine metabolic process;GO:0006672//ceramide metabolic process;GO:0046839//phospholipid dephosphorylation
miR-125-x	ENSEAST00005034235	244	268	-27.66	tGGGACTCGGGGAAGGGTGGACccc	x|||||||x||||xxxx||:||xxx	tCCCTGAGACCCTA---ACTTGtga	MLC1	modulator of VRAC current 1 [Source:HGNC Symbol;Acc:HGNC:17082]	-	-	-	-	GO:0005737//cytoplasm;GO:0005768//endosome;GO:0005783//endoplasmic reticulum;GO:0005886//plasma membrane;GO:0005911//cell-cell junction;GO:0016021//integral component of membrane;GO:0016323//basolateral plasma membrane;GO:0016324//apical plasma membrane;GO:0031410//cytoplasmic vesicle;GO:0048471//perinuclear region of cytoplasm;GO:0097450//astrocyte end-foot	GO:0042802//identical protein binding;GO:0044877//protein-containing complex binding	GO:0032388//positive regulation of intracellular transport;GO:0047484//regulation of response to osmotic stress
miR-125-x	ENSEAST00005034237	244	268	-27.66	tGGGACTCGGGGAAGGGTGGACccc	x|||||||x||||xxxx||:||xxx	tCCCTGAGACCCTA---ACTTGtga	MLC1	modulator of VRAC current 1 [Source:HGNC Symbol;Acc:HGNC:17082]	-	-	-	-	GO:0016021//integral component of membrane	-	-
miR-125-x	ENSEAST00005034255	71	92	-15.12	gGGGACTCcttacccccgtccc	x|||||||xxxxxxxxxxxxxx	tCCCTGAGaccctaacttgtga	CRELD2	cysteine rich with EGF like domains 2 [Source:HGNC Symbol;Acc:HGNC:28150]	-	-	-	-	GO:0005615//extracellular space;GO:0005783//endoplasmic reticulum;GO:0005794//Golgi apparatus	GO:0005509//calcium ion binding	-
miR-125-x	ENSEAST00005034361	975	996	-16.12	aGGGACTCCGtcggcccatctg	x|||||||x|xxxxxxxxxxxx	tCCCTGAGACcctaacttgtga	C14orf132	chromosome 14 open reading frame 132 [Source:HGNC Symbol;Acc:HGNC:20346]	-	-	-	-	-	-	-
miR-125-x	ENSEAST00005034372	455	476	-16.42	cGGGACTCgcgcgcaggtccgg	x|||||||xxxxxxxxxxxxxx	tCCCTGAGaccctaacttgtga	-	-	-	-	-	-	GO:0005634//nucleus	GO:0003676//nucleic acid binding;GO:0003723//RNA binding	GO:0006397//mRNA processing
miR-125-x	ENSEAST00005034520	2842	2861	-22.61	tGGGACTC--GGGTAGAGTccc	x|||||||xx||:|x||::xxx	tCCCTGAGACCCTAACTTGtga	POLR2E	RNA polymerase II subunit E [Source:HGNC Symbol;Acc:HGNC:9192]	Human Diseases;Organismal Systems;Genetic Information Processing	Neurodegenerative diseases;Immune system;Transcription	ko05016//Huntington disease;ko04623//Cytosolic DNA-sensing pathway;ko03020//RNA polymerase	K03013;K03013;K03013	GO:0005634//nucleus;GO:0005654//nucleoplasm;GO:0005665//RNA polymerase II, core complex	GO:0003677//DNA binding;GO:0003899//DNA-directed 5'-3' RNA polymerase activity	GO:0006351//transcription, DNA-templated;GO:0006366//transcription by RNA polymerase II
miR-125-x	ENSEAST00005034529	444	465	-18.28	cGGGACTCGTGGAccccaaagg	x|||||||xx|||xxxxxxxxx	tCCCTGAGACCCTaacttgtga	SBNO2	strawberry notch homolog 2 [Source:HGNC Symbol;Acc:HGNC:29158]	-	-	-	-	-	-	GO:0002281//macrophage activation involved in immune response;GO:0006355//regulation of transcription, DNA-templated;GO:0030282//bone mineralization;GO:0030316//osteoclast differentiation;GO:0045892//negative regulation of transcription, DNA-templated;GO:0045944//positive regulation of transcription by RNA polymerase II;GO:0050727//regulation of inflammatory response;GO:0061430//bone trabecula mo…
miR-125-x	ENSEAST00005034536	444	465	-18.28	cGGGACTCGTGGAccccaaagg	x|||||||xx|||xxxxxxxxx	tCCCTGAGACCCTaacttgtga	SBNO2	strawberry notch homolog 2 [Source:HGNC Symbol;Acc:HGNC:29158]	-	-	-	-	-	-	GO:0006355//regulation of transcription, DNA-templated;GO:0050727//regulation of inflammatory response
miR-125-x	ENSEAST00005034569	255	280	-21.59	gGGGACTCCGGTCCCAATTGGAGAgg	x|||||||x||xxxxx||||:|x|xx	tCCCTGAGACCC----TAACTTGTga	CBARP	CACN subunit beta associated regulatory protein [Source:HGNC Symbol;Acc:HGNC:28617]	-	-	-	-	-	GO:0044325//ion channel binding	GO:1901386//negative regulation of voltage-gated calcium channel activity
miR-125-x	ENSEAST00005034574	255	280	-21.59	gGGGACTCCGGTCCCAATTGGAGAgg	x|||||||x||xxxxx||||:|x|xx	tCCCTGAGACCC----TAACTTGTga	CBARP	CACN subunit beta associated regulatory protein [Source:HGNC Symbol;Acc:HGNC:28617]	-	-	-	-	-	GO:0044325//ion channel binding	GO:1901386//negative regulation of voltage-gated calcium channel activity
miR-125-x	ENSEAST00005034576	255	280	-21.59	gGGGACTCCGGTCCCAATTGGAGAgg	x|||||||x||xxxxx||||:|x|xx	tCCCTGAGACCC----TAACTTGTga	CBARP	CACN subunit beta associated regulatory protein [Source:HGNC Symbol;Acc:HGNC:28617]	-	-	-	-	-	GO:0044325//ion channel binding	GO:1901386//negative regulation of voltage-gated calcium channel activity
miR-125-x	ENSEAST00005034767	544	567	-24.07	tGGGACTCCGGTGGTCCGGACccg	x|||||||x||x|:|xx|:||xxx	tCCCTGAGACC-CTAA-CTTGtga	SMIM1	small integral membrane protein 1 (Vel blood group) [Source:HGNC Symbol;Acc:HGNC:44204]	-	-	-	-	GO:0005886//plasma membrane;GO:0009986//cell surface	GO:0042803//protein homodimerization activity	-
miR-125-x	ENSEAST00005034788	492	513	-26.03	gGGGACTCTAGGGTGGAGggaa	x||||||||x||:|x||:xxxx	tCCCTGAGACCCTAACTTgtga	SHISAL1	shisa like 1 [Source:HGNC Symbol;Acc:HGNC:29335]	-	-	-	-	-	-	-
miR-125-x	ENSEAST00005034911	813	834	-14.33	cGGGACTCAAAAATTTActggt	x|||||||xxxx|||x|xxxxx	tCCCTGAGACCCTAACTtgtga	PRXL2B	peroxiredoxin like 2B [Source:HGNC Symbol;Acc:HGNC:28390]	Metabolism;Metabolism	Global and overview maps;Lipid metabolism	ko01100//Metabolic pathways;ko00590//Arachidonic acid metabolism	K15717;K15717	-	-	GO:0055114//oxidation-reduction process
miR-125-x	ENSEAST00005034913	72	92	-18.21	gGGGACTC-GTCACCCGACAga	x|||||||x|xx|xxx:|||xx	tCCCTGAGACCCTAACTTGTga	-	-	Human Diseases;Environmental Information Processing;Environmental Information Processing	Infectious diseases;Signaling molecules and interaction;Signaling molecules and interaction	ko05168//Herpes simplex infection;ko04060//Cytokine-cytokine receptor interaction;ko04061//Viral protein interaction with cytokine and cytokine receptor	K05152;K05152;K05152	-	GO:0005515//protein binding	-
miR-125-x	ENSEAST00005035090	197	220	-25.96	tGGGACTCGGTGGGGGTGTGTAcc	x|||||||xx||||:x||x::|xx	tCCCTGAG--ACCCTAACTTGTga	SF3A2	splicing factor 3a subunit 2 [Source:HGNC Symbol;Acc:HGNC:10766]	Genetic Information Processing	Transcription	ko03040//Spliceosome	K12826	GO:0005634//nucleus;GO:0005681//spliceosomal complex;GO:0005686//U2 snRNP;GO:0071005//U2-type precatalytic spliceosome;GO:0071013//catalytic step 2 spliceosome	GO:0003676//nucleic acid binding;GO:0008270//zinc ion binding	GO:0000398//mRNA splicing, via spliceosome;GO:0006397//mRNA processing;GO:1903241//U2-type prespliceosome assembly
miR-125-x	ENSEAST00005035168	1633	1654	-17.43	aGGGACTCCTCGATTttttttc	x|||||||xxx||||xxxxxxx	tCCCTGAGACCCTAActtgtga	KHDRBS3	KH RNA binding domain containing, signal transduction associated 3 [Source:HGNC Symbol;Acc:HGNC:18117]	-	-	-	-	GO:0005634//nucleus;GO:0005654//nucleoplasm;GO:0032991//protein-containing complex	GO:0003676//nucleic acid binding;GO:0003723//RNA binding;GO:0019904//protein domain specific binding;GO:0042802//identical protein binding	GO:0048024//regulation of mRNA splicing, via spliceosome
miR-125-x	ENSEAST00005035174	790	811	-23.02	cGGGACTCCGGGtctcgcggtc	x|||||||x|||xxxxxxxxxx	tCCCTGAGACCCtaacttgtga	SLC39A3	solute carrier family 39 member 3 [Source:HGNC Symbol;Acc:HGNC:17128]	-	-	-	-	GO:0016020//membrane	GO:0046873//metal ion transmembrane transporter activity	GO:0030001//metal ion transport;GO:0055085//transmembrane transport
miR-125-x	ENSEAST00005035216	409	430	-20.84	aGGGACTCcttgtcccgggata	x|||||||xxxxxxxxxxxxxx	tCCCTGAGaccctaacttgtga	IL1RL2	interleukin 1 receptor like 2 [Source:HGNC Symbol;Acc:HGNC:5999]	Environmental Information Processing	Signaling molecules and interaction	ko04060//Cytokine-cytokine receptor interaction	K05172	-	GO:0004908//interleukin-1 receptor activity;GO:0004909//interleukin-1, type I, activating receptor activity;GO:0005515//protein binding	GO:0007165//signal transduction;GO:0032755//positive regulation of interleukin-6 production;GO:0045582//positive regulation of T cell differentiation;GO:0050727//regulation of inflammatory response
miR-125-x	ENSEAST00005035314	154	175	-15.62	cGGGACTCccagcaccggccga	x|||||||xxxxxxxxxxxxxx	tCCCTGAGaccctaacttgtga	NCLN	nicalin [Source:HGNC Symbol;Acc:HGNC:26923]	-	-	-	-	GO:0005789//endoplasmic reticulum membrane;GO:0016020//membrane;GO:0032991//protein-containing complex	-	GO:0009966//regulation of signal transduction;GO:0043254//regulation of protein complex assembly;GO:0050821//protein stabilization;GO:0061635//regulation of protein complex stability
miR-125-x	ENSEAST00005035326	368	389	-17.4	aGGGACTCgctccgcgaccttc	x|||||||xxxxxxxxxxxxxx	tCCCTGAGaccctaacttgtga	-	-	-	-	-	-	-	GO:0003676//nucleic acid binding	-
miR-125-x	ENSEAST00005035536	1449	1471	-16.29	cGGGACTCCGACGTTCGAGGAgg	x|||||||x|xx:||x||:x|xx	tCCCTGAGACCCTAA-CTTGTga	PPM1F	protein phosphatase, Mg2+/Mn2+ dependent 1F [Source:HGNC Symbol;Acc:HGNC:19388]	-	-	-	-	GO:0005829//cytosol;GO:0032991//protein-containing complex	GO:0003824//catalytic activity;GO:0004722//protein serine/threonine phosphatase activity;GO:0008138//protein tyrosine/serine/threonine phosphatase activity;GO:0033192//calmodulin-dependent protein phosphatase activity;GO:0043169//cation binding	GO:0006469//negative regulation of protein kinase activity;GO:0006470//protein dephosphorylation;GO:0010628//positive regulation of gene expression;GO:0010634//positive regulation of epithelial cell migration;GO:0010811//positive regulation of cell-substrate adhesion;GO:0030335//positive regulation of cell migration;GO:0033137//negative regulation of peptidyl-serine phosphorylation;GO:0035690//ce…
miR-125-x	ENSEAST00005035561	898	919	-27.1	cGGGACTCTGGGGgcgtgtggg	x|||||||||||:xxxxxxxxx	tCCCTGAGACCCTaacttgtga	MRPL54	mitochondrial ribosomal protein L54 [Source:HGNC Symbol;Acc:HGNC:16685]	-	-	-	-	GO:0005739//mitochondrion;GO:0005762//mitochondrial large ribosomal subunit	-	-
miR-125-x	ENSEAST00005035591	822	843	-18.91	aGGGACTCgcagcacccaagtc	x|||||||xxxxxxxxxxxxxx	tCCCTGAGaccctaacttgtga	ATCAY	ATCAY kinesin light chain interacting caytaxin [Source:HGNC Symbol;Acc:HGNC:779]	-	-	-	-	GO:0005737//cytoplasm;GO:0031966//mitochondrial membrane;GO:0043005//neuron projection	GO:0019894//kinesin binding	GO:0031175//neuron projection development;GO:0032880//regulation of protein localization;GO:2000212//negative regulation of glutamate metabolic process
miR-125-x	ENSEAST00005035896	482	503	-15.94	tGGGACTCCGcccctaccgcgg	x|||||||x|xxxxxxxxxxxx	tCCCTGAGACcctaacttgtga	DPP9	dipeptidyl peptidase 9 [Source:HGNC Symbol;Acc:HGNC:18648]	-	-	-	-	-	GO:0008236//serine-type peptidase activity	GO:0006508//proteolysis
miR-125-x	ENSEAST00005035903	482	503	-15.94	tGGGACTCCGcccctaccgcgg	x|||||||x|xxxxxxxxxxxx	tCCCTGAGACcctaacttgtga	DPP9	dipeptidyl peptidase 9 [Source:HGNC Symbol;Acc:HGNC:18648]	-	-	-	-	-	GO:0008236//serine-type peptidase activity	GO:0006508//proteolysis
miR-125-x	ENSEAST00005035965	94	115	-23.25	aGGGACTCAGGCCCCGCGCAcg	x|||||||x||xxxx|x:||xx	tCCCTGAGACCCTAACTTGTga	KDM4B	lysine demethylase 4B [Source:HGNC Symbol;Acc:HGNC:29136]	-	-	-	-	-	GO:0008270//zinc ion binding	-
miR-125-x	ENSEAST00005035969	94	115	-23.25	aGGGACTCAGGCCCCGCGCAcg	x|||||||x||xxxx|x:||xx	tCCCTGAGACCCTAACTTGTga	KDM4B	lysine demethylase 4B [Source:HGNC Symbol;Acc:HGNC:29136]	-	-	-	-	GO:0005654//nucleoplasm;GO:0005829//cytosol;GO:0031618//nuclear pericentric heterochromatin	GO:0008270//zinc ion binding;GO:0032452//histone demethylase activity;GO:0032454//histone demethylase activity (H3-K9 specific)	GO:0033169//histone H3-K9 demethylation;GO:0070544//histone H3-K36 demethylation;GO:1900113//negative regulation of histone H3-K9 trimethylation
miR-125-x	ENSEAST00005035974	94	115	-23.25	aGGGACTCAGGCCCCGCGCAcg	x|||||||x||xxxx|x:||xx	tCCCTGAGACCCTAACTTGTga	KDM4B	lysine demethylase 4B [Source:HGNC Symbol;Acc:HGNC:29136]	-	-	-	-	-	GO:0008270//zinc ion binding	-
miR-125-x	ENSEAST00005035979	567	588	-21.1	tGGGACTCGTAGTTTGAGTcca	x|||||||xxx|x||||::xxx	tCCCTGAGACCCTAACTTGtga	CHRNA1	cholinergic receptor nicotinic alpha 1 subunit [Source:HGNC Symbol;Acc:HGNC:1955]	Environmental Information Processing	Signaling molecules and interaction	ko04080//Neuroactive ligand-receptor interaction	K04803	GO:0005886//plasma membrane;GO:0005892//acetylcholine-gated channel complex;GO:0009986//cell surface;GO:0016020//membrane;GO:0016021//integral component of membrane;GO:0031594//neuromuscular junction;GO:0045211//postsynaptic membrane;GO:0099060//integral component of postsynaptic specialization membrane	GO:0004888//transmembrane signaling receptor activity;GO:0005216//ion channel activity;GO:0005230//extracellular ligand-gated ion channel activity;GO:0015464//acetylcholine receptor activity;GO:0022848//acetylcholine-gated cation-selective channel activity;GO:0042166//acetylcholine binding;GO:1904315//transmitter-gated ion channel activity involved in regulation of postsynaptic membrane potential	GO:0003009//skeletal muscle contraction;GO:0006811//ion transport;GO:0007274//neuromuscular synaptic transmission;GO:0007528//neuromuscular junction development;GO:0019228//neuronal action potential;GO:0034220//ion transmembrane transport;GO:0042391//regulation of membrane potential;GO:0046716//muscle cell cellular homeostasis;GO:0048630//skeletal muscle tissue growth;GO:0050881//musculoskeletal …
miR-125-x	ENSEAST00005036072	115	136	-14.5	cGGGACTCgaccctccgccctg	x|||||||xxxxxxxxxxxxxx	tCCCTGAGaccctaacttgtga	AKNA	AT-hook transcription factor [Source:HGNC Symbol;Acc:HGNC:24108]	-	-	-	-	GO:0001650//fibrillar center;GO:0005654//nucleoplasm;GO:0005813//centrosome;GO:0005829//cytosol;GO:0043231//intracellular membrane-bounded organelle	GO:0000978//RNA polymerase II proximal promoter sequence-specific DNA binding;GO:0001228//DNA-binding transcription activator activity, RNA polymerase II-specific	GO:0001837//epithelial to mesenchymal transition;GO:0045944//positive regulation of transcription by RNA polymerase II
miR-125-x	ENSEAST00005036171	226	247	-16.64	tGGGACTCcttgtcctcgcttc	x|||||||xxxxxxxxxxxxxx	tCCCTGAGaccctaacttgtga	TMEM129	transmembrane protein 129 [Source:HGNC Symbol;Acc:HGNC:25137]	-	-	-	-	GO:0005783//endoplasmic reticulum;GO:0016021//integral component of membrane	GO:0061630//ubiquitin protein ligase activity	GO:0000209//protein polyubiquitination;GO:0016567//protein ubiquitination;GO:0030433//ubiquitin-dependent ERAD pathway;GO:0030970//retrograde protein transport, ER to cytosol
miR-125-x	ENSEAST00005036186	3732	3753	-16.56	aGGGACTCactcccccgcagcc	x|||||||xxxxxxxxxxxxxx	tCCCTGAGaccctaacttgtga	-	-	Metabolism;Human Diseases;Metabolism	Global and overview maps;Cancers;Amino acid metabolism	ko01100//Metabolic pathways;ko05202//Transcriptional misregulation in cancers;ko00310//Lysine degradation	K11424;K11424;K11424	GO:0005634//nucleus	GO:0005515//protein binding;GO:0018024//histone-lysine N-methyltransferase activity	-
miR-125-x	ENSEAST00005036330	133	154	-18.13	cGGGACTCgtctatcacacggt	x|||||||xxxxxxxxxxxxxx	tCCCTGAGaccctaacttgtga	TBC1D2	TBC1 domain family member 2 [Source:HGNC Symbol;Acc:HGNC:18026]	-	-	-	-	GO:0005654//nucleoplasm;GO:0005829//cytosol;GO:0030054//cell junction;GO:0031410//cytoplasmic vesicle	GO:0005096//GTPase activator activity;GO:0045296//cadherin binding	GO:0043547//positive regulation of GTPase activity
miR-125-x	ENSEAST00005036883	1634	1658	-24.37	tGGGACTCGGGTGGGGGTGGGggtc	x|||||||xxx||||:x||::xxxx	tCCCTGAG---ACCCTAACTTgtga	ZNF512B	zinc finger protein 512B [Source:HGNC Symbol;Acc:HGNC:29212]	-	-	-	-	-	GO:0003676//nucleic acid binding	-
miR-125-x	ENSEAST00005036884	1634	1658	-24.37	tGGGACTCGGGTGGGGGTGGGggtc	x|||||||xxx||||:x||::xxxx	tCCCTGAG---ACCCTAACTTgtga	ZNF512B	zinc finger protein 512B [Source:HGNC Symbol;Acc:HGNC:29212]	-	-	-	-	-	GO:0003676//nucleic acid binding	-
miR-125-x	ENSEAST00005036907	345	366	-19.44	gGGGACTCCGACACGGGGCccg	x|||||||x|xx|xx|::|xxx	tCCCTGAGACCCTAACTTGtga	-	-	-	-	-	-	-	GO:0005525//GTP binding	-
miR-125-x	ENSEAST00005036981	450	471	-13.34	cGGGACTCcctccatgcctctc	x|||||||xxxxxxxxxxxxxx	tCCCTGAGaccctaacttgtga	SLCO4A1	solute carrier organic anion transporter family member 4A1 [Source:HGNC Symbol;Acc:HGNC:10953]	-	-	-	-	GO:0016020//membrane	GO:0005515//protein binding	GO:0055085//transmembrane transport
miR-21-x	ENSEAST00005000157	2767	2785	-13.1	cTCGAATAAT--GAC-ACGttt	x|||||||x|xx|||x||:xxx	tAGCTTATCAGACTGATGTtga	C20orf194	chromosome 20 open reading frame 194 [Source:HGNC Symbol;Acc:HGNC:17721]	-	-	-	-	-	-	-
miR-21-x	ENSEAST00005000580	306	327	-12.15	gTCGAATACCGCGACccttcgc	x|||||||xxxx|||xxxxxxx	tAGCTTATCAGACTGatgttga	-	-	-	-	-	-	GO:0005634//nucleus;GO:0016592//mediator complex	-	GO:0006357//regulation of transcription by RNA polymerase II
miR-21-x	ENSEAST00005000635	227	248	-10.16	cTCGAATATTCTccgtctcggt	x|||||||x|||xxxxxxxxxx	tAGCTTATCAGActgatgttga	LSP1	lymphocyte specific protein 1 [Source:HGNC Symbol;Acc:HGNC:6707]	Human Diseases;Organismal Systems	Infectious diseases;Immune system	ko05152//Tuberculosis;ko04625//C-type lectin receptor signaling pathway	K14957;K14957	-	GO:0003779//actin binding	GO:0006935//chemotaxis;GO:0006952//defense response;GO:0007165//signal transduction;GO:0098761//cellular response to interleukin-7
miR-21-x	ENSEAST00005001425	616	637	-15.22	gTCGAATAGTTcaggtgtcccg	x|||||||||:xxxxxxxxxxx	tAGCTTATCAGactgatgttga	FAXDC2	fatty acid hydroxylase domain containing 2 [Source:HGNC Symbol;Acc:HGNC:1334]	-	-	-	-	GO:0005737//cytoplasm	GO:0005506//iron ion binding;GO:0016491//oxidoreductase activity	GO:0001934//positive regulation of protein phosphorylation;GO:0008610//lipid biosynthetic process;GO:0045654//positive regulation of megakaryocyte differentiation;GO:0055114//oxidation-reduction process
miR-21-x	ENSEAST00005002551	1684	1706	-15.02	tTCGAATAGATTCCTCTCCGAcc	x||||||||x:|xxx||x|:|xx	tAGCTTATCAGACT-GATGTTga	F2RL1	F2R like trypsin receptor 1 [Source:HGNC Symbol;Acc:HGNC:3538]	Environmental Information Processing;Organismal Systems;Human Diseases	Signaling molecules and interaction;Sensory system;Infectious diseases	ko04080//Neuroactive ligand-receptor interaction;ko04750//Inflammatory mediator regulation of TRP channels;ko05143//African trypanosomiasis	K04234;K04234;K04234	GO:0005769//early endosome;GO:0005886//plasma membrane;GO:0005887//integral component of plasma membrane;GO:0016021//integral component of membrane;GO:0031143//pseudopodium	GO:0001965//G-protein alpha-subunit binding;GO:0004930//G protein-coupled receptor activity;GO:0015057//thrombin-activated receptor activity;GO:0031681//G-protein beta-subunit binding	GO:0002286//T cell activation involved in immune response;GO:0002690//positive regulation of leukocyte chemotaxis;GO:0002741//positive regulation of cytokine secretion involved in immune response;GO:0007186//G protein-coupled receptor signaling pathway;GO:0007204//positive regulation of cytosolic calcium ion concentration;GO:0007596//blood coagulation;GO:0010804//negative regulation of tumor necr…
miR-21-x	ENSEAST00005003747	769	790	-10.62	aTCGAATAacgaaaacttattg	x|||||||xxxxxxxxxxxxxx	tAGCTTATcagactgatgttga	-	-	Human Diseases;Human Diseases;Cellular Processes;Organismal Systems;Human Diseases;Human Diseases;Organismal Systems;Organismal Systems;Human Diseases;Human Diseases	Cancers;Infectious diseases;Transport and catabolism;Immune system;Immune diseases;Infectious diseases;Development;Immune system;Infectious diseases;Cancers	ko05202//Transcriptional misregulation in cancers;ko05152//Tuberculosis;ko04145//Phagosome;ko04666//Fc gamma R-mediated phagocytosis;ko05322//Systemic lupus erythematosus;ko05150//Staphylococcus aureus infection;ko04380//Osteoclast differentiation;ko04640//Hematopoietic cell lineage;ko05140//Leishmaniasis;ko05221//Acute myeloid leukemia	K06498;K06498;K06498;K06498;K06498;K06498;K06498;K06498;K06498;K06498	-	-	-
miR-21-x	ENSEAST00005004379	1323	1344	-11.23	gTCGAATAATGTACACT-TAAtt	x|||||||x|x|xx|||x:||xx	tAGCTTATCAGAC-TGATGTTga	CCNYL1	cyclin Y like 1 [Source:HGNC Symbol;Acc:HGNC:26868]	-	-	-	-	-	GO:0019901//protein kinase binding	GO:0000079//regulation of cyclin-dependent protein serine/threonine kinase activity
miR-21-x	ENSEAST00005004381	1323	1344	-11.23	gTCGAATAATGTACACT-TAAtt	x|||||||x|x|xx|||x:||xx	tAGCTTATCAGAC-TGATGTTga	CCNYL1	cyclin Y like 1 [Source:HGNC Symbol;Acc:HGNC:26868]	-	-	-	-	-	GO:0019901//protein kinase binding	GO:0000079//regulation of cyclin-dependent protein serine/threonine kinase activity
miR-21-x	ENSEAST00005005012	105	130	-16.66	aTCGAATACAACTTTTGACTAgtagt	x|||||||xxxxx|:||||||xxxxx	tAGCTTATC----AGACTGATgttga	-	-	Cellular Processes;Human Diseases;Organismal Systems	Cellular community - eukaryotes;Infectious diseases;Immune system	ko04530//Tight junction;ko05146//Amoebiasis;ko04640//Hematopoietic cell lineage	K06448;K06448;K06448	-	-	-
miR-21-x	ENSEAST00005005013	105	130	-16.66	aTCGAATACAACTTTTGACTAgtagt	x|||||||xxxxx|:||||||xxxxx	tAGCTTATC----AGACTGATgttga	-	-	Cellular Processes;Human Diseases;Organismal Systems	Cellular community - eukaryotes;Infectious diseases;Immune system	ko04530//Tight junction;ko05146//Amoebiasis;ko04640//Hematopoietic cell lineage	K06448;K06448;K06448	-	-	-
miR-21-x	ENSEAST00005005351	195	218	-23.49	aTCGAATAGTCGGTACAGACAAcc	x||||||||||x|x||xx||||xx	tAGCTTATCAGAC-TGA-TGTTga	CCR7	C-C motif chemokine receptor 7 [Source:HGNC Symbol;Acc:HGNC:1608]	Organismal Systems;Environmental Information Processing;Environmental Information Processing	Immune system;Signaling molecules and interaction;Signaling molecules and interaction	ko04062//Chemokine signaling pathway;ko04060//Cytokine-cytokine receptor interaction;ko04061//Viral protein interaction with cytokine and cytokine receptor	K04182;K04182;K04182	GO:0016021//integral component of membrane	GO:0004930//G protein-coupled receptor activity;GO:0004950//chemokine receptor activity;GO:0016493//C-C chemokine receptor activity	GO:0006935//chemotaxis;GO:0006954//inflammatory response;GO:0006955//immune response;GO:0007186//G protein-coupled receptor signaling pathway
miR-21-x	ENSEAST00005005352	195	218	-23.49	aTCGAATAGTCGGTACAGACAAcc	x||||||||||x|x||xx||||xx	tAGCTTATCAGAC-TGA-TGTTga	CCR7	C-C motif chemokine receptor 7 [Source:HGNC Symbol;Acc:HGNC:1608]	Organismal Systems;Environmental Information Processing;Environmental Information Processing	Immune system;Signaling molecules and interaction;Signaling molecules and interaction	ko04062//Chemokine signaling pathway;ko04060//Cytokine-cytokine receptor interaction;ko04061//Viral protein interaction with cytokine and cytokine receptor	K04182;K04182;K04182	GO:0005739//mitochondrion;GO:0005886//plasma membrane;GO:0009897//external side of plasma membrane;GO:0009986//cell surface;GO:0016021//integral component of membrane	GO:0004930//G protein-coupled receptor activity;GO:0004950//chemokine receptor activity;GO:0016493//C-C chemokine receptor activity;GO:0035757//chemokine (C-C motif) ligand 19 binding;GO:0035758//chemokine (C-C motif) ligand 21 binding;GO:0038117//C-C motif chemokine 19 receptor activity;GO:0038121//C-C motif chemokine 21 receptor activity	GO:0002408//myeloid dendritic cell chemotaxis;GO:0002606//positive regulation of dendritic cell antigen processing and presentation;GO:0002885//positive regulation of hypersensitivity;GO:0002922//positive regulation of humoral immune response;GO:0006935//chemotaxis;GO:0006954//inflammatory response;GO:0006955//immune response;GO:0007186//G protein-coupled receptor signaling pathway;GO:0032496//re…
miR-21-x	ENSEAST00005005966	863	885	-14.37	tTCGAATATGTTTCAGTACctca	x|||||||x||:|x|x|||xxxx	tAGCTTAT-CAGACTGATGttga	STAG2	stromal antigen 2 [Source:HGNC Symbol;Acc:HGNC:11355]	Cellular Processes	Cell growth and death	ko04110//Cell cycle	K06671	-	-	-
miR-21-x	ENSEAST00005006492	13	36	-14.81	gTCGAATAAAGTCTCCCCACGttc	x|||||||xx||||xx|x||:xxx	tAGCTTAT--CAGACTGATGTtga	-	-	-	-	-	-	-	GO:0036094//small molecule binding	-
miR-21-x	ENSEAST00005007507	746	767	-10.28	tTCGAATA-TCAAATCTGTAAag	x|||||||x||xx|x||::||xx	tAGCTTATCAGACT-GATGTTga	CBX4	chromobox 4 [Source:HGNC Symbol;Acc:HGNC:1554]	-	-	-	-	GO:0005634//nucleus;GO:0005654//nucleoplasm;GO:0016604//nuclear body;GO:0031519//PcG protein complex;GO:0035102//PRC1 complex	GO:0003682//chromatin binding;GO:0003727//single-stranded RNA binding;GO:0019899//enzyme binding;GO:0032183//SUMO binding;GO:0035064//methylated histone binding;GO:0044212//transcription regulatory region DNA binding;GO:0051219//phosphoprotein binding	GO:0000122//negative regulation of transcription by RNA polymerase II;GO:0016925//protein sumoylation;GO:0045892//negative regulation of transcription, DNA-templated
miR-21-x	ENSEAST00005007570	917	937	-14.33	tTCGAATAAAA-GACTTGAAca	x|||||||xxxx||||xx||xx	tAGCTTATCAGACTGATGTTga	CARD14	caspase recruitment domain family member 14 [Source:HGNC Symbol;Acc:HGNC:16446]	Environmental Information Processing	Signal transduction	ko04064//NF-kappa B signaling pathway	K20913	GO:0005737//cytoplasm	GO:0005515//protein binding;GO:0050700//CARD domain binding	GO:0001934//positive regulation of protein phosphorylation;GO:0033209//tumor necrosis factor-mediated signaling pathway;GO:0042981//regulation of apoptotic process;GO:0043066//negative regulation of apoptotic process;GO:0051092//positive regulation of NF-kappaB transcription factor activity
miR-21-x	ENSEAST00005007859	1217	1242	-10.59	cTCGAATAAAAATTTGCAAAACAGaa	x|||||||xxxx|:||x|xx|||:xx	tAGCTTATC---AGAC-TGATGTTga	KLF8	Kruppel like factor 8 [Source:HGNC Symbol;Acc:HGNC:6351]	-	-	-	-	GO:0005654//nucleoplasm;GO:0005829//cytosol;GO:0016235//aggresome	GO:0000978//RNA polymerase II proximal promoter sequence-specific DNA binding;GO:0001227//DNA-binding transcription repressor activity, RNA polymerase II-specific;GO:0003676//nucleic acid binding	GO:0000122//negative regulation of transcription by RNA polymerase II
miR-21-x	ENSEAST00005008268	385	406	-14.1	tTCGAATAGTTACAGTGTAAtt	x|||||||||:xx|x|::||xx	tAGCTTATCAGACTGATGTTga	IBTK	inhibitor of Bruton tyrosine kinase [Source:HGNC Symbol;Acc:HGNC:17853]	-	-	-	-	GO:0005654//nucleoplasm;GO:0005737//cytoplasm	GO:0005515//protein binding;GO:0019901//protein kinase binding;GO:0030292//protein tyrosine kinase inhibitor activity	GO:0001933//negative regulation of protein phosphorylation;GO:0051209//release of sequestered calcium ion into cytosol
miR-21-x	ENSEAST00005008316	261	279	-14.49	tTCGAATA-TC--ATTACAAtt	x|||||||x||xx|:|||||xx	tAGCTTATCAGACTGATGTTga	PITX2	paired like homeodomain 2 [Source:HGNC Symbol;Acc:HGNC:9005]	Environmental Information Processing	Signal transduction	ko04350//TGF-beta signaling pathway	K04686	-	GO:0003677//DNA binding;GO:0003700//DNA-binding transcription factor activity;GO:0043565//sequence-specific DNA binding	GO:0006355//regulation of transcription, DNA-templated
miR-21-x	ENSEAST00005008317	261	279	-14.49	tTCGAATA-TC--ATTACAAtt	x|||||||x||xx|:|||||xx	tAGCTTATCAGACTGATGTTga	PITX2	paired like homeodomain 2 [Source:HGNC Symbol;Acc:HGNC:9005]	Environmental Information Processing	Signal transduction	ko04350//TGF-beta signaling pathway	K04686	GO:0005634//nucleus;GO:0005654//nucleoplasm;GO:0005667//transcription factor complex	GO:0000976//transcription regulatory region sequence-specific DNA binding;GO:0000981//DNA-binding transcription factor activity, RNA polymerase II-specific;GO:0001102//RNA polymerase II activating transcription factor binding;GO:0003677//DNA binding;GO:0003700//DNA-binding transcription factor activity;GO:0008134//transcription factor binding;GO:0043565//sequence-specific DNA binding	GO:0006355//regulation of transcription, DNA-templated;GO:0006357//regulation of transcription by RNA polymerase II;GO:0035993//deltoid tuberosity development;GO:0042476//odontogenesis;GO:0043010//camera-type eye development;GO:0045944//positive regulation of transcription by RNA polymerase II;GO:0061072//iris morphogenesis
miR-21-x	ENSEAST00005008762	196	217	-16.27	gTCGAATAGTCcttcccgtgtt	x||||||||||xxxxxxxxxxx	tAGCTTATCAGactgatgttga	PCYT2	phosphate cytidylyltransferase 2, ethanolamine [Source:HGNC Symbol;Acc:HGNC:8756]	Metabolism;Metabolism;Metabolism	Global and overview maps;Lipid metabolism;Metabolism of other amino acids	ko01100//Metabolic pathways;ko00564//Glycerophospholipid metabolism;ko00440//Phosphonate and phosphinate metabolism	K00967;K00967;K00967	-	GO:0003824//catalytic activity	GO:0009058//biosynthetic process
miR-21-x	ENSEAST00005008765	196	217	-16.27	gTCGAATAGTCcttcccgtgtt	x||||||||||xxxxxxxxxxx	tAGCTTATCAGactgatgttga	PCYT2	phosphate cytidylyltransferase 2, ethanolamine [Source:HGNC Symbol;Acc:HGNC:8756]	Metabolism;Metabolism;Metabolism	Global and overview maps;Lipid metabolism;Metabolism of other amino acids	ko01100//Metabolic pathways;ko00564//Glycerophospholipid metabolism;ko00440//Phosphonate and phosphinate metabolism	K00967;K00967;K00967	-	GO:0003824//catalytic activity	GO:0009058//biosynthetic process
miR-21-x	ENSEAST00005009092	745	766	-10.33	aTCGAATAaaacgtaagtcaaa	x|||||||xxxxxxxxxxxxxx	tAGCTTATcagactgatgttga	-	-	Environmental Information Processing;Organismal Systems	Signaling molecules and interaction;Circulatory system	ko04080//Neuroactive ligand-receptor interaction;ko04270//Vascular smooth muscle contraction	K12332;K12332	GO:0005576//extracellular region	GO:0005179//hormone activity	-
miR-21-x	ENSEAST00005009093	745	766	-10.33	aTCGAATAaaacgtaagtcaaa	x|||||||xxxxxxxxxxxxxx	tAGCTTATcagactgatgttga	-	-	Environmental Information Processing;Organismal Systems	Signaling molecules and interaction;Circulatory system	ko04080//Neuroactive ligand-receptor interaction;ko04270//Vascular smooth muscle contraction	K12332;K12332	GO:0005576//extracellular region	GO:0005179//hormone activity	-
miR-21-x	ENSEAST00005009630	387	408	-12.16	aTCGAATACTTCCACcgtcggc	x|||||||x|:xx||xxxxxxx	tAGCTTATCAGACTGatgttga	CYP2S1	cytochrome P450 family 2 subfamily S member 1 [Source:HGNC Symbol;Acc:HGNC:15654]	Metabolism;Metabolism;Metabolism	Global and overview maps;Metabolism of cofactors and vitamins;Xenobiotics biodegradation and metabolism	ko01100//Metabolic pathways;ko00830//Retinol metabolism;ko00980//Metabolism of xenobiotics by cytochrome P450	K07420;K07420;K07420	GO:0005783//endoplasmic reticulum	GO:0004497//monooxygenase activity;GO:0004796//thromboxane-A synthase activity;GO:0005506//iron ion binding;GO:0016705//oxidoreductase activity, acting on paired donors, with incorporation or reduction of molecular oxygen;GO:0016712//oxidoreductase activity, acting on paired donors, with incorporation or reduction of molecular oxygen, reduced flavin or flavoprotein as one donor, and incorporation…	GO:0006690//icosanoid metabolic process;GO:0006693//prostaglandin metabolic process;GO:0042573//retinoic acid metabolic process;GO:0055114//oxidation-reduction process
miR-21-x	ENSEAST00005012869	251	274	-10.9	aTCGAATACCCTTTAATCGTAAtt	x|||||||xxx|:|x|:x::||xx	tAGCTTATC--AGACTGATGTTga	-	-	Organismal Systems;Environmental Information Processing;Human Diseases;Environmental Information Processing;Organismal Systems;Environmental Information Processing	Immune system;Signaling molecules and interaction;Immune diseases;Signal transduction;Immune system;Signaling molecules and interaction	ko04062//Chemokine signaling pathway;ko04060//Cytokine-cytokine receptor interaction;ko05323//Rheumatoid arthritis;ko04668//TNF signaling pathway;ko04657//IL-17 signaling pathway;ko04061//Viral protein interaction with cytokine and cytokine receptor	K14625;K14625;K14625;K14625;K14625;K14625	GO:0005576//extracellular region	GO:0008009//chemokine activity	GO:0006955//immune response
miR-21-x	ENSEAST00005013449	108	129	-11.68	aTCGAATAcggagatggttgaa	x|||||||xxxxxxxxxxxxxx	tAGCTTATcagactgatgttga	CAPN14	calpain 14 [Source:HGNC Symbol;Acc:HGNC:16664]	-	-	-	-	-	GO:0004198//calcium-dependent cysteine-type endopeptidase activity	GO:0006508//proteolysis
miR-21-x	ENSEAST00005014828	297	320	-10.14	tTCGAATAAGGGTTATGTAAAAta	x|||||||x|xx|x|:x||x||xx	tAGCTTAT-CAGACTG-ATGTTga	VTA1	vesicle trafficking 1 [Source:HGNC Symbol;Acc:HGNC:20954]	Cellular Processes	Transport and catabolism	ko04144//Endocytosis	K12199	GO:0005654//nucleoplasm;GO:0005737//cytoplasm;GO:0005829//cytosol;GO:0043231//intracellular membrane-bounded organelle	GO:0008022//protein C-terminus binding	GO:0046755//viral budding;GO:0071985//multivesicular body sorting pathway
miR-21-x	ENSEAST00005015283	885	907	-16.51	aTCGAATA--CCGAAATTTACAAca	x|||||||xx|x||xxx:|||||xx	tAGCTTATCAGACT---GATGTTga	MED27	mediator complex subunit 27 [Source:HGNC Symbol;Acc:HGNC:2377]	Organismal Systems	Endocrine system	ko04919//Thyroid hormone signaling pathway	K15170	GO:0005634//nucleus;GO:0005654//nucleoplasm;GO:0005667//transcription factor complex;GO:0005730//nucleolus;GO:0005829//cytosol;GO:0016592//mediator complex	GO:0003713//transcription coactivator activity	GO:0006357//regulation of transcription by RNA polymerase II;GO:0019827//stem cell population maintenance
miR-21-x	ENSEAST00005016592	506	527	-10.09	gTCGAATAAATCATCTAatagt	x|||||||xx:xxx|||xxxxx	tAGCTTATCAGACTGATgttga	CDC37L1	cell division cycle 37 like 1 [Source:HGNC Symbol;Acc:HGNC:17179]	-	-	-	-	GO:0005737//cytoplasm;GO:0005829//cytosol	-	-
miR-21-x	ENSEAST00005016596	506	527	-10.09	gTCGAATAAATCATCTAatagt	x|||||||xx:xxx|||xxxxx	tAGCTTATCAGACTGATgttga	CDC37L1	cell division cycle 37 like 1 [Source:HGNC Symbol;Acc:HGNC:17179]	-	-	-	-	-	-	-
miR-21-x	ENSEAST00005017017	1173	1193	-14.81	aTCGAATA-TTTACCTATActg	x|||||||x|:|xx|||:|xxx	tAGCTTATCAGACTGATGTtga	RHOT1	ras homolog family member T1 [Source:HGNC Symbol;Acc:HGNC:21168]	Cellular Processes;Cellular Processes	Transport and catabolism;Cell growth and death	ko04137//Mitophagy - animal;ko04214//Apoptosis - fly	K07870;K07870	GO:0031307//integral component of mitochondrial outer membrane	GO:0003924//GTPase activity;GO:0005509//calcium ion binding;GO:0005525//GTP binding	GO:0007005//mitochondrion organization
miR-21-x	ENSEAST00005017110	222	246	-13.42	gTCGAATAAAATTTTTGTTACAtta	x|||||||xxxx|:|x::||||xxx	tAGCTTATC---AGACTGATGTtga	ST3GAL6	ST3 beta-galactoside alpha-2,3-sialyltransferase 6 [Source:HGNC Symbol;Acc:HGNC:18080]	Metabolism;Metabolism	Global and overview maps;Glycan biosynthesis and metabolism	ko01100//Metabolic pathways;ko00601//Glycosphingolipid biosynthesis - lacto and neolacto series	K03792;K03792	-	GO:0008373//sialyltransferase activity	GO:0006486//protein glycosylation
miR-21-x	ENSEAST00005017111	222	246	-13.42	gTCGAATAAAATTTTTGTTACAtta	x|||||||xxxx|:|x::||||xxx	tAGCTTATC---AGACTGATGTtga	ST3GAL6	ST3 beta-galactoside alpha-2,3-sialyltransferase 6 [Source:HGNC Symbol;Acc:HGNC:18080]	Metabolism;Metabolism	Global and overview maps;Glycan biosynthesis and metabolism	ko01100//Metabolic pathways;ko00601//Glycosphingolipid biosynthesis - lacto and neolacto series	K03792;K03792	-	GO:0008373//sialyltransferase activity	GO:0006486//protein glycosylation
miR-21-x	ENSEAST00005017113	222	246	-13.42	gTCGAATAAAATTTTTGTTACAtta	x|||||||xxxx|:|x::||||xxx	tAGCTTATC---AGACTGATGTtga	ST3GAL6	ST3 beta-galactoside alpha-2,3-sialyltransferase 6 [Source:HGNC Symbol;Acc:HGNC:18080]	Metabolism;Metabolism	Global and overview maps;Glycan biosynthesis and metabolism	ko01100//Metabolic pathways;ko00601//Glycosphingolipid biosynthesis - lacto and neolacto series	K03792;K03792	-	GO:0008373//sialyltransferase activity	GO:0006486//protein glycosylation
miR-21-x	ENSEAST00005017901	764	785	-10.35	tTCGAATAaagacatctttttg	x|||||||xxxxxxxxxxxxxx	tAGCTTATcagactgatgttga	SLC35A5	solute carrier family 35 member A5 [Source:HGNC Symbol;Acc:HGNC:20792]	-	-	-	-	GO:0000139//Golgi membrane;GO:0016021//integral component of membrane	GO:0015165//pyrimidine nucleotide-sugar transmembrane transporter activity	GO:0090481//pyrimidine nucleotide-sugar transmembrane transport
miR-21-x	ENSEAST00005018533	36	57	-10.92	gTCGAATATTCAGCCTCCGtac	x|||||||x||x|x||x|:xxx	tAGCTTATCAGACTGATGTtga	TRAIP	TRAF interacting protein [Source:HGNC Symbol;Acc:HGNC:30764]	-	-	-	-	GO:0005730//nucleolus	GO:0004842//ubiquitin-protein transferase activity;GO:0061630//ubiquitin protein ligase activity	GO:0007165//signal transduction;GO:0010804//negative regulation of tumor necrosis factor-mediated signaling pathway;GO:0016567//protein ubiquitination;GO:0032088//negative regulation of NF-kappaB transcription factor activity;GO:0032688//negative regulation of interferon-beta production
miR-21-x	ENSEAST00005020959	23	47	-12.28	aTCGAATACGGTATGGATTTCTAag	x|||||||xx||x||x|:|x|x|xx	tAGCTTAT--CAGAC-TGATGTTga	PARP1	poly(ADP-ribose) polymerase 1 [Source:HGNC Symbol;Acc:HGNC:270]	Cellular Processes;Environmental Information Processing;Cellular Processes;Organismal Systems;Cellular Processes;Genetic Information Processing	Cell growth and death;Signal transduction;Cell growth and death;Aging;Cell growth and death;Replication and repair	ko04210//Apoptosis;ko04064//NF-kappa B signaling pathway;ko04217//Necroptosis;ko04212//Longevity regulating pathway - worm;ko04214//Apoptosis - fly;ko03410//Base excision repair	K24070;K24070;K24070;K24070;K24070;K24070	GO:0005634//nucleus	GO:0003677//DNA binding;GO:0003950//NAD+ ADP-ribosyltransferase activity;GO:0008270//zinc ion binding;GO:0051287//NAD binding	GO:0006471//protein ADP-ribosylation
miR-21-x	ENSEAST00005021649	329	350	-10.72	cTCGAATAAACTTTCTTCTAct	x|||||||xx||xx||x|x|xx	tAGCTTATCAGACTGATGTTga	ATF6	activating transcription factor 6 [Source:HGNC Symbol;Acc:HGNC:791]	Human Diseases;Genetic Information Processing	Neurodegenerative diseases;Folding, sorting and degradation	ko05010//Alzheimer disease;ko04141//Protein processing in endoplasmic reticulum	K09054;K09054	GO:0005634//nucleus;GO:0005783//endoplasmic reticulum;GO:0005789//endoplasmic reticulum membrane;GO:0005794//Golgi apparatus;GO:0016020//membrane;GO:0030176//integral component of endoplasmic reticulum membrane	GO:0000976//transcription regulatory region sequence-specific DNA binding;GO:0000977//RNA polymerase II regulatory region sequence-specific DNA binding;GO:0000978//RNA polymerase II proximal promoter sequence-specific DNA binding;GO:0001228//DNA-binding transcription activator activity, RNA polymerase II-specific;GO:0003700//DNA-binding transcription factor activity;GO:0035497//cAMP response elem…	GO:0001654//eye development;GO:0006355//regulation of transcription, DNA-templated;GO:0007601//visual perception;GO:0030968//endoplasmic reticulum unfolded protein response;GO:0043065//positive regulation of apoptotic process;GO:0045944//positive regulation of transcription by RNA polymerase II;GO:1903893//positive regulation of ATF6-mediated unfolded protein response;GO:1990440//positive regulat…
miR-21-x	ENSEAST00005021957	802	823	-15.3	gTCGAATAGTTTAATAAgttat	x|||||||||:|x|:x|xxxxx	tAGCTTATCAGACTGATgttga	CDK20	cyclin dependent kinase 20 [Source:HGNC Symbol;Acc:HGNC:21420]	-	-	-	-	GO:0005654//nucleoplasm	GO:0004672//protein kinase activity;GO:0005524//ATP binding	GO:0006468//protein phosphorylation
miR-21-x	ENSEAST00005021958	768	789	-15.3	gTCGAATAGTTTAATAAgttat	x|||||||||:|x|:x|xxxxx	tAGCTTATCAGACTGATgttga	CDK20	cyclin dependent kinase 20 [Source:HGNC Symbol;Acc:HGNC:21420]	-	-	-	-	-	GO:0004672//protein kinase activity;GO:0005524//ATP binding	GO:0006468//protein phosphorylation
miR-21-x	ENSEAST00005022064	841	863	-12.88	tTCGAATACGTCTAAATCCtcat	x|||||||x||||x|x|x|xxxx	tAGCTTAT-CAGACTGATGttga	WDR70	WD repeat domain 70 [Source:HGNC Symbol;Acc:HGNC:25495]	-	-	-	-	-	GO:0005515//protein binding	-
miR-21-x	ENSEAST00005022243	2577	2598	-14.6	aTCGAATAAACTAACAACcttc	x|||||||xx||x||x||xxxx	tAGCTTATCAGACTGATGttga	ST6GAL1	ST6 beta-galactoside alpha-2,6-sialyltransferase 1 [Source:HGNC Symbol;Acc:HGNC:10860]	Metabolism;Metabolism;Metabolism	Global and overview maps;Glycan biosynthesis and metabolism;Glycan biosynthesis and metabolism	ko01100//Metabolic pathways;ko00510//N-Glycan biosynthesis;ko00514//Other types of O-glycan biosynthesis	K00778;K00778;K00778	GO:0000139//Golgi membrane	GO:0003835//beta-galactoside alpha-2,6-sialyltransferase activity;GO:0008373//sialyltransferase activity;GO:0042803//protein homodimerization activity	GO:0006054//N-acetylneuraminate metabolic process;GO:0006486//protein glycosylation;GO:0018279//protein N-linked glycosylation via asparagine;GO:0097503//sialylation
miR-21-x	ENSEAST00005022913	347	371	-18.9	gTCGAATAGACTTCGACGTTTAAct	x||||||||x||xx|||x|x:||xx	tAGCTTATCAGA--CTG-ATGTTga	ZYG11B	zyg-11 family member B, cell cycle regulator [Source:HGNC Symbol;Acc:HGNC:25820]	-	-	-	-	GO:0031462//Cul2-RING ubiquitin ligase complex	GO:0005515//protein binding	GO:0006515//protein quality control for misfolded or incompletely synthesized proteins;GO:0032436//positive regulation of proteasomal ubiquitin-dependent protein catabolic process
miR-21-x	ENSEAST00005023315	389	414	-17.82	gTCGAATAGTACGTGAAGTTCCAAtg	x|||||||||x|x|||xx:|x|||xx	tAGCTTATCA-G-ACT--GATGTTga	RPS6KA3	ribosomal protein S6 kinase A3 [Source:HGNC Symbol;Acc:HGNC:10432]	Environmental Information Processing;Organismal Systems;Human Diseases;Environmental Information Processing;Cellular Processes;Human Diseases;Organismal Systems;Organismal Systems;Organismal Systems	Signal transduction;Environmental adaptation;Infectious disease: bacterial;Signal transduction;Cell growth and death;Endocrine and metabolic diseases;Nervous system;Endocrine system;Nervous system	ko04010//MAPK signaling pathway;ko04714//Thermogenesis;ko05135//Yersinia infection;ko04150//mTOR signaling pathway;ko04114//Oocyte meiosis;ko04931//Insulin resistance;ko04722//Neurotrophin signaling pathway;ko04914//Progesterone-mediated oocyte maturation;ko04720//Long-term potentiation	K04373;K04373;K04373;K04373;K04373;K04373;K04373;K04373;K04373	-	GO:0000287//magnesium ion binding;GO:0004672//protein kinase activity;GO:0004674//protein serine/threonine kinase activity;GO:0005524//ATP binding;GO:0043027//cysteine-type endopeptidase inhibitor activity involved in apoptotic process	GO:0006468//protein phosphorylation;GO:0035556//intracellular signal transduction;GO:0043154//negative regulation of cysteine-type endopeptidase activity involved in apoptotic process;GO:0045944//positive regulation of transcription by RNA polymerase II
miR-21-x	ENSEAST00005023778	79	100	-12.03	aTCGAATAGACaccgtgtctct	x||||||||x|xxxxxxxxxxx	tAGCTTATCAGactgatgttga	DMXL1	Dmx like 1 [Source:HGNC Symbol;Acc:HGNC:2937]	-	-	-	-	-	GO:0005515//protein binding	-
miR-21-x	ENSEAST00005023789	79	100	-12.03	aTCGAATAGACaccgtgtctct	x||||||||x|xxxxxxxxxxx	tAGCTTATCAGactgatgttga	DMXL1	Dmx like 1 [Source:HGNC Symbol;Acc:HGNC:2937]	-	-	-	-	-	GO:0005515//protein binding	-
miR-21-x	ENSEAST00005025767	364	385	-11.34	gTCGAATAaggagtcagggaaa	x|||||||xxxxxxxxxxxxxx	tAGCTTATcagactgatgttga	-	-	-	-	-	-	-	-	-
miR-21-x	ENSEAST00005026169	1241	1262	-11.93	gTCGAATAGagaaaagtttgta	x||||||||xxxxxxxxxxxxx	tAGCTTATCagactgatgttga	RTF1	RTF1 homolog, Paf1/RNA polymerase II complex component [Source:HGNC Symbol;Acc:HGNC:28996]	-	-	-	-	GO:0005730//nucleolus;GO:0016593//Cdc73/Paf1 complex	GO:0003677//DNA binding;GO:0003697//single-stranded DNA binding	GO:0000122//negative regulation of transcription by RNA polymerase II;GO:0001711//endodermal cell fate commitment;GO:0001832//blastocyst growth;GO:0019827//stem cell population maintenance;GO:0032968//positive regulation of transcription elongation from RNA polymerase II promoter;GO:0045944//positive regulation of transcription by RNA polymerase II;GO:0051571//positive regulation of histone H3-K4…
miR-21-x	ENSEAST00005026296	1606	1628	-10.99	gTCGAATAAGTTATGTTCCcctg	x|||||||x||:xx::|x|xxxx	tAGCTTAT-CAGACTGATGttga	BAHD1	bromo adjacent homology domain containing 1 [Source:HGNC Symbol;Acc:HGNC:29153]	-	-	-	-	GO:0005654//nucleoplasm;GO:0005677//chromatin silencing complex	GO:0003682//chromatin binding	GO:0031507//heterochromatin assembly;GO:0045892//negative regulation of transcription, DNA-templated
miR-21-x	ENSEAST00005027114	123	143	-13.48	tTCGAATA-TATGACatcccaa	x|||||||x|x||||xxxxxxx	tAGCTTATCAGACTGatgttga	NTF3	neurotrophin 3 [Source:HGNC Symbol;Acc:HGNC:8023]	Environmental Information Processing;Environmental Information Processing;Environmental Information Processing;Organismal Systems	Signal transduction;Signal transduction;Signal transduction;Nervous system	ko04151//PI3K-Akt signaling pathway;ko04010//MAPK signaling pathway;ko04014//Ras signaling pathway;ko04722//Neurotrophin signaling pathway	K04356;K04356;K04356;K04356	-	GO:0005102//signaling receptor binding;GO:0005165//neurotrophin receptor binding;GO:0008083//growth factor activity;GO:0042056//chemoattractant activity	GO:0000187//activation of MAPK activity;GO:0002092//positive regulation of receptor internalization;GO:0007169//transmembrane receptor protein tyrosine kinase signaling pathway;GO:0008284//positive regulation of cell proliferation;GO:0030335//positive regulation of cell migration;GO:0032148//activation of protein kinase B activity;GO:0033138//positive regulation of peptidyl-serine phosphorylation…
miR-21-x	ENSEAST00005028470	140	161	-13.28	gTCGAATAATTAGATGGTAcgc	x|||||||x|:x||:x::|xxx	tAGCTTATCAGACTGATGTtga	GPM6B	glycoprotein M6B [Source:HGNC Symbol;Acc:HGNC:4461]	-	-	-	-	GO:0016021//integral component of membrane	-	-
miR-21-x	ENSEAST00005028472	140	161	-13.28	gTCGAATAATTAGATGGTAcgc	x|||||||x|:x||:x::|xxx	tAGCTTATCAGACTGATGTtga	GPM6B	glycoprotein M6B [Source:HGNC Symbol;Acc:HGNC:4461]	-	-	-	-	GO:0016021//integral component of membrane	-	GO:0030501//positive regulation of bone mineralization;GO:0032956//regulation of actin cytoskeleton organization;GO:0051893//regulation of focal adhesion assembly;GO:0085029//extracellular matrix assembly
miR-21-x	ENSEAST00005029498	337	357	-17.45	cTCGAATAGG-TGACCTCAcct	x||||||||xx||||xx||xxx	tAGCTTATCAGACTGATGTtga	-	H2A.Z variant histone 1 [Source:HGNC Symbol;Acc:HGNC:4741]	Human Diseases;Human Diseases;Cellular Processes	Immune diseases;Substance dependence;Cell growth and death	ko05322//Systemic lupus erythematosus;ko05034//Alcoholism;ko04217//Necroptosis	K11251;K11251;K11251	GO:0000786//nucleosome;GO:0005634//nucleus	GO:0003677//DNA binding;GO:0046982//protein heterodimerization activity	-
miR-21-x	ENSEAST00005029853	62	84	-12.72	gTCGAATATATGTGAgagacacg	x|||||||xx|x|||xxxxxxxx	tAGCTTATC-AGACTgatgttga	WWP1	WW domain containing E3 ubiquitin protein ligase 1 [Source:HGNC Symbol;Acc:HGNC:17004]	Cellular Processes;Genetic Information Processing	Transport and catabolism;Folding, sorting and degradation	ko04144//Endocytosis;ko04120//Ubiquitin mediated proteolysis	K05633;K05633	-	GO:0004842//ubiquitin-protein transferase activity;GO:0005515//protein binding;GO:0061630//ubiquitin protein ligase activity	GO:0006511//ubiquitin-dependent protein catabolic process;GO:0016567//protein ubiquitination;GO:0043161//proteasome-mediated ubiquitin-dependent protein catabolic process;GO:0045892//negative regulation of transcription, DNA-templated
miR-21-x	ENSEAST00005030343	88	111	-14.97	cTCGAATAAGAGCTGAAAAGAAct	x|||||||x|xx||||xx|x||xx	tAGCTTAT-CA-GACTGATGTTga	TAGAP	T cell activation RhoGTPase activating protein [Source:HGNC Symbol;Acc:HGNC:15669]	-	-	-	-	-	-	GO:0007165//signal transduction
miR-21-x	ENSEAST00005030348	1020	1040	-14.22	aTCGAATACAGGGGC-ACAccc	x|||||||xxxx|:|x|||xxx	tAGCTTATCAGACTGATGTtga	TIMP3	TIMP metallopeptidase inhibitor 3 [Source:HGNC Symbol;Acc:HGNC:11822]	Human Diseases;Human Diseases	Cancers;Cancers	ko05205//Proteoglycans in cancer;ko05206//MicroRNAs in cancer	K16866;K16866	GO:0005604//basement membrane	GO:0005515//protein binding;GO:0008191//metalloendopeptidase inhibitor activity	GO:0051045//negative regulation of membrane protein ectodomain proteolysis;GO:0070373//negative regulation of ERK1 and ERK2 cascade;GO:0071310//cellular response to organic substance;GO:1903984//positive regulation of TRAIL-activated apoptotic signaling pathway;GO:1904684//negative regulation of metalloendopeptidase activity
miR-21-x	ENSEAST00005030871	12	34	-14.65	gTCGAATATTTCTGCTCCCGAaa	x|||||||x|x|||x:xx|:|xx	tAGCTTATCA-GACTGATGTTga	DCN	decorin [Source:HGNC Symbol;Acc:HGNC:2705]	Human Diseases;Environmental Information Processing	Cancers;Signal transduction	ko05205//Proteoglycans in cancer;ko04350//TGF-beta signaling pathway	K04660;K04660	-	GO:0005515//protein binding;GO:0005518//collagen binding;GO:0005539//glycosaminoglycan binding;GO:0030021//extracellular matrix structural constituent conferring compression resistance;GO:0050840//extracellular matrix binding	GO:0010508//positive regulation of autophagy;GO:0010596//negative regulation of endothelial cell migration;GO:0014068//positive regulation of phosphatidylinositol 3-kinase signaling;GO:0016239//positive regulation of macroautophagy;GO:0016525//negative regulation of angiogenesis;GO:0019800//peptide cross-linking via chondroitin 4-sulfate glycosaminoglycan;GO:0045944//positive regulation of transc…
miR-21-x	ENSEAST00005031392	135	156	-17.18	gTCGAATAGAGAAACTGacctt	x||||||||xxxx|||:xxxxx	tAGCTTATCAGACTGATgttga	PPFIA4	PTPRF interacting protein alpha 4 [Source:HGNC Symbol;Acc:HGNC:9248]	-	-	-	-	GO:0045202//synapse;GO:0048786//presynaptic active zone	GO:0005515//protein binding	-
miR-21-x	ENSEAST00005031395	135	156	-17.18	gTCGAATAGAGAAACTGacctt	x||||||||xxxx|||:xxxxx	tAGCTTATCAGACTGATgttga	PPFIA4	PTPRF interacting protein alpha 4 [Source:HGNC Symbol;Acc:HGNC:9248]	-	-	-	-	GO:0048786//presynaptic active zone	GO:0005515//protein binding	-
miR-21-x	ENSEAST00005032006	56	78	-11.15	aTCGAATACGGGTTCCTAGAtga	x|||||||x|xx|xx|||x|xxx	tAGCTTAT-CAGACTGATGTtga	ZNF367	zinc finger protein 367 [Source:HGNC Symbol;Acc:HGNC:18320]	-	-	-	-	GO:0005634//nucleus;GO:0005654//nucleoplasm	GO:0003676//nucleic acid binding;GO:0003700//DNA-binding transcription factor activity	GO:0006357//regulation of transcription by RNA polymerase II
miR-21-x	ENSEAST00005035546	559	581	-18.53	aTCGAATAGATTTTACAACCAca	x||||||||x|:|x||x||x|xx	tAGCTTATC-AGACTGATGTTga	YPEL1	yippee like 1 [Source:HGNC Symbol;Acc:HGNC:12845]	-	-	-	-	-	-	-
miR-21-x	ENSEAST00005035963	23	49	-19.49	gTCGAATACCCACGCCTGGTCGCGAcg	x|||||||xxxxx|x|||::x:|:|xx	tAGCTTAT-----CAGACTGATGTTga	MAP2K3	mitogen-activated protein kinase kinase 3 [Source:HGNC Symbol;Acc:HGNC:6843]	Environmental Information Processing;Environmental Information Processing;Human Diseases;Human Diseases;Human Diseases;Organismal Systems;Human Diseases;Cellular Processes;Human Diseases;Organismal Systems;Organismal Systems;Organismal Systems;Human Diseases;Human Diseases;Organismal Systems;Environmental Information Processing;Environmental Information Processing;Organismal Systems;Human Disease…	Signal transduction;Signal transduction;Infectious disease: viral;Infectious diseases;Infectious diseases;Environmental adaptation;Infectious disease: bacterial;Cell growth and death;Infectious diseases;Sensory system;Endocrine system;Endocrine system;Infectious diseases;Cancer: overview;Immune system;Signal transduction;Signal transduction;Immune system;Neurodegenerative diseases;Immune system	ko04010//MAPK signaling pathway;ko04015//Rap1 signaling pathway;ko05170//Human immunodeficiency virus 1 infection;ko05169//Epstein-Barr virus infection;ko05132//Salmonella infection;ko04714//Thermogenesis;ko05135//Yersinia infection;ko04218//Cellular senescence;ko05161//Hepatitis B;ko04750//Inflammatory mediator regulation of TRP channels;ko04935//Growth hormone synthesis, secretion and action;ko…	K04432;K04432;K04432;K04432;K04432;K04432;K04432;K04432;K04432;K04432;K04432;K04432;K04432;K04432;K04432;K04432;K04432;K04432;K04432;K04432	-	GO:0004672//protein kinase activity;GO:0004708//MAP kinase kinase activity;GO:0005524//ATP binding;GO:0019901//protein kinase binding	GO:0000165//MAPK cascade;GO:0000187//activation of MAPK activity;GO:0006468//protein phosphorylation;GO:0006954//inflammatory response;GO:0035924//cellular response to vascular endothelial growth factor stimulus;GO:0038066//p38MAPK cascade;GO:0042035//regulation of cytokine biosynthetic process;GO:0043536//positive regulation of blood vessel endothelial cell migration;GO:0045860//positive regulat…
miR-100-x	ENSEAST00005000842	499	519	-23.61	cTGGGCATCTCGGTgggtcct	x|||||||||x||:xxxxxxx	aACCCGTAGATCCGaacttgt	DAGLB	diacylglycerol lipase beta [Source:HGNC Symbol;Acc:HGNC:28923]	Organismal Systems;Organismal Systems;Organismal Systems	Nervous system;Endocrine system;Sensory system	ko04723//Retrograde endocannabinoid signaling;ko04925//Aldosterone synthesis and secretion;ko04745//Phototransduction - fly	K13806;K13806;K13806	GO:0005654//nucleoplasm;GO:0005886//plasma membrane	-	GO:0006629//lipid metabolic process;GO:0007405//neuroblast proliferation;GO:0019369//arachidonic acid metabolic process;GO:0022008//neurogenesis;GO:0042136//neurotransmitter biosynthetic process
miR-100-x	ENSEAST00005001611	877	898	-13.67	gTGGGCATACAAAGTCAGAGtc	x|||||||x|x|x|:xx||:xx	aACCCGTA-GATCCGAACTTgt	MAVS	mitochondrial antiviral signaling protein [Source:HGNC Symbol;Acc:HGNC:29233]	Human Diseases;Human Diseases;Organismal Systems;Human Diseases;Human Diseases;Human Diseases;Human Diseases;Organismal Systems;Organismal Systems	Infectious diseases;Infectious diseases;Immune system;Infectious diseases;Infectious diseases;Infectious diseases;Infectious diseases;Immune system;Immune system	ko05168//Herpes simplex infection;ko05169//Epstein-Barr virus infection;ko04621//NOD-like receptor signaling pathway;ko05164//Influenza A;ko05161//Hepatitis B;ko05162//Measles;ko05160//Hepatitis C;ko04622//RIG-I-like receptor signaling pathway;ko04623//Cytosolic DNA-sensing pathway	K12648;K12648;K12648;K12648;K12648;K12648;K12648;K12648;K12648	GO:0005739//mitochondrion;GO:0005741//mitochondrial outer membrane;GO:0005778//peroxisomal membrane;GO:0031966//mitochondrial membrane	GO:0019901//protein kinase binding;GO:0035591//signaling adaptor activity;GO:0050700//CARD domain binding	GO:0001934//positive regulation of protein phosphorylation;GO:0002218//activation of innate immune response;GO:0002230//positive regulation of defense response to virus by host;GO:0007165//signal transduction;GO:0032727//positive regulation of interferon-alpha production;GO:0032728//positive regulation of interferon-beta production;GO:0032757//positive regulation of interleukin-8 production;GO:00…
miR-100-x	ENSEAST00005004310	773	793	-11.89	gTGGGCATaagaaagtagaga	x|||||||xxxxxxxxxxxxx	aACCCGTAgatccgaacttgt	TMEM30A	transmembrane protein 30A [Source:HGNC Symbol;Acc:HGNC:16667]	-	-	-	-	GO:0005783//endoplasmic reticulum;GO:0005886//plasma membrane;GO:0016020//membrane;GO:0016021//integral component of membrane	GO:0015247//aminophospholipid transmembrane transporter activity	GO:0006855//drug transmembrane transport;GO:0010976//positive regulation of neuron projection development;GO:0015914//phospholipid transport;GO:0015917//aminophospholipid transport;GO:0036010//protein localization to endosome;GO:0045332//phospholipid translocation;GO:0070863//positive regulation of protein exit from endoplasmic reticulum
miR-100-x	ENSEAST00005009463	651	673	-21.16	gTGGGCATTGTGGTCCTCGGAcg	x|||||||:xx||xx||x|:|xx	aACCCGTAGATCC--GAACTTgt	JUND	JunD proto-oncogene, AP-1 transcription factor subunit [Source:HGNC Symbol;Acc:HGNC:6206]	Environmental Information Processing;Organismal Systems;Organismal Systems;Organismal Systems	Signal transduction;Development;Endocrine system;Immune system	ko04010//MAPK signaling pathway;ko04380//Osteoclast differentiation;ko04928//Parathyroid hormone synthesis, secretion and action;ko04657//IL-17 signaling pathway	K04449;K04449;K04449;K04449	GO:0005634//nucleus;GO:0005654//nucleoplasm;GO:0035976//transcription factor AP-1 complex	GO:0000978//RNA polymerase II proximal promoter sequence-specific DNA binding;GO:0001228//DNA-binding transcription activator activity, RNA polymerase II-specific;GO:0003677//DNA binding;GO:0003700//DNA-binding transcription factor activity;GO:0008134//transcription factor binding;GO:0019899//enzyme binding;GO:0044212//transcription regulatory region DNA binding	GO:0002076//osteoblast development;GO:0006355//regulation of transcription, DNA-templated;GO:0006357//regulation of transcription by RNA polymerase II;GO:0045669//positive regulation of osteoblast differentiation;GO:0045944//positive regulation of transcription by RNA polymerase II;GO:0071277//cellular response to calcium ion
miR-100-x	ENSEAST00005010054	688	708	-11.38	gTGGGCATATATATTAAAAaa	x|||||||x||xx:|xx||xx	aACCCGTAGATCCGAACTTgt	GLUL	glutamate-ammonia ligase [Source:HGNC Symbol;Acc:HGNC:4341]	Metabolism;Organismal Systems;Cellular Processes;Organismal Systems;Metabolism;Metabolism;Metabolism;Metabolism;Metabolism	Global and overview maps;Nervous system;Cell growth and death;Nervous system;Global and overview maps;Amino acid metabolism;Amino acid metabolism;Carbohydrate metabolism;Energy metabolism	ko01100//Metabolic pathways;ko04724//Glutamatergic synapse;ko04217//Necroptosis;ko04727//GABAergic synapse;ko01230//Biosynthesis of amino acids;ko00250//Alanine, aspartate and glutamate metabolism;ko00220//Arginine biosynthesis;ko00630//Glyoxylate and dicarboxylate metabolism;ko00910//Nitrogen metabolism	K01915;K01915;K01915;K01915;K01915;K01915;K01915;K01915;K01915	GO:0005737//cytoplasm;GO:0005739//mitochondrion;GO:0005829//cytosol;GO:0005886//plasma membrane;GO:0044297//cell body;GO:0097386//glial cell projection	GO:0003824//catalytic activity;GO:0004356//glutamate-ammonia ligase activity;GO:0019706//protein-cysteine S-palmitoyltransferase activity;GO:0042802//identical protein binding	GO:0006542//glutamine biosynthetic process;GO:0006807//nitrogen compound metabolic process;GO:0008283//cell proliferation;GO:0009267//cellular response to starvation;GO:0009749//response to glucose;GO:0010594//regulation of endothelial cell migration;GO:0018345//protein palmitoylation;GO:0042254//ribosome biogenesis;GO:1903670//regulation of sprouting angiogenesis;GO:1904749//regulation of protei…
miR-100-x	ENSEAST00005011138	3536	3558	-12.84	gTGGGCATTGTTACCCTccagat	x|||||||:xx||xx||xxxxxx	aACCCGTAG--ATCCGAacttgt	MARCHF9	membrane associated ring-CH-type finger 9 [Source:HGNC Symbol;Acc:HGNC:25139]	-	-	-	-	GO:0005795//Golgi stack;GO:0005802//trans-Golgi network	GO:0008270//zinc ion binding	-
miR-100-x	ENSEAST00005012987	579	598	-14.95	cTGGGCAT-TAGTCTTttcct	x|||||||x|||x|||xxxxx	aACCCGTAGATCCGAActtgt	FNBP1	formin binding protein 1 [Source:HGNC Symbol;Acc:HGNC:17069]	Human Diseases	Infectious diseases	ko05131//Shigellosis	K20121	-	GO:0005515//protein binding;GO:0042802//identical protein binding	GO:0006897//endocytosis
miR-100-x	ENSEAST00005012990	579	598	-14.95	cTGGGCAT-TAGTCTTttcct	x|||||||x|||x|||xxxxx	aACCCGTAGATCCGAActtgt	FNBP1	formin binding protein 1 [Source:HGNC Symbol;Acc:HGNC:17069]	Human Diseases	Infectious diseases	ko05131//Shigellosis	K20121	-	GO:0005515//protein binding	GO:0006897//endocytosis
miR-100-x	ENSEAST00005012993	579	598	-14.95	cTGGGCAT-TAGTCTTttcct	x|||||||x|||x|||xxxxx	aACCCGTAGATCCGAActtgt	FNBP1	formin binding protein 1 [Source:HGNC Symbol;Acc:HGNC:17069]	Human Diseases	Infectious diseases	ko05131//Shigellosis	K20121	-	GO:0005515//protein binding	GO:0006897//endocytosis
miR-100-x	ENSEAST00005012995	579	598	-14.95	cTGGGCAT-TAGTCTTttcct	x|||||||x|||x|||xxxxx	aACCCGTAGATCCGAActtgt	FNBP1	formin binding protein 1 [Source:HGNC Symbol;Acc:HGNC:17069]	Human Diseases	Infectious diseases	ko05131//Shigellosis	K20121	-	GO:0005515//protein binding	GO:0006897//endocytosis
miR-100-x	ENSEAST00005012997	579	598	-14.95	cTGGGCAT-TAGTCTTttcct	x|||||||x|||x|||xxxxx	aACCCGTAGATCCGAActtgt	FNBP1	formin binding protein 1 [Source:HGNC Symbol;Acc:HGNC:17069]	Human Diseases	Infectious diseases	ko05131//Shigellosis	K20121	-	GO:0005515//protein binding	GO:0006897//endocytosis
miR-100-x	ENSEAST00005012999	579	598	-14.95	cTGGGCAT-TAGTCTTttcct	x|||||||x|||x|||xxxxx	aACCCGTAGATCCGAActtgt	FNBP1	formin binding protein 1 [Source:HGNC Symbol;Acc:HGNC:17069]	Human Diseases	Infectious diseases	ko05131//Shigellosis	K20121	-	GO:0005515//protein binding	GO:0006897//endocytosis
miR-100-x	ENSEAST00005015108	582	604	-22.82	cTGGGCATCGTCAGGgcgcgtgt	x||||||||x|x|||xxxxxxxx	aACCCGTAG-A-TCCgaacttgt	PUF60	poly(U) binding splicing factor 60 [Source:HGNC Symbol;Acc:HGNC:17042]	Genetic Information Processing	Transcription	ko03040//Spliceosome	K12838	GO:0005654//nucleoplasm;GO:0030054//cell junction	GO:0003676//nucleic acid binding;GO:0042802//identical protein binding	-
miR-100-x	ENSEAST00005015111	582	604	-22.82	cTGGGCATCGTCAGGgcgcgtgt	x||||||||x|x|||xxxxxxxx	aACCCGTAG-A-TCCgaacttgt	PUF60	poly(U) binding splicing factor 60 [Source:HGNC Symbol;Acc:HGNC:17042]	Genetic Information Processing	Transcription	ko03040//Spliceosome	K12838	-	GO:0003676//nucleic acid binding	-
miR-100-x	ENSEAST00005015115	582	604	-22.82	cTGGGCATCGTCAGGgcgcgtgt	x||||||||x|x|||xxxxxxxx	aACCCGTAG-A-TCCgaacttgt	PUF60	poly(U) binding splicing factor 60 [Source:HGNC Symbol;Acc:HGNC:17042]	Genetic Information Processing	Transcription	ko03040//Spliceosome	K12838	-	GO:0003676//nucleic acid binding	-
miR-100-x	ENSEAST00005015117	582	604	-22.82	cTGGGCATCGTCAGGgcgcgtgt	x||||||||x|x|||xxxxxxxx	aACCCGTAG-A-TCCgaacttgt	PUF60	poly(U) binding splicing factor 60 [Source:HGNC Symbol;Acc:HGNC:17042]	Genetic Information Processing	Transcription	ko03040//Spliceosome	K12838	-	GO:0003676//nucleic acid binding	-
miR-100-x	ENSEAST00005020797	197	216	-20.97	cTGGGCATTTGTG-TGGAcgt	x|||||||:|:x|x|x||xxx	aACCCGTAGATCCGAACTtgt	GLT1D1	glycosyltransferase 1 domain containing 1 [Source:HGNC Symbol;Acc:HGNC:26483]	-	-	-	-	GO:0005829//cytosol	-	-
miR-100-x	ENSEAST00005020801	197	216	-20.97	cTGGGCATTTGTG-TGGAcgt	x|||||||:|:x|x|x||xxx	aACCCGTAGATCCGAACTtgt	GLT1D1	glycosyltransferase 1 domain containing 1 [Source:HGNC Symbol;Acc:HGNC:26483]	-	-	-	-	-	-	-
miR-100-x	ENSEAST00005021004	51	71	-16.66	cTGGGCATCTtatacaatact	x|||||||||xxxxxxxxxxx	aACCCGTAGAtccgaacttgt	GZMK	granzyme K [Source:HGNC Symbol;Acc:HGNC:4711]	-	-	-	-	-	GO:0004252//serine-type endopeptidase activity	GO:0006508//proteolysis
miR-99-z	ENSEAST00005000842	498	519	-23.89	cTGGGCATCTCGG-TGGGTCctc	x|||||||||x||x|:|:x|xxx	aACCCGTAGATCCGATCTTGtga	DAGLB	diacylglycerol lipase beta [Source:HGNC Symbol;Acc:HGNC:28923]	Organismal Systems;Organismal Systems;Organismal Systems	Nervous system;Endocrine system;Sensory system	ko04723//Retrograde endocannabinoid signaling;ko04925//Aldosterone synthesis and secretion;ko04745//Phototransduction - fly	K13806;K13806;K13806	GO:0005654//nucleoplasm;GO:0005886//plasma membrane	-	GO:0006629//lipid metabolic process;GO:0007405//neuroblast proliferation;GO:0019369//arachidonic acid metabolic process;GO:0022008//neurogenesis;GO:0042136//neurotransmitter biosynthetic process
miR-99-z	ENSEAST00005001611	875	898	-15.71	gTGGGCATACAAAGTCAGAGTctt	x|||||||x|x|x|:x|||::xxx	aACCCGTA-GATCCGATCTTGtga	MAVS	mitochondrial antiviral signaling protein [Source:HGNC Symbol;Acc:HGNC:29233]	Human Diseases;Human Diseases;Organismal Systems;Human Diseases;Human Diseases;Human Diseases;Human Diseases;Organismal Systems;Organismal Systems	Infectious diseases;Infectious diseases;Immune system;Infectious diseases;Infectious diseases;Infectious diseases;Infectious diseases;Immune system;Immune system	ko05168//Herpes simplex infection;ko05169//Epstein-Barr virus infection;ko04621//NOD-like receptor signaling pathway;ko05164//Influenza A;ko05161//Hepatitis B;ko05162//Measles;ko05160//Hepatitis C;ko04622//RIG-I-like receptor signaling pathway;ko04623//Cytosolic DNA-sensing pathway	K12648;K12648;K12648;K12648;K12648;K12648;K12648;K12648;K12648	GO:0005739//mitochondrion;GO:0005741//mitochondrial outer membrane;GO:0005778//peroxisomal membrane;GO:0031966//mitochondrial membrane	GO:0019901//protein kinase binding;GO:0035591//signaling adaptor activity;GO:0050700//CARD domain binding	GO:0001934//positive regulation of protein phosphorylation;GO:0002218//activation of innate immune response;GO:0002230//positive regulation of defense response to virus by host;GO:0007165//signal transduction;GO:0032727//positive regulation of interferon-alpha production;GO:0032728//positive regulation of interferon-beta production;GO:0032757//positive regulation of interleukin-8 production;GO:00…
miR-99-z	ENSEAST00005004310	770	793	-15.15	gTGGGCATAAGAAAGTAGAGatct	x|||||||xxx|xxx||||:xxxx	aACCCGTAGA-TCCGATCTTgtga	TMEM30A	transmembrane protein 30A [Source:HGNC Symbol;Acc:HGNC:16667]	-	-	-	-	GO:0005783//endoplasmic reticulum;GO:0005886//plasma membrane;GO:0016020//membrane;GO:0016021//integral component of membrane	GO:0015247//aminophospholipid transmembrane transporter activity	GO:0006855//drug transmembrane transport;GO:0010976//positive regulation of neuron projection development;GO:0015914//phospholipid transport;GO:0015917//aminophospholipid transport;GO:0036010//protein localization to endosome;GO:0045332//phospholipid translocation;GO:0070863//positive regulation of protein exit from endoplasmic reticulum
miR-99-z	ENSEAST00005009463	649	673	-21.11	gTGGGCATTGTGGTCCTCGGACGtg	x|||||||:xx||xx||x|:||:xx	aACCCGTAGATCC--GATCTTGTga	JUND	JunD proto-oncogene, AP-1 transcription factor subunit [Source:HGNC Symbol;Acc:HGNC:6206]	Environmental Information Processing;Organismal Systems;Organismal Systems;Organismal Systems	Signal transduction;Development;Endocrine system;Immune system	ko04010//MAPK signaling pathway;ko04380//Osteoclast differentiation;ko04928//Parathyroid hormone synthesis, secretion and action;ko04657//IL-17 signaling pathway	K04449;K04449;K04449;K04449	GO:0005634//nucleus;GO:0005654//nucleoplasm;GO:0035976//transcription factor AP-1 complex	GO:0000978//RNA polymerase II proximal promoter sequence-specific DNA binding;GO:0001228//DNA-binding transcription activator activity, RNA polymerase II-specific;GO:0003677//DNA binding;GO:0003700//DNA-binding transcription factor activity;GO:0008134//transcription factor binding;GO:0019899//enzyme binding;GO:0044212//transcription regulatory region DNA binding	GO:0002076//osteoblast development;GO:0006355//regulation of transcription, DNA-templated;GO:0006357//regulation of transcription by RNA polymerase II;GO:0045669//positive regulation of osteoblast differentiation;GO:0045944//positive regulation of transcription by RNA polymerase II;GO:0071277//cellular response to calcium ion
miR-99-z	ENSEAST00005010054	686	708	-11.74	gTGGGCATATATATTAAAAAAac	x|||||||x||xx:||x||x|xx	aACCCGTAGATCCGATCTTGTga	GLUL	glutamate-ammonia ligase [Source:HGNC Symbol;Acc:HGNC:4341]	Metabolism;Organismal Systems;Cellular Processes;Organismal Systems;Metabolism;Metabolism;Metabolism;Metabolism;Metabolism	Global and overview maps;Nervous system;Cell growth and death;Nervous system;Global and overview maps;Amino acid metabolism;Amino acid metabolism;Carbohydrate metabolism;Energy metabolism	ko01100//Metabolic pathways;ko04724//Glutamatergic synapse;ko04217//Necroptosis;ko04727//GABAergic synapse;ko01230//Biosynthesis of amino acids;ko00250//Alanine, aspartate and glutamate metabolism;ko00220//Arginine biosynthesis;ko00630//Glyoxylate and dicarboxylate metabolism;ko00910//Nitrogen metabolism	K01915;K01915;K01915;K01915;K01915;K01915;K01915;K01915;K01915	GO:0005737//cytoplasm;GO:0005739//mitochondrion;GO:0005829//cytosol;GO:0005886//plasma membrane;GO:0044297//cell body;GO:0097386//glial cell projection	GO:0003824//catalytic activity;GO:0004356//glutamate-ammonia ligase activity;GO:0019706//protein-cysteine S-palmitoyltransferase activity;GO:0042802//identical protein binding	GO:0006542//glutamine biosynthetic process;GO:0006807//nitrogen compound metabolic process;GO:0008283//cell proliferation;GO:0009267//cellular response to starvation;GO:0009749//response to glucose;GO:0010594//regulation of endothelial cell migration;GO:0018345//protein palmitoylation;GO:0042254//ribosome biogenesis;GO:1903670//regulation of sprouting angiogenesis;GO:1904749//regulation of protei…
miR-99-z	ENSEAST00005011138	3532	3558	-13.74	gTGGGCATTGTTACCCTCCAGATCtgt	x|||||||:xx||xx||xx|||x|xxx	aACCCGTAG--ATCCGA--TCTTGtga	MARCHF9	membrane associated ring-CH-type finger 9 [Source:HGNC Symbol;Acc:HGNC:25139]	-	-	-	-	GO:0005795//Golgi stack;GO:0005802//trans-Golgi network	GO:0008270//zinc ion binding	-
miR-99-z	ENSEAST00005012987	577	598	-14.65	cTGGGCAT-TAGTCTtttcctgg	x|||||||x|||x||xxxxxxxx	aACCCGTAGATCCGAtcttgtga	FNBP1	formin binding protein 1 [Source:HGNC Symbol;Acc:HGNC:17069]	Human Diseases	Infectious diseases	ko05131//Shigellosis	K20121	-	GO:0005515//protein binding;GO:0042802//identical protein binding	GO:0006897//endocytosis
miR-99-z	ENSEAST00005012990	577	598	-14.65	cTGGGCAT-TAGTCTtttcctgg	x|||||||x|||x||xxxxxxxx	aACCCGTAGATCCGAtcttgtga	FNBP1	formin binding protein 1 [Source:HGNC Symbol;Acc:HGNC:17069]	Human Diseases	Infectious diseases	ko05131//Shigellosis	K20121	-	GO:0005515//protein binding	GO:0006897//endocytosis
miR-99-z	ENSEAST00005012993	577	598	-14.65	cTGGGCAT-TAGTCTtttcctgg	x|||||||x|||x||xxxxxxxx	aACCCGTAGATCCGAtcttgtga	FNBP1	formin binding protein 1 [Source:HGNC Symbol;Acc:HGNC:17069]	Human Diseases	Infectious diseases	ko05131//Shigellosis	K20121	-	GO:0005515//protein binding	GO:0006897//endocytosis
miR-99-z	ENSEAST00005012995	577	598	-14.65	cTGGGCAT-TAGTCTtttcctgg	x|||||||x|||x||xxxxxxxx	aACCCGTAGATCCGAtcttgtga	FNBP1	formin binding protein 1 [Source:HGNC Symbol;Acc:HGNC:17069]	Human Diseases	Infectious diseases	ko05131//Shigellosis	K20121	-	GO:0005515//protein binding	GO:0006897//endocytosis
miR-99-z	ENSEAST00005012997	577	598	-14.65	cTGGGCAT-TAGTCTtttcctgg	x|||||||x|||x||xxxxxxxx	aACCCGTAGATCCGAtcttgtga	FNBP1	formin binding protein 1 [Source:HGNC Symbol;Acc:HGNC:17069]	Human Diseases	Infectious diseases	ko05131//Shigellosis	K20121	-	GO:0005515//protein binding	GO:0006897//endocytosis
miR-99-z	ENSEAST00005012999	577	598	-14.65	cTGGGCAT-TAGTCTtttcctgg	x|||||||x|||x||xxxxxxxx	aACCCGTAGATCCGAtcttgtga	FNBP1	formin binding protein 1 [Source:HGNC Symbol;Acc:HGNC:17069]	Human Diseases	Infectious diseases	ko05131//Shigellosis	K20121	-	GO:0005515//protein binding	GO:0006897//endocytosis
miR-99-z	ENSEAST00005015108	585	604	-25.36	cTGGGCATC---GTCAGGGCGcg	x||||||||xxx|:x||::|:xx	aACCCGTAGATCCGATCTTGTga	PUF60	poly(U) binding splicing factor 60 [Source:HGNC Symbol;Acc:HGNC:17042]	Genetic Information Processing	Transcription	ko03040//Spliceosome	K12838	GO:0005654//nucleoplasm;GO:0030054//cell junction	GO:0003676//nucleic acid binding;GO:0042802//identical protein binding	-
miR-99-z	ENSEAST00005015111	585	604	-25.36	cTGGGCATC---GTCAGGGCGcg	x||||||||xxx|:x||::|:xx	aACCCGTAGATCCGATCTTGTga	PUF60	poly(U) binding splicing factor 60 [Source:HGNC Symbol;Acc:HGNC:17042]	Genetic Information Processing	Transcription	ko03040//Spliceosome	K12838	-	GO:0003676//nucleic acid binding	-
miR-99-z	ENSEAST00005015115	585	604	-25.36	cTGGGCATC---GTCAGGGCGcg	x||||||||xxx|:x||::|:xx	aACCCGTAGATCCGATCTTGTga	PUF60	poly(U) binding splicing factor 60 [Source:HGNC Symbol;Acc:HGNC:17042]	Genetic Information Processing	Transcription	ko03040//Spliceosome	K12838	-	GO:0003676//nucleic acid binding	-
miR-99-z	ENSEAST00005015117	585	604	-25.36	cTGGGCATC---GTCAGGGCGcg	x||||||||xxx|:x||::|:xx	aACCCGTAGATCCGATCTTGTga	PUF60	poly(U) binding splicing factor 60 [Source:HGNC Symbol;Acc:HGNC:17042]	Genetic Information Processing	Transcription	ko03040//Spliceosome	K12838	-	GO:0003676//nucleic acid binding	-
miR-99-z	ENSEAST00005020797	195	216	-20.1	cTGGGCATTTGTG-TGGAcgtac	x|||||||:|:x|x|:||xxxxx	aACCCGTAGATCCGATCTtgtga	GLT1D1	glycosyltransferase 1 domain containing 1 [Source:HGNC Symbol;Acc:HGNC:26483]	-	-	-	-	GO:0005829//cytosol	-	-
miR-99-z	ENSEAST00005020801	195	216	-20.1	cTGGGCATTTGTG-TGGAcgtac	x|||||||:|:x|x|:||xxxxx	aACCCGTAGATCCGATCTtgtga	GLT1D1	glycosyltransferase 1 domain containing 1 [Source:HGNC Symbol;Acc:HGNC:26483]	-	-	-	-	-	-	-
miR-99-z	ENSEAST00005021004	51	71	-21.06	cTGGGCATCTTA--TACAATAct	x|||||||||xxxx||x||:|xx	aACCCGTAGATCCGATCTTGTga	GZMK	granzyme K [Source:HGNC Symbol;Acc:HGNC:4711]	-	-	-	-	-	GO:0004252//serine-type endopeptidase activity	GO:0006508//proteolysis
miR-200-y	ENSEAST00005000250	432	452	-12.92	tTTGTGACCCTCCcgcccaac	x|||||||xxx||xxxxxxxx	tAACACTGTCTGGtaacgatg	SHC1	SHC adaptor protein 1 [Source:HGNC Symbol;Acc:HGNC:10840]	Cellular Processes;Environmental Information Processing;Environmental Information Processing;Organismal Systems;Organismal Systems;Human Diseases;Human Diseases;Organismal Systems;Organismal Systems;Human Diseases;Organismal Systems;Organismal Systems;Human Diseases;Human Diseases;Organismal Systems;Human Diseases;Human Diseases;Environmental Information Processing;Environmental Information Proce…	Cellular community - eukaryotes;Signal transduction;Signal transduction;Immune system;Endocrine system;Cancers;Cancers;Immune system;Endocrine system;Substance dependence;Endocrine system;Endocrine system;Cancers;Cancers;Nervous system;Drug resistance;Infectious diseases;Signal transduction;Signal transduction;Drug resistance;Cancers;Cancers;Endocrine system	ko04510//Focal adhesion;ko04014//Ras signaling pathway;ko04072//Phospholipase D signaling pathway;ko04062//Chemokine signaling pathway;ko04910//Insulin signaling pathway;ko05206//MicroRNAs in cancer;ko05225//Hepatocellular carcinoma;ko04650//Natural killer cell mediated cytotoxicity;ko04915//Estrogen signaling pathway;ko05034//Alcoholism;ko04935//Growth hormone synthesis, secretion and action;ko0…	K06279;K06279;K06279;K06279;K06279;K06279;K06279;K06279;K06279;K06279;K06279;K06279;K06279;K06279;K06279;K06279;K06279;K06279;K06279;K06279;K06279;K06279;K06279	-	GO:0005515//protein binding;GO:0030971//receptor tyrosine kinase binding	GO:0001525//angiogenesis;GO:0007165//signal transduction;GO:0035556//intracellular signal transduction
miR-200-y	ENSEAST00005000258	432	452	-12.92	tTTGTGACCCTCCcgcccaac	x|||||||xxx||xxxxxxxx	tAACACTGTCTGGtaacgatg	SHC1	SHC adaptor protein 1 [Source:HGNC Symbol;Acc:HGNC:10840]	Cellular Processes;Environmental Information Processing;Environmental Information Processing;Organismal Systems;Organismal Systems;Human Diseases;Human Diseases;Organismal Systems;Organismal Systems;Human Diseases;Organismal Systems;Organismal Systems;Human Diseases;Human Diseases;Organismal Systems;Human Diseases;Human Diseases;Environmental Information Processing;Environmental Information Proce…	Cellular community - eukaryotes;Signal transduction;Signal transduction;Immune system;Endocrine system;Cancers;Cancers;Immune system;Endocrine system;Substance dependence;Endocrine system;Endocrine system;Cancers;Cancers;Nervous system;Drug resistance;Infectious diseases;Signal transduction;Signal transduction;Drug resistance;Cancers;Cancers;Endocrine system	ko04510//Focal adhesion;ko04014//Ras signaling pathway;ko04072//Phospholipase D signaling pathway;ko04062//Chemokine signaling pathway;ko04910//Insulin signaling pathway;ko05206//MicroRNAs in cancer;ko05225//Hepatocellular carcinoma;ko04650//Natural killer cell mediated cytotoxicity;ko04915//Estrogen signaling pathway;ko05034//Alcoholism;ko04935//Growth hormone synthesis, secretion and action;ko0…	K06279;K06279;K06279;K06279;K06279;K06279;K06279;K06279;K06279;K06279;K06279;K06279;K06279;K06279;K06279;K06279;K06279;K06279;K06279;K06279;K06279;K06279;K06279	GO:0005886//plasma membrane	GO:0001784//phosphotyrosine residue binding;GO:0005158//insulin receptor binding;GO:0005159//insulin-like growth factor receptor binding;GO:0005168//neurotrophin TRKA receptor binding;GO:0005515//protein binding;GO:0030971//receptor tyrosine kinase binding;GO:0046875//ephrin receptor binding;GO:0048408//epidermal growth factor binding	GO:0000165//MAPK cascade;GO:0000187//activation of MAPK activity;GO:0001525//angiogenesis;GO:0007165//signal transduction;GO:0007173//epidermal growth factor receptor signaling pathway;GO:0007507//heart development;GO:0031532//actin cytoskeleton reorganization;GO:0035556//intracellular signal transduction;GO:0042127//regulation of cell proliferation;GO:0042742//defense response to bacterium;GO:00…
miR-200-y	ENSEAST00005000346	1857	1877	-16.45	aTTGTGACAGGATTTTtaacg	x|||||||||:x:x||xxxxx	tAACACTGTCTGGTAAcgatg	AP1M1	adaptor related protein complex 1 subunit mu 1 [Source:HGNC Symbol;Acc:HGNC:13667]	Human Diseases;Cellular Processes	Infectious disease: viral;Transport and catabolism	ko05170//Human immunodeficiency virus 1 infection;ko04142//Lysosome	K12393;K12393	GO:0030131//clathrin adaptor complex	-	GO:0006886//intracellular protein transport;GO:0016192//vesicle-mediated transport;GO:0032438//melanosome organization;GO:0035646//endosome to melanosome transport
miR-200-y	ENSEAST00005000357	521	544	-18.88	gTTGTGACGGTGTGCATTTGTTtc	x|||||||:|x::x||||x|:|xx	tAACACTGTC-TG-GTAA-CGAtg	RAP2C	RAP2C, member of RAS oncogene family [Source:HGNC Symbol;Acc:HGNC:21165]	Cellular Processes	Cellular community - eukaryotes	ko04530//Tight junction	K07839	GO:0005737//cytoplasm;GO:0005829//cytosol;GO:0005886//plasma membrane;GO:0005923//bicellular tight junction;GO:0016020//membrane;GO:0044291//cell-cell contact zone;GO:0055037//recycling endosome;GO:0055038//recycling endosome membrane	GO:0003713//transcription coactivator activity;GO:0003924//GTPase activity;GO:0005525//GTP binding;GO:0019003//GDP binding	GO:0007165//signal transduction;GO:0030336//negative regulation of cell migration;GO:0031954//positive regulation of protein autophosphorylation;GO:0032486//Rap protein signal transduction;GO:0061097//regulation of protein tyrosine kinase activity;GO:0090557//establishment of endothelial intestinal barrier
miR-200-y	ENSEAST00005000643	35	56	-14.09	cTTGTGACCAGGgaaagggccg	x|||||||x||:xxxxxxxxxx	tAACACTG-TCTggtaacgatg	DACT2	dishevelled binding antagonist of beta catenin 2 [Source:HGNC Symbol;Acc:HGNC:21231]	-	-	-	-	-	-	-
miR-200-y	ENSEAST00005000679	399	422	-18.49	cTTGTGACGGGGGAACGTTGgcac	x|||||||:|xxx|x|:|||xxxx	tAACACTGTC---TGGTAACgatg	SIN3B	SIN3 transcription regulator family member B [Source:HGNC Symbol;Acc:HGNC:19354]	-	-	-	-	GO:0000805//X chromosome;GO:0000806//Y chromosome;GO:0001741//XY body;GO:0005634//nucleus;GO:0005737//cytoplasm;GO:0030849//autosome	GO:0003682//chromatin binding;GO:0003714//transcription corepressor activity	GO:0006355//regulation of transcription, DNA-templated;GO:0045892//negative regulation of transcription, DNA-templated
miR-200-y	ENSEAST00005000857	496	519	-17.17	gTTGTGACAATGGACTAATataga	x||||||||xxx|||:|x|xxxxx	tAACACTGT---CTGGTAAcgatg	-	-	-	-	-	-	GO:0005634//nucleus	GO:0003684//damaged DNA binding	GO:0000012//single strand break repair
miR-200-y	ENSEAST00005001000	187	207	-12.95	gTTGTGACGttttctccacaa	x|||||||:xxxxxxxxxxxx	tAACACTGTctggtaacgatg	THG1L	tRNA-histidine guanylyltransferase 1 like [Source:HGNC Symbol;Acc:HGNC:26053]	-	-	-	-	GO:0005739//mitochondrion;GO:1990234//transferase complex	GO:0000287//magnesium ion binding;GO:0005524//ATP binding;GO:0005525//GTP binding;GO:0008193//tRNA guanylyltransferase activity;GO:0042802//identical protein binding	GO:0006400//tRNA modification;GO:0008033//tRNA processing;GO:0051289//protein homotetramerization
miR-200-y	ENSEAST00005001189	716	737	-15.18	gTTGTGACGATGACATaagttc	x|||||||x|x:x|||xxxxxx	tAACACTG-TCTGGTAacgatg	SNAPIN	SNAP associated protein [Source:HGNC Symbol;Acc:HGNC:17145]	-	-	-	-	GO:0005829//cytosol;GO:0008021//synaptic vesicle;GO:0031083//BLOC-1 complex;GO:0045202//synapse;GO:0048471//perinuclear region of cytoplasm;GO:0099078//BORC complex	GO:0000149//SNARE binding	GO:0006886//intracellular protein transport;GO:0007040//lysosome organization;GO:0007042//lysosomal lumen acidification;GO:0007268//chemical synaptic transmission;GO:0008089//anterograde axonal transport;GO:0008090//retrograde axonal transport;GO:0008333//endosome to lysosome transport;GO:0010977//negative regulation of neuron projection development;GO:0016079//synaptic vesicle exocytosis;GO:0016…
miR-200-y	ENSEAST00005001425	654	674	-13.08	gTTGTGACTGGggagggagac	x|||||||x|:xxxxxxxxxx	tAACACTGTCTggtaacgatg	FAXDC2	fatty acid hydroxylase domain containing 2 [Source:HGNC Symbol;Acc:HGNC:1334]	-	-	-	-	GO:0005737//cytoplasm	GO:0005506//iron ion binding;GO:0016491//oxidoreductase activity	GO:0001934//positive regulation of protein phosphorylation;GO:0008610//lipid biosynthetic process;GO:0045654//positive regulation of megakaryocyte differentiation;GO:0055114//oxidation-reduction process
miR-200-y	ENSEAST00005001468	936	958	-14.13	tTTGTGACAAATTCTCTTGTcga	x||||||||x|xx|:x|||:xxx	tAACACTGTCT--GGTAACGatg	TMEM35A	transmembrane protein 35A [Source:HGNC Symbol;Acc:HGNC:25864]	-	-	-	-	-	-	-
miR-200-y	ENSEAST00005001504	319	343	-13.62	cTTGTGACTCCGGGAGTATTcacag	x|||||||xxxx:||x:|||xxxxx	tAACACTG----TCTGGTAAcgatg	MFAP3	microfibril associated protein 3 [Source:HGNC Symbol;Acc:HGNC:7034]	-	-	-	-	-	-	-
miR-200-y	ENSEAST00005001530	2	22	-17.61	aTTGTGACGtcgtctgaccaa	x|||||||:xxxxxxxxxxxx	tAACACTGTctggtaacgatg	TUBA1C	tubulin alpha 1c [Source:HGNC Symbol;Acc:HGNC:20768]	Human Diseases;Human Diseases;Human Diseases;Cellular Processes;Cellular Processes;Cellular Processes;Cellular Processes	Neurodegenerative diseases;Neurodegenerative diseases;Infectious diseases;Cellular community - eukaryotes;Transport and catabolism;Cell growth and death;Cellular community - eukaryotes	ko05010//Alzheimer disease;ko05016//Huntington disease;ko05130//Pathogenic Escherichia coli infection;ko04530//Tight junction;ko04145//Phagosome;ko04210//Apoptosis;ko04540//Gap junction	K07374;K07374;K07374;K07374;K07374;K07374;K07374	GO:0005874//microtubule;GO:0005881//cytoplasmic microtubule;GO:0015630//microtubule cytoskeleton	GO:0003924//GTPase activity;GO:0005200//structural constituent of cytoskeleton;GO:0005525//GTP binding	GO:0007017//microtubule-based process
miR-200-y	ENSEAST00005001620	5	28	-17.38	gTTGTGACTCAAGACCccgaccgt	x|||||||xxx|||||xxxxxxxx	tAACACTG---TCTGGtaacgatg	KCNH3	potassium voltage-gated channel subfamily H member 3 [Source:HGNC Symbol;Acc:HGNC:6252]	-	-	-	-	GO:0016020//membrane	GO:0005216//ion channel activity;GO:0005249//voltage-gated potassium channel activity	GO:0006811//ion transport;GO:0006813//potassium ion transport;GO:0055085//transmembrane transport
miR-200-y	ENSEAST00005001780	801	820	-13.43	tTTGTGACTTCTTAT-GTTcg	x|||||||xxx::||x|:|xx	tAACACTGTCTGGTAACGAtg	BAALC	BAALC binder of MAP3K1 and KLF4 [Source:HGNC Symbol;Acc:HGNC:14333]	-	-	-	-	GO:0005654//nucleoplasm;GO:0005737//cytoplasm;GO:0005829//cytosol	-	-
miR-200-y	ENSEAST00005001818	257	276	-15.02	aTTGTGAC-GATGAgaaggta	x|||||||x||:x|xxxxxxx	tAACACTGTCTGGTaacgatg	-	-	-	-	-	-	-	-	-
miR-200-y	ENSEAST00005001819	257	276	-15.02	aTTGTGAC-GATGAgaaggta	x|||||||x||:x|xxxxxxx	tAACACTGTCTGGTaacgatg	-	-	-	-	-	-	-	-	-
miR-200-y	ENSEAST00005001834	254	274	-18.87	gTTGTGACAGAAGATccgaca	x||||||||||xx||xxxxxx	tAACACTGTCTGGTAacgatg	CDS2	CDP-diacylglycerol synthase 2 [Source:HGNC Symbol;Acc:HGNC:1801]	Metabolism;Environmental Information Processing;Metabolism	Global and overview maps;Signal transduction;Lipid metabolism	ko01100//Metabolic pathways;ko04070//Phosphatidylinositol signaling system;ko00564//Glycerophospholipid metabolism	K00981;K00981;K00981	GO:0005783//endoplasmic reticulum;GO:0016020//membrane	GO:0004605//phosphatidate cytidylyltransferase activity;GO:0016772//transferase activity, transferring phosphorus-containing groups	GO:0016024//CDP-diacylglycerol biosynthetic process;GO:0140042//lipid droplet formation
miR-200-y	ENSEAST00005002258	878	898	-13.28	aTTGTGACCCTCCtaaaggaa	x|||||||xxx||xxxxxxxx	tAACACTGTCTGGtaacgatg	ST3GAL5	ST3 beta-galactoside alpha-2,3-sialyltransferase 5 [Source:HGNC Symbol;Acc:HGNC:10872]	Metabolism;Metabolism	Global and overview maps;Glycan biosynthesis and metabolism	ko01100//Metabolic pathways;ko00604//Glycosphingolipid biosynthesis - ganglio series	K03370;K03370	-	GO:0008373//sialyltransferase activity	GO:0006486//protein glycosylation
miR-200-y	ENSEAST00005002261	878	898	-13.28	aTTGTGACCCTCCtaaaggaa	x|||||||xxx||xxxxxxxx	tAACACTGTCTGGtaacgatg	ST3GAL5	ST3 beta-galactoside alpha-2,3-sialyltransferase 5 [Source:HGNC Symbol;Acc:HGNC:10872]	Metabolism;Metabolism	Global and overview maps;Glycan biosynthesis and metabolism	ko01100//Metabolic pathways;ko00604//Glycosphingolipid biosynthesis - ganglio series	K03370;K03370	-	GO:0008373//sialyltransferase activity;GO:0047291//lactosylceramide alpha-2,3-sialyltransferase activity	GO:0006486//protein glycosylation
miR-200-y	ENSEAST00005002429	331	353	-16.87	tTTGTGACTAACCTCTTTACTag	x|||||||xx|||xxx||x||xx	tAACACTGTCTGGT--AACGAtg	ST3GAL3	ST3 beta-galactoside alpha-2,3-sialyltransferase 3 [Source:HGNC Symbol;Acc:HGNC:10866]	Metabolism;Metabolism;Metabolism;Metabolism;Metabolism;Metabolism	Global and overview maps;Glycan biosynthesis and metabolism;Glycan biosynthesis and metabolism;Glycan biosynthesis and metabolism;Glycan biosynthesis and metabolism;Glycan biosynthesis and metabolism	ko01100//Metabolic pathways;ko00513//Various types of N-glycan biosynthesis;ko00514//Other types of O-glycan biosynthesis;ko00601//Glycosphingolipid biosynthesis - lacto and neolacto series;ko00515//Mannose type O-glycan biosyntheis;ko00533//Glycosaminoglycan biosynthesis - keratan sulfate	K00781;K00781;K00781;K00781;K00781;K00781	-	GO:0003836//beta-galactoside (CMP) alpha-2,3-sialyltransferase activity;GO:0008373//sialyltransferase activity	GO:0006486//protein glycosylation
miR-200-y	ENSEAST00005002500	2659	2680	-18.63	tTTGTGACATGACCtccaagat	x||||||||x||||xxxxxxxx	tAACACTGT-CTGGtaacgatg	-	-	Cellular Processes	Transport and catabolism	ko04144//Endocytosis	K17920	-	GO:0035091//phosphatidylinositol binding	GO:0006886//intracellular protein transport
miR-200-y	ENSEAST00005002505	2659	2680	-18.63	tTTGTGACATGACCtccaagat	x||||||||x||||xxxxxxxx	tAACACTGT-CTGGtaacgatg	-	-	Cellular Processes	Transport and catabolism	ko04144//Endocytosis	K17920	-	GO:0035091//phosphatidylinositol binding	GO:0006886//intracellular protein transport
miR-200-y	ENSEAST00005002669	181	201	-12.97	cTTGTGACATAaaccccgtat	x||||||||x|xxxxxxxxxx	tAACACTGTCTggtaacgatg	PCSK2	proprotein convertase subtilisin/kexin type 2 [Source:HGNC Symbol;Acc:HGNC:8744]	-	-	-	-	GO:0005615//extracellular space;GO:0005654//nucleoplasm;GO:0016020//membrane;GO:0043231//intracellular membrane-bounded organelle	GO:0004175//endopeptidase activity;GO:0004252//serine-type endopeptidase activity	GO:0006508//proteolysis;GO:0007399//nervous system development;GO:0016485//protein processing;GO:0016486//peptide hormone processing;GO:0016540//protein autoprocessing;GO:0030070//insulin processing;GO:0034230//enkephalin processing
miR-200-y	ENSEAST00005002751	164	184	-11.46	tTTGTGACCGTGTGTccgggg	x|||||||x|xx::|xxxxxx	tAACACTGTCTGGTAacgatg	SLC66A2	solute carrier family 66 member 2 [Source:HGNC Symbol;Acc:HGNC:26188]	-	-	-	-	-	-	-
miR-200-y	ENSEAST00005002801	156	181	-15.9	tTTGTGACTAAAAAGATCACTataaa	x|||||||xxxxx|||:||x|xxxxx	tAACACTG-----TCTGGTAAcgatg	FAM210A	family with sequence similarity 210 member A [Source:HGNC Symbol;Acc:HGNC:28346]	-	-	-	-	GO:0005737//cytoplasm;GO:0005739//mitochondrion	-	-
miR-200-y	ENSEAST00005002926	1315	1335	-13.03	tTTGTGACttctgcagtacgg	x|||||||xxxxxxxxxxxxx	tAACACTGtctggtaacgatg	PRUNE1	prune exopolyphosphatase 1 [Source:HGNC Symbol;Acc:HGNC:13420]	Metabolism;Metabolism	Global and overview maps;Nucleotide metabolism	ko01100//Metabolic pathways;ko00230//Purine metabolism	K01514;K01514	GO:0005737//cytoplasm;GO:0005829//cytosol	GO:0015631//tubulin binding;GO:0016462//pyrophosphatase activity;GO:0016791//phosphatase activity	GO:0031113//regulation of microtubule polymerization;GO:0050767//regulation of neurogenesis
miR-200-y	ENSEAST00005002931	224	246	-19.7	cTTGTGACAGAGAAGTTTGCatt	x||||||||||xx|xx||||xxx	tAACACTGTCTGGT--AACGatg	MBP	myelin basic protein [Source:HGNC Symbol;Acc:HGNC:6925]	-	-	-	-	GO:0032991//protein-containing complex;GO:0033269//internode region of axon;GO:0042995//cell projection;GO:0043025//neuronal cell body;GO:0043209//myelin sheath;GO:0043218//compact myelin;GO:0071944//cell periphery	GO:0002020//protease binding;GO:0005516//calmodulin binding;GO:0019911//structural constituent of myelin sheath	GO:0007605//sensory perception of sound;GO:0009636//response to toxic substance;GO:0042552//myelination;GO:0061024//membrane organization
miR-200-y	ENSEAST00005002933	255	277	-19.7	cTTGTGACAGAGAAGTTTGCatt	x||||||||||xx|xx||||xxx	tAACACTGTCTGGT--AACGatg	MBP	myelin basic protein [Source:HGNC Symbol;Acc:HGNC:6925]	-	-	-	-	-	GO:0019911//structural constituent of myelin sheath	-
miR-200-y	ENSEAST00005002936	224	246	-19.7	cTTGTGACAGAGAAGTTTGCatt	x||||||||||xx|xx||||xxx	tAACACTGTCTGGT--AACGatg	MBP	myelin basic protein [Source:HGNC Symbol;Acc:HGNC:6925]	-	-	-	-	-	GO:0019911//structural constituent of myelin sheath	-
miR-200-y	ENSEAST00005003761	887	907	-13.44	gTTGTGACtcgtacttcgacc	x|||||||xxxxxxxxxxxxx	tAACACTGtctggtaacgatg	CAMK1G	calcium/calmodulin dependent protein kinase IG [Source:HGNC Symbol;Acc:HGNC:14585]	Environmental Information Processing;Organismal Systems;Organismal Systems;Human Diseases	Signal transduction;Endocrine system;Endocrine system;Cancers	ko04020//Calcium signaling pathway;ko04921//Oxytocin signaling pathway;ko04925//Aldosterone synthesis and secretion;ko05214//Glioma	K08794;K08794;K08794;K08794	GO:0005886//plasma membrane;GO:0005954//calcium- and calmodulin-dependent protein kinase complex;GO:0012505//endomembrane system	GO:0004672//protein kinase activity;GO:0004683//calmodulin-dependent protein kinase activity;GO:0005524//ATP binding	GO:0006468//protein phosphorylation
miR-200-y	ENSEAST00005004123	530	555	-12.44	tTTGTGACCTTAGAAACCAACGATgg	x|||||||xxx|||xx|||xx|x|xx	tAACACTG---TCT--GGTAACGAtg	CSNK1A1	casein kinase 1 alpha 1 [Source:HGNC Symbol;Acc:HGNC:2451]	Human Diseases;Human Diseases;Human Diseases;Environmental Information Processing;Human Diseases;Human Diseases;Environmental Information Processing;Environmental Information Processing	Infectious diseases;Neurodegenerative diseases;Cancers;Signal transduction;Cancers;Cancers;Signal transduction;Signal transduction	ko05165//Human papillomavirus infection;ko05010//Alzheimer disease;ko05225//Hepatocellular carcinoma;ko04310//Wnt signaling pathway;ko05226//Gastric cancer;ko05224//Breast cancer;ko04340//Hedgehog signaling pathway;ko04341//Hedgehog signaling pathway - fly	K08957;K08957;K08957;K08957;K08957;K08957;K08957;K08957	GO:0005813//centrosome;GO:0005829//cytosol;GO:0005847//mRNA cleavage and polyadenylation specificity factor complex;GO:0016607//nuclear speck;GO:0030877//beta-catenin destruction complex;GO:0036064//ciliary basal body;GO:0045095//keratin filament;GO:1990904//ribonucleoprotein complex	GO:0004672//protein kinase activity;GO:0004674//protein serine/threonine kinase activity;GO:0005524//ATP binding	GO:0000902//cell morphogenesis;GO:0006468//protein phosphorylation;GO:0007030//Golgi organization;GO:0018105//peptidyl-serine phosphorylation;GO:0032436//positive regulation of proteasomal ubiquitin-dependent protein catabolic process;GO:0045104//intermediate filament cytoskeleton organization;GO:0090090//negative regulation of canonical Wnt signaling pathway;GO:1904424//regulation of GTP binding
miR-200-y	ENSEAST00005004198	655	675	-16.07	tTTGTGACATACTAaagtaag	x||||||||x||:|xxxxxxx	tAACACTGTCTGGTaacgatg	GTPBP3	GTP binding protein 3, mitochondrial [Source:HGNC Symbol;Acc:HGNC:14880]	-	-	-	-	GO:0005739//mitochondrion	GO:0003924//GTPase activity;GO:0005515//protein binding;GO:0005525//GTP binding	GO:0006400//tRNA modification
miR-200-y	ENSEAST00005004379	1303	1325	-14.92	aTTGTGACGAGAAGTATTaggag	x|||||||x|||xx:|||xxxxx	tAACACTG-TCTG-GTAAcgatg	CCNYL1	cyclin Y like 1 [Source:HGNC Symbol;Acc:HGNC:26868]	-	-	-	-	-	GO:0019901//protein kinase binding	GO:0000079//regulation of cyclin-dependent protein serine/threonine kinase activity
miR-200-y	ENSEAST00005004381	1303	1325	-14.92	aTTGTGACGAGAAGTATTaggag	x|||||||x|||xx:|||xxxxx	tAACACTG-TCTG-GTAAcgatg	CCNYL1	cyclin Y like 1 [Source:HGNC Symbol;Acc:HGNC:26868]	-	-	-	-	-	GO:0019901//protein kinase binding	GO:0000079//regulation of cyclin-dependent protein serine/threonine kinase activity
miR-200-y	ENSEAST00005004587	82	102	-16.68	gTTGTGACAtctaaggtacaa	x||||||||xxxxxxxxxxxx	tAACACTGTctggtaacgatg	CGRRF1	cell growth regulator with ring finger domain 1 [Source:HGNC Symbol;Acc:HGNC:15528]	-	-	-	-	GO:0005654//nucleoplasm;GO:0005783//endoplasmic reticulum;GO:0043231//intracellular membrane-bounded organelle	-	-
miR-200-y	ENSEAST00005004809	322	343	-11.88	cTTGTGACTACTTTATTtgggg	x|||||||x|xx::|||xxxxx	tAACACTG-TCTGGTAAcgatg	TJAP1	tight junction associated protein 1 [Source:HGNC Symbol;Acc:HGNC:17949]	Cellular Processes	Cellular community - eukaryotes	ko04530//Tight junction	K06105	GO:0005737//cytoplasm;GO:0005768//endosome;GO:0005794//Golgi apparatus;GO:0005802//trans-Golgi network;GO:0005886//plasma membrane;GO:0005923//bicellular tight junction	-	GO:0007030//Golgi organization
miR-200-y	ENSEAST00005004814	322	343	-11.88	cTTGTGACTACTTTATTtgggg	x|||||||x|xx::|||xxxxx	tAACACTG-TCTGGTAAcgatg	TJAP1	tight junction associated protein 1 [Source:HGNC Symbol;Acc:HGNC:17949]	Cellular Processes	Cellular community - eukaryotes	ko04530//Tight junction	K06105	GO:0005923//bicellular tight junction	-	-
miR-200-y	ENSEAST00005005415	419	439	-12.6	gTTGTGACAAATTCTcaggag	x||||||||x|::x|xxxxxx	tAACACTGTCTGGTAacgatg	NFKBIE	NFKB inhibitor epsilon [Source:HGNC Symbol;Acc:HGNC:7799]	Human Diseases;Organismal Systems;Organismal Systems;Organismal Systems;Organismal Systems;Human Diseases;Organismal Systems;Organismal Systems	Infectious diseases;Immune system;Immune system;Immune system;Immune system;Cancer: overview;Nervous system;Endocrine system	ko05169//Epstein-Barr virus infection;ko04660//T cell receptor signaling pathway;ko04659//Th17 cell differentiation;ko04658//Th1 and Th2 cell differentiation;ko04662//B cell receptor signaling pathway;ko05235//PD-L1 expression and PD-1 checkpoint pathway in cancer;ko04722//Neurotrophin signaling pathway;ko04920//Adipocytokine signaling pathway	K05872;K05872;K05872;K05872;K05872;K05872;K05872;K05872	GO:0001650//fibrillar center;GO:0005654//nucleoplasm;GO:0005829//cytosol	GO:0005515//protein binding	-
miR-200-y	ENSEAST00005005497	240	260	-18.28	gTTGTGACGGGGGTTTatgcg	x|||||||:|:xxx||xxxxx	tAACACTGTCTGGTAAcgatg	CLIC5	chloride intracellular channel 5 [Source:HGNC Symbol;Acc:HGNC:13517]	-	-	-	-	GO:0015629//actin cytoskeleton;GO:0032420//stereocilium	GO:0005254//chloride channel activity;GO:0005515//protein binding	GO:0002021//response to dietary excess;GO:0002024//diet induced thermogenesis;GO:0006821//chloride transport;GO:0007605//sensory perception of sound;GO:0008104//protein localization;GO:0050885//neuromuscular process controlling balance;GO:0060088//auditory receptor cell stereocilium organization
miR-200-y	ENSEAST00005005555	1831	1851	-13.25	aTTGTGACTTCCCccccccct	x|||||||xxx||xxxxxxxx	tAACACTGTCTGGtaacgatg	MAP2K7	mitogen-activated protein kinase kinase 7 [Source:HGNC Symbol;Acc:HGNC:6847]	Human Diseases;Environmental Information Processing;Human Diseases;Human Diseases;Human Diseases;Human Diseases;Cellular Processes;Human Diseases;Human Diseases;Genetic Information Processing;Human Diseases;Organismal Systems;Human Diseases;Organismal Systems;Organismal Systems;Organismal Systems;Organismal Systems;Organismal Systems;Organismal Systems;Environmental Information Processing;Environ…	Neurodegenerative diseases;Signal transduction;Neurodegenerative diseases;Infectious disease: viral;Infectious diseases;Infectious diseases;Cellular community - eukaryotes;Infectious disease: bacterial;Infectious diseases;Folding, sorting and degradation;Infectious diseases;Immune system;Cardiovascular diseases;Endocrine system;Endocrine system;Development;Nervous system;Development and regenerat…	ko05010//Alzheimer disease;ko04010//MAPK signaling pathway;ko05016//Huntington disease;ko05170//Human immunodeficiency virus 1 infection;ko05169//Epstein-Barr virus infection;ko05132//Salmonella infection;ko04530//Tight junction;ko05135//Yersinia infection;ko05167//Kaposi sarcoma-associated herpesvirus infection;ko04141//Protein processing in endoplasmic reticulum;ko05161//Hepatitis B;ko04660//T …	K04431;K04431;K04431;K04431;K04431;K04431;K04431;K04431;K04431;K04431;K04431;K04431;K04431;K04431;K04431;K04431;K04431;K04431;K04431;K04431;K04431;K04431;K04431;K04431;K04431	-	GO:0004672//protein kinase activity;GO:0005524//ATP binding	GO:0006468//protein phosphorylation
miR-200-y	ENSEAST00005005558	1831	1851	-13.25	aTTGTGACTTCCCccccccct	x|||||||xxx||xxxxxxxx	tAACACTGTCTGGtaacgatg	MAP2K7	mitogen-activated protein kinase kinase 7 [Source:HGNC Symbol;Acc:HGNC:6847]	Human Diseases;Environmental Information Processing;Human Diseases;Human Diseases;Human Diseases;Human Diseases;Cellular Processes;Human Diseases;Human Diseases;Genetic Information Processing;Human Diseases;Organismal Systems;Human Diseases;Organismal Systems;Organismal Systems;Organismal Systems;Organismal Systems;Organismal Systems;Organismal Systems;Environmental Information Processing;Environ…	Neurodegenerative diseases;Signal transduction;Neurodegenerative diseases;Infectious disease: viral;Infectious diseases;Infectious diseases;Cellular community - eukaryotes;Infectious disease: bacterial;Infectious diseases;Folding, sorting and degradation;Infectious diseases;Immune system;Cardiovascular diseases;Endocrine system;Endocrine system;Development;Nervous system;Development and regenerat…	ko05010//Alzheimer disease;ko04010//MAPK signaling pathway;ko05016//Huntington disease;ko05170//Human immunodeficiency virus 1 infection;ko05169//Epstein-Barr virus infection;ko05132//Salmonella infection;ko04530//Tight junction;ko05135//Yersinia infection;ko05167//Kaposi sarcoma-associated herpesvirus infection;ko04141//Protein processing in endoplasmic reticulum;ko05161//Hepatitis B;ko04660//T …	K04431;K04431;K04431;K04431;K04431;K04431;K04431;K04431;K04431;K04431;K04431;K04431;K04431;K04431;K04431;K04431;K04431;K04431;K04431;K04431;K04431;K04431;K04431;K04431;K04431	-	GO:0000287//magnesium ion binding;GO:0004672//protein kinase activity;GO:0004708//MAP kinase kinase activity;GO:0005524//ATP binding;GO:0019899//enzyme binding;GO:0019901//protein kinase binding	GO:0006468//protein phosphorylation;GO:0006970//response to osmotic stress;GO:0009408//response to heat;GO:0009411//response to UV;GO:0032212//positive regulation of telomere maintenance via telomerase;GO:0034612//response to tumor necrosis factor;GO:0045893//positive regulation of transcription, DNA-templated;GO:0051403//stress-activated MAPK cascade;GO:0051973//positive regulation of telomerase…
miR-200-y	ENSEAST00005005915	75	95	-14.12	gTTGTGACCTCCCAGTcgagt	x|||||||xxx|||x|xxxxx	tAACACTGTCTGGTAAcgatg	CDC42BPB	CDC42 binding protein kinase beta [Source:HGNC Symbol;Acc:HGNC:1738]	-	-	-	-	GO:0042641//actomyosin	GO:0004672//protein kinase activity;GO:0004674//protein serine/threonine kinase activity;GO:0005524//ATP binding;GO:0044877//protein-containing complex binding	GO:0006468//protein phosphorylation;GO:0016477//cell migration;GO:0030036//actin cytoskeleton organization;GO:0031032//actomyosin structure organization;GO:0035556//intracellular signal transduction
miR-200-y	ENSEAST00005005920	75	95	-14.12	gTTGTGACCTCCCAGTcgagt	x|||||||xxx|||x|xxxxx	tAACACTGTCTGGTAAcgatg	CDC42BPB	CDC42 binding protein kinase beta [Source:HGNC Symbol;Acc:HGNC:1738]	-	-	-	-	-	GO:0004672//protein kinase activity;GO:0004674//protein serine/threonine kinase activity;GO:0005524//ATP binding	GO:0006468//protein phosphorylation;GO:0016477//cell migration;GO:0030036//actin cytoskeleton organization;GO:0035556//intracellular signal transduction
miR-200-y	ENSEAST00005005934	75	95	-14.12	gTTGTGACCTCCCAGTcgagt	x|||||||xxx|||x|xxxxx	tAACACTGTCTGGTAAcgatg	CDC42BPB	CDC42 binding protein kinase beta [Source:HGNC Symbol;Acc:HGNC:1738]	-	-	-	-	-	GO:0004672//protein kinase activity;GO:0004674//protein serine/threonine kinase activity;GO:0005524//ATP binding	GO:0006468//protein phosphorylation;GO:0016477//cell migration;GO:0030036//actin cytoskeleton organization;GO:0035556//intracellular signal transduction
miR-200-y	ENSEAST00005005954	75	95	-14.12	gTTGTGACCTCCCAGTcgagt	x|||||||xxx|||x|xxxxx	tAACACTGTCTGGTAAcgatg	CDC42BPB	CDC42 binding protein kinase beta [Source:HGNC Symbol;Acc:HGNC:1738]	-	-	-	-	-	GO:0004672//protein kinase activity;GO:0004674//protein serine/threonine kinase activity;GO:0005524//ATP binding	GO:0006468//protein phosphorylation;GO:0016477//cell migration;GO:0030036//actin cytoskeleton organization;GO:0035556//intracellular signal transduction
miR-200-y	ENSEAST00005006006	230	249	-12.88	tTTGTGACACAC-ATaccccc	x||||||||x||x||xxxxxx	tAACACTGTCTGGTAacgatg	FOXJ1	forkhead box J1 [Source:HGNC Symbol;Acc:HGNC:3816]	-	-	-	-	GO:0005634//nucleus	GO:0000976//transcription regulatory region sequence-specific DNA binding;GO:0000978//RNA polymerase II proximal promoter sequence-specific DNA binding;GO:0001228//DNA-binding transcription activator activity, RNA polymerase II-specific;GO:0003700//DNA-binding transcription factor activity;GO:0043565//sequence-specific DNA binding	GO:0000122//negative regulation of transcription by RNA polymerase II;GO:0002508//central tolerance induction;GO:0002635//negative regulation of germinal center formation;GO:0002897//positive regulation of central B cell tolerance induction;GO:0002924//negative regulation of humoral immune response mediated by circulating immunoglobulin;GO:0006355//regulation of transcription, DNA-templated;GO:00…
miR-200-y	ENSEAST00005006386	468	490	-18.09	gTTGTGACCGCGACAGGGGCTcc	x|||||||x|xx||x:xx|||xx	tAACACTGTC--TGGTAACGAtg	SLC17A5	solute carrier family 17 member 5 [Source:HGNC Symbol;Acc:HGNC:10933]	Cellular Processes	Transport and catabolism	ko04142//Lysosome	K12301	-	-	GO:0055085//transmembrane transport
miR-200-y	ENSEAST00005006548	600	620	-12.9	gTTGTGACtcttagttcgtag	x|||||||xxxxxxxxxxxxx	tAACACTGtctggtaacgatg	-	-	-	-	-	-	-	-	-
miR-200-y	ENSEAST00005006684	603	623	-16.12	gTTGTGACcccagagacacgg	x|||||||xxxxxxxxxxxxx	tAACACTGtctggtaacgatg	-	-	-	-	-	-	-	-	-
miR-200-y	ENSEAST00005006893	230	251	-19.97	gTTGTGACCGGGCGACGGCTcc	x|||||||x:|:|x|xx|||xx	tAACACTG-TCTGGTAACGAtg	ZNF598	zinc finger protein 598 [Source:HGNC Symbol;Acc:HGNC:28079]	-	-	-	-	-	GO:0003676//nucleic acid binding	-
miR-200-y	ENSEAST00005007040	22	42	-11.24	cTTGTGACAcgttcgaagtcg	x||||||||xxxxxxxxxxxx	tAACACTGTctggtaacgatg	TIMP1	TIMP metallopeptidase inhibitor 1 [Source:HGNC Symbol;Acc:HGNC:11820]	Environmental Information Processing	Signal transduction	ko04066//HIF-1 signaling pathway	K16451	GO:0005604//basement membrane;GO:0005615//extracellular space;GO:0031012//extracellular matrix	GO:0005125//cytokine activity;GO:0005515//protein binding;GO:0008191//metalloendopeptidase inhibitor activity;GO:0008270//zinc ion binding;GO:0030414//peptidase inhibitor activity	GO:0002248//connective tissue replacement involved in inflammatory response wound healing;GO:0008284//positive regulation of cell proliferation;GO:0010951//negative regulation of endopeptidase activity;GO:0043086//negative regulation of catalytic activity;GO:0051045//negative regulation of membrane protein ectodomain proteolysis;GO:1901164//negative regulation of trophoblast cell migration;GO:190…
miR-200-y	ENSEAST00005007217	498	520	-20.38	aTTGTGACCGGAGACATTGTcgg	x|||||||x:||xx|||||:xxx	tAACACTG-TCTG-GTAACGatg	AMFR	autocrine motility factor receptor [Source:HGNC Symbol;Acc:HGNC:463]	Genetic Information Processing	Folding, sorting and degradation	ko04141//Protein processing in endoplasmic reticulum	K10636	-	GO:0005515//protein binding	-
miR-200-y	ENSEAST00005007619	887	908	-14.07	aTTGTGACCGTGCCCTctcacc	x|||||||x|x:||x|xxxxxx	tAACACTGTC-TGGTAacgatg	FXYD6	FXYD domain containing ion transport regulator 6 [Source:HGNC Symbol;Acc:HGNC:4030]	-	-	-	-	GO:0005886//plasma membrane;GO:0016020//membrane;GO:0098978//glutamatergic synapse;GO:0099055//integral component of postsynaptic membrane;GO:0099056//integral component of presynaptic membrane	GO:0099106//ion channel regulator activity	GO:0043269//regulation of ion transport
miR-200-y	ENSEAST00005008140	1164	1184	-13.75	gTTGTGACCCGGAATGGTaga	x|||||||xx:xx||x|:xxx	tAACACTGTCTGGTAACGatg	IL17RA	interleukin 17 receptor A [Source:HGNC Symbol;Acc:HGNC:5985]	Environmental Information Processing;Organismal Systems	Signaling molecules and interaction;Immune system	ko04060//Cytokine-cytokine receptor interaction;ko04657//IL-17 signaling pathway	K05164;K05164	-	GO:0030368//interleukin-17 receptor activity	GO:0032747//positive regulation of interleukin-23 production;GO:0072537//fibroblast activation
miR-200-y	ENSEAST00005008143	1164	1184	-13.75	gTTGTGACCCGGAATGGTaga	x|||||||xx:xx||x|:xxx	tAACACTGTCTGGTAACGatg	IL17RA	interleukin 17 receptor A [Source:HGNC Symbol;Acc:HGNC:5985]	Environmental Information Processing;Organismal Systems	Signaling molecules and interaction;Immune system	ko04060//Cytokine-cytokine receptor interaction;ko04657//IL-17 signaling pathway	K05164;K05164	-	GO:0030368//interleukin-17 receptor activity	-
miR-200-y	ENSEAST00005008316	373	394	-14.51	tTTGTGACAACACTATaatgat	x||||||||xx||:||xxxxxx	tAACACTGTC-TGGTAacgatg	PITX2	paired like homeodomain 2 [Source:HGNC Symbol;Acc:HGNC:9005]	Environmental Information Processing	Signal transduction	ko04350//TGF-beta signaling pathway	K04686	-	GO:0003677//DNA binding;GO:0003700//DNA-binding transcription factor activity;GO:0043565//sequence-specific DNA binding	GO:0006355//regulation of transcription, DNA-templated
miR-200-y	ENSEAST00005008317	373	394	-14.51	tTTGTGACAACACTATaatgat	x||||||||xx||:||xxxxxx	tAACACTGTC-TGGTAacgatg	PITX2	paired like homeodomain 2 [Source:HGNC Symbol;Acc:HGNC:9005]	Environmental Information Processing	Signal transduction	ko04350//TGF-beta signaling pathway	K04686	GO:0005634//nucleus;GO:0005654//nucleoplasm;GO:0005667//transcription factor complex	GO:0000976//transcription regulatory region sequence-specific DNA binding;GO:0000981//DNA-binding transcription factor activity, RNA polymerase II-specific;GO:0001102//RNA polymerase II activating transcription factor binding;GO:0003677//DNA binding;GO:0003700//DNA-binding transcription factor activity;GO:0008134//transcription factor binding;GO:0043565//sequence-specific DNA binding	GO:0006355//regulation of transcription, DNA-templated;GO:0006357//regulation of transcription by RNA polymerase II;GO:0035993//deltoid tuberosity development;GO:0042476//odontogenesis;GO:0043010//camera-type eye development;GO:0045944//positive regulation of transcription by RNA polymerase II;GO:0061072//iris morphogenesis
miR-200-y	ENSEAST00005008576	825	845	-12.79	tTTGTGACAcggtggacgtcg	x||||||||xxxxxxxxxxxx	tAACACTGTctggtaacgatg	TFB2M	transcription factor B2, mitochondrial [Source:HGNC Symbol;Acc:HGNC:18559]	-	-	-	-	GO:0005739//mitochondrion;GO:0005759//mitochondrial matrix;GO:0042645//mitochondrial nucleoid	GO:0000179//rRNA (adenine-N6,N6-)-dimethyltransferase activity;GO:0003700//DNA-binding transcription factor activity;GO:0003712//transcription coregulator activity;GO:0008649//rRNA methyltransferase activity	GO:0000154//rRNA modification;GO:0006355//regulation of transcription, DNA-templated;GO:0006390//mitochondrial transcription;GO:0006391//transcription initiation from mitochondrial promoter;GO:0031167//rRNA methylation;GO:0045893//positive regulation of transcription, DNA-templated
miR-200-y	ENSEAST00005008626	325	345	-11.56	gTTGTGACccttaactccgag	x|||||||xxxxxxxxxxxxx	tAACACTGtctggtaacgatg	TEDC2	tubulin epsilon and delta complex 2 [Source:HGNC Symbol;Acc:HGNC:25849]	-	-	-	-	GO:0005814//centriole;GO:0005929//cilium	-	GO:0045880//positive regulation of smoothened signaling pathway
miR-200-y	ENSEAST00005008922	861	884	-15.97	tTTGTGACTTCGAACCTCTTCTac	x|||||||xxx:x|||xx|x||xx	tAACACTG---TCTGGTAACGAtg	CARNS1	carnosine synthase 1 [Source:HGNC Symbol;Acc:HGNC:29268]	Metabolism;Metabolism;Metabolism;Metabolism	Global and overview maps;Amino acid metabolism;Metabolism of other amino acids;Amino acid metabolism	ko01100//Metabolic pathways;ko00330//Arginine and proline metabolism;ko00410//beta-Alanine metabolism;ko00340//Histidine metabolism	K14755;K14755;K14755;K14755	-	GO:0005524//ATP binding;GO:0016887//ATPase activity;GO:0046872//metal ion binding;GO:0047730//carnosine synthase activity	GO:0035499//carnosine biosynthetic process
miR-200-y	ENSEAST00005009039	27	46	-15.41	tTTGTGACGTGTC-TTGTgta	x|||||||:x::|x|||:xxx	tAACACTGTCTGGTAACGatg	MAST3	microtubule associated serine/threonine kinase 3 [Source:HGNC Symbol;Acc:HGNC:19036]	-	-	-	-	-	GO:0000287//magnesium ion binding;GO:0004672//protein kinase activity;GO:0004674//protein serine/threonine kinase activity;GO:0005515//protein binding;GO:0005524//ATP binding	GO:0006468//protein phosphorylation
miR-200-y	ENSEAST00005009044	27	46	-15.41	tTTGTGACGTGTC-TTGTgta	x|||||||:x::|x|||:xxx	tAACACTGTCTGGTAACGatg	MAST3	microtubule associated serine/threonine kinase 3 [Source:HGNC Symbol;Acc:HGNC:19036]	-	-	-	-	-	GO:0000287//magnesium ion binding;GO:0004672//protein kinase activity;GO:0004674//protein serine/threonine kinase activity;GO:0005515//protein binding;GO:0005524//ATP binding	GO:0006468//protein phosphorylation
miR-200-y	ENSEAST00005009092	333	354	-12.86	cTTGTGACTTGTTCGCAGCTcc	x|||||||xx|x:|:xx|||xx	tAACACTGT-CTGGTAACGAtg	-	-	Environmental Information Processing;Organismal Systems	Signaling molecules and interaction;Circulatory system	ko04080//Neuroactive ligand-receptor interaction;ko04270//Vascular smooth muscle contraction	K12332;K12332	GO:0005576//extracellular region	GO:0005179//hormone activity	-
miR-200-y	ENSEAST00005009093	333	354	-12.86	cTTGTGACTTGTTCGCAGCTcc	x|||||||xx|x:|:xx|||xx	tAACACTGT-CTGGTAACGAtg	-	-	Environmental Information Processing;Organismal Systems	Signaling molecules and interaction;Circulatory system	ko04080//Neuroactive ligand-receptor interaction;ko04270//Vascular smooth muscle contraction	K12332;K12332	GO:0005576//extracellular region	GO:0005179//hormone activity	-
miR-200-y	ENSEAST00005010820	226	244	-22.24	aTTGTGACT--CTATTGCgtc	x|||||||xxx|:|||||xxx	tAACACTGTCTGGTAACGatg	SHMT2	serine hydroxymethyltransferase 2 [Source:HGNC Symbol;Acc:HGNC:10852]	Metabolism;Metabolism;Metabolism;Human Diseases;Metabolism;Metabolism;Metabolism	Global and overview maps;Global and overview maps;Global and overview maps;Drug resistance;Amino acid metabolism;Metabolism of cofactors and vitamins;Carbohydrate metabolism	ko01100//Metabolic pathways;ko01200//Carbon metabolism;ko01230//Biosynthesis of amino acids;ko01523//Antifolate resistance;ko00260//Glycine, serine and threonine metabolism;ko00670//One carbon pool by folate;ko00630//Glyoxylate and dicarboxylate metabolism	K00600;K00600;K00600;K00600;K00600;K00600;K00600	GO:0005634//nucleus;GO:0005737//cytoplasm;GO:0005739//mitochondrion;GO:0005743//mitochondrial inner membrane;GO:0005759//mitochondrial matrix;GO:0015630//microtubule cytoskeleton;GO:0042645//mitochondrial nucleoid;GO:0070552//BRISC complex	GO:0003682//chromatin binding;GO:0003824//catalytic activity;GO:0004372//glycine hydroxymethyltransferase activity;GO:0030170//pyridoxal phosphate binding	GO:0002082//regulation of oxidative phosphorylation;GO:0006544//glycine metabolic process;GO:0006563//L-serine metabolic process;GO:0006730//one-carbon metabolic process;GO:0019264//glycine biosynthetic process from serine;GO:0034340//response to type I interferon;GO:0035999//tetrahydrofolate interconversion;GO:0046653//tetrahydrofolate metabolic process;GO:0051262//protein tetramerization;GO:005…
miR-200-y	ENSEAST00005010833	561	582	-14.96	cTTGTGACGTGACAAATTTTac	x|||||||:x|||x|x|x:|xx	tAACACTGT-CTGGTAACGAtg	SLC19A1	solute carrier family 19 member 1 [Source:HGNC Symbol;Acc:HGNC:10937]	Human Diseases;Organismal Systems	Drug resistance;Digestive system	ko01523//Antifolate resistance;ko04977//Vitamin digestion and absorption	K14609;K14609	GO:0005887//integral component of plasma membrane;GO:0016021//integral component of membrane;GO:0016323//basolateral plasma membrane;GO:0016324//apical plasma membrane	GO:0008517//folic acid transmembrane transporter activity;GO:0008518//folate:anion antiporter activity;GO:0015350//methotrexate transmembrane transporter activity;GO:0061507//cyclic-GMP-AMP binding;GO:0090482//vitamin transmembrane transporter activity	GO:0015884//folic acid transport;GO:0051180//vitamin transport;GO:0051958//methotrexate transport;GO:0098838//folate transmembrane transport;GO:1904447//folate import across plasma membrane
miR-200-y	ENSEAST00005011427	110	129	-16.87	gTTGTGACA-ATCATgtcatt	x||||||||x|:|||xxxxxx	tAACACTGTCTGGTAacgatg	MGAT5	alpha-1,6-mannosylglycoprotein 6-beta-N-acetylglucosaminyltransferase [Source:HGNC Symbol;Acc:HGNC:7049]	Metabolism;Metabolism	Global and overview maps;Glycan biosynthesis and metabolism	ko01100//Metabolic pathways;ko00510//N-Glycan biosynthesis	K00744;K00744	-	GO:0030144//alpha-1,6-mannosylglycoprotein 6-beta-N-acetylglucosaminyltransferase activity	GO:0006487//protein N-linked glycosylation
miR-200-y	ENSEAST00005011473	257	278	-17.88	tTTGTGACGCGACCtcttaggt	x|||||||:x||||xxxxxxxx	tAACACTGT-CTGGtaacgatg	-	-	-	-	-	-	GO:0016021//integral component of membrane	-	-
miR-200-y	ENSEAST00005012415	872	893	-18.69	aTTGTGACTGACTGACTGTaga	x|||||||x|||:x|x||:xxx	tAACACTGTCTGG-TAACGatg	ZDHHC3	zinc finger DHHC-type containing 3 [Source:HGNC Symbol;Acc:HGNC:18470]	-	-	-	-	-	GO:0016409//palmitoyltransferase activity	-
miR-200-y	ENSEAST00005012418	872	893	-18.69	aTTGTGACTGACTGACTGTaga	x|||||||x|||:x|x||:xxx	tAACACTGTCTGG-TAACGatg	ZDHHC3	zinc finger DHHC-type containing 3 [Source:HGNC Symbol;Acc:HGNC:18470]	-	-	-	-	-	GO:0016409//palmitoyltransferase activity	-
miR-200-y	ENSEAST00005013470	132	153	-15.6	cTTGTGACCCGATCAATGggag	x|||||||xx||:||x||xxxx	tAACACTGT-CTGGTAACgatg	GOLGA7B	golgin A7 family member B [Source:HGNC Symbol;Acc:HGNC:31668]	-	-	-	-	-	-	-
miR-200-y	ENSEAST00005013914	613	633	-14.33	tTTGTGACccggcggacgtcg	x|||||||xxxxxxxxxxxxx	tAACACTGtctggtaacgatg	ARMC5	armadillo repeat containing 5 [Source:HGNC Symbol;Acc:HGNC:25781]	Human Diseases	Endocrine and metabolic diseases	ko04934//Cushing syndrome	K22499	GO:0005654//nucleoplasm;GO:0005829//cytosol;GO:0005925//focal adhesion	GO:0005515//protein binding	-
miR-200-y	ENSEAST00005014018	87	107	-13.66	tTTGTGACGtgtgtcccctac	x|||||||:xxxxxxxxxxxx	tAACACTGTctggtaacgatg	ZNRD1	zinc ribbon domain containing 1 [Source:HGNC Symbol;Acc:HGNC:13182]	Genetic Information Processing	Transcription	ko03020//RNA polymerase	K03000	-	GO:0003676//nucleic acid binding;GO:0008270//zinc ion binding	GO:0006351//transcription, DNA-templated;GO:0006379//mRNA cleavage
miR-200-y	ENSEAST00005015024	990	1012	-13.78	gTTGTGACTATAGTTCTTGTTcc	x|||||||x|x|x::x|||:|xx	tAACACTG-TCT-GGTAACGAtg	TIMM22	translocase of inner mitochondrial membrane 22 [Source:HGNC Symbol;Acc:HGNC:17317]	-	-	-	-	GO:0042721//TIM22 mitochondrial import inner membrane insertion complex	-	GO:0045039//protein import into mitochondrial inner membrane
miR-200-y	ENSEAST00005015161	665	685	-17.5	tTTGTGACCGACCtccgatgt	x|||||||x||||xxxxxxxx	tAACACTGTCTGGtaacgatg	-	-	-	-	-	-	-	-	-
miR-200-y	ENSEAST00005015283	606	626	-16.28	gTTGTGACGGGagagaggact	x|||||||:|:xxxxxxxxxx	tAACACTGTCTggtaacgatg	MED27	mediator complex subunit 27 [Source:HGNC Symbol;Acc:HGNC:2377]	Organismal Systems	Endocrine system	ko04919//Thyroid hormone signaling pathway	K15170	GO:0005634//nucleus;GO:0005654//nucleoplasm;GO:0005667//transcription factor complex;GO:0005730//nucleolus;GO:0005829//cytosol;GO:0016592//mediator complex	GO:0003713//transcription coactivator activity	GO:0006357//regulation of transcription by RNA polymerase II;GO:0019827//stem cell population maintenance
miR-200-y	ENSEAST00005015346	233	253	-13.22	gTTGTGACAttcgtccccagg	x||||||||xxxxxxxxxxxx	tAACACTGTctggtaacgatg	SPACA9	sperm acrosome associated 9 [Source:HGNC Symbol;Acc:HGNC:1367]	-	-	-	-	GO:0001669//acrosomal vesicle;GO:0005737//cytoplasm;GO:0005881//cytoplasmic microtubule;GO:0036064//ciliary basal body;GO:0036126//sperm flagellum;GO:0097546//ciliary base	GO:0048306//calcium-dependent protein binding	-
miR-200-y	ENSEAST00005015528	1184	1205	-14.16	tTTGTGACAAATGTGTTtaccc	x||||||||x|:x::||xxxxx	tAACACTGTCTG-GTAAcgatg	STAT5A	signal transducer and activator of transcription 5A [Source:HGNC Symbol;Acc:HGNC:11366]	Human Diseases;Human Diseases;Human Diseases;Human Diseases;Human Diseases;Organismal Systems;Organismal Systems;Cellular Processes;Organismal Systems;Environmental Information Processing;Human Diseases;Environmental Information Processing;Human Diseases;Organismal Systems;Human Diseases;Human Diseases	Cancers;Infectious diseases;Cancers;Infectious diseases;Infectious diseases;Endocrine system;Immune system;Cell growth and death;Immune system;Signal transduction;Endocrine and metabolic diseases;Signal transduction;Cancers;Endocrine system;Cancers;Cancers	ko05200//Pathways in cancer;ko05166//HTLV-I infection;ko05203//Viral carcinogenesis;ko05161//Hepatitis B;ko05162//Measles;ko04935//Growth hormone synthesis, secretion and action;ko04659//Th17 cell differentiation;ko04217//Necroptosis;ko04658//Th1 and Th2 cell differentiation;ko04630//Jak-STAT signaling pathway;ko04933//AGE-RAGE signaling pathway in diabetic complications;ko04012//ErbB signaling p…	K11223;K11223;K11223;K11223;K11223;K11223;K11223;K11223;K11223;K11223;K11223;K11223;K11223;K11223;K11223;K11223	GO:0005634//nucleus;GO:0005654//nucleoplasm;GO:0005829//cytosol	GO:0003677//DNA binding;GO:0003700//DNA-binding transcription factor activity	GO:0001938//positive regulation of endothelial cell proliferation;GO:0006355//regulation of transcription, DNA-templated;GO:0007165//signal transduction;GO:0038026//reelin-mediated signaling pathway;GO:0043536//positive regulation of blood vessel endothelial cell migration;GO:0060397//JAK-STAT cascade involved in growth hormone signaling pathway
miR-200-y	ENSEAST00005015683	344	364	-13.3	gTTGTGACGtttttcgacggt	x|||||||:xxxxxxxxxxxx	tAACACTGTctggtaacgatg	-	-	Organismal Systems	Environmental adaptation	ko04714//Thermogenesis	K18175	GO:0005751//mitochondrial respiratory chain complex IV	-	-
miR-200-y	ENSEAST00005015801	1182	1202	-15.23	cTTGTGACAAAACATTACgcg	x||||||||x|x||||x|xxx	tAACACTGTCTGGTAACGatg	HOXC13	homeobox C13 [Source:HGNC Symbol;Acc:HGNC:5125]	-	-	-	-	GO:0005634//nucleus	GO:0001228//DNA-binding transcription activator activity, RNA polymerase II-specific;GO:0003677//DNA binding;GO:0003682//chromatin binding;GO:0043565//sequence-specific DNA binding	GO:0001942//hair follicle development;GO:0006355//regulation of transcription, DNA-templated;GO:0009653//anatomical structure morphogenesis;GO:0009952//anterior/posterior pattern specification;GO:0035878//nail development;GO:0043587//tongue morphogenesis;GO:0045944//positive regulation of transcription by RNA polymerase II
miR-200-y	ENSEAST00005016127	3235	3258	-18.98	gTTGTGACGAACTTGATGTGCaga	x|||||||:x||:xx||x|||xxx	tAACACTGTCTGG--TA-ACGatg	MORC2	MORC family CW-type zinc finger 2 [Source:HGNC Symbol;Acc:HGNC:23573]	-	-	-	-	-	GO:0008270//zinc ion binding	-
miR-200-y	ENSEAST00005016134	3126	3149	-18.98	gTTGTGACGAACTTGATGTGCaga	x|||||||:x||:xx||x|||xxx	tAACACTGTCTGG--TA-ACGatg	MORC2	MORC family CW-type zinc finger 2 [Source:HGNC Symbol;Acc:HGNC:23573]	-	-	-	-	GO:0000792//heterochromatin;GO:0005634//nucleus;GO:0005654//nucleoplasm;GO:0005737//cytoplasm;GO:0005829//cytosol;GO:0016363//nuclear matrix	GO:0000287//magnesium ion binding;GO:0003682//chromatin binding;GO:0005524//ATP binding;GO:0008270//zinc ion binding;GO:0016887//ATPase activity;GO:0042803//protein homodimerization activity	GO:0006338//chromatin remodeling;GO:0006974//cellular response to DNA damage stimulus;GO:0045814//negative regulation of gene expression, epigenetic;GO:0045869//negative regulation of single stranded viral RNA replication via double stranded DNA intermediate;GO:0090309//positive regulation of methylation-dependent chromatin silencing
miR-200-y	ENSEAST00005016456	155	180	-17.24	aTTGTGACCAAAAAGACTTTTACatt	x|||||||xxxxx||||:x||x|xxx	tAACACTG-----TCTGGTAACGatg	-	-	Cellular Processes;Human Diseases;Human Diseases;Human Diseases;Environmental Information Processing;Human Diseases;Human Diseases	Transport and catabolism;Infectious diseases;Infectious diseases;Infectious diseases;Signal transduction;Infectious diseases;Infectious diseases	ko04144//Endocytosis;ko05131//Shigellosis;ko05130//Pathogenic Escherichia coli infection;ko05132//Salmonella infection;ko04072//Phospholipase D signaling pathway;ko05110//Vibrio cholerae infection;ko05134//Legionellosis	K07937;K07937;K07937;K07937;K07937;K07937;K07937	GO:0005794//Golgi apparatus	GO:0005525//GTP binding	-
miR-200-y	ENSEAST00005016615	226	248	-15.81	tTTGTGACCTAAGTCAATGCTtc	x|||||||xx|x::||x||||xx	tAACACTG--TCTGGTAACGAtg	BRD3	bromodomain containing 3 [Source:HGNC Symbol;Acc:HGNC:1104]	-	-	-	-	-	GO:0003682//chromatin binding;GO:0005515//protein binding;GO:0070577//lysine-acetylated histone binding	GO:0006357//regulation of transcription by RNA polymerase II
miR-200-y	ENSEAST00005016789	687	709	-17.23	gTTGTGACACGCGCGGTAGTTgt	x||||||||x:|x|:x|x|:|xx	tAACACTGTCTG-GTAA-CGAtg	CPSF1	cleavage and polyadenylation specific factor 1 [Source:HGNC Symbol;Acc:HGNC:2324]	Genetic Information Processing	Translation	ko03015//mRNA surveillance pathway	K14401	GO:0005634//nucleus	GO:0003676//nucleic acid binding;GO:0005515//protein binding	-
miR-200-y	ENSEAST00005016794	687	709	-17.23	gTTGTGACACGCGCGGTAGTTgt	x||||||||x:|x|:x|x|:|xx	tAACACTGTCTG-GTAA-CGAtg	CPSF1	cleavage and polyadenylation specific factor 1 [Source:HGNC Symbol;Acc:HGNC:2324]	Genetic Information Processing	Translation	ko03015//mRNA surveillance pathway	K14401	GO:0005634//nucleus;GO:0005654//nucleoplasm;GO:0005847//mRNA cleavage and polyadenylation specificity factor complex	GO:0003676//nucleic acid binding;GO:0005515//protein binding;GO:0019899//enzyme binding;GO:0035925//mRNA 3'-UTR AU-rich region binding	GO:0006378//mRNA polyadenylation
miR-200-y	ENSEAST00005016798	687	709	-17.23	gTTGTGACACGCGCGGTAGTTgt	x||||||||x:|x|:x|x|:|xx	tAACACTGTCTG-GTAA-CGAtg	CPSF1	cleavage and polyadenylation specific factor 1 [Source:HGNC Symbol;Acc:HGNC:2324]	Genetic Information Processing	Translation	ko03015//mRNA surveillance pathway	K14401	GO:0005634//nucleus	GO:0003676//nucleic acid binding;GO:0005515//protein binding	-
miR-200-y	ENSEAST00005016803	687	709	-17.23	gTTGTGACACGCGCGGTAGTTgt	x||||||||x:|x|:x|x|:|xx	tAACACTGTCTG-GTAA-CGAtg	CPSF1	cleavage and polyadenylation specific factor 1 [Source:HGNC Symbol;Acc:HGNC:2324]	Genetic Information Processing	Translation	ko03015//mRNA surveillance pathway	K14401	GO:0005634//nucleus	GO:0003676//nucleic acid binding;GO:0005515//protein binding	-
miR-200-y	ENSEAST00005017223	104	124	-12.14	tTTGTGACTGTAATTTGTccc	x|||||||x|xxxx|||:xxx	tAACACTGTCTGGTAACGatg	-	-	-	-	-	-	-	-	-
miR-200-y	ENSEAST00005017288	544	563	-18.49	tTTGTGACAG-TGGTTACccg	x|||||||||x:x:||x|xxx	tAACACTGTCTGGTAACGatg	DHCR7	7-dehydrocholesterol reductase [Source:HGNC Symbol;Acc:HGNC:2860]	Metabolism;Metabolism	Global and overview maps;Lipid metabolism	ko01100//Metabolic pathways;ko00100//Steroid biosynthesis	K00213;K00213	GO:0005640//nuclear outer membrane;GO:0005783//endoplasmic reticulum;GO:0005829//cytosol;GO:0016020//membrane	GO:0016628//oxidoreductase activity, acting on the CH-CH group of donors, NAD or NADP as acceptor;GO:0047598//7-dehydrocholesterol reductase activity	GO:0006695//cholesterol biosynthetic process;GO:0016126//sterol biosynthetic process;GO:0055114//oxidation-reduction process
miR-200-y	ENSEAST00005017422	753	773	-18.56	tTTGTGACAAACTATTtgtgt	x||||||||x||:|||xxxxx	tAACACTGTCTGGTAAcgatg	HHEX	hematopoietically expressed homeobox [Source:HGNC Symbol;Acc:HGNC:4901]	Human Diseases;Human Diseases	Cancers;Endocrine and metabolic diseases	ko05202//Transcriptional misregulation in cancers;ko04950//Maturity onset diabetes of the young	K08024;K08024	GO:0005634//nucleus;GO:0005737//cytoplasm;GO:0032993//protein-DNA complex	GO:0000978//RNA polymerase II proximal promoter sequence-specific DNA binding;GO:0001227//DNA-binding transcription repressor activity, RNA polymerase II-specific;GO:0003677//DNA binding;GO:0008134//transcription factor binding;GO:0008190//eukaryotic initiation factor 4E binding;GO:0008301//DNA binding, bending;GO:0042803//protein homodimerization activity;GO:0043565//sequence-specific DNA bindin…	GO:0000122//negative regulation of transcription by RNA polymerase II;GO:0006355//regulation of transcription, DNA-templated;GO:0006406//mRNA export from nucleus;GO:0016973//poly(A)+ mRNA export from nucleus;GO:0034504//protein localization to nucleus;GO:0045736//negative regulation of cyclin-dependent protein serine/threonine kinase activity;GO:0045892//negative regulation of transcription, DNA-…
miR-200-y	ENSEAST00005017552	1950	1971	-11.38	cTTGTGACGTAAACATcacact	x|||||||:x|xx|||xxxxxx	tAACACTGTCTG-GTAacgatg	AP2B1	adaptor related protein complex 2 subunit beta 1 [Source:HGNC Symbol;Acc:HGNC:563]	Cellular Processes;Human Diseases;Organismal Systems;Organismal Systems	Transport and catabolism;Neurodegenerative diseases;Nervous system;Excretory system	ko04144//Endocytosis;ko05016//Huntington disease;ko04721//Synaptic vesicle cycle;ko04961//Endocrine and other factor-regulated calcium reabsorption	K11825;K11825;K11825;K11825	GO:0030117//membrane coat;GO:0030122//AP-2 adaptor complex;GO:0030131//clathrin adaptor complex;GO:0098978//glutamatergic synapse	GO:0005515//protein binding;GO:0030276//clathrin binding	GO:0003279//cardiac septum development;GO:0003281//ventricular septum development;GO:0006886//intracellular protein transport;GO:0007507//heart development;GO:0015031//protein transport;GO:0016192//vesicle-mediated transport;GO:0035904//aorta development;GO:0060976//coronary vasculature development;GO:0072583//clathrin-dependent endocytosis;GO:0098884//postsynaptic neurotransmitter receptor inter…
miR-200-y	ENSEAST00005017554	1950	1971	-11.38	cTTGTGACGTAAACATcacact	x|||||||:x|xx|||xxxxxx	tAACACTGTCTG-GTAacgatg	AP2B1	adaptor related protein complex 2 subunit beta 1 [Source:HGNC Symbol;Acc:HGNC:563]	Cellular Processes;Human Diseases;Organismal Systems;Organismal Systems	Transport and catabolism;Neurodegenerative diseases;Nervous system;Excretory system	ko04144//Endocytosis;ko05016//Huntington disease;ko04721//Synaptic vesicle cycle;ko04961//Endocrine and other factor-regulated calcium reabsorption	K11825;K11825;K11825;K11825	GO:0030117//membrane coat;GO:0030131//clathrin adaptor complex	GO:0005515//protein binding;GO:0030276//clathrin binding	GO:0006886//intracellular protein transport;GO:0015031//protein transport;GO:0016192//vesicle-mediated transport
miR-200-y	ENSEAST00005018355	536	556	-12.57	gTTGTGACtttactcaaggac	x|||||||xxxxxxxxxxxxx	tAACACTGtctggtaacgatg	TRIP10	thyroid hormone receptor interactor 10 [Source:HGNC Symbol;Acc:HGNC:12304]	Organismal Systems	Endocrine system	ko04910//Insulin signaling pathway	K07196	-	GO:0005515//protein binding	GO:0006897//endocytosis;GO:0030036//actin cytoskeleton organization
miR-200-y	ENSEAST00005018454	126	145	-16.01	gTTGTGAC-GACGAgaaggtt	x|||||||x|||x|xxxxxxx	tAACACTGTCTGGTaacgatg	AK2	adenylate kinase 2 [Source:HGNC Symbol;Acc:HGNC:362]	Metabolism;Metabolism;Metabolism	Global and overview maps;Nucleotide metabolism;Metabolism of cofactors and vitamins	ko01100//Metabolic pathways;ko00230//Purine metabolism;ko00730//Thiamine metabolism	K00939;K00939;K00939	GO:0036126//sperm flagellum;GO:0097226//sperm mitochondrial sheath	GO:0004017//adenylate kinase activity;GO:0005524//ATP binding;GO:0016776//phosphotransferase activity, phosphate group as acceptor;GO:0019205//nucleobase-containing compound kinase activity	GO:0006139//nucleobase-containing compound metabolic process;GO:0006172//ADP biosynthetic process
miR-200-y	ENSEAST00005018678	356	376	-15.55	aTTGTGACGAACAGTcacgac	x|||||||:x||x:|xxxxxx	tAACACTGTCTGGTAacgatg	RAB3C	RAB3C, member RAS oncogene family [Source:HGNC Symbol;Acc:HGNC:30269]	-	-	-	-	-	GO:0003924//GTPase activity;GO:0005525//GTP binding	-
miR-200-y	ENSEAST00005018794	288	309	-14.99	tTTGTGACTACATCGTTagtcg	x|||||||x|x|:|:||xxxxx	tAACACTG-TCTGGTAAcgatg	GMPR2	guanosine monophosphate reductase 2 [Source:HGNC Symbol;Acc:HGNC:4377]	Metabolism;Metabolism	Global and overview maps;Nucleotide metabolism	ko01100//Metabolic pathways;ko00230//Purine metabolism	K00364;K00364	GO:1902560//GMP reductase complex	GO:0003824//catalytic activity;GO:0003920//GMP reductase activity;GO:0016491//oxidoreductase activity	GO:0009117//nucleotide metabolic process;GO:0055114//oxidation-reduction process
miR-200-y	ENSEAST00005018850	159	179	-10.34	tTTGTGACGTAATGTattaaa	x|||||||:x|x::|xxxxxx	tAACACTGTCTGGTAacgatg	SFPQ	splicing factor proline and glutamine rich [Source:HGNC Symbol;Acc:HGNC:10774]	-	-	-	-	GO:0000785//chromatin;GO:0005634//nucleus;GO:0005654//nucleoplasm;GO:0016363//nuclear matrix;GO:0042382//paraspeckles;GO:0090575//RNA polymerase II transcription factor complex	GO:0000976//transcription regulatory region sequence-specific DNA binding;GO:0000978//RNA polymerase II proximal promoter sequence-specific DNA binding;GO:0003676//nucleic acid binding;GO:0003677//DNA binding;GO:0003682//chromatin binding;GO:0042803//protein homodimerization activity;GO:0042826//histone deacetylase binding;GO:0044212//transcription regulatory region DNA binding;GO:0070888//E-box …	GO:0000122//negative regulation of transcription by RNA polymerase II;GO:0000380//alternative mRNA splicing, via spliceosome;GO:0000724//double-strand break repair via homologous recombination;GO:0002218//activation of innate immune response;GO:0006974//cellular response to DNA damage stimulus;GO:0042752//regulation of circadian rhythm;GO:0042754//negative regulation of circadian rhythm;GO:004587…
miR-200-y	ENSEAST00005018863	578	598	-16.45	gTTGTGACGGGTgggacgagg	x|||||||:|::xxxxxxxxx	tAACACTGTCTGgtaacgatg	DLST	dihydrolipoamide S-succinyltransferase [Source:HGNC Symbol;Acc:HGNC:2911]	Metabolism;Metabolism;Metabolism;Metabolism;Metabolism	Global and overview maps;Global and overview maps;Amino acid metabolism;Amino acid metabolism;Carbohydrate metabolism	ko01100//Metabolic pathways;ko01200//Carbon metabolism;ko00310//Lysine degradation;ko00380//Tryptophan metabolism;ko00020//Citrate cycle (TCA cycle)	K00658;K00658;K00658;K00658;K00658	GO:0005634//nucleus;GO:0005739//mitochondrion;GO:0045252//oxoglutarate dehydrogenase complex	GO:0004149//dihydrolipoyllysine-residue succinyltransferase activity;GO:0016746//transferase activity, transferring acyl groups	GO:0006099//tricarboxylic acid cycle;GO:0106077//histone succinylation
miR-200-y	ENSEAST00005018869	854	874	-15.92	aTTGTGACCGGTCGATCCctt	x|||||||x|::|:x|x|xxx	tAACACTGTCTGGTAACGatg	USF1	upstream transcription factor 1 [Source:HGNC Symbol;Acc:HGNC:12593]	-	-	-	-	GO:0000790//nuclear chromatin;GO:0005634//nucleus;GO:0005654//nucleoplasm;GO:0005667//transcription factor complex	GO:0000981//DNA-binding transcription factor activity, RNA polymerase II-specific;GO:0003677//DNA binding;GO:0003700//DNA-binding transcription factor activity;GO:0019899//enzyme binding;GO:0019901//protein kinase binding;GO:0042802//identical protein binding;GO:0042803//protein homodimerization activity;GO:0042826//histone deacetylase binding;GO:0043425//bHLH transcription factor binding;GO:0043…	GO:0000432//positive regulation of transcription from RNA polymerase II promoter by glucose;GO:0001666//response to hypoxia;GO:0006366//transcription by RNA polymerase II;GO:0009411//response to UV;GO:0019086//late viral transcription;GO:0032869//cellular response to insulin stimulus;GO:0045893//positive regulation of transcription, DNA-templated;GO:0045944//positive regulation of transcription b…
miR-200-y	ENSEAST00005019347	935	957	-17.12	aTTGTGACCCTGATCCTaccggt	x|||||||xxx||:|x|xxxxxx	tAACACTGT--CTGGTAacgatg	GRK6	G protein-coupled receptor kinase 6 [Source:HGNC Symbol;Acc:HGNC:4545]	Cellular Processes;Organismal Systems;Human Diseases;Environmental Information Processing	Transport and catabolism;Immune system;Substance dependence;Signal transduction	ko04144//Endocytosis;ko04062//Chemokine signaling pathway;ko05032//Morphine addiction;ko04341//Hedgehog signaling pathway - fly	K08291;K08291;K08291;K08291	-	GO:0004672//protein kinase activity;GO:0004674//protein serine/threonine kinase activity;GO:0004703//G protein-coupled receptor kinase activity;GO:0005524//ATP binding;GO:0047696//beta-adrenergic receptor kinase activity	GO:0006468//protein phosphorylation;GO:0007165//signal transduction
miR-200-y	ENSEAST00005019353	935	957	-17.12	aTTGTGACCCTGATCCTaccggt	x|||||||xxx||:|x|xxxxxx	tAACACTGT--CTGGTAacgatg	GRK6	G protein-coupled receptor kinase 6 [Source:HGNC Symbol;Acc:HGNC:4545]	Cellular Processes;Organismal Systems;Human Diseases;Environmental Information Processing	Transport and catabolism;Immune system;Substance dependence;Signal transduction	ko04144//Endocytosis;ko04062//Chemokine signaling pathway;ko05032//Morphine addiction;ko04341//Hedgehog signaling pathway - fly	K08291;K08291;K08291;K08291	-	GO:0004672//protein kinase activity;GO:0004703//G protein-coupled receptor kinase activity;GO:0005524//ATP binding	GO:0006468//protein phosphorylation;GO:0007165//signal transduction
miR-200-y	ENSEAST00005019404	2620	2640	-14.33	tTTGTGACccggcggacgtcg	x|||||||xxxxxxxxxxxxx	tAACACTGtctggtaacgatg	ORAI1	ORAI calcium release-activated calcium modulator 1 [Source:HGNC Symbol;Acc:HGNC:25896]	Environmental Information Processing;Environmental Information Processing;Human Diseases;Organismal Systems;Organismal Systems;Organismal Systems;Organismal Systems;Human Diseases	Signal transduction;Signal transduction;Endocrine and metabolic diseases;Immune system;Endocrine system;Endocrine system;Endocrine system;Immune diseases	ko04020//Calcium signaling pathway;ko04024//cAMP signaling pathway;ko04934//Cushing syndrome;ko04611//Platelet activation;ko04925//Aldosterone synthesis and secretion;ko04924//Renin secretion;ko04927//Cortisol synthesis and secretion;ko05340//Primary immunodeficiency	K16056;K16056;K16056;K16056;K16056;K16056;K16056;K16056	GO:0005829//cytosol;GO:0005886//plasma membrane;GO:0005887//integral component of plasma membrane;GO:0016020//membrane;GO:0016323//basolateral plasma membrane;GO:0032991//protein-containing complex;GO:0044853//plasma membrane raft;GO:0045121//membrane raft	GO:0015279//store-operated calcium channel activity;GO:0042802//identical protein binding	GO:0002115//store-operated calcium entry;GO:0045762//positive regulation of adenylate cyclase activity;GO:0051924//regulation of calcium ion transport;GO:0051928//positive regulation of calcium ion transport;GO:0061180//mammary gland epithelium development;GO:0070509//calcium ion import
miR-200-y	ENSEAST00005019406	2620	2640	-14.33	tTTGTGACccggcggacgtcg	x|||||||xxxxxxxxxxxxx	tAACACTGtctggtaacgatg	ORAI1	ORAI calcium release-activated calcium modulator 1 [Source:HGNC Symbol;Acc:HGNC:25896]	Environmental Information Processing;Environmental Information Processing;Human Diseases;Organismal Systems;Organismal Systems;Organismal Systems;Organismal Systems;Human Diseases	Signal transduction;Signal transduction;Endocrine and metabolic diseases;Immune system;Endocrine system;Endocrine system;Endocrine system;Immune diseases	ko04020//Calcium signaling pathway;ko04024//cAMP signaling pathway;ko04934//Cushing syndrome;ko04611//Platelet activation;ko04925//Aldosterone synthesis and secretion;ko04924//Renin secretion;ko04927//Cortisol synthesis and secretion;ko05340//Primary immunodeficiency	K16056;K16056;K16056;K16056;K16056;K16056;K16056;K16056	-	-	-
miR-200-y	ENSEAST00005019451	171	191	-10.18	tTTGTGACcttgtttccttac	x|||||||xxxxxxxxxxxxx	tAACACTGtctggtaacgatg	ATP6V1A	ATPase H+ transporting V1 subunit A [Source:HGNC Symbol;Acc:HGNC:851]	Metabolism;Human Diseases;Cellular Processes;Environmental Information Processing;Human Diseases;Organismal Systems;Metabolism;Human Diseases;Human Diseases;Organismal Systems	Global and overview maps;Infectious diseases;Transport and catabolism;Signal transduction;Immune diseases;Nervous system;Energy metabolism;Infectious diseases;Infectious diseases;Excretory system	ko01100//Metabolic pathways;ko05165//Human papillomavirus infection;ko04145//Phagosome;ko04150//mTOR signaling pathway;ko05323//Rheumatoid arthritis;ko04721//Synaptic vesicle cycle;ko00190//Oxidative phosphorylation;ko05120//Epithelial cell signaling in Helicobacter pylori infection;ko05110//Vibrio cholerae infection;ko04966//Collecting duct acid secretion	K02145;K02145;K02145;K02145;K02145;K02145;K02145;K02145;K02145;K02145	GO:0005829//cytosol;GO:0005886//plasma membrane;GO:0005902//microvillus;GO:0016324//apical plasma membrane;GO:0033180//proton-transporting V-type ATPase, V1 domain	GO:0005524//ATP binding;GO:0046961//proton-transporting ATPase activity, rotational mechanism	GO:0006879//cellular iron ion homeostasis;GO:0036295//cellular response to increased oxygen levels;GO:0046034//ATP metabolic process;GO:1902600//proton transmembrane transport
miR-200-y	ENSEAST00005019520	549	569	-12.82	gTTGTGACGTAagtcagggaa	x|||||||:x|xxxxxxxxxx	tAACACTGTCTggtaacgatg	-	-	Cellular Processes;Cellular Processes	Cell growth and death;Cell growth and death	ko04210//Apoptosis;ko04215//Apoptosis - multiple species	K10522;K10522	GO:0005737//cytoplasm;GO:0005739//mitochondrion;GO:0009898//cytoplasmic side of plasma membrane;GO:0035631//CD40 receptor complex	-	GO:0006915//apoptotic process;GO:0006919//activation of cysteine-type endopeptidase activity involved in apoptotic process;GO:0008631//intrinsic apoptotic signaling pathway in response to oxidative stress;GO:0008635//activation of cysteine-type endopeptidase activity involved in apoptotic process by cytochrome c;GO:0043065//positive regulation of apoptotic process;GO:0051402//neuron apoptotic pro…
miR-200-y	ENSEAST00005019600	33	53	-13.83	tTTGTGACCGGCGAagagtca	x|||||||x|:|x|xxxxxxx	tAACACTGTCTGGTaacgatg	MMRN1	multimerin 1 [Source:HGNC Symbol;Acc:HGNC:7178]	-	-	-	-	-	GO:0005509//calcium ion binding;GO:0005515//protein binding	GO:0007596//blood coagulation
miR-200-y	ENSEAST00005019739	275	295	-14.79	aTTGTGACActaagactccac	x||||||||xxxxxxxxxxxx	tAACACTGTctggtaacgatg	TMED9	transmembrane p24 trafficking protein 9 [Source:HGNC Symbol;Acc:HGNC:24878]	-	-	-	-	GO:0005783//endoplasmic reticulum;GO:0005793//endoplasmic reticulum-Golgi intermediate compartment;GO:0005794//Golgi apparatus;GO:0008021//synaptic vesicle	GO:0019905//syntaxin binding	GO:0007030//Golgi organization;GO:0010638//positive regulation of organelle organization;GO:0048205//COPI coating of Golgi vesicle
miR-200-y	ENSEAST00005019935	445	466	-12.93	tTTGTGACGAGGgggactccgg	x|||||||x||:xxxxxxxxxx	tAACACTG-TCTggtaacgatg	ME3	malic enzyme 3 [Source:HGNC Symbol;Acc:HGNC:6985]	Metabolism;Metabolism;Organismal Systems;Metabolism	Global and overview maps;Global and overview maps;Endocrine system;Carbohydrate metabolism	ko01100//Metabolic pathways;ko01200//Carbon metabolism;ko03320//PPAR signaling pathway;ko00620//Pyruvate metabolism	K00029;K00029;K00029;K00029	-	GO:0004470//malic enzyme activity;GO:0004471//malate dehydrogenase (decarboxylating) (NAD+) activity;GO:0004473//malate dehydrogenase (decarboxylating) (NADP+) activity;GO:0051287//NAD binding	GO:0006090//pyruvate metabolic process;GO:0006108//malate metabolic process;GO:0055114//oxidation-reduction process
miR-200-y	ENSEAST00005019938	445	466	-12.93	tTTGTGACGAGGgggactccgg	x|||||||x||:xxxxxxxxxx	tAACACTG-TCTggtaacgatg	ME3	malic enzyme 3 [Source:HGNC Symbol;Acc:HGNC:6985]	Metabolism;Metabolism;Organismal Systems;Metabolism	Global and overview maps;Global and overview maps;Endocrine system;Carbohydrate metabolism	ko01100//Metabolic pathways;ko01200//Carbon metabolism;ko03320//PPAR signaling pathway;ko00620//Pyruvate metabolism	K00029;K00029;K00029;K00029	-	GO:0004470//malic enzyme activity;GO:0004471//malate dehydrogenase (decarboxylating) (NAD+) activity;GO:0051287//NAD binding	GO:0055114//oxidation-reduction process
miR-200-y	ENSEAST00005020015	25	45	-17.13	tTTGTGACCCACCGggcgtcg	x|||||||xx|||:xxxxxxx	tAACACTGTCTGGTaacgatg	MREG	melanoregulin [Source:HGNC Symbol;Acc:HGNC:25478]	-	-	-	-	GO:0030659//cytoplasmic vesicle membrane;GO:0031300//intrinsic component of organelle membrane;GO:0031902//late endosome membrane;GO:0032991//protein-containing complex;GO:0033162//melanosome membrane;GO:0042470//melanosome	GO:0035091//phosphatidylinositol binding	GO:0030318//melanocyte differentiation;GO:0032400//melanosome localization;GO:0032402//melanosome transport;GO:0043473//pigmentation;GO:0048066//developmental pigmentation;GO:0072385//minus-end-directed organelle transport along microtubule;GO:0090382//phagosome maturation
miR-200-y	ENSEAST00005020304	168	186	-13.69	tTTGTGACG--TCAGTGTcta	x|||||||:xx:||x||:xxx	tAACACTGTCTGGTAACGatg	HPS5	HPS5 biogenesis of lysosomal organelles complex 2 subunit 2 [Source:HGNC Symbol;Acc:HGNC:17022]	-	-	-	-	GO:0031084//BLOC-2 complex	GO:0005515//protein binding	-
miR-200-y	ENSEAST00005020307	168	186	-13.69	tTTGTGACG--TCAGTGTcta	x|||||||:xx:||x||:xxx	tAACACTGTCTGGTAACGatg	HPS5	HPS5 biogenesis of lysosomal organelles complex 2 subunit 2 [Source:HGNC Symbol;Acc:HGNC:17022]	-	-	-	-	-	-	-
miR-200-y	ENSEAST00005020733	204	224	-14.33	tTTGTGACccggcggacgtcg	x|||||||xxxxxxxxxxxxx	tAACACTGtctggtaacgatg	IARS1	isoleucyl-tRNA synthetase 1 [Source:HGNC Symbol;Acc:HGNC:5330]	Genetic Information Processing	Translation	ko00970//Aminoacyl-tRNA biosynthesis	K01870	-	GO:0000166//nucleotide binding;GO:0002161//aminoacyl-tRNA editing activity;GO:0004812//aminoacyl-tRNA ligase activity;GO:0004822//isoleucine-tRNA ligase activity;GO:0005524//ATP binding	GO:0006418//tRNA aminoacylation for protein translation;GO:0006428//isoleucyl-tRNA aminoacylation
miR-200-y	ENSEAST00005020830	430	450	-11.82	aTTGTGACTTTATATTTTTtt	x|||||||xxxx:|||x:|xx	tAACACTGTCTGGTAACGAtg	STX2	syntaxin 2 [Source:HGNC Symbol;Acc:HGNC:3403]	Organismal Systems;Genetic Information Processing	Nervous system;Folding, sorting and degradation	ko04721//Synaptic vesicle cycle;ko04130//SNARE interactions in vesicular transport	K08486;K08486	GO:0005615//extracellular space;GO:0005886//plasma membrane;GO:0016020//membrane;GO:0016021//integral component of membrane;GO:0016323//basolateral plasma membrane;GO:0030027//lamellipodium;GO:0032991//protein-containing complex	GO:0005198//structural molecule activity;GO:0005484//SNAP receptor activity	GO:0006886//intracellular protein transport;GO:0007340//acrosome reaction;GO:0016192//vesicle-mediated transport;GO:0030154//cell differentiation;GO:0034599//cellular response to oxidative stress;GO:1903575//cornified envelope assembly
miR-200-y	ENSEAST00005020861	100	120	-10.3	tTTGTGACctaaaagaacaag	x|||||||xxxxxxxxxxxxx	tAACACTGtctggtaacgatg	GTF2B	general transcription factor IIB [Source:HGNC Symbol;Acc:HGNC:4648]	Human Diseases;Human Diseases;Genetic Information Processing	Cancers;Neurodegenerative disease;Transcription	ko05203//Viral carcinogenesis;ko05017//Spinocerebellar ataxia;ko03022//Basal transcription factors	K03124;K03124;K03124	-	GO:0017025//TBP-class protein binding	GO:0006355//regulation of transcription, DNA-templated;GO:0070897//transcription preinitiation complex assembly
miR-200-y	ENSEAST00005020959	65	85	-10.31	tTTGTGACATAGGTTTaatta	x||||||||x|xxx||xxxxx	tAACACTGTCTGGTAAcgatg	PARP1	poly(ADP-ribose) polymerase 1 [Source:HGNC Symbol;Acc:HGNC:270]	Cellular Processes;Environmental Information Processing;Cellular Processes;Organismal Systems;Cellular Processes;Genetic Information Processing	Cell growth and death;Signal transduction;Cell growth and death;Aging;Cell growth and death;Replication and repair	ko04210//Apoptosis;ko04064//NF-kappa B signaling pathway;ko04217//Necroptosis;ko04212//Longevity regulating pathway - worm;ko04214//Apoptosis - fly;ko03410//Base excision repair	K24070;K24070;K24070;K24070;K24070;K24070	GO:0005634//nucleus	GO:0003677//DNA binding;GO:0003950//NAD+ ADP-ribosyltransferase activity;GO:0008270//zinc ion binding;GO:0051287//NAD binding	GO:0006471//protein ADP-ribosylation
miR-200-y	ENSEAST00005021027	7	27	-15.85	gTTGTGACttgtacccgcctc	x|||||||xxxxxxxxxxxxx	tAACACTGtctggtaacgatg	FST	follistatin [Source:HGNC Symbol;Acc:HGNC:3971]	Environmental Information Processing	Signal transduction	ko04350//TGF-beta signaling pathway	K04661	GO:0005634//nucleus;GO:0005737//cytoplasm	GO:0005515//protein binding;GO:0038102//activin receptor antagonist activity;GO:0048185//activin binding	GO:0000122//negative regulation of transcription by RNA polymerase II;GO:0001501//skeletal system development;GO:0002244//hematopoietic progenitor cell differentiation;GO:0007276//gamete generation;GO:0007389//pattern specification process;GO:0008585//female gonad development;GO:0030509//BMP signaling pathway;GO:0031069//hair follicle morphogenesis;GO:0032926//negative regulation of activin recep…
miR-200-y	ENSEAST00005021071	404	424	-14.33	tTTGTGACccggcggacgtcg	x|||||||xxxxxxxxxxxxx	tAACACTGtctggtaacgatg	SDE2	SDE2 telomere maintenance homolog [Source:HGNC Symbol;Acc:HGNC:26643]	-	-	-	-	GO:0005634//nucleus;GO:0005654//nucleoplasm;GO:0005794//Golgi apparatus;GO:0005829//cytosol;GO:0005886//plasma membrane;GO:0016607//nuclear speck	GO:0003684//damaged DNA binding	GO:0016485//protein processing;GO:0016567//protein ubiquitination;GO:0034644//cellular response to UV;GO:0071156//regulation of cell cycle arrest
miR-200-y	ENSEAST00005022064	247	267	-13.29	aTTGTGACCCAAGGGTCCTcg	x|||||||xx|xx:x|x||xx	tAACACTGTCTGGTAACGAtg	WDR70	WD repeat domain 70 [Source:HGNC Symbol;Acc:HGNC:25495]	-	-	-	-	-	GO:0005515//protein binding	-
miR-200-y	ENSEAST00005022248	180	200	-17.24	gTTGTGACAGAggacaccctg	x||||||||||xxxxxxxxxx	tAACACTGTCTggtaacgatg	MASP1	mannan binding lectin serine peptidase 1 [Source:HGNC Symbol;Acc:HGNC:6901]	Human Diseases;Organismal Systems	Infectious diseases;Immune system	ko05150//Staphylococcus aureus infection;ko04610//Complement and coagulation cascades	K03992;K03992	-	GO:0004252//serine-type endopeptidase activity;GO:0005509//calcium ion binding	GO:0006508//proteolysis
miR-200-y	ENSEAST00005022266	199	219	-25.93	aTTGTGACAGACCcggtaccg	x||||||||||||xxxxxxxx	tAACACTGTCTGGtaacgatg	PABPC4	poly(A) binding protein cytoplasmic 4 [Source:HGNC Symbol;Acc:HGNC:8557]	Genetic Information Processing;Genetic Information Processing;Genetic Information Processing	Translation;Translation;Folding, sorting and degradation	ko03013//RNA transport;ko03015//mRNA surveillance pathway;ko03018//RNA degradation	K13126;K13126;K13126	GO:0005634//nucleus;GO:0005737//cytoplasm;GO:0005829//cytosol;GO:0010494//cytoplasmic stress granule;GO:1990904//ribonucleoprotein complex	GO:0003676//nucleic acid binding;GO:0003723//RNA binding;GO:0003729//mRNA binding;GO:0008143//poly(A) binding;GO:0008266//poly(U) RNA binding	GO:0043488//regulation of mRNA stability;GO:0061515//myeloid cell development
miR-200-y	ENSEAST00005022267	199	219	-25.93	aTTGTGACAGACCcggtaccg	x||||||||||||xxxxxxxx	tAACACTGTCTGGtaacgatg	PABPC4	poly(A) binding protein cytoplasmic 4 [Source:HGNC Symbol;Acc:HGNC:8557]	Genetic Information Processing;Genetic Information Processing;Genetic Information Processing	Translation;Translation;Folding, sorting and degradation	ko03013//RNA transport;ko03015//mRNA surveillance pathway;ko03018//RNA degradation	K13126;K13126;K13126	-	GO:0003676//nucleic acid binding;GO:0003723//RNA binding	-
miR-200-y	ENSEAST00005022268	199	219	-25.93	aTTGTGACAGACCcggtaccg	x||||||||||||xxxxxxxx	tAACACTGTCTGGtaacgatg	PABPC4	poly(A) binding protein cytoplasmic 4 [Source:HGNC Symbol;Acc:HGNC:8557]	Genetic Information Processing;Genetic Information Processing;Genetic Information Processing	Translation;Translation;Folding, sorting and degradation	ko03013//RNA transport;ko03015//mRNA surveillance pathway;ko03018//RNA degradation	K13126;K13126;K13126	-	GO:0003676//nucleic acid binding;GO:0003723//RNA binding	-
miR-200-y	ENSEAST00005022295	78	98	-15.96	aTTGTGACATGCacccgaagt	x||||||||x:|xxxxxxxxx	tAACACTGTCTGgtaacgatg	LPAR3	lysophosphatidic acid receptor 3 [Source:HGNC Symbol;Acc:HGNC:14298]	Human Diseases;Environmental Information Processing;Environmental Information Processing;Environmental Information Processing;Environmental Information Processing	Cancers;Signal transduction;Signal transduction;Signaling molecules and interaction;Signal transduction	ko05200//Pathways in cancer;ko04151//PI3K-Akt signaling pathway;ko04015//Rap1 signaling pathway;ko04080//Neuroactive ligand-receptor interaction;ko04072//Phospholipase D signaling pathway	K04294;K04294;K04294;K04294;K04294	GO:0005886//plasma membrane;GO:0016021//integral component of membrane;GO:0030424//axon	GO:0004930//G protein-coupled receptor activity;GO:0070915//lysophosphatidic acid receptor activity	GO:0000187//activation of MAPK activity;GO:0007186//G protein-coupled receptor signaling pathway;GO:0032060//bleb assembly;GO:0043410//positive regulation of MAPK cascade;GO:0048672//positive regulation of collateral sprouting
miR-200-y	ENSEAST00005022348	334	356	-18.97	aTTGTGACGGTAGACT-TTGTggt	x|||||||xxx||||:x|||:xxx	tAACACTG---TCTGGTAACGatg	PRKACB	protein kinase cAMP-activated catalytic subunit beta [Source:HGNC Symbol;Acc:HGNC:9381]	Human Diseases;Organismal Systems;Human Diseases;Environmental Information Processing;Environmental Information Processing;Human Diseases;Environmental Information Processing;Environmental Information Processing;Human Diseases;Human Diseases;Organismal Systems;Human Diseases;Organismal Systems;Cellular Processes;Organismal Systems;Organismal Systems;Organismal Systems;Human Diseases;Organismal Sy…	Cancers;Sensory system;Infectious diseases;Signal transduction;Signal transduction;Infectious diseases;Signal transduction;Signal transduction;Infectious diseases;Cancers;Environmental adaptation;Cancers;Endocrine system;Cellular community - eukaryotes;Circulatory system;Immune system;Circulatory system;Endocrine and metabolic diseases;Endocrine system;Immune system;Nervous system;Endocrine syste…	ko05200//Pathways in cancer;ko04740//Olfactory transduction;ko05165//Human papillomavirus infection;ko04010//MAPK signaling pathway;ko04020//Calcium signaling pathway;ko05166//HTLV-I infection;ko04014//Ras signaling pathway;ko04024//cAMP signaling pathway;ko05163//Human cytomegalovirus infection;ko05205//Proteoglycans in cancer;ko04714//Thermogenesis;ko05203//Viral carcinogenesis;ko04921//Oxytoci…	K04345;K04345;K04345;K04345;K04345;K04345;K04345;K04345;K04345;K04345;K04345;K04345;K04345;K04345;K04345;K04345;K04345;K04345;K04345;K04345;K04345;K04345;K04345;K04345;K04345;K04345;K04345;K04345;K04345;K04345;K04345;K04345;K04345;K04345;K04345;K04345;K04345;K04345;K04345;K04345;K04345;K04345;K04345;K04345;K04345;K04345;K04345;K04345;K04345;K04345;K04345;K04345;K04345;K04345;K04345;K04345;K04345;…	GO:0005813//centrosome;GO:0005829//cytosol;GO:0045171//intercellular bridge;GO:0097546//ciliary base	GO:0000287//magnesium ion binding;GO:0004672//protein kinase activity;GO:0004674//protein serine/threonine kinase activity;GO:0004691//cAMP-dependent protein kinase activity;GO:0005524//ATP binding;GO:0031625//ubiquitin protein ligase binding;GO:0034237//protein kinase A regulatory subunit binding	GO:0001843//neural tube closure;GO:0006468//protein phosphorylation;GO:0007186//G protein-coupled receptor signaling pathway;GO:0070613//regulation of protein processing;GO:1901621//negative regulation of smoothened signaling pathway involved in dorsal/ventral neural tube patterning
miR-200-y	ENSEAST00005022457	240	262	-13.56	aTTGTGACTACAGAGTCTCCTcc	x|||||||x|x|xx:|x|x||xx	tAACACTG-TCTGGTA-ACGAtg	DMWD	DM1 locus, WD repeat containing [Source:HGNC Symbol;Acc:HGNC:2936]	-	-	-	-	-	GO:0005515//protein binding	-
[truncated: 46,350 more rows]
