# Supplementary material for: An Integrated Analysis of Lactation-Related miRNA and mRNA Expression Profiles in Donkey Mammary Glands
Source: Genes (Basel). 2022 Sep 12;13(9):1637. doi: 10.3390/genes13091637 (PMC9498803; doi:10.3390/genes13091637)
Supplement: Supplementary file 1 [file genes-13-01637-s001.zip › Supplementary material/Supplementary material/Table S5..xlsx]

## Sheet: Supplementary Material 5A 
Supplement 5A Go enrichment analyses of significant DE miRNAs target genes identified between L and N group
id	num	qvalue	per	ratio	class	ID	Descrption	Pvalue	Qvalue	Up	Down	fg_num	bg_num
GO:0019222 regulation of metabolic process	610	1.17e-08	30.855	0.116	Biological Process	GO:0019222	regulation of metabolic process	3.53e-12	1.17e-08	0	0	610	5240
GO:0044237 cellular metabolic process	1101	1.17e-08	55.69	0.106	Biological Process	GO:0044237	cellular metabolic process	4.43e-12	1.17e-08	0	0	1101	10397
GO:0060255 regulation of macromolecule metabolic process	575	1.17e-08	29.084	0.117	Biological Process	GO:0060255	regulation of macromolecule metabolic process	4.53e-12	1.17e-08	0	0	575	4896
GO:0048518 positive regulation of biological process	507	2.26e-08	25.645	0.119	Biological Process	GO:0048518	positive regulation of biological process	1.17e-11	2.26e-08	0	0	507	4246
GO:0048519 negative regulation of biological process	449	2.37e-08	22.711	0.122	Biological Process	GO:0048519	negative regulation of biological process	1.81e-11	2.37e-08	0	0	449	3689
GO:0010604 positive regulation of macromolecule metabolic process	300	2.37e-08	15.175	0.132	Biological Process	GO:0010604	positive regulation of macromolecule metabolic process	2.34e-11	2.37e-08	0	0	300	2278
GO:0051171 regulation of nitrogen compound metabolic process	549	2.37e-08	27.769	0.117	Biological Process	GO:0051171	regulation of nitrogen compound metabolic process	2.53e-11	2.37e-08	0	0	549	4683
GO:0080090 regulation of primary metabolic process	558	2.37e-08	28.225	0.117	Biological Process	GO:0080090	regulation of primary metabolic process	2.64e-11	2.37e-08	0	0	558	4774
GO:0051246 regulation of protein metabolic process	255	2.37e-08	12.898	0.136	Biological Process	GO:0051246	regulation of protein metabolic process	2.75e-11	2.37e-08	0	0	255	1869
GO:0010467 gene expression	570	3.49e-08	28.832	0.116	Biological Process	GO:0010467	gene expression	4.5e-11	3.49e-08	0	0	570	4909
GO:0009893 positive regulation of metabolic process	317	4.6e-08	16.034	0.129	Biological Process	GO:0009893	positive regulation of metabolic process	6.52e-11	4.6e-08	0	0	317	2457
GO:0031323 regulation of cellular metabolic process	565	1.72e-07	28.579	0.115	Biological Process	GO:0031323	regulation of cellular metabolic process	2.67e-10	1.72e-07	0	0	565	4910
GO:0032268 regulation of cellular protein metabolic process	234	2.35e-07	11.836	0.135	Biological Process	GO:0032268	regulation of cellular protein metabolic process	3.94e-10	2.35e-07	0	0	234	1727
GO:0010628 positive regulation of gene expression	201	3.16e-07	10.167	0.14	Biological Process	GO:0010628	positive regulation of gene expression	5.7e-10	3.16e-07	0	0	201	1437
GO:0048523 negative regulation of cellular process	397	4.95e-07	20.081	0.121	Biological Process	GO:0048523	negative regulation of cellular process	9.57e-10	4.95e-07	0	0	397	3283
GO:0051173 positive regulation of nitrogen compound metabolic process	279	5.23e-07	14.112	0.129	Biological Process	GO:0051173	positive regulation of nitrogen compound metabolic process	1.08e-09	5.23e-07	0	0	279	2161
GO:0016070 RNA metabolic process	479	7.95e-07	24.229	0.117	Biological Process	GO:0016070	RNA metabolic process	1.74e-09	7.95e-07	0	0	479	4105
GO:0048522 positive regulation of cellular process	440	8.56e-07	22.256	0.118	Biological Process	GO:0048522	positive regulation of cellular process	1.99e-09	8.56e-07	0	0	440	3723
GO:0044238 primary metabolic process	1127	1.07e-06	57.006	0.103	Biological Process	GO:0044238	primary metabolic process	2.63e-09	1.07e-06	0	0	1127	10908
GO:0006139 nucleobase-containing compound metabolic process	588	1.41e-06	29.742	0.113	Biological Process	GO:0006139	nucleobase-containing compound metabolic process	3.63e-09	1.41e-06	0	0	588	5223
GO:0034641 cellular nitrogen compound metabolic process	661	1.99e-06	33.434	0.11	Biological Process	GO:0034641	cellular nitrogen compound metabolic process	5.38e-09	1.99e-06	0	0	661	5983
GO:0070887 cellular response to chemical stimulus	239	2.63e-06	12.089	0.131	Biological Process	GO:0070887	cellular response to chemical stimulus	7.47e-09	2.63e-06	0	0	239	1830
GO:0031325 positive regulation of cellular metabolic process	285	3.16e-06	14.416	0.126	Biological Process	GO:0031325	positive regulation of cellular metabolic process	9.38e-09	3.16e-06	0	0	285	2265
GO:0042221 response to chemical	307	3.2e-06	15.529	0.124	Biological Process	GO:0042221	response to chemical	9.89e-09	3.2e-06	0	0	307	2475
GO:0048583 regulation of response to stimulus	339	3.64e-06	17.147	0.122	Biological Process	GO:0048583	regulation of response to stimulus	1.17e-08	3.64e-06	0	0	339	2786
GO:0010468 regulation of gene expression	439	4.2e-06	22.205	0.116	Biological Process	GO:0010468	regulation of gene expression	1.41e-08	4.2e-06	0	0	439	3769
GO:0010646 regulation of cell communication	293	5.97e-06	14.82	0.124	Biological Process	GO:0010646	regulation of cell communication	2.12e-08	5.97e-06	0	0	293	2360
GO:0023051 regulation of signaling	296	5.97e-06	14.972	0.124	Biological Process	GO:0023051	regulation of signaling	2.16e-08	5.97e-06	0	0	296	2389
GO:0071704 organic substance metabolic process	1162	6.15e-06	58.776	0.102	Biological Process	GO:0071704	organic substance metabolic process	2.3e-08	6.15e-06	0	0	1162	11378
GO:0046483 heterocycle metabolic process	593	1.2e-05	29.995	0.111	Biological Process	GO:0046483	heterocycle metabolic process	4.65e-08	1.2e-05	0	0	593	5360
GO:0006807 nitrogen compound metabolic process	1054	1.3e-05	53.313	0.103	Biological Process	GO:0006807	nitrogen compound metabolic process	5.21e-08	1.3e-05	0	0	1054	10232
GO:0006725 cellular aromatic compound metabolic process	595	1.48e-05	30.096	0.11	Biological Process	GO:0006725	cellular aromatic compound metabolic process	6.09e-08	1.48e-05	0	0	595	5390
GO:0044249 cellular biosynthetic process	577	1.57e-05	29.186	0.111	Biological Process	GO:0044249	cellular biosynthetic process	6.84e-08	1.57e-05	0	0	577	5210
GO:0030162 regulation of proteolysis	72	1.57e-05	3.642	0.175	Biological Process	GO:0030162	regulation of proteolysis	6.9e-08	1.57e-05	0	0	72	411
GO:1901360 organic cyclic compound metabolic process	606	1.89e-05	30.653	0.11	Biological Process	GO:1901360	organic cyclic compound metabolic process	8.54e-08	1.89e-05	0	0	606	5515
GO:0090304 nucleic acid metabolic process	526	2.56e-05	26.606	0.112	Biological Process	GO:0090304	nucleic acid metabolic process	1.19e-07	2.56e-05	0	0	526	4710
GO:0009058 biosynthetic process	591	3.54e-05	29.894	0.11	Biological Process	GO:0009058	biosynthetic process	1.69e-07	3.54e-05	0	0	591	5386
GO:0071310 cellular response to organic substance	191	4.64e-05	9.661	0.131	Biological Process	GO:0071310	cellular response to organic substance	2.27e-07	4.64e-05	0	0	191	1458
GO:0010033 response to organic substance	222	4.83e-05	11.229	0.127	Biological Process	GO:0010033	response to organic substance	2.43e-07	4.83e-05	0	0	222	1747
GO:1901576 organic substance biosynthetic process	578	4.83e-05	29.236	0.11	Biological Process	GO:1901576	organic substance biosynthetic process	2.49e-07	4.83e-05	0	0	578	5267
GO:0009966 regulation of signal transduction	258	6.1e-05	13.05	0.123	Biological Process	GO:0009966	regulation of signal transduction	3.27e-07	6.1e-05	0	0	258	2094
GO:0051254 positive regulation of RNA metabolic process	162	6.1e-05	8.194	0.135	Biological Process	GO:0051254	positive regulation of RNA metabolic process	3.3e-07	6.1e-05	0	0	162	1201
GO:0045893 positive regulation of transcription, DNA-templated	154	7.42e-05	7.79	0.136	Biological Process	GO:0045893	positive regulation of transcription, DNA-templated	4.11e-07	7.42e-05	0	0	154	1133
GO:1902680 positive regulation of RNA biosynthetic process	154	7.89e-05	7.79	0.136	Biological Process	GO:1902680	positive regulation of RNA biosynthetic process	4.58e-07	7.89e-05	0	0	154	1135
GO:1903508 positive regulation of nucleic acid-templated transcription	154	7.89e-05	7.79	0.136	Biological Process	GO:1903508	positive regulation of nucleic acid-templated transcription	4.58e-07	7.89e-05	0	0	154	1135
GO:0044260 cellular macromolecule metabolic process	832	9.62e-05	42.084	0.105	Biological Process	GO:0044260	cellular macromolecule metabolic process	5.78e-07	9.62e-05	0	0	832	7953
GO:0031328 positive regulation of cellular biosynthetic process	178	9.62e-05	9.004	0.131	Biological Process	GO:0031328	positive regulation of cellular biosynthetic process	5.83e-07	9.62e-05	0	0	178	1358
GO:0044403 symbiont process	46	9.75e-05	2.327	0.197	Biological Process	GO:0044403	symbiont process	6.04e-07	9.75e-05	0	0	46	234
GO:0008152 metabolic process	1224	0.000104504	61.912	0.1	Biological Process	GO:0008152	metabolic process	6.6e-07	0.000104504	0	0	1224	12207
GO:0009059 macromolecule biosynthetic process	490	0.000106283	24.785	0.111	Biological Process	GO:0009059	macromolecule biosynthetic process	6.91e-07	0.000106283	0	0	490	4407
GO:0010557 positive regulation of macromolecule biosynthetic process	172	0.000106283	8.7	0.132	Biological Process	GO:0010557	positive regulation of macromolecule biosynthetic process	7.09e-07	0.000106283	0	0	172	1307
GO:0044419 interspecies interaction between organisms	48	0.000106283	2.428	0.192	Biological Process	GO:0044419	interspecies interaction between organisms	7.13e-07	0.000106283	0	0	48	250
GO:0034645 cellular macromolecule biosynthetic process	482	0.000116496	24.38	0.111	Biological Process	GO:0034645	cellular macromolecule biosynthetic process	7.96e-07	0.000116496	0	0	482	4331
GO:0009891 positive regulation of biosynthetic process	179	0.000127572	9.054	0.13	Biological Process	GO:0009891	positive regulation of biosynthetic process	8.88e-07	0.000127572	0	0	179	1376
GO:0043170 macromolecule metabolic process	982	0.000155169	49.671	0.102	Biological Process	GO:0043170	macromolecule metabolic process	1.1e-06	0.000155169	0	0	982	9587
GO:0006366 transcription by RNA polymerase II	197	0.000176705	9.965	0.127	Biological Process	GO:0006366	transcription by RNA polymerase II	1.28e-06	0.000176705	0	0	197	1551
GO:0044271 cellular nitrogen compound biosynthetic process	483	0.000177075	24.431	0.111	Biological Process	GO:0044271	cellular nitrogen compound biosynthetic process	1.3e-06	0.000177075	0	0	483	4359
GO:0007275 multicellular organism development	402	0.000207306	20.334	0.113	Biological Process	GO:0007275	multicellular organism development	1.55e-06	0.000207306	0	0	402	3549
GO:0052547 regulation of peptidase activity	39	0.000357194	1.973	0.2	Biological Process	GO:0052547	regulation of peptidase activity	2.72e-06	0.000357194	0	0	39	195
GO:0034654 nucleobase-containing compound biosynthetic process	406	0.000367296	20.536	0.112	Biological Process	GO:0034654	nucleobase-containing compound biosynthetic process	2.84e-06	0.000367296	0	0	406	3610
GO:0045935 positive regulation of nucleobase-containing compound metabolic process	172	0.000371943	8.7	0.129	Biological Process	GO:0045935	positive regulation of nucleobase-containing compound metabolic process	2.93e-06	0.000371943	0	0	172	1337
GO:0051247 positive regulation of protein metabolic process	145	0.000380992	7.334	0.133	Biological Process	GO:0051247	positive regulation of protein metabolic process	3.05e-06	0.000380992	0	0	145	1090
GO:0048731 system development	370	0.000380992	18.715	0.114	Biological Process	GO:0048731	system development	3.1e-06	0.000380992	0	0	370	3253
GO:0048598 embryonic morphogenesis	72	0.000397969	3.642	0.159	Biological Process	GO:0048598	embryonic morphogenesis	3.28e-06	0.000397969	0	0	72	454
GO:0016032 viral process	39	0.000420321	1.973	0.198	Biological Process	GO:0016032	viral process	3.52e-06	0.000420321	0	0	39	197
GO:0032774 RNA biosynthetic process	363	0.000514399	18.361	0.114	Biological Process	GO:0032774	RNA biosynthetic process	4.38e-06	0.000514399	0	0	363	3195
GO:0048856 anatomical structure development	441	0.000655183	22.307	0.111	Biological Process	GO:0048856	anatomical structure development	5.66e-06	0.000655183	0	0	441	3988
GO:0009889 regulation of biosynthetic process	397	0.000729445	20.081	0.112	Biological Process	GO:0009889	regulation of biosynthetic process	6.48e-06	0.000729445	0	0	397	3549
GO:0045944 positive regulation of transcription by RNA polymerase II	118	0.000729445	5.969	0.137	Biological Process	GO:0045944	positive regulation of transcription by RNA polymerase II	6.49e-06	0.000729445	0	0	118	861
GO:0060341 regulation of cellular localization	89	0.000741408	4.502	0.147	Biological Process	GO:0060341	regulation of cellular localization	6.69e-06	0.000741408	0	0	89	607
GO:0097659 nucleic acid-templated transcription	360	0.000805433	18.209	0.113	Biological Process	GO:0097659	nucleic acid-templated transcription	7.37e-06	0.000805433	0	0	360	3183
GO:0052548 regulation of endopeptidase activity	35	0.000815353	1.77	0.201	Biological Process	GO:0052548	regulation of endopeptidase activity	7.57e-06	0.000815353	0	0	35	174
GO:0032502 developmental process	462	0.000975319	23.369	0.109	Biological Process	GO:0032502	developmental process	9.18e-06	0.000975319	0	0	462	4220
GO:0019438 aromatic compound biosynthetic process	408	0.00113566	20.637	0.111	Biological Process	GO:0019438	aromatic compound biosynthetic process	1.09e-05	0.00113566	0	0	408	3679
GO:0006351 transcription, DNA-templated	358	0.00113566	18.108	0.113	Biological Process	GO:0006351	transcription, DNA-templated	1.1e-05	0.00113566	0	0	358	3177
GO:0009628 response to abiotic stimulus	90	0.0012503	4.552	0.144	Biological Process	GO:0009628	response to abiotic stimulus	1.23e-05	0.0012503	0	0	90	625
GO:0006357 regulation of transcription by RNA polymerase II	184	0.00129866	9.307	0.124	Biological Process	GO:0006357	regulation of transcription by RNA polymerase II	1.29e-05	0.00129866	0	0	184	1484
GO:0032270 positive regulation of cellular protein metabolic process	133	0.00129866	6.727	0.132	Biological Process	GO:0032270	positive regulation of cellular protein metabolic process	1.31e-05	0.00129866	0	0	133	1010
GO:0010648 negative regulation of cell communication	123	0.00141203	6.222	0.134	Biological Process	GO:0010648	negative regulation of cell communication	1.44e-05	0.00141203	0	0	123	921
GO:0008104 protein localization	221	0.00145428	11.179	0.12	Biological Process	GO:0008104	protein localization	1.51e-05	0.00145428	0	0	221	1841
GO:0031326 regulation of cellular biosynthetic process	390	0.00145428	19.727	0.111	Biological Process	GO:0031326	regulation of cellular biosynthetic process	1.52e-05	0.00145428	0	0	390	3510
GO:0010556 regulation of macromolecule biosynthetic process	380	0.00146248	19.221	0.111	Biological Process	GO:0010556	regulation of macromolecule biosynthetic process	1.55e-05	0.00146248	0	0	380	3410
GO:0001501 skeletal system development	61	0.00147038	3.085	0.159	Biological Process	GO:0001501	skeletal system development	1.57e-05	0.00147038	0	0	61	383
GO:0051252 regulation of RNA metabolic process	362	0.00158063	18.311	0.112	Biological Process	GO:0051252	regulation of RNA metabolic process	1.71e-05	0.00158063	0	0	362	3233
GO:0023057 negative regulation of signaling	123	0.00160706	6.222	0.133	Biological Process	GO:0023057	negative regulation of signaling	1.76e-05	0.00160706	0	0	123	925
GO:0019219 regulation of nucleobase-containing compound metabolic process	383	0.00164671	19.373	0.111	Biological Process	GO:0019219	regulation of nucleobase-containing compound metabolic process	1.85e-05	0.00164671	0	0	383	3447
GO:0009968 negative regulation of signal transduction	117	0.00164671	5.918	0.134	Biological Process	GO:0009968	negative regulation of signal transduction	1.88e-05	0.00164671	0	0	117	872
GO:2000112 regulation of cellular macromolecule biosynthetic process	373	0.00164671	18.867	0.111	Biological Process	GO:2000112	regulation of cellular macromolecule biosynthetic process	1.89e-05	0.00164671	0	0	373	3347
GO:0065009 regulation of molecular function	219	0.00164671	11.077	0.12	Biological Process	GO:0065009	regulation of molecular function	1.89e-05	0.00164671	0	0	219	1828
GO:0034613 cellular protein localization	166	0.00170923	8.397	0.125	Biological Process	GO:0034613	cellular protein localization	1.98e-05	0.00170923	0	0	166	1325
GO:0044267 cellular protein metabolic process	506	0.0018524	25.594	0.108	Biological Process	GO:0044267	cellular protein metabolic process	2.17e-05	0.0018524	0	0	506	4706
GO:1901362 organic cyclic compound biosynthetic process	415	0.00185471	20.991	0.11	Biological Process	GO:1901362	organic cyclic compound biosynthetic process	2.2e-05	0.00185471	0	0	415	3777
GO:0070727 cellular macromolecule localization	166	0.00203355	8.397	0.125	Biological Process	GO:0070727	cellular macromolecule localization	2.44e-05	0.00203355	0	0	166	1330
GO:0033036 macromolecule localization	256	0.00203556	12.949	0.117	Biological Process	GO:0033036	macromolecule localization	2.47e-05	0.00203556	0	0	256	2195
GO:0009954 proximal/distal pattern formation	11	0.00228207	0.556	0.379	Biological Process	GO:0009954	proximal/distal pattern formation	2.8e-05	0.00228207	0	0	11	29
GO:0018130 heterocycle biosynthetic process	407	0.00229329	20.587	0.11	Biological Process	GO:0018130	heterocycle biosynthetic process	2.84e-05	0.00229329	0	0	407	3706
GO:0009887 animal organ morphogenesis	98	0.00235028	4.957	0.138	Biological Process	GO:0009887	animal organ morphogenesis	2.94e-05	0.00235028	0	0	98	710
GO:0000278 mitotic cell cycle	88	0.00235692	4.451	0.141	Biological Process	GO:0000278	mitotic cell cycle	2.99e-05	0.00235692	0	0	88	622
GO:0009987 cellular process	1636	0.00235692	82.752	0.096	Biological Process	GO:0009987	cellular process	3.01e-05	0.00235692	0	0	1636	17051
GO:1903362 regulation of cellular protein catabolic process	34	0.00242401	1.72	0.191	Biological Process	GO:1903362	regulation of cellular protein catabolic process	3.16e-05	0.00242401	0	0	34	178
GO:0007346 regulation of mitotic cell cycle	58	0.00242401	2.934	0.158	Biological Process	GO:0007346	regulation of mitotic cell cycle	3.16e-05	0.00242401	0	0	58	367
GO:0051241 negative regulation of multicellular organismal process	111	0.00242401	5.615	0.134	Biological Process	GO:0051241	negative regulation of multicellular organismal process	3.19e-05	0.00242401	0	0	111	828
GO:0048585 negative regulation of response to stimulus	144	0.00278214	7.284	0.127	Biological Process	GO:0048585	negative regulation of response to stimulus	3.7e-05	0.00278214	0	0	144	1134
GO:0009892 negative regulation of metabolic process	228	0.00280015	11.533	0.118	Biological Process	GO:0009892	negative regulation of metabolic process	3.76e-05	0.00280015	0	0	228	1935
GO:0051128 regulation of cellular component organization	217	0.00283213	10.976	0.119	Biological Process	GO:0051128	regulation of cellular component organization	3.83e-05	0.00283213	0	0	217	1829
GO:0032870 cellular response to hormone stimulus	56	0.00305751	2.833	0.158	Biological Process	GO:0032870	cellular response to hormone stimulus	4.18e-05	0.00305751	0	0	56	354
GO:0051172 negative regulation of nitrogen compound metabolic process	190	0.00307002	9.611	0.121	Biological Process	GO:0051172	negative regulation of nitrogen compound metabolic process	4.24e-05	0.00307002	0	0	190	1572
GO:0034249 negative regulation of cellular amide metabolic process	24	0.00311111	1.214	0.22	Biological Process	GO:0034249	negative regulation of cellular amide metabolic process	4.33e-05	0.00311111	0	0	24	109
GO:0032501 multicellular organismal process	521	0.00350029	26.353	0.106	Biological Process	GO:0032501	multicellular organismal process	4.92e-05	0.00350029	0	0	521	4897
GO:0034248 regulation of cellular amide metabolic process	48	0.00352765	2.428	0.165	Biological Process	GO:0034248	regulation of cellular amide metabolic process	5e-05	0.00352765	0	0	48	291
GO:0050789 regulation of biological process	1084	0.0037805	54.831	0.1	Biological Process	GO:0050789	regulation of biological process	5.41e-05	0.0037805	0	0	1084	10892
GO:0016192 vesicle-mediated transport	146	0.00381041	7.385	0.126	Biological Process	GO:0016192	vesicle-mediated transport	5.5e-05	0.00381041	0	0	146	1162
GO:0016071 mRNA metabolic process	75	0.00387366	3.794	0.145	Biological Process	GO:0016071	mRNA metabolic process	5.64e-05	0.00387366	0	0	75	519
GO:0032269 negative regulation of cellular protein metabolic process	88	0.0041063	4.451	0.139	Biological Process	GO:0032269	negative regulation of cellular protein metabolic process	6.04e-05	0.0041063	0	0	88	634
GO:0051248 negative regulation of protein metabolic process	93	0.00443776	4.704	0.137	Biological Process	GO:0051248	negative regulation of protein metabolic process	6.58e-05	0.00443776	0	0	93	680
GO:0018209 peptidyl-serine modification	37	0.00478382	1.872	0.178	Biological Process	GO:0018209	peptidyl-serine modification	7.17e-05	0.00478382	0	0	37	208
GO:0009653 anatomical structure morphogenesis	225	0.00478382	11.381	0.117	Biological Process	GO:0009653	anatomical structure morphogenesis	7.27e-05	0.00478382	0	0	225	1926
GO:0009725 response to hormone	61	0.00478382	3.085	0.151	Biological Process	GO:0009725	response to hormone	7.28e-05	0.00478382	0	0	61	403
GO:0031324 negative regulation of cellular metabolic process	202	0.00509369	10.218	0.118	Biological Process	GO:0031324	negative regulation of cellular metabolic process	7.86e-05	0.00509369	0	0	202	1705
GO:0061136 regulation of proteasomal protein catabolic process	26	0.00509369	1.315	0.205	Biological Process	GO:0061136	regulation of proteasomal protein catabolic process	7.88e-05	0.00509369	0	0	26	127
GO:0010942 positive regulation of cell death	61	0.00536651	3.085	0.151	Biological Process	GO:0010942	positive regulation of cell death	8.4e-05	0.00536651	0	0	61	405
GO:0048562 embryonic organ morphogenesis	40	0.00536651	2.023	0.172	Biological Process	GO:0048562	embryonic organ morphogenesis	8.44e-05	0.00536651	0	0	40	233
GO:0032879 regulation of localization	218	0.00537851	11.027	0.117	Biological Process	GO:0032879	regulation of localization	8.59e-05	0.00537851	0	0	218	1863
GO:0048513 animal organ development	260	0.00537851	13.151	0.114	Biological Process	GO:0048513	animal organ development	8.61e-05	0.00537851	0	0	260	2275
GO:2001141 regulation of RNA biosynthetic process	336	0.00537851	16.995	0.111	Biological Process	GO:2001141	regulation of RNA biosynthetic process	8.67e-05	0.00537851	0	0	336	3033
GO:0036124 histone H3-K9 trimethylation	6	0.00555302	0.303	0.6	Biological Process	GO:0036124	histone H3-K9 trimethylation	9.1e-05	0.00555302	0	0	6	10
GO:1903047 mitotic cell cycle process	74	0.00555302	3.743	0.143	Biological Process	GO:1903047	mitotic cell cycle process	9.15e-05	0.00555302	0	0	74	518
GO:0071840 cellular component organization or biogenesis	529	0.00555302	26.758	0.106	Biological Process	GO:0071840	cellular component organization or biogenesis	9.17e-05	0.00555302	0	0	529	5009
GO:1903506 regulation of nucleic acid-templated transcription	335	0.00578347	16.945	0.111	Biological Process	GO:1903506	regulation of nucleic acid-templated transcription	9.62e-05	0.00578347	0	0	335	3027
GO:0010605 negative regulation of macromolecule metabolic process	206	0.00616885	10.42	0.118	Biological Process	GO:0010605	negative regulation of macromolecule metabolic process	0.000103411	0.00616885	0	0	206	1752
GO:0042476 odontogenesis	19	0.0063979	0.961	0.235	Biological Process	GO:0042476	odontogenesis	0.000108075	0.0063979	0	0	19	81
GO:0051641 cellular localization	241	0.00727271	12.19	0.115	Biological Process	GO:0051641	cellular localization	0.000123791	0.00727271	0	0	241	2100
GO:0009790 embryo development	109	0.00745808	5.513	0.13	Biological Process	GO:0009790	embryo development	0.000127908	0.00745808	0	0	109	838
GO:0065003 protein-containing complex assembly	142	0.00769591	7.183	0.124	Biological Process	GO:0065003	protein-containing complex assembly	0.000132979	0.00769591	0	0	142	1146
GO:0006355 regulation of transcription, DNA-templated	333	0.00790247	16.844	0.11	Biological Process	GO:0006355	regulation of transcription, DNA-templated	0.000137567	0.00790247	0	0	333	3021
GO:0023056 positive regulation of signaling	140	0.00849471	7.081	0.124	Biological Process	GO:0023056	positive regulation of signaling	0.000148972	0.00849471	0	0	140	1130
GO:0051239 regulation of multicellular organismal process	249	0.00862683	12.595	0.114	Biological Process	GO:0051239	regulation of multicellular organismal process	0.000152402	0.00862683	0	0	249	2186
GO:0060627 regulation of vesicle-mediated transport	52	0.00892793	2.63	0.154	Biological Process	GO:0060627	regulation of vesicle-mediated transport	0.000158872	0.00892793	0	0	52	338
GO:0010647 positive regulation of cell communication	139	0.00915401	7.031	0.124	Biological Process	GO:0010647	positive regulation of cell communication	0.000164076	0.00915401	0	0	139	1123
GO:0031329 regulation of cellular catabolic process	73	0.00916121	3.692	0.141	Biological Process	GO:0031329	regulation of cellular catabolic process	0.000165386	0.00916121	0	0	73	519
GO:0051049 regulation of transport	139	0.00938958	7.031	0.124	Biological Process	GO:0051049	regulation of transport	0.00017072	0.00938958	0	0	139	1124
GO:0001503 ossification	44	0.00944751	2.226	0.161	Biological Process	GO:0001503	ossification	0.000172991	0.00944751	0	0	44	273
GO:0018193 peptidyl-amino acid modification	109	0.00959661	5.513	0.129	Biological Process	GO:0018193	peptidyl-amino acid modification	0.000176959	0.00959661	0	0	109	845
GO:0019058 viral life cycle	28	0.0096623	1.416	0.189	Biological Process	GO:0019058	viral life cycle	0.000179416	0.0096623	0	0	28	148
GO:1902992 negative regulation of amyloid precursor protein catabolic process	6	0.00977746	0.303	0.545	Biological Process	GO:1902992	negative regulation of amyloid precursor protein catabolic process	0.000184481	0.00977746	0	0	6	11
GO:0016043 cellular component organization	515	0.00977746	26.05	0.105	Biological Process	GO:0016043	cellular component organization	0.00018463	0.00977746	0	0	515	4898
GO:0042176 regulation of protein catabolic process	45	0.00977746	2.276	0.16	Biological Process	GO:0042176	regulation of protein catabolic process	0.000185337	0.00977746	0	0	45	282
GO:0030100 regulation of endocytosis	31	0.00981468	1.568	0.181	Biological Process	GO:0030100	regulation of endocytosis	0.000187308	0.00981468	0	0	31	171
GO:1903827 regulation of cellular protein localization	55	0.0101089	2.782	0.15	Biological Process	GO:1903827	regulation of cellular protein localization	0.000194226	0.0101089	0	0	55	366
GO:0051649 establishment of localization in cell	176	0.0112961	8.902	0.119	Biological Process	GO:0051649	establishment of localization in cell	0.000218493	0.0112961	0	0	176	1484
GO:1903050 regulation of proteolysis involved in cellular protein catabolic process	28	0.0116481	1.416	0.187	Biological Process	GO:1903050	regulation of proteolysis involved in cellular protein catabolic process	0.000226804	0.0116481	0	0	28	150
GO:0072657 protein localization to membrane	52	0.0117295	2.63	0.152	Biological Process	GO:0072657	protein localization to membrane	0.000229902	0.0117295	0	0	52	343
GO:0030154 cell differentiation	295	0.0128226	14.922	0.111	Biological Process	GO:0030154	cell differentiation	0.000252981	0.0128226	0	0	295	2663
GO:0046907 intracellular transport	147	0.013189	7.436	0.121	Biological Process	GO:0046907	intracellular transport	0.000261909	0.013189	0	0	147	1211
GO:0002376 immune system process	196	0.0136942	9.914	0.116	Biological Process	GO:0002376	immune system process	0.000273707	0.0136942	0	0	196	1685
GO:1900112 regulation of histone H3-K9 trimethylation	5	0.0143589	0.253	0.625	Biological Process	GO:1900112	regulation of histone H3-K9 trimethylation	0.000288844	0.0143589	0	0	5	8
GO:0030010 establishment of cell polarity	21	0.0146116	1.062	0.208	Biological Process	GO:0030010	establishment of cell polarity	0.000295811	0.0146116	0	0	21	101
GO:0006396 RNA processing	98	0.01524	4.957	0.13	Biological Process	GO:0006396	RNA processing	0.0003105	0.01524	0	0	98	756
GO:0034470 ncRNA processing	42	0.0155327	2.124	0.159	Biological Process	GO:0034470	ncRNA processing	0.000318465	0.0155327	0	0	42	264
GO:0006886 intracellular protein transport	91	0.0157974	4.603	0.131	Biological Process	GO:0006886	intracellular protein transport	0.000326586	0.0157974	0	0	91	693
GO:0006417 regulation of translation	40	0.0157974	2.023	0.161	Biological Process	GO:0006417	regulation of translation	0.000327967	0.0157974	0	0	40	248
GO:0042789 mRNA transcription by RNA polymerase II	6	0.0162865	0.303	0.5	Biological Process	GO:0042789	mRNA transcription by RNA polymerase II	0.000340221	0.0162865	0	0	6	12
GO:0045992 negative regulation of embryonic development	8	0.016319	0.405	0.381	Biological Process	GO:0045992	negative regulation of embryonic development	0.000343005	0.016319	0	0	8	21
GO:0048534 hematopoietic or lymphoid organ development	85	0.0175252	4.299	0.133	Biological Process	GO:0048534	hematopoietic or lymphoid organ development	0.000370617	0.0175252	0	0	85	641
GO:0030097 hemopoiesis	81	0.0183643	4.097	0.134	Biological Process	GO:0030097	hemopoiesis	0.00039383	0.0183643	0	0	81	606
GO:0031399 regulation of protein modification process	150	0.0183643	7.587	0.12	Biological Process	GO:0031399	regulation of protein modification process	0.000394701	0.0183643	0	0	150	1251
GO:0071495 cellular response to endogenous stimulus	105	0.0183643	5.311	0.127	Biological Process	GO:0071495	cellular response to endogenous stimulus	0.000395466	0.0183643	0	0	105	826
GO:0045786 negative regulation of cell cycle	54	0.0197452	2.731	0.146	Biological Process	GO:0045786	negative regulation of cell cycle	0.000428955	0.0197452	0	0	54	369
GO:0044281 small molecule metabolic process	178	0.0197452	9.004	0.117	Biological Process	GO:0044281	small molecule metabolic process	0.000430296	0.0197452	0	0	178	1524
GO:0006996 organelle organization	343	0.0199812	17.35	0.108	Biological Process	GO:0006996	organelle organization	0.000438726	0.0199812	0	0	343	3171
GO:0045862 positive regulation of proteolysis	36	0.0199812	1.821	0.164	Biological Process	GO:0045862	positive regulation of proteolysis	0.00044059	0.0199812	0	0	36	219
GO:0009101 glycoprotein biosynthetic process	39	0.0207973	1.973	0.16	Biological Process	GO:0009101	glycoprotein biosynthetic process	0.000464794	0.0207973	0	0	39	244
GO:0009299 mRNA transcription	7	0.0207973	0.354	0.412	Biological Process	GO:0009299	mRNA transcription	0.000466632	0.0207973	0	0	7	17
GO:1905523 positive regulation of macrophage migration	7	0.0207973	0.354	0.412	Biological Process	GO:1905523	positive regulation of macrophage migration	0.000466632	0.0207973	0	0	7	17
GO:0006897 endocytosis	59	0.0224601	2.984	0.142	Biological Process	GO:0006897	endocytosis	0.000509298	0.0224601	0	0	59	415
GO:0009792 embryo development ending in birth or egg hatching	75	0.0224601	3.794	0.135	Biological Process	GO:0009792	embryo development ending in birth or egg hatching	0.000512358	0.0224601	0	0	75	557
GO:0065007 biological regulation	1134	0.0224601	57.36	0.098	Biological Process	GO:0065007	biological regulation	0.000512628	0.0224601	0	0	1134	11574
GO:0006486 protein glycosylation	33	0.0229053	1.669	0.168	Biological Process	GO:0006486	protein glycosylation	0.000530721	0.0229053	0	0	33	197
GO:0043413 macromolecule glycosylation	33	0.0229053	1.669	0.168	Biological Process	GO:0043413	macromolecule glycosylation	0.000530721	0.0229053	0	0	33	197
GO:0006950 response to stress	279	0.0229053	14.112	0.11	Biological Process	GO:0006950	response to stress	0.00053165	0.0229053	0	0	279	2532
GO:0009100 glycoprotein metabolic process	45	0.0235815	2.276	0.152	Biological Process	GO:0009100	glycoprotein metabolic process	0.000550387	0.0235815	0	0	45	296
GO:0034097 response to cytokine	70	0.0240311	3.541	0.136	Biological Process	GO:0034097	response to cytokine	0.000564803	0.0240311	0	0	70	514
GO:0071407 cellular response to organic cyclic compound	44	0.0240311	2.226	0.153	Biological Process	GO:0071407	cellular response to organic cyclic compound	0.000567077	0.0240311	0	0	44	288
GO:0043009 chordate embryonic development	74	0.0251751	3.743	0.134	Biological Process	GO:0043009	chordate embryonic development	0.000599456	0.0251751	0	0	74	551
GO:0007213 G protein-coupled acetylcholine receptor signaling pathway	5	0.0251751	0.253	0.556	Biological Process	GO:0007213	G protein-coupled acetylcholine receptor signaling pathway	0.000600566	0.0251751	0	0	5	9
GO:0048584 positive regulation of response to stimulus	172	0.0264196	8.7	0.116	Biological Process	GO:0048584	positive regulation of response to stimulus	0.000636552	0.0264196	0	0	172	1478
GO:0009719 response to endogenous stimulus	110	0.0264196	5.564	0.124	Biological Process	GO:0009719	response to endogenous stimulus	0.000637068	0.0264196	0	0	110	884
GO:0051093 negative regulation of developmental process	89	0.0265249	4.502	0.129	Biological Process	GO:0051093	negative regulation of developmental process	0.000643029	0.0265249	0	0	89	689
GO:0010629 negative regulation of gene expression	149	0.0268568	7.537	0.119	Biological Process	GO:0010629	negative regulation of gene expression	0.000654537	0.0268568	0	0	149	1256
GO:0009967 positive regulation of signal transduction	125	0.0273835	6.323	0.122	Biological Process	GO:0009967	positive regulation of signal transduction	0.000670905	0.0273835	0	0	125	1027
GO:0034660 ncRNA metabolic process	58	0.0275181	2.934	0.141	Biological Process	GO:0034660	ncRNA metabolic process	0.000680161	0.0275181	0	0	58	411
GO:0010608 posttranscriptional regulation of gene expression	49	0.0275181	2.479	0.147	Biological Process	GO:0010608	posttranscriptional regulation of gene expression	0.000681299	0.0275181	0	0	49	333
GO:0043068 positive regulation of programmed cell death	55	0.0276787	2.782	0.143	Biological Process	GO:0043068	positive regulation of programmed cell death	0.000688843	0.0276787	0	0	55	385
GO:1901135 carbohydrate derivative metabolic process	112	0.0278211	5.665	0.124	Biological Process	GO:1901135	carbohydrate derivative metabolic process	0.000695976	0.0278211	0	0	112	905
GO:0048643 positive regulation of skeletal muscle tissue development	7	0.0278239	0.354	0.389	Biological Process	GO:0048643	positive regulation of skeletal muscle tissue development	0.000703222	0.0278239	0	0	7	18
GO:0090023 positive regulation of neutrophil chemotaxis	7	0.0278239	0.354	0.389	Biological Process	GO:0090023	positive regulation of neutrophil chemotaxis	0.000703222	0.0278239	0	0	7	18
GO:0033619 membrane protein proteolysis	12	0.0279026	0.607	0.261	Biological Process	GO:0033619	membrane protein proteolysis	0.000708809	0.0279026	0	0	12	46
GO:0048706 embryonic skeletal system development	22	0.0281465	1.113	0.191	Biological Process	GO:0048706	embryonic skeletal system development	0.000722262	0.0281465	0	0	22	115
GO:2001242 regulation of intrinsic apoptotic signaling pathway	22	0.0281465	1.113	0.191	Biological Process	GO:2001242	regulation of intrinsic apoptotic signaling pathway	0.000722262	0.0281465	0	0	22	115
GO:0009890 negative regulation of biosynthetic process	131	0.0288578	6.626	0.121	Biological Process	GO:0009890	negative regulation of biosynthetic process	0.000744851	0.0288578	0	0	131	1087
GO:0003002 regionalization	42	0.0288578	2.124	0.153	Biological Process	GO:0003002	regionalization	0.00075168	0.0288578	0	0	42	275
GO:2001233 regulation of apoptotic signaling pathway	42	0.0288578	2.124	0.153	Biological Process	GO:2001233	regulation of apoptotic signaling pathway	0.00075168	0.0288578	0	0	42	275
GO:0009894 regulation of catabolic process	80	0.0288922	4.047	0.131	Biological Process	GO:0009894	regulation of catabolic process	0.000756301	0.0288922	0	0	80	610
GO:0048869 cellular developmental process	308	0.0289484	15.579	0.108	Biological Process	GO:0048869	cellular developmental process	0.000761648	0.0289484	0	0	308	2840
GO:0000379 tRNA-type intron splice site recognition and cleavage	3	0.0289484	0.152	1	Biological Process	GO:0000379	tRNA-type intron splice site recognition and cleavage	0.000776436	0.0289484	0	0	3	3
GO:0019236 response to pheromone	3	0.0289484	0.152	1	Biological Process	GO:0019236	response to pheromone	0.000776436	0.0289484	0	0	3	3
GO:0071528 tRNA re-export from nucleus	3	0.0289484	0.152	1	Biological Process	GO:0071528	tRNA re-export from nucleus	0.000776436	0.0289484	0	0	3	3
GO:1902809 regulation of skeletal muscle fiber differentiation	3	0.0289484	0.152	1	Biological Process	GO:1902809	regulation of skeletal muscle fiber differentiation	0.000776436	0.0289484	0	0	3	3
GO:0008283 cell proliferation	154	0.0293504	7.79	0.118	Biological Process	GO:0008283	cell proliferation	0.000791391	0.0293504	0	0	154	1310
GO:0044772 mitotic cell cycle phase transition	40	0.0293504	2.023	0.154	Biological Process	GO:0044772	mitotic cell cycle phase transition	0.000794788	0.0293504	0	0	40	259
GO:0050792 regulation of viral process	24	0.0298214	1.214	0.183	Biological Process	GO:0050792	regulation of viral process	0.000811389	0.0298214	0	0	24	131
GO:0007389 pattern specification process	49	0.030459	2.479	0.146	Biological Process	GO:0007389	pattern specification process	0.000832664	0.030459	0	0	49	336
GO:0016331 morphogenesis of embryonic epithelium	23	0.0312952	1.163	0.185	Biological Process	GO:0016331	morphogenesis of embryonic epithelium	0.000865296	0.0312952	0	0	23	124
GO:0043065 positive regulation of apoptotic process	54	0.0312952	2.731	0.142	Biological Process	GO:0043065	positive regulation of apoptotic process	0.00086761	0.0312952	0	0	54	380
GO:0044092 negative regulation of molecular function	81	0.0312952	4.097	0.13	Biological Process	GO:0044092	negative regulation of molecular function	0.00086763	0.0312952	0	0	81	622
GO:0034340 response to type I interferon	10	0.0324917	0.506	0.286	Biological Process	GO:0034340	response to type I interferon	0.00090499	0.0324917	0	0	10	35
GO:0033292 T-tubule organization	4	0.0328216	0.202	0.667	Biological Process	GO:0033292	T-tubule organization	0.000918412	0.0328216	0	0	4	6
GO:0002520 immune system development	87	0.0335864	4.401	0.128	Biological Process	GO:0002520	immune system development	0.000944144	0.0335864	0	0	87	679
GO:0034622 cellular protein-containing complex assembly	96	0.0340181	4.856	0.126	Biological Process	GO:0034622	cellular protein-containing complex assembly	0.000963579	0.0340181	0	0	96	763
GO:1904030 negative regulation of cyclin-dependent protein kinase activity	8	0.0340181	0.405	0.333	Biological Process	GO:1904030	negative regulation of cyclin-dependent protein kinase activity	0.000965051	0.0340181	0	0	8	24
GO:0070085 glycosylation	33	0.0346599	1.669	0.162	Biological Process	GO:0070085	glycosylation	0.00098933	0.0346599	0	0	33	204
GO:0043933 protein-containing complex subunit organization	155	0.0346599	7.84	0.117	Biological Process	GO:0043933	protein-containing complex subunit organization	0.00100154	0.0346599	0	0	155	1327
GO:0006518 peptide metabolic process	93	0.0346599	4.704	0.126	Biological Process	GO:0006518	peptide metabolic process	0.00100317	0.0346599	0	0	93	736
GO:0051726 regulation of cell cycle	99	0.0346599	5.008	0.125	Biological Process	GO:0051726	regulation of cell cycle	0.00100352	0.0346599	0	0	99	792
GO:0018105 peptidyl-serine phosphorylation	31	0.0346599	1.568	0.165	Biological Process	GO:0018105	peptidyl-serine phosphorylation	0.00100561	0.0346599	0	0	31	188
GO:0071624 positive regulation of granulocyte chemotaxis	7	0.0351913	0.354	0.368	Biological Process	GO:0071624	positive regulation of granulocyte chemotaxis	0.00102556	0.0351913	0	0	7	19
GO:0017148 negative regulation of translation	19	0.0361757	0.961	0.198	Biological Process	GO:0017148	negative regulation of translation	0.00105891	0.0361757	0	0	19	96
GO:0048024 regulation of mRNA splicing, via spliceosome	15	0.0371096	0.759	0.221	Biological Process	GO:0048024	regulation of mRNA splicing, via spliceosome	0.00110073	0.0371096	0	0	15	68
GO:0045595 regulation of cell differentiation	142	0.0371096	7.183	0.118	Biological Process	GO:0045595	regulation of cell differentiation	0.00110165	0.0371096	0	0	142	1204
GO:0032968 positive regulation of transcription elongation from RNA polymerase II promoter	5	0.0371096	0.253	0.5	Biological Process	GO:0032968	positive regulation of transcription elongation from RNA polymerase II promoter	0.00111018	0.0371096	0	0	5	10
GO:0060272 embryonic skeletal joint morphogenesis	5	0.0371096	0.253	0.5	Biological Process	GO:0060272	embryonic skeletal joint morphogenesis	0.00111018	0.0371096	0	0	5	10
GO:2000345 regulation of hepatocyte proliferation	5	0.0371096	0.253	0.5	Biological Process	GO:2000345	regulation of hepatocyte proliferation	0.00111018	0.0371096	0	0	5	10
GO:0032880 regulation of protein localization	87	0.0375556	4.401	0.127	Biological Process	GO:0032880	regulation of protein localization	0.00112836	0.0375556	0	0	87	683
GO:0071622 regulation of granulocyte chemotaxis	10	0.0381451	0.506	0.278	Biological Process	GO:0071622	regulation of granulocyte chemotaxis	0.00115099	0.0381451	0	0	10	36
GO:0043903 regulation of symbiosis, encompassing mutualism through parasitism	25	0.0382846	1.265	0.176	Biological Process	GO:0043903	regulation of symbiosis, encompassing mutualism through parasitism	0.00116014	0.0382846	0	0	25	142
GO:0031327 negative regulation of cellular biosynthetic process	128	0.0384335	6.474	0.12	Biological Process	GO:0031327	negative regulation of cellular biosynthetic process	0.00116961	0.0384335	0	0	128	1071
GO:0006487 protein N-linked glycosylation	13	0.0386588	0.658	0.236	Biological Process	GO:0006487	protein N-linked glycosylation	0.00118145	0.0386588	0	0	13	55
GO:0033365 protein localization to organelle	76	0.0389798	3.844	0.13	Biological Process	GO:0033365	protein localization to organelle	0.00119629	0.0389798	0	0	76	583
GO:0009266 response to temperature stimulus	19	0.0391132	0.961	0.196	Biological Process	GO:0009266	response to temperature stimulus	0.00120542	0.0391132	0	0	19	97
GO:0071396 cellular response to lipid	44	0.0400598	2.226	0.147	Biological Process	GO:0071396	cellular response to lipid	0.00123976	0.0400598	0	0	44	299
GO:0033077 T cell differentiation in thymus	14	0.0402143	0.708	0.226	Biological Process	GO:0033077	T cell differentiation in thymus	0.00125287	0.0402143	0	0	14	62
GO:2000026 regulation of multicellular organismal development	164	0.0402143	8.295	0.115	Biological Process	GO:2000026	regulation of multicellular organismal development	0.00125491	0.0402143	0	0	164	1422
GO:1901564 organonitrogen compound metabolic process	671	0.0405591	33.94	0.101	Biological Process	GO:1901564	organonitrogen compound metabolic process	0.00127717	0.0405591	0	0	671	6645
GO:0006629 lipid metabolic process	127	0.0405591	6.424	0.119	Biological Process	GO:0006629	lipid metabolic process	0.00128023	0.0405591	0	0	127	1064
GO:0051701 interaction with host	17	0.0405591	0.86	0.205	Biological Process	GO:0051701	interaction with host	0.00128136	0.0405591	0	0	17	83
GO:0034612 response to tumor necrosis factor	22	0.040938	1.113	0.183	Biological Process	GO:0034612	response to tumor necrosis factor	0.00129861	0.040938	0	0	22	120
GO:0007163 establishment or maintenance of cell polarity	24	0.0437281	1.214	0.176	Biological Process	GO:0007163	establishment or maintenance of cell polarity	0.00139276	0.0437281	0	0	24	136
GO:0009408 response to heat	13	0.0437434	0.658	0.232	Biological Process	GO:0009408	response to heat	0.00141111	0.0437434	0	0	13	56
GO:0006388 tRNA splicing, via endonucleolytic cleavage and ligation	6	0.0437434	0.303	0.4	Biological Process	GO:0006388	tRNA splicing, via endonucleolytic cleavage and ligation	0.00144629	0.0437434	0	0	6	15
GO:0071391 cellular response to estrogen stimulus	6	0.0437434	0.303	0.4	Biological Process	GO:0071391	cellular response to estrogen stimulus	0.00144629	0.0437434	0	0	6	15
GO:1905048 regulation of metallopeptidase activity	6	0.0437434	0.303	0.4	Biological Process	GO:1905048	regulation of metallopeptidase activity	0.00144629	0.0437434	0	0	6	15
GO:0002181 cytoplasmic translation	10	0.0437434	0.506	0.27	Biological Process	GO:0002181	cytoplasmic translation	0.00144894	0.0437434	0	0	10	37
GO:0048641 regulation of skeletal muscle tissue development	10	0.0437434	0.506	0.27	Biological Process	GO:0048641	regulation of skeletal muscle tissue development	0.00144894	0.0437434	0	0	10	37
GO:0001835 blastocyst hatching	7	0.0437434	0.354	0.35	Biological Process	GO:0001835	blastocyst hatching	0.00145347	0.0437434	0	0	7	20
GO:0035188 hatching	7	0.0437434	0.354	0.35	Biological Process	GO:0035188	hatching	0.00145347	0.0437434	0	0	7	20
GO:0071684 organism emergence from protective structure	7	0.0437434	0.354	0.35	Biological Process	GO:0071684	organism emergence from protective structure	0.00145347	0.0437434	0	0	7	20
GO:1902624 positive regulation of neutrophil migration	7	0.0437434	0.354	0.35	Biological Process	GO:1902624	positive regulation of neutrophil migration	0.00145347	0.0437434	0	0	7	20
GO:0008380 RNA splicing	45	0.0437434	2.276	0.145	Biological Process	GO:0008380	RNA splicing	0.00145529	0.0437434	0	0	45	310
GO:0033993 response to lipid	54	0.0444342	2.731	0.139	Biological Process	GO:0033993	response to lipid	0.00148568	0.0444342	0	0	54	389
GO:0033043 regulation of organelle organization	116	0.0444342	5.867	0.12	Biological Process	GO:0033043	regulation of organelle organization	0.00148973	0.0444342	0	0	116	963
GO:0043900 regulation of multi-organism process	40	0.045779	2.023	0.149	Biological Process	GO:0043900	regulation of multi-organism process	0.00154072	0.045779	0	0	40	268
GO:0002687 positive regulation of leukocyte migration	17	0.0495745	0.86	0.2	Biological Process	GO:0002687	positive regulation of leukocyte migration	0.00168458	0.0495745	0	0	17	85
GO:0018210 peptidyl-threonine modification	17	0.0495745	0.86	0.2	Biological Process	GO:0018210	peptidyl-threonine modification	0.00168458	0.0495745	0	0	17	85
GO:0043412 macromolecule modification	408	0.0495745	20.637	0.105	Biological Process	GO:0043412	macromolecule modification	0.00168764	0.0495745	0	0	408	3904
GO:2001244 positive regulation of intrinsic apoptotic signaling pathway	11	0.0496198	0.556	0.25	Biological Process	GO:2001244	positive regulation of intrinsic apoptotic signaling pathway	0.00170641	0.0496198	0	0	11	44
GO:0001649 osteoblast differentiation	24	0.0496198	1.214	0.174	Biological Process	GO:0001649	osteoblast differentiation	0.00171	0.0496198	0	0	24	138
GO:0051099 positive regulation of binding	24	0.0496198	1.214	0.174	Biological Process	GO:0051099	positive regulation of binding	0.00171	0.0496198	0	0	24	138
GO:0048705 skeletal system morphogenesis	30	0.0496198	1.517	0.161	Biological Process	GO:0048705	skeletal system morphogenesis	0.00171478	0.0496198	0	0	30	186
GO:0046785 microtubule polymerization	14	0.0498039	0.708	0.219	Biological Process	GO:0046785	microtubule polymerization	0.00173303	0.0498039	0	0	14	64
GO:0045930 negative regulation of mitotic cell cycle	29	0.0498039	1.467	0.163	Biological Process	GO:0045930	negative regulation of mitotic cell cycle	0.00173398	0.0498039	0	0	29	178
GO:0071702 organic substance transport	200	0.0500329	10.116	0.112	Biological Process	GO:0071702	organic substance transport	0.00174841	0.0500329	0	0	200	1789
GO:0061024 membrane organization	59	0.0512087	2.984	0.135	Biological Process	GO:0061024	membrane organization	0.0018002	0.0512087	0	0	59	437
GO:0044770 cell cycle phase transition	43	0.0512087	2.175	0.145	Biological Process	GO:0044770	cell cycle phase transition	0.0018027	0.0512087	0	0	43	296
GO:0071356 cellular response to tumor necrosis factor	20	0.0526106	1.012	0.185	Biological Process	GO:0071356	cellular response to tumor necrosis factor	0.00185906	0.0526106	0	0	20	108
GO:0033554 cellular response to stress	162	0.0526106	8.194	0.114	Biological Process	GO:0033554	cellular response to stress	0.00187747	0.0526106	0	0	162	1416
GO:0036315 cellular response to sterol	5	0.0526106	0.253	0.455	Biological Process	GO:0036315	cellular response to sterol	0.00188159	0.0526106	0	0	5	11
GO:0061430 bone trabecula morphogenesis	5	0.0526106	0.253	0.455	Biological Process	GO:0061430	bone trabecula morphogenesis	0.00188159	0.0526106	0	0	5	11
GO:0098657 import into cell	64	0.0526106	3.237	0.133	Biological Process	GO:0098657	import into cell	0.00188598	0.0526106	0	0	64	483
GO:0045597 positive regulation of cell differentiation	82	0.0538757	4.148	0.126	Biological Process	GO:0045597	positive regulation of cell differentiation	0.00193828	0.0538757	0	0	82	649
GO:0071345 cellular response to cytokine stimulus	62	0.0548632	3.136	0.133	Biological Process	GO:0071345	cellular response to cytokine stimulus	0.00199531	0.0548632	0	0	62	466
GO:0035278 miRNA mediated inhibition of translation	7	0.0548632	0.354	0.333	Biological Process	GO:0035278	miRNA mediated inhibition of translation	0.0020087	0.0548632	0	0	7	21
GO:0040033 negative regulation of translation, ncRNA-mediated	7	0.0548632	0.354	0.333	Biological Process	GO:0040033	negative regulation of translation, ncRNA-mediated	0.0020087	0.0548632	0	0	7	21
GO:0045974 regulation of translation, ncRNA-mediated	7	0.0548632	0.354	0.333	Biological Process	GO:0045974	regulation of translation, ncRNA-mediated	0.0020087	0.0548632	0	0	7	21
GO:0015031 protein transport	134	0.0548632	6.778	0.117	Biological Process	GO:0015031	protein transport	0.00200917	0.0548632	0	0	134	1145
GO:0001656 metanephros development	15	0.0550316	0.759	0.208	Biological Process	GO:0001656	metanephros development	0.00202244	0.0550316	0	0	15	72
GO:0006367 transcription initiation from RNA polymerase II promoter	11	0.0562293	0.556	0.244	Biological Process	GO:0006367	transcription initiation from RNA polymerase II promoter	0.0020737	0.0562293	0	0	11	45
GO:0010952 positive regulation of peptidase activity	20	0.0563144	1.012	0.183	Biological Process	GO:0010952	positive regulation of peptidase activity	0.0020841	0.0563144	0	0	20	109
GO:0000394 RNA splicing, via endonucleolytic cleavage and ligation	6	0.0570986	0.303	0.375	Biological Process	GO:0000394	RNA splicing, via endonucleolytic cleavage and ligation	0.00213522	0.0570986	0	0	6	16
GO:0036314 response to sterol	6	0.0570986	0.303	0.375	Biological Process	GO:0036314	response to sterol	0.00213522	0.0570986	0	0	6	16
GO:0045815 positive regulation of gene expression, epigenetic	6	0.0570986	0.303	0.375	Biological Process	GO:0045815	positive regulation of gene expression, epigenetic	0.00213522	0.0570986	0	0	6	16
GO:0032386 regulation of intracellular transport	40	0.0579882	2.023	0.147	Biological Process	GO:0032386	regulation of intracellular transport	0.00217596	0.0579882	0	0	40	273
GO:0009888 tissue development	151	0.059199	7.638	0.115	Biological Process	GO:0009888	tissue development	0.00222903	0.059199	0	0	151	1314
GO:0010941 regulation of cell death	126	0.0594591	6.373	0.118	Biological Process	GO:0010941	regulation of cell death	0.00224649	0.0594591	0	0	126	1071
GO:1905521 regulation of macrophage migration	8	0.059879	0.405	0.296	Biological Process	GO:1905521	regulation of macrophage migration	0.00227007	0.059879	0	0	8	27
GO:0006325 chromatin organization	78	0.06085	3.945	0.127	Biological Process	GO:0006325	chromatin organization	0.00232216	0.06085	0	0	78	616
GO:0008285 negative regulation of cell proliferation	62	0.06085	3.136	0.132	Biological Process	GO:0008285	negative regulation of cell proliferation	0.00232258	0.06085	0	0	62	469
GO:0043604 amide biosynthetic process	89	0.0611038	4.502	0.124	Biological Process	GO:0043604	amide biosynthetic process	0.00234015	0.0611038	0	0	89	719
GO:1903364 positive regulation of cellular protein catabolic process	18	0.0613396	0.91	0.189	Biological Process	GO:1903364	positive regulation of cellular protein catabolic process	0.00235953	0.0613396	0	0	18	95
GO:0008219 cell death	151	0.0613396	7.638	0.115	Biological Process	GO:0008219	cell death	0.00236499	0.0613396	0	0	151	1316
GO:0007049 cell cycle	135	0.0614441	6.829	0.116	Biological Process	GO:0007049	cell cycle	0.00237695	0.0614441	0	0	135	1160
GO:0044255 cellular lipid metabolic process	97	0.0614441	4.906	0.122	Biological Process	GO:0044255	cellular lipid metabolic process	0.00238487	0.0614441	0	0	97	795
GO:0002009 morphogenesis of an epithelium	51	0.0623841	2.58	0.137	Biological Process	GO:0002009	morphogenesis of an epithelium	0.0024294	0.0623841	0	0	51	371
GO:0071705 nitrogen compound transport	161	0.0637251	8.144	0.114	Biological Process	GO:0071705	nitrogen compound transport	0.00248984	0.0637251	0	0	161	1416
GO:0006626 protein targeting to mitochondrion	11	0.0638428	0.556	0.239	Biological Process	GO:0006626	protein targeting to mitochondrion	0.00250267	0.0638428	0	0	11	46
GO:0006839 mitochondrial transport	23	0.0638735	1.163	0.172	Biological Process	GO:0006839	mitochondrial transport	0.00251211	0.0638735	0	0	23	134
GO:0010558 negative regulation of macromolecule biosynthetic process	121	0.0655564	6.12	0.118	Biological Process	GO:0010558	negative regulation of macromolecule biosynthetic process	0.00258875	0.0655564	0	0	121	1027
GO:0048704 embryonic skeletal system morphogenesis	16	0.0655564	0.809	0.198	Biological Process	GO:0048704	embryonic skeletal system morphogenesis	0.00259662	0.0655564	0	0	16	81
GO:0045931 positive regulation of mitotic cell cycle	20	0.0655564	1.012	0.18	Biological Process	GO:0045931	positive regulation of mitotic cell cycle	0.00260366	0.0655564	0	0	20	111
GO:0051094 positive regulation of developmental process	113	0.0671888	5.716	0.119	Biological Process	GO:0051094	positive regulation of developmental process	0.00268348	0.0671888	0	0	113	951
GO:0044057 regulation of system process	44	0.0671888	2.226	0.141	Biological Process	GO:0044057	regulation of system process	0.00269355	0.0671888	0	0	44	311
GO:0006336 DNA replication-independent nucleosome assembly	7	0.0671888	0.354	0.318	Biological Process	GO:0006336	DNA replication-independent nucleosome assembly	0.00271473	0.0671888	0	0	7	22
GO:0010831 positive regulation of myotube differentiation	7	0.0671888	0.354	0.318	Biological Process	GO:0010831	positive regulation of myotube differentiation	0.00271473	0.0671888	0	0	7	22
GO:0034724 DNA replication-independent nucleosome organization	7	0.0671888	0.354	0.318	Biological Process	GO:0034724	DNA replication-independent nucleosome organization	0.00271473	0.0671888	0	0	7	22
GO:0031401 positive regulation of protein modification process	96	0.0671888	4.856	0.122	Biological Process	GO:0031401	positive regulation of protein modification process	0.00272048	0.0671888	0	0	96	789
GO:0006399 tRNA metabolic process	31	0.0675492	1.568	0.155	Biological Process	GO:0006399	tRNA metabolic process	0.00274461	0.0675492	0	0	31	200
GO:0006464 cellular protein modification process	388	0.0675492	19.626	0.104	Biological Process	GO:0006464	cellular protein modification process	0.00281269	0.0675492	0	0	388	3725
GO:0036211 protein modification process	388	0.0675492	19.626	0.104	Biological Process	GO:0036211	protein modification process	0.00281269	0.0675492	0	0	388	3725
GO:0048646 anatomical structure formation involved in morphogenesis	100	0.0675492	5.058	0.121	Biological Process	GO:0048646	anatomical structure formation involved in morphogenesis	0.00282022	0.0675492	0	0	100	828
GO:0009314 response to radiation	40	0.0675492	2.023	0.144	Biological Process	GO:0009314	response to radiation	0.00283669	0.0675492	0	0	40	277
GO:0042886 amide transport	139	0.0675492	7.031	0.115	Biological Process	GO:0042886	amide transport	0.00286169	0.0675492	0	0	139	1205
GO:0051271 negative regulation of cellular component movement	32	0.0675492	1.619	0.153	Biological Process	GO:0051271	negative regulation of cellular component movement	0.00288314	0.0675492	0	0	32	209
GO:0097193 intrinsic apoptotic signaling pathway	32	0.0675492	1.619	0.153	Biological Process	GO:0097193	intrinsic apoptotic signaling pathway	0.00288314	0.0675492	0	0	32	209
GO:0050804 modulation of chemical synaptic transmission	38	0.0675492	1.922	0.146	Biological Process	GO:0050804	modulation of chemical synaptic transmission	0.00288526	0.0675492	0	0	38	260
GO:0006409 tRNA export from nucleus	3	0.0675492	0.152	0.75	Biological Process	GO:0006409	tRNA export from nucleus	0.00289185	0.0675492	0	0	3	4
GO:0006419 alanyl-tRNA aminoacylation	3	0.0675492	0.152	0.75	Biological Process	GO:0006419	alanyl-tRNA aminoacylation	0.00289185	0.0675492	0	0	3	4
GO:0009794 regulation of mitotic cell cycle, embryonic	3	0.0675492	0.152	0.75	Biological Process	GO:0009794	regulation of mitotic cell cycle, embryonic	0.00289185	0.0675492	0	0	3	4
GO:0045448 mitotic cell cycle, embryonic	3	0.0675492	0.152	0.75	Biological Process	GO:0045448	mitotic cell cycle, embryonic	0.00289185	0.0675492	0	0	3	4
GO:0046070 dGTP metabolic process	3	0.0675492	0.152	0.75	Biological Process	GO:0046070	dGTP metabolic process	0.00289185	0.0675492	0	0	3	4
GO:0051031 tRNA transport	3	0.0675492	0.152	0.75	Biological Process	GO:0051031	tRNA transport	0.00289185	0.0675492	0	0	3	4
GO:0071431 tRNA-containing ribonucleoprotein complex export from nucleus	3	0.0675492	0.152	0.75	Biological Process	GO:0071431	tRNA-containing ribonucleoprotein complex export from nucleus	0.00289185	0.0675492	0	0	3	4
GO:0098528 skeletal muscle fiber differentiation	3	0.0675492	0.152	0.75	Biological Process	GO:0098528	skeletal muscle fiber differentiation	0.00289185	0.0675492	0	0	3	4
GO:1900113 negative regulation of histone H3-K9 trimethylation	3	0.0675492	0.152	0.75	Biological Process	GO:1900113	negative regulation of histone H3-K9 trimethylation	0.00289185	0.0675492	0	0	3	4
GO:0050482 arachidonic acid secretion	8	0.0679211	0.405	0.286	Biological Process	GO:0050482	arachidonic acid secretion	0.0029253	0.0679211	0	0	8	28
GO:1903963 arachidonate transport	8	0.0679211	0.405	0.286	Biological Process	GO:1903963	arachidonate transport	0.0029253	0.0679211	0	0	8	28
GO:0043603 cellular amide metabolic process	108	0.0685852	5.463	0.119	Biological Process	GO:0043603	cellular amide metabolic process	0.00297712	0.0685852	0	0	108	906
GO:0072498 embryonic skeletal joint development	5	0.0685852	0.253	0.417	Biological Process	GO:0072498	embryonic skeletal joint development	0.00298257	0.0685852	0	0	5	12
GO:0090151 establishment of protein localization to mitochondrial membrane	5	0.0685852	0.253	0.417	Biological Process	GO:0090151	establishment of protein localization to mitochondrial membrane	0.00298257	0.0685852	0	0	5	12
GO:0045184 establishment of protein localization	141	0.0685852	7.132	0.115	Biological Process	GO:0045184	establishment of protein localization	0.00298927	0.0685852	0	0	141	1226
GO:0014070 response to organic cyclic compound	51	0.0690547	2.58	0.136	Biological Process	GO:0014070	response to organic cyclic compound	0.00303594	0.0690547	0	0	51	375
GO:0043043 peptide biosynthetic process	80	0.0690547	4.047	0.125	Biological Process	GO:0043043	peptide biosynthetic process	0.00304039	0.0690547	0	0	80	641
GO:0006891 intra-Golgi vesicle-mediated transport	6	0.0690547	0.303	0.353	Biological Process	GO:0006891	intra-Golgi vesicle-mediated transport	0.00304535	0.0690547	0	0	6	17
GO:0043586 tongue development	6	0.0690547	0.303	0.353	Biological Process	GO:0043586	tongue development	0.00304535	0.0690547	0	0	6	17
GO:0099177 regulation of trans-synaptic signaling	38	0.0697499	1.922	0.146	Biological Process	GO:0099177	regulation of trans-synaptic signaling	0.003085	0.0697499	0	0	38	261
GO:0090596 sensory organ morphogenesis	32	0.0700853	1.619	0.152	Biological Process	GO:0090596	sensory organ morphogenesis	0.00310888	0.0700853	0	0	32	210
GO:1904029 regulation of cyclin-dependent protein kinase activity	12	0.0704031	0.607	0.222	Biological Process	GO:1904029	regulation of cyclin-dependent protein kinase activity	0.00314103	0.0704031	0	0	12	54
GO:0007399 nervous system development	174	0.0704031	8.801	0.112	Biological Process	GO:0007399	nervous system development	0.00314113	0.0704031	0	0	174	1553
GO:0048524 positive regulation of viral process	14	0.0705134	0.708	0.206	Biological Process	GO:0048524	positive regulation of viral process	0.00315514	0.0705134	0	0	14	68
GO:0006796 phosphate-containing compound metabolic process	337	0.0719594	17.046	0.105	Biological Process	GO:0006796	phosphate-containing compound metabolic process	0.00322912	0.0719594	0	0	337	3206
GO:2000113 negative regulation of cellular macromolecule biosynthetic process	118	0.0722008	5.969	0.117	Biological Process	GO:2000113	negative regulation of cellular macromolecule biosynthetic process	0.00325742	0.0722008	0	0	118	1005
GO:0015833 peptide transport	136	0.0722008	6.879	0.115	Biological Process	GO:0015833	peptide transport	0.00325858	0.0722008	0	0	136	1180
GO:0000381 regulation of alternative mRNA splicing, via spliceosome	10	0.0734413	0.506	0.244	Biological Process	GO:0000381	regulation of alternative mRNA splicing, via spliceosome	0.00332404	0.0734413	0	0	10	41
GO:0007519 skeletal muscle tissue development	22	0.0735192	1.113	0.171	Biological Process	GO:0007519	skeletal muscle tissue development	0.00333783	0.0735192	0	0	22	129
GO:0051216 cartilage development	24	0.0735192	1.214	0.166	Biological Process	GO:0051216	cartilage development	0.0033511	0.0735192	0	0	24	145
GO:0072331 signal transduction by p53 class mediator	18	0.0735192	0.91	0.184	Biological Process	GO:0072331	signal transduction by p53 class mediator	0.003356	0.0735192	0	0	18	98
GO:1901990 regulation of mitotic cell cycle phase transition	29	0.0738033	1.467	0.156	Biological Process	GO:1901990	regulation of mitotic cell cycle phase transition	0.00337849	0.0738033	0	0	29	186
GO:0006793 phosphorus metabolic process	338	0.074013	17.097	0.105	Biological Process	GO:0006793	phosphorus metabolic process	0.00339763	0.074013	0	0	338	3219
GO:0019637 organophosphate metabolic process	106	0.0747797	5.362	0.119	Biological Process	GO:0019637	organophosphate metabolic process	0.00344247	0.0747797	0	0	106	891
GO:0010498 proteasomal protein catabolic process	42	0.0769672	2.124	0.141	Biological Process	GO:0010498	proteasomal protein catabolic process	0.00355309	0.0769672	0	0	42	298
GO:0018023 peptidyl-lysine trimethylation	9	0.0772596	0.455	0.257	Biological Process	GO:0018023	peptidyl-lysine trimethylation	0.00358816	0.0772596	0	0	9	35
GO:0031069 hair follicle morphogenesis	7	0.0772596	0.354	0.304	Biological Process	GO:0031069	hair follicle morphogenesis	0.00359648	0.0772596	0	0	7	23
GO:0090022 regulation of neutrophil chemotaxis	7	0.0772596	0.354	0.304	Biological Process	GO:0090022	regulation of neutrophil chemotaxis	0.00359648	0.0772596	0	0	7	23
GO:0017158 regulation of calcium ion-dependent exocytosis	14	0.0777683	0.708	0.203	Biological Process	GO:0017158	regulation of calcium ion-dependent exocytosis	0.00363019	0.0777683	0	0	14	69
GO:0043587 tongue morphogenesis	4	0.0779025	0.202	0.5	Biological Process	GO:0043587	tongue morphogenesis	0.00368445	0.0779025	0	0	4	8
GO:0060346 bone trabecula formation	4	0.0779025	0.202	0.5	Biological Process	GO:0060346	bone trabecula formation	0.00368445	0.0779025	0	0	4	8
GO:0071397 cellular response to cholesterol	4	0.0779025	0.202	0.5	Biological Process	GO:0071397	cellular response to cholesterol	0.00368445	0.0779025	0	0	4	8
GO:1903441 protein localization to ciliary membrane	4	0.0779025	0.202	0.5	Biological Process	GO:1903441	protein localization to ciliary membrane	0.00368445	0.0779025	0	0	4	8
GO:0019538 protein metabolic process	579	0.0779025	29.287	0.101	Biological Process	GO:0019538	protein metabolic process	0.00369147	0.0779025	0	0	579	5741
GO:0070585 protein localization to mitochondrion	13	0.0779025	0.658	0.21	Biological Process	GO:0070585	protein localization to mitochondrion	0.00369673	0.0779025	0	0	13	62
GO:0061647 histone H3-K9 modification	8	0.0781555	0.405	0.276	Biological Process	GO:0061647	histone H3-K9 modification	0.00371881	0.0781555	0	0	8	29
GO:1903900 regulation of viral life cycle	18	0.0787483	0.91	0.182	Biological Process	GO:1903900	regulation of viral life cycle	0.00375717	0.0787483	0	0	18	99
GO:2001235 positive regulation of apoptotic signaling pathway	20	0.0830336	1.012	0.174	Biological Process	GO:2001235	positive regulation of apoptotic signaling pathway	0.00397234	0.0830336	0	0	20	115
GO:0019079 viral genome replication	15	0.0831149	0.759	0.195	Biological Process	GO:0019079	viral genome replication	0.00399766	0.0831149	0	0	15	77
GO:1905269 positive regulation of chromatin organization	15	0.0831149	0.759	0.195	Biological Process	GO:1905269	positive regulation of chromatin organization	0.00399766	0.0831149	0	0	15	77
GO:0018022 peptidyl-lysine methylation	17	0.083495	0.86	0.185	Biological Process	GO:0018022	peptidyl-lysine methylation	0.00402671	0.083495	0	0	17	92
GO:1902275 regulation of chromatin organization	22	0.0836111	1.113	0.168	Biological Process	GO:1902275	regulation of chromatin organization	0.00404464	0.0836111	0	0	22	131
GO:1903311 regulation of mRNA metabolic process	28	0.0836111	1.416	0.156	Biological Process	GO:1903311	regulation of mRNA metabolic process	0.00405833	0.0836111	0	0	28	180
GO:1901566 organonitrogen compound biosynthetic process	172	0.0836111	8.7	0.111	Biological Process	GO:1901566	organonitrogen compound biosynthetic process	0.00406466	0.0836111	0	0	172	1543
GO:0007166 cell surface receptor signaling pathway	210	0.0848542	10.622	0.109	Biological Process	GO:0007166	cell surface receptor signaling pathway	0.00413603	0.0848542	0	0	210	1924
GO:0009952 anterior/posterior pattern specification	27	0.0849356	1.366	0.157	Biological Process	GO:0009952	anterior/posterior pattern specification	0.00415653	0.0849356	0	0	27	172
GO:0010951 negative regulation of endopeptidase activity	14	0.0849356	0.708	0.2	Biological Process	GO:0010951	negative regulation of endopeptidase activity	0.0041619	0.0849356	0	0	14	70
GO:0006352 DNA-templated transcription, initiation	18	0.0854306	0.91	0.18	Biological Process	GO:0006352	DNA-templated transcription, initiation	0.00419717	0.0854306	0	0	18	100
GO:0030859 polarized epithelial cell differentiation	6	0.085512	0.303	0.333	Biological Process	GO:0030859	polarized epithelial cell differentiation	0.00421642	0.085512	0	0	6	18
GO:0012501 programmed cell death	140	0.085512	7.081	0.114	Biological Process	GO:0012501	programmed cell death	0.00422339	0.085512	0	0	140	1228
GO:0000380 alternative mRNA splicing, via spliceosome	11	0.085512	0.556	0.224	Biological Process	GO:0000380	alternative mRNA splicing, via spliceosome	0.00423425	0.085512	0	0	11	49
GO:0061448 connective tissue development	29	0.08575	1.467	0.153	Biological Process	GO:0061448	connective tissue development	0.00426897	0.08575	0	0	29	189
GO:0002690 positive regulation of leukocyte chemotaxis	13	0.08575	0.658	0.206	Biological Process	GO:0002690	positive regulation of leukocyte chemotaxis	0.00427392	0.08575	0	0	13	63
GO:0051262 protein tetramerization	16	0.08575	0.809	0.188	Biological Process	GO:0051262	protein tetramerization	0.00429047	0.08575	0	0	16	85
GO:0000375 RNA splicing, via transesterification reactions	33	0.08575	1.669	0.148	Biological Process	GO:0000375	RNA splicing, via transesterification reactions	0.00431238	0.08575	0	0	33	223
GO:0000377 RNA splicing, via transesterification reactions with bulged adenosine as nucleophile	33	0.08575	1.669	0.148	Biological Process	GO:0000377	RNA splicing, via transesterification reactions with bulged adenosine as nucleophile	0.00431238	0.08575	0	0	33	223
GO:0000398 mRNA splicing, via spliceosome	33	0.08575	1.669	0.148	Biological Process	GO:0000398	mRNA splicing, via spliceosome	0.00431238	0.08575	0	0	33	223
GO:0055086 nucleobase-containing small molecule metabolic process	70	0.0857723	3.541	0.126	Biological Process	GO:0055086	nucleobase-containing small molecule metabolic process	0.00432456	0.0857723	0	0	70	556
GO:0097190 apoptotic signaling pathway	55	0.0862356	2.782	0.132	Biological Process	GO:0097190	apoptotic signaling pathway	0.00435904	0.0862356	0	0	55	418
GO:0045732 positive regulation of protein catabolic process	24	0.0864548	1.214	0.162	Biological Process	GO:0045732	positive regulation of protein catabolic process	0.00438127	0.0864548	0	0	24	148
GO:0048385 regulation of retinoic acid receptor signaling pathway	5	0.0880042	0.253	0.385	Biological Process	GO:0048385	regulation of retinoic acid receptor signaling pathway	0.00448248	0.0880042	0	0	5	13
GO:0070723 response to cholesterol	5	0.0880042	0.253	0.385	Biological Process	GO:0070723	response to cholesterol	0.00448248	0.0880042	0	0	5	13
GO:0006413 translational initiation	17	0.0882023	0.86	0.183	Biological Process	GO:0006413	translational initiation	0.00451502	0.0882023	0	0	17	93
GO:0010466 negative regulation of peptidase activity	15	0.0882023	0.759	0.192	Biological Process	GO:0010466	negative regulation of peptidase activity	0.00453807	0.0882023	0	0	15	78
GO:0018107 peptidyl-threonine phosphorylation	15	0.0882023	0.759	0.192	Biological Process	GO:0018107	peptidyl-threonine phosphorylation	0.00453807	0.0882023	0	0	15	78
GO:0043280 positive regulation of cysteine-type endopeptidase activity involved in apoptotic process	15	0.0882023	0.759	0.192	Biological Process	GO:0043280	positive regulation of cysteine-type endopeptidase activity involved in apoptotic process	0.00453807	0.0882023	0	0	15	78
GO:0048568 embryonic organ development	46	0.0897085	2.327	0.136	Biological Process	GO:0048568	embryonic organ development	0.00463632	0.0897085	0	0	46	338
GO:0043086 negative regulation of catalytic activity	52	0.0897085	2.63	0.133	Biological Process	GO:0043086	negative regulation of catalytic activity	0.0046387	0.0897085	0	0	52	392
GO:0018205 peptidyl-lysine modification	40	0.0902094	2.023	0.14	Biological Process	GO:0018205	peptidyl-lysine modification	0.00468786	0.0902094	0	0	40	285
GO:0030099 myeloid cell differentiation	40	0.0902094	2.023	0.14	Biological Process	GO:0030099	myeloid cell differentiation	0.00468786	0.0902094	0	0	40	285
GO:0070997 neuron death	30	0.0921835	1.517	0.151	Biological Process	GO:0070997	neuron death	0.0048052	0.0921835	0	0	30	199
GO:0051129 negative regulation of cellular component organization	65	0.0921835	3.288	0.127	Biological Process	GO:0051129	negative regulation of cellular component organization	0.00481422	0.0921835	0	0	65	512
GO:0043484 regulation of RNA splicing	20	0.0927166	1.012	0.171	Biological Process	GO:0043484	regulation of RNA splicing	0.00485402	0.0927166	0	0	20	117
GO:0031058 positive regulation of histone modification	13	0.0937764	0.658	0.203	Biological Process	GO:0031058	positive regulation of histone modification	0.0049216	0.0937764	0	0	13	64
GO:0048732 gland development	40	0.0946383	2.023	0.14	Biological Process	GO:0048732	gland development	0.00497904	0.0946383	0	0	40	286
GO:0040013 negative regulation of locomotion	32	0.0973705	1.619	0.147	Biological Process	GO:0040013	negative regulation of locomotion	0.00515131	0.0973705	0	0	32	217
GO:1901987 regulation of cell cycle phase transition	32	0.0973705	1.619	0.147	Biological Process	GO:1901987	regulation of cell cycle phase transition	0.00515131	0.0973705	0	0	32	217
GO:0001701 in utero embryonic development	45	0.0973705	2.276	0.136	Biological Process	GO:0001701	in utero embryonic development	0.00516045	0.0973705	0	0	45	331
GO:0006915 apoptotic process	136	0.0979815	6.879	0.114	Biological Process	GO:0006915	apoptotic process	0.00520547	0.0979815	0	0	136	1196
GO:0051051 negative regulation of transport	40	0.0992453	2.023	0.139	Biological Process	GO:0051051	negative regulation of transport	0.0052854	0.0992453	0	0	40	287
GO:0060538 skeletal muscle organ development	22	0.0999351	1.113	0.164	Biological Process	GO:0060538	skeletal muscle organ development	0.00533556	0.0999351	0	0	22	134
GO:0046718 viral entry into host cell	9	0.0999351	0.455	0.243	Biological Process	GO:0046718	viral entry into host cell	0.00534928	0.0999351	0	0	9	37
GO:0043902 positive regulation of multi-organism process	21	0.0999351	1.062	0.167	Biological Process	GO:0043902	positive regulation of multi-organism process	0.0053608	0.0999351	0	0	21	126
GO:0033044 regulation of chromosome organization	37	0.100431	1.872	0.142	Biological Process	GO:0033044	regulation of chromosome organization	0.00540034	0.100431	0	0	37	261
GO:0001824 blastocyst development	16	0.100684	0.809	0.184	Biological Process	GO:0001824	blastocyst development	0.00542694	0.100684	0	0	16	87
GO:0006397 mRNA processing	47	0.101159	2.377	0.134	Biological Process	GO:0006397	mRNA processing	0.00546557	0.101159	0	0	47	350
GO:0051147 regulation of muscle cell differentiation	17	0.10409	0.86	0.179	Biological Process	GO:0051147	regulation of muscle cell differentiation	0.00563735	0.10409	0	0	17	95
GO:0032786 positive regulation of DNA-templated transcription, elongation	6	0.104301	0.303	0.316	Biological Process	GO:0032786	positive regulation of DNA-templated transcription, elongation	0.00568912	0.104301	0	0	6	19
GO:0061162 establishment of monopolar cell polarity	6	0.104301	0.303	0.316	Biological Process	GO:0061162	establishment of monopolar cell polarity	0.00568912	0.104301	0	0	6	19
GO:0097242 amyloid-beta clearance	6	0.104301	0.303	0.316	Biological Process	GO:0097242	amyloid-beta clearance	0.00568912	0.104301	0	0	6	19
GO:1902531 regulation of intracellular signal transduction	138	0.104497	6.98	0.113	Biological Process	GO:1902531	regulation of intracellular signal transduction	0.00571333	0.104497	0	0	138	1219
GO:0050684 regulation of mRNA processing	18	0.105233	0.91	0.175	Biological Process	GO:0050684	regulation of mRNA processing	0.00577828	0.105233	0	0	18	103
GO:0050794 regulation of cellular process	1001	0.105233	50.632	0.097	Biological Process	GO:0050794	regulation of cellular process	0.00578067	0.105233	0	0	1001	10299
GO:0072655 establishment of protein localization to mitochondrion	12	0.105352	0.607	0.207	Biological Process	GO:0072655	establishment of protein localization to mitochondrion	0.0058008	0.105352	0	0	12	58
GO:0031060 regulation of histone methylation	11	0.105829	0.556	0.216	Biological Process	GO:0031060	regulation of histone methylation	0.00584072	0.105829	0	0	11	51
GO:0051098 regulation of binding	39	0.106491	1.973	0.139	Biological Process	GO:0051098	regulation of binding	0.00589097	0.106491	0	0	39	280
GO:0110111 negative regulation of animal organ morphogenesis	7	0.108069	0.354	0.28	Biological Process	GO:0110111	negative regulation of animal organ morphogenesis	0.0059922	0.108069	0	0	7	25
GO:0007267 cell-cell signaling	111	0.110174	5.615	0.116	Biological Process	GO:0007267	cell-cell signaling	0.00614545	0.110174	0	0	111	957
GO:1902430 negative regulation of amyloid-beta formation	4	0.110174	0.202	0.444	Biological Process	GO:1902430	negative regulation of amyloid-beta formation	0.00615155	0.110174	0	0	4	9
GO:1903054 negative regulation of extracellular matrix organization	4	0.110174	0.202	0.444	Biological Process	GO:1903054	negative regulation of extracellular matrix organization	0.00615155	0.110174	0	0	4	9
GO:0099537 trans-synaptic signaling	54	0.110306	2.731	0.13	Biological Process	GO:0099537	trans-synaptic signaling	0.00617315	0.110306	0	0	54	416
GO:0050678 regulation of epithelial cell proliferation	34	0.110372	1.72	0.143	Biological Process	GO:0050678	regulation of epithelial cell proliferation	0.00619106	0.110372	0	0	34	237
GO:0031400 negative regulation of protein modification process	52	0.111099	2.63	0.131	Biological Process	GO:0031400	negative regulation of protein modification process	0.00626145	0.111099	0	0	52	398
GO:0040007 growth	75	0.111099	3.794	0.123	Biological Process	GO:0040007	growth	0.00627375	0.111099	0	0	75	612
GO:0048863 stem cell differentiation	23	0.111099	1.163	0.16	Biological Process	GO:0048863	stem cell differentiation	0.00627481	0.111099	0	0	23	144
GO:0010256 endomembrane system organization	40	0.111323	2.023	0.138	Biological Process	GO:0010256	endomembrane system organization	0.00630186	0.111323	0	0	40	290
GO:0060231 mesenchymal to epithelial transition	5	0.113466	0.253	0.357	Biological Process	GO:0060231	mesenchymal to epithelial transition	0.00645019	0.113466	0	0	5	14
GO:1901800 positive regulation of proteasomal protein catabolic process	13	0.113466	0.658	0.197	Biological Process	GO:1901800	positive regulation of proteasomal protein catabolic process	0.00645239	0.113466	0	0	13	66
GO:0006412 translation	76	0.114089	3.844	0.122	Biological Process	GO:0006412	translation	0.00665984	0.114089	0	0	76	623
GO:0001957 intramembranous ossification	3	0.114089	0.152	0.6	Biological Process	GO:0001957	intramembranous ossification	0.00673416	0.114089	0	0	3	5
GO:0007008 outer mitochondrial membrane organization	3	0.114089	0.152	0.6	Biological Process	GO:0007008	outer mitochondrial membrane organization	0.00673416	0.114089	0	0	3	5
GO:0009133 nucleoside diphosphate biosynthetic process	3	0.114089	0.152	0.6	Biological Process	GO:0009133	nucleoside diphosphate biosynthetic process	0.00673416	0.114089	0	0	3	5
GO:0033574 response to testosterone	3	0.114089	0.152	0.6	Biological Process	GO:0033574	response to testosterone	0.00673416	0.114089	0	0	3	5
GO:0036072 direct ossification	3	0.114089	0.152	0.6	Biological Process	GO:0036072	direct ossification	0.00673416	0.114089	0	0	3	5
GO:0045040 protein import into mitochondrial outer membrane	3	0.114089	0.152	0.6	Biological Process	GO:0045040	protein import into mitochondrial outer membrane	0.00673416	0.114089	0	0	3	5
GO:0046668 regulation of retinal cell programmed cell death	3	0.114089	0.152	0.6	Biological Process	GO:0046668	regulation of retinal cell programmed cell death	0.00673416	0.114089	0	0	3	5
GO:0051045 negative regulation of membrane protein ectodomain proteolysis	3	0.114089	0.152	0.6	Biological Process	GO:0051045	negative regulation of membrane protein ectodomain proteolysis	0.00673416	0.114089	0	0	3	5
GO:0060684 epithelial-mesenchymal cell signaling	3	0.114089	0.152	0.6	Biological Process	GO:0060684	epithelial-mesenchymal cell signaling	0.00673416	0.114089	0	0	3	5
GO:0061196 fungiform papilla development	3	0.114089	0.152	0.6	Biological Process	GO:0061196	fungiform papilla development	0.00673416	0.114089	0	0	3	5
GO:0075525 viral translational termination-reinitiation	3	0.114089	0.152	0.6	Biological Process	GO:0075525	viral translational termination-reinitiation	0.00673416	0.114089	0	0	3	5
GO:1901142 insulin metabolic process	3	0.114089	0.152	0.6	Biological Process	GO:1901142	insulin metabolic process	0.00673416	0.114089	0	0	3	5
GO:1902774 late endosome to lysosome transport	3	0.114089	0.152	0.6	Biological Process	GO:1902774	late endosome to lysosome transport	0.00673416	0.114089	0	0	3	5
GO:1904683 regulation of metalloendopeptidase activity	3	0.114089	0.152	0.6	Biological Process	GO:1904683	regulation of metalloendopeptidase activity	0.00673416	0.114089	0	0	3	5
GO:2000766 negative regulation of cytoplasmic translation	3	0.114089	0.152	0.6	Biological Process	GO:2000766	negative regulation of cytoplasmic translation	0.00673416	0.114089	0	0	3	5
GO:0043067 regulation of programmed cell death	115	0.114089	5.817	0.115	Biological Process	GO:0043067	regulation of programmed cell death	0.00673963	0.114089	0	0	115	999
GO:0019080 viral gene expression	10	0.114089	0.506	0.222	Biological Process	GO:0019080	viral gene expression	0.00675265	0.114089	0	0	10	45
GO:2000027 regulation of animal organ morphogenesis	22	0.117159	1.113	0.161	Biological Process	GO:2000027	regulation of animal organ morphogenesis	0.00694949	0.117159	0	0	22	137
GO:0044085 cellular component biogenesis	235	0.117199	11.887	0.107	Biological Process	GO:0044085	cellular component biogenesis	0.00696696	0.117199	0	0	235	2201
GO:0099536 synaptic signaling	54	0.119432	2.731	0.129	Biological Process	GO:0099536	synaptic signaling	0.00711509	0.119432	0	0	54	419
GO:0007268 chemical synaptic transmission	53	0.119984	2.681	0.129	Biological Process	GO:0007268	chemical synaptic transmission	0.00717895	0.119984	0	0	53	410
GO:0098916 anterograde trans-synaptic signaling	53	0.119984	2.681	0.129	Biological Process	GO:0098916	anterograde trans-synaptic signaling	0.00717895	0.119984	0	0	53	410
GO:0050793 regulation of developmental process	203	0.122848	10.268	0.108	Biological Process	GO:0050793	regulation of developmental process	0.00736643	0.122848	0	0	203	1879
GO:0060429 epithelium development	94	0.122848	4.755	0.118	Biological Process	GO:0060429	epithelium development	0.00738414	0.122848	0	0	94	798
GO:0071214 cellular response to abiotic stimulus	28	0.122848	1.416	0.149	Biological Process	GO:0071214	cellular response to abiotic stimulus	0.00741368	0.122848	0	0	28	188
GO:0104004 cellular response to environmental stimulus	28	0.122848	1.416	0.149	Biological Process	GO:0104004	cellular response to environmental stimulus	0.00741368	0.122848	0	0	28	188
GO:0009435 NAD biosynthetic process	6	0.12356	0.303	0.3	Biological Process	GO:0009435	NAD biosynthetic process	0.0075044	0.12356	0	0	6	20
GO:0060571 morphogenesis of an epithelial fold	6	0.12356	0.303	0.3	Biological Process	GO:0060571	morphogenesis of an epithelial fold	0.0075044	0.12356	0	0	6	20
GO:0061339 establishment or maintenance of monopolar cell polarity	6	0.12356	0.303	0.3	Biological Process	GO:0061339	establishment or maintenance of monopolar cell polarity	0.0075044	0.12356	0	0	6	20
GO:0016310 phosphorylation	241	0.123693	12.19	0.106	Biological Process	GO:0016310	phosphorylation	0.00753501	0.123693	0	0	241	2266
GO:0048713 regulation of oligodendrocyte differentiation	7	0.123693	0.354	0.269	Biological Process	GO:0048713	regulation of oligodendrocyte differentiation	0.00756037	0.123693	0	0	7	26
GO:0048730 epidermis morphogenesis	7	0.123693	0.354	0.269	Biological Process	GO:0048730	epidermis morphogenesis	0.00756037	0.123693	0	0	7	26
GO:0010830 regulation of myotube differentiation	9	0.125146	0.455	0.231	Biological Process	GO:0010830	regulation of myotube differentiation	0.00771368	0.125146	0	0	9	39
GO:0051155 positive regulation of striated muscle cell differentiation	9	0.125146	0.455	0.231	Biological Process	GO:0051155	positive regulation of striated muscle cell differentiation	0.00771368	0.125146	0	0	9	39
GO:2000179 positive regulation of neural precursor cell proliferation	9	0.125146	0.455	0.231	Biological Process	GO:2000179	positive regulation of neural precursor cell proliferation	0.00771368	0.125146	0	0	9	39
GO:2000242 negative regulation of reproductive process	9	0.125146	0.455	0.231	Biological Process	GO:2000242	negative regulation of reproductive process	0.00771368	0.125146	0	0	9	39
GO:0010950 positive regulation of endopeptidase activity	17	0.125254	0.86	0.173	Biological Process	GO:0010950	positive regulation of endopeptidase activity	0.00773651	0.125254	0	0	17	98
GO:0008033 tRNA processing	20	0.125682	1.012	0.164	Biological Process	GO:0008033	tRNA processing	0.00778132	0.125682	0	0	20	122
GO:0022402 cell cycle process	106	0.125682	5.362	0.116	Biological Process	GO:0022402	cell cycle process	0.00779533	0.125682	0	0	106	916
GO:0016571 histone methylation	18	0.125725	0.91	0.17	Biological Process	GO:0016571	histone methylation	0.00781424	0.125725	0	0	18	106
GO:0021766 hippocampus development	11	0.126701	0.556	0.208	Biological Process	GO:0021766	hippocampus development	0.00789124	0.126701	0	0	11	53
GO:1903902 positive regulation of viral life cycle	10	0.127019	0.506	0.217	Biological Process	GO:1903902	positive regulation of viral life cycle	0.0079332	0.127019	0	0	10	46
GO:0034968 histone lysine methylation	15	0.127019	0.759	0.181	Biological Process	GO:0034968	histone lysine methylation	0.00819805	0.127019	0	0	15	83
GO:0098693 regulation of synaptic vesicle cycle	13	0.127019	0.658	0.191	Biological Process	GO:0098693	regulation of synaptic vesicle cycle	0.00833904	0.127019	0	0	13	68
GO:0031109 microtubule polymerization or depolymerization	16	0.127019	0.809	0.176	Biological Process	GO:0031109	microtubule polymerization or depolymerization	0.00843041	0.127019	0	0	16	91
GO:0006233 dTDP biosynthetic process	2	0.127019	0.101	1	Biological Process	GO:0006233	dTDP biosynthetic process	0.00845156	0.127019	0	0	2	2
GO:0006430 lysyl-tRNA aminoacylation	2	0.127019	0.101	1	Biological Process	GO:0006430	lysyl-tRNA aminoacylation	0.00845156	0.127019	0	0	2	2
GO:0006864 pyrimidine nucleotide transport	2	0.127019	0.101	1	Biological Process	GO:0006864	pyrimidine nucleotide transport	0.00845156	0.127019	0	0	2	2
GO:0007418 ventral midline development	2	0.127019	0.101	1	Biological Process	GO:0007418	ventral midline development	0.00845156	0.127019	0	0	2	2
GO:0009139 pyrimidine nucleoside diphosphate biosynthetic process	2	0.127019	0.101	1	Biological Process	GO:0009139	pyrimidine nucleoside diphosphate biosynthetic process	0.00845156	0.127019	0	0	2	2
GO:0009196 pyrimidine deoxyribonucleoside diphosphate metabolic process	2	0.127019	0.101	1	Biological Process	GO:0009196	pyrimidine deoxyribonucleoside diphosphate metabolic process	0.00845156	0.127019	0	0	2	2
GO:0009197 pyrimidine deoxyribonucleoside diphosphate biosynthetic process	2	0.127019	0.101	1	Biological Process	GO:0009197	pyrimidine deoxyribonucleoside diphosphate biosynthetic process	0.00845156	0.127019	0	0	2	2
GO:0010040 response to iron(II) ion	2	0.127019	0.101	1	Biological Process	GO:0010040	response to iron(II) ion	0.00845156	0.127019	0	0	2	2
GO:0018400 peptidyl-proline hydroxylation to 3-hydroxy-L-proline	2	0.127019	0.101	1	Biological Process	GO:0018400	peptidyl-proline hydroxylation to 3-hydroxy-L-proline	0.00845156	0.127019	0	0	2	2
GO:0032425 positive regulation of mismatch repair	2	0.127019	0.101	1	Biological Process	GO:0032425	positive regulation of mismatch repair	0.00845156	0.127019	0	0	2	2
GO:0032571 response to vitamin K	2	0.127019	0.101	1	Biological Process	GO:0032571	response to vitamin K	0.00845156	0.127019	0	0	2	2
GO:0034427 nuclear-transcribed mRNA catabolic process, exonucleolytic, 3'-5'	2	0.127019	0.101	1	Biological Process	GO:0034427	nuclear-transcribed mRNA catabolic process, exonucleolytic, 3'-5'	0.00845156	0.127019	0	0	2	2
GO:0035498 carnosine metabolic process	2	0.127019	0.101	1	Biological Process	GO:0035498	carnosine metabolic process	0.00845156	0.127019	0	0	2	2
GO:0036337 Fas signaling pathway	2	0.127019	0.101	1	Biological Process	GO:0036337	Fas signaling pathway	0.00845156	0.127019	0	0	2	2
GO:0045079 negative regulation of chemokine biosynthetic process	2	0.127019	0.101	1	Biological Process	GO:0045079	negative regulation of chemokine biosynthetic process	0.00845156	0.127019	0	0	2	2
GO:0046072 dTDP metabolic process	2	0.127019	0.101	1	Biological Process	GO:0046072	dTDP metabolic process	0.00845156	0.127019	0	0	2	2
GO:0060789 hair follicle placode formation	2	0.127019	0.101	1	Biological Process	GO:0060789	hair follicle placode formation	0.00845156	0.127019	0	0	2	2
GO:0061198 fungiform papilla formation	2	0.127019	0.101	1	Biological Process	GO:0061198	fungiform papilla formation	0.00845156	0.127019	0	0	2	2
GO:0071307 cellular response to vitamin K	2	0.127019	0.101	1	Biological Process	GO:0071307	cellular response to vitamin K	0.00845156	0.127019	0	0	2	2
GO:0072071 kidney interstitial fibroblast differentiation	2	0.127019	0.101	1	Biological Process	GO:0072071	kidney interstitial fibroblast differentiation	0.00845156	0.127019	0	0	2	2
GO:0072141 renal interstitial fibroblast development	2	0.127019	0.101	1	Biological Process	GO:0072141	renal interstitial fibroblast development	0.00845156	0.127019	0	0	2	2
GO:0097029 mature conventional dendritic cell differentiation	2	0.127019	0.101	1	Biological Process	GO:0097029	mature conventional dendritic cell differentiation	0.00845156	0.127019	0	0	2	2
GO:0097056 selenocysteinyl-tRNA(Sec) biosynthetic process	2	0.127019	0.101	1	Biological Process	GO:0097056	selenocysteinyl-tRNA(Sec) biosynthetic process	0.00845156	0.127019	0	0	2	2
GO:0099011 neuronal dense core vesicle exocytosis	2	0.127019	0.101	1	Biological Process	GO:0099011	neuronal dense core vesicle exocytosis	0.00845156	0.127019	0	0	2	2
GO:0099525 presynaptic dense core vesicle exocytosis	2	0.127019	0.101	1	Biological Process	GO:0099525	presynaptic dense core vesicle exocytosis	0.00845156	0.127019	0	0	2	2
GO:1900114 positive regulation of histone H3-K9 trimethylation	2	0.127019	0.101	1	Biological Process	GO:1900114	positive regulation of histone H3-K9 trimethylation	0.00845156	0.127019	0	0	2	2
GO:1902811 positive regulation of skeletal muscle fiber differentiation	2	0.127019	0.101	1	Biological Process	GO:1902811	positive regulation of skeletal muscle fiber differentiation	0.00845156	0.127019	0	0	2	2
GO:2000367 regulation of acrosomal vesicle exocytosis	2	0.127019	0.101	1	Biological Process	GO:2000367	regulation of acrosomal vesicle exocytosis	0.00845156	0.127019	0	0	2	2
GO:2001162 positive regulation of histone H3-K79 methylation	2	0.127019	0.101	1	Biological Process	GO:2001162	positive regulation of histone H3-K79 methylation	0.00845156	0.127019	0	0	2	2
GO:0050790 regulation of catalytic activity	148	0.12746	7.486	0.111	Biological Process	GO:0050790	regulation of catalytic activity	0.00849733	0.12746	0	0	148	1333
GO:0009416 response to light stimulus	28	0.127857	1.416	0.147	Biological Process	GO:0009416	response to light stimulus	0.00854029	0.127857	0	0	28	190
GO:0001838 embryonic epithelial tube formation	18	0.128078	0.91	0.168	Biological Process	GO:0001838	embryonic epithelial tube formation	0.00860887	0.128078	0	0	18	107
GO:0031056 regulation of histone modification	18	0.128078	0.91	0.168	Biological Process	GO:0031056	regulation of histone modification	0.00860887	0.128078	0	0	18	107
GO:2000058 regulation of ubiquitin-dependent protein catabolic process	18	0.128078	0.91	0.168	Biological Process	GO:2000058	regulation of ubiquitin-dependent protein catabolic process	0.00860887	0.128078	0	0	18	107
GO:0042127 regulation of cell proliferation	123	0.128078	6.222	0.113	Biological Process	GO:0042127	regulation of cell proliferation	0.00863707	0.128078	0	0	123	1086
GO:0050435 amyloid-beta metabolic process	8	0.128078	0.405	0.242	Biological Process	GO:0050435	amyloid-beta metabolic process	0.00865024	0.128078	0	0	8	33
GO:0010564 regulation of cell cycle process	60	0.128078	3.035	0.125	Biological Process	GO:0010564	regulation of cell cycle process	0.00865418	0.128078	0	0	60	479
GO:0019220 regulation of phosphate metabolic process	133	0.128273	6.727	0.112	Biological Process	GO:0019220	regulation of phosphate metabolic process	0.00870043	0.128273	0	0	133	1185
GO:0051174 regulation of phosphorus metabolic process	133	0.128273	6.727	0.112	Biological Process	GO:0051174	regulation of phosphorus metabolic process	0.00870043	0.128273	0	0	133	1185
GO:0072028 nephron morphogenesis	12	0.12904	0.607	0.197	Biological Process	GO:0072028	nephron morphogenesis	0.00877505	0.12904	0	0	12	61
GO:1903052 positive regulation of proteolysis involved in cellular protein catabolic process	14	0.12904	0.708	0.184	Biological Process	GO:1903052	positive regulation of proteolysis involved in cellular protein catabolic process	0.00882305	0.12904	0	0	14	76
GO:0042981 regulation of apoptotic process	112	0.12904	5.665	0.114	Biological Process	GO:0042981	regulation of apoptotic process	0.00890121	0.12904	0	0	112	979
GO:1902532 negative regulation of intracellular signal transduction	50	0.12904	2.529	0.129	Biological Process	GO:1902532	negative regulation of intracellular signal transduction	0.00890578	0.12904	0	0	50	387
GO:0010759 positive regulation of macrophage chemotaxis	5	0.12904	0.253	0.333	Biological Process	GO:0010759	positive regulation of macrophage chemotaxis	0.00895213	0.12904	0	0	5	15
GO:0031061 negative regulation of histone methylation	5	0.12904	0.253	0.333	Biological Process	GO:0031061	negative regulation of histone methylation	0.00895213	0.12904	0	0	5	15
GO:0060218 hematopoietic stem cell differentiation	5	0.12904	0.253	0.333	Biological Process	GO:0060218	hematopoietic stem cell differentiation	0.00895213	0.12904	0	0	5	15
GO:0071360 cellular response to exogenous dsRNA	5	0.12904	0.253	0.333	Biological Process	GO:0071360	cellular response to exogenous dsRNA	0.00895213	0.12904	0	0	5	15
GO:0072574 hepatocyte proliferation	5	0.12904	0.253	0.333	Biological Process	GO:0072574	hepatocyte proliferation	0.00895213	0.12904	0	0	5	15
GO:0072575 epithelial cell proliferation involved in liver morphogenesis	5	0.12904	0.253	0.333	Biological Process	GO:0072575	epithelial cell proliferation involved in liver morphogenesis	0.00895213	0.12904	0	0	5	15
GO:0095500 acetylcholine receptor signaling pathway	5	0.12904	0.253	0.333	Biological Process	GO:0095500	acetylcholine receptor signaling pathway	0.00895213	0.12904	0	0	5	15
GO:1903831 signal transduction involved in cellular response to ammonium ion	5	0.12904	0.253	0.333	Biological Process	GO:1903831	signal transduction involved in cellular response to ammonium ion	0.00895213	0.12904	0	0	5	15
GO:0045596 negative regulation of cell differentiation	60	0.129908	3.035	0.125	Biological Process	GO:0045596	negative regulation of cell differentiation	0.0090291	0.129908	0	0	60	480
GO:0051568 histone H3-K4 methylation	9	0.131535	0.455	0.225	Biological Process	GO:0051568	histone H3-K4 methylation	0.00915914	0.131535	0	0	9	40
GO:1901214 regulation of neuron death	26	0.132188	1.315	0.149	Biological Process	GO:1901214	regulation of neuron death	0.00922165	0.132188	0	0	26	174
GO:0050673 epithelial cell proliferation	39	0.133261	1.973	0.135	Biological Process	GO:0050673	epithelial cell proliferation	0.0093137	0.133261	0	0	39	288
GO:0030218 erythrocyte differentiation	16	0.133642	0.809	0.174	Biological Process	GO:0030218	erythrocyte differentiation	0.00935751	0.133642	0	0	16	92
GO:0030857 negative regulation of epithelial cell differentiation	7	0.133926	0.354	0.259	Biological Process	GO:0030857	negative regulation of epithelial cell differentiation	0.00941197	0.133926	0	0	7	27
GO:1902622 regulation of neutrophil migration	7	0.133926	0.354	0.259	Biological Process	GO:1902622	regulation of neutrophil migration	0.00941197	0.133926	0	0	7	27
GO:0051817 modification of morphology or physiology of other organism involved in symbiotic interaction	13	0.133968	0.658	0.188	Biological Process	GO:0051817	modification of morphology or physiology of other organism involved in symbiotic interaction	0.00943217	0.133968	0	0	13	69
GO:0034101 erythrocyte homeostasis	17	0.134052	0.86	0.17	Biological Process	GO:0034101	erythrocyte homeostasis	0.00945539	0.134052	0	0	17	100
GO:0032787 monocarboxylic acid metabolic process	48	0.134126	2.428	0.13	Biological Process	GO:0032787	monocarboxylic acid metabolic process	0.00949931	0.134126	0	0	48	370
GO:0019081 viral translation	4	0.134126	0.202	0.4	Biological Process	GO:0019081	viral translation	0.00951246	0.134126	0	0	4	10
GO:0090185 negative regulation of kidney development	4	0.134126	0.202	0.4	Biological Process	GO:0090185	negative regulation of kidney development	0.00951246	0.134126	0	0	4	10
GO:0045927 positive regulation of growth	25	0.134541	1.265	0.151	Biological Process	GO:0045927	positive regulation of growth	0.00955929	0.134541	0	0	25	166
GO:0032355 response to estradiol	6	0.135575	0.303	0.286	Biological Process	GO:0032355	response to estradiol	0.00970269	0.135575	0	0	6	21
GO:0042274 ribosomal small subunit biogenesis	6	0.135575	0.303	0.286	Biological Process	GO:0042274	ribosomal small subunit biogenesis	0.00970269	0.135575	0	0	6	21
GO:0051567 histone H3-K9 methylation	6	0.135575	0.303	0.286	Biological Process	GO:0051567	histone H3-K9 methylation	0.00970269	0.135575	0	0	6	21
GO:0051569 regulation of histone H3-K4 methylation	6	0.135575	0.303	0.286	Biological Process	GO:0051569	regulation of histone H3-K4 methylation	0.00970269	0.135575	0	0	6	21
GO:0110110 positive regulation of animal organ morphogenesis	12	0.139393	0.607	0.194	Biological Process	GO:0110110	positive regulation of animal organ morphogenesis	0.00999385	0.139393	0	0	12	62
GO:0031497 chromatin assembly	15	0.141708	0.759	0.176	Biological Process	GO:0031497	chromatin assembly	0.0101964	0.141708	0	0	15	85
GO:0051588 regulation of neurotransmitter transport	15	0.141708	0.759	0.176	Biological Process	GO:0051588	regulation of neurotransmitter transport	0.0101964	0.141708	0	0	15	85
GO:0040008 regulation of growth	50	0.1422	2.529	0.128	Biological Process	GO:0040008	regulation of growth	0.0102502	0.1422	0	0	50	390
GO:0050921 positive regulation of chemotaxis	16	0.143276	0.809	0.172	Biological Process	GO:0050921	positive regulation of chemotaxis	0.0103637	0.143276	0	0	16	93
GO:0030326 embryonic limb morphogenesis	18	0.143276	0.91	0.165	Biological Process	GO:0030326	embryonic limb morphogenesis	0.0103924	0.143276	0	0	18	109
GO:0035113 embryonic appendage morphogenesis	18	0.143276	0.91	0.165	Biological Process	GO:0035113	embryonic appendage morphogenesis	0.0103924	0.143276	0	0	18	109
GO:0032309 icosanoid secretion	8	0.143276	0.405	0.235	Biological Process	GO:0032309	icosanoid secretion	0.0104201	0.143276	0	0	8	34
GO:0043113 receptor clustering	8	0.143276	0.405	0.235	Biological Process	GO:0043113	receptor clustering	0.0104201	0.143276	0	0	8	34
GO:0033209 tumor necrosis factor-mediated signaling pathway	11	0.143585	0.556	0.2	Biological Process	GO:0033209	tumor necrosis factor-mediated signaling pathway	0.010461	0.143585	0	0	11	55
GO:0015909 long-chain fatty acid transport	10	0.14694	0.506	0.208	Biological Process	GO:0015909	long-chain fatty acid transport	0.0107641	0.14694	0	0	10	48
GO:0030260 entry into host cell	9	0.14694	0.455	0.22	Biological Process	GO:0030260	entry into host cell	0.0108003	0.14694	0	0	9	41
GO:0044409 entry into host	9	0.14694	0.455	0.22	Biological Process	GO:0044409	entry into host	0.0108003	0.14694	0	0	9	41
GO:0051289 protein homotetramerization	9	0.14694	0.455	0.22	Biological Process	GO:0051289	protein homotetramerization	0.0108003	0.14694	0	0	9	41
GO:0051806 entry into cell of other organism involved in symbiotic interaction	9	0.14694	0.455	0.22	Biological Process	GO:0051806	entry into cell of other organism involved in symbiotic interaction	0.0108003	0.14694	0	0	9	41
GO:0017038 protein import	23	0.149757	1.163	0.152	Biological Process	GO:0017038	protein import	0.0110266	0.149757	0	0	23	151
GO:0019882 antigen processing and presentation	15	0.152938	0.759	0.174	Biological Process	GO:0019882	antigen processing and presentation	0.0113298	0.152938	0	0	15	86
GO:0032434 regulation of proteasomal ubiquitin-dependent protein catabolic process	15	0.152938	0.759	0.174	Biological Process	GO:0032434	regulation of proteasomal ubiquitin-dependent protein catabolic process	0.0113298	0.152938	0	0	15	86
GO:0072009 nephron epithelium development	15	0.152938	0.759	0.174	Biological Process	GO:0072009	nephron epithelium development	0.0113298	0.152938	0	0	15	86
GO:0051702 interaction with symbiont	12	0.152938	0.607	0.19	Biological Process	GO:0051702	interaction with symbiont	0.0113397	0.152938	0	0	12	63
GO:0048167 regulation of synaptic plasticity	18	0.153326	0.91	0.164	Biological Process	GO:0048167	regulation of synaptic plasticity	0.0113882	0.153326	0	0	18	110
GO:1902991 regulation of amyloid precursor protein catabolic process	7	0.15556	0.354	0.25	Biological Process	GO:1902991	regulation of amyloid precursor protein catabolic process	0.0115742	0.15556	0	0	7	28
GO:0031647 regulation of protein stability	30	0.156163	1.517	0.142	Biological Process	GO:0031647	regulation of protein stability	0.0116393	0.156163	0	0	30	212
GO:2000146 negative regulation of cell motility	28	0.159477	1.416	0.144	Biological Process	GO:2000146	negative regulation of cell motility	0.0119816	0.159477	0	0	28	195
GO:0014823 response to activity	5	0.159477	0.253	0.312	Biological Process	GO:0014823	response to activity	0.0120507	0.159477	0	0	5	16
GO:0051570 regulation of histone H3-K9 methylation	5	0.159477	0.253	0.312	Biological Process	GO:0051570	regulation of histone H3-K9 methylation	0.0120507	0.159477	0	0	5	16
GO:0060343 trabecula formation	5	0.159477	0.253	0.312	Biological Process	GO:0060343	trabecula formation	0.0120507	0.159477	0	0	5	16
GO:0072576 liver morphogenesis	5	0.159477	0.253	0.312	Biological Process	GO:0072576	liver morphogenesis	0.0120507	0.159477	0	0	5	16
GO:1903747 regulation of establishment of protein localization to mitochondrion	5	0.159477	0.253	0.312	Biological Process	GO:1903747	regulation of establishment of protein localization to mitochondrion	0.0120507	0.159477	0	0	5	16
GO:1905144 response to acetylcholine	5	0.159477	0.253	0.312	Biological Process	GO:1905144	response to acetylcholine	0.0120507	0.159477	0	0	5	16
GO:1905145 cellular response to acetylcholine	5	0.159477	0.253	0.312	Biological Process	GO:1905145	cellular response to acetylcholine	0.0120507	0.159477	0	0	5	16
GO:0016049 cell growth	38	0.161332	1.922	0.134	Biological Process	GO:0016049	cell growth	0.0122117	0.161332	0	0	38	284
GO:0009056 catabolic process	189	0.161669	9.56	0.107	Biological Process	GO:0009056	catabolic process	0.0122735	0.161669	0	0	189	1761
GO:0031112 positive regulation of microtubule polymerization or depolymerization	6	0.161669	0.303	0.273	Biological Process	GO:0031112	positive regulation of microtubule polymerization or depolymerization	0.0123232	0.161669	0	0	6	22
GO:0044091 membrane biogenesis	6	0.161669	0.303	0.273	Biological Process	GO:0044091	membrane biogenesis	0.0123232	0.161669	0	0	6	22
GO:0045736 negative regulation of cyclin-dependent protein serine/threonine kinase activity	6	0.161669	0.303	0.273	Biological Process	GO:0045736	negative regulation of cyclin-dependent protein serine/threonine kinase activity	0.0123232	0.161669	0	0	6	22
GO:0000079 regulation of cyclin-dependent protein serine/threonine kinase activity	10	0.161669	0.506	0.204	Biological Process	GO:0000079	regulation of cyclin-dependent protein serine/threonine kinase activity	0.0124384	0.161669	0	0	10	49
GO:1905517 macrophage migration	8	0.161669	0.405	0.229	Biological Process	GO:1905517	macrophage migration	0.0124444	0.161669	0	0	8	35
GO:0072175 epithelial tube formation	18	0.161669	0.91	0.162	Biological Process	GO:0072175	epithelial tube formation	0.0124582	0.161669	0	0	18	111
GO:0009215 purine deoxyribonucleoside triphosphate metabolic process	3	0.161669	0.152	0.5	Biological Process	GO:0009215	purine deoxyribonucleoside triphosphate metabolic process	0.0125499	0.161669	0	0	3	6
GO:0032802 low-density lipoprotein particle receptor catabolic process	3	0.161669	0.152	0.5	Biological Process	GO:0032802	low-density lipoprotein particle receptor catabolic process	0.0125499	0.161669	0	0	3	6
GO:0032803 regulation of low-density lipoprotein particle receptor catabolic process	3	0.161669	0.152	0.5	Biological Process	GO:0032803	regulation of low-density lipoprotein particle receptor catabolic process	0.0125499	0.161669	0	0	3	6
GO:0072239 metanephric glomerulus vasculature development	3	0.161669	0.152	0.5	Biological Process	GO:0072239	metanephric glomerulus vasculature development	0.0125499	0.161669	0	0	3	6
GO:0072610 interleukin-12 secretion	3	0.161669	0.152	0.5	Biological Process	GO:0072610	interleukin-12 secretion	0.0125499	0.161669	0	0	3	6
GO:0098935 dendritic transport	3	0.161669	0.152	0.5	Biological Process	GO:0098935	dendritic transport	0.0125499	0.161669	0	0	3	6
GO:1901621 negative regulation of smoothened signaling pathway involved in dorsal/ventral neural tube patterning	3	0.161669	0.152	0.5	Biological Process	GO:1901621	negative regulation of smoothened signaling pathway involved in dorsal/ventral neural tube patterning	0.0125499	0.161669	0	0	3	6
GO:1905049 negative regulation of metallopeptidase activity	3	0.161669	0.152	0.5	Biological Process	GO:1905049	negative regulation of metallopeptidase activity	0.0125499	0.161669	0	0	3	6
GO:1903305 regulation of regulated secretory pathway	16	0.162447	0.809	0.168	Biological Process	GO:1903305	regulation of regulated secretory pathway	0.0126315	0.162447	0	0	16	95
GO:0051828 entry into other organism involved in symbiotic interaction	9	0.162447	0.455	0.214	Biological Process	GO:0051828	entry into other organism involved in symbiotic interaction	0.0126522	0.162447	0	0	9	42
GO:0009141 nucleoside triphosphate metabolic process	33	0.16346	1.669	0.138	Biological Process	GO:0009141	nucleoside triphosphate metabolic process	0.0127598	0.16346	0	0	33	240
GO:0022008 neurogenesis	128	0.16346	6.474	0.111	Biological Process	GO:0022008	neurogenesis	0.0127732	0.16346	0	0	128	1150
GO:2000177 regulation of neural precursor cell proliferation	12	0.163611	0.607	0.188	Biological Process	GO:2000177	regulation of neural precursor cell proliferation	0.0128208	0.163611	0	0	12	64
GO:0060562 epithelial tube morphogenesis	34	0.163611	1.72	0.137	Biological Process	GO:0060562	epithelial tube morphogenesis	0.0128273	0.163611	0	0	34	249
GO:0051704 multi-organism process	136	0.164185	6.879	0.111	Biological Process	GO:0051704	multi-organism process	0.0128935	0.164185	0	0	136	1230
GO:1901701 cellular response to oxygen-containing compound	73	0.167924	3.692	0.119	Biological Process	GO:1901701	cellular response to oxygen-containing compound	0.0132087	0.167924	0	0	73	613
GO:1990778 protein localization to cell periphery	31	0.16913	1.568	0.139	Biological Process	GO:1990778	protein localization to cell periphery	0.0133254	0.16913	0	0	31	223
GO:0032092 positive regulation of protein binding	13	0.169646	0.658	0.181	Biological Process	GO:0032092	positive regulation of protein binding	0.0133923	0.169646	0	0	13	72
GO:0048729 tissue morphogenesis	56	0.169646	2.833	0.124	Biological Process	GO:0048729	tissue morphogenesis	0.0134098	0.169646	0	0	56	452
GO:0006644 phospholipid metabolic process	46	0.170221	2.327	0.128	Biological Process	GO:0006644	phospholipid metabolic process	0.0134772	0.170221	0	0	46	359
GO:1901700 response to oxygen-containing compound	94	0.170641	4.755	0.115	Biological Process	GO:1901700	response to oxygen-containing compound	0.0135325	0.170641	0	0	94	817
GO:0046717 acid secretion	11	0.171565	0.556	0.193	Biological Process	GO:0046717	acid secretion	0.0136279	0.171565	0	0	11	57
GO:0015931 nucleobase-containing compound transport	21	0.171808	1.062	0.153	Biological Process	GO:0015931	nucleobase-containing compound transport	0.013714	0.171808	0	0	21	137
GO:0040029 regulation of gene expression, epigenetic	23	0.171808	1.163	0.149	Biological Process	GO:0040029	regulation of gene expression, epigenetic	0.0137971	0.171808	0	0	23	154
GO:0007423 sensory organ development	54	0.171808	2.731	0.124	Biological Process	GO:0007423	sensory organ development	0.0138393	0.171808	0	0	54	434
GO:0003159 morphogenesis of an endothelium	4	0.171808	0.202	0.364	Biological Process	GO:0003159	morphogenesis of an endothelium	0.013873	0.171808	0	0	4	11
GO:0034505 tooth mineralization	4	0.171808	0.202	0.364	Biological Process	GO:0034505	tooth mineralization	0.013873	0.171808	0	0	4	11
GO:0061154 endothelial tube morphogenesis	4	0.171808	0.202	0.364	Biological Process	GO:0061154	endothelial tube morphogenesis	0.013873	0.171808	0	0	4	11
GO:1901386 negative regulation of voltage-gated calcium channel activity	4	0.171808	0.202	0.364	Biological Process	GO:1901386	negative regulation of voltage-gated calcium channel activity	0.013873	0.171808	0	0	4	11
GO:1905331 negative regulation of morphogenesis of an epithelium	4	0.171808	0.202	0.364	Biological Process	GO:1905331	negative regulation of morphogenesis of an epithelium	0.013873	0.171808	0	0	4	11
GO:2000380 regulation of mesoderm development	4	0.171808	0.202	0.364	Biological Process	GO:2000380	regulation of mesoderm development	0.013873	0.171808	0	0	4	11
GO:0043534 blood vessel endothelial cell migration	15	0.171808	0.759	0.17	Biological Process	GO:0043534	blood vessel endothelial cell migration	0.0138909	0.171808	0	0	15	88
GO:2001056 positive regulation of cysteine-type endopeptidase activity	15	0.171808	0.759	0.17	Biological Process	GO:2001056	positive regulation of cysteine-type endopeptidase activity	0.0138909	0.171808	0	0	15	88
GO:0006631 fatty acid metabolic process	30	0.172692	1.517	0.14	Biological Process	GO:0006631	fatty acid metabolic process	0.0140135	0.172692	0	0	30	215
GO:0001662 behavioral fear response	7	0.172692	0.354	0.241	Biological Process	GO:0001662	behavioral fear response	0.0140736	0.172692	0	0	7	29
GO:0031062 positive regulation of histone methylation	7	0.172692	0.354	0.241	Biological Process	GO:0031062	positive regulation of histone methylation	0.0140736	0.172692	0	0	7	29
GO:0034205 amyloid-beta formation	7	0.172692	0.354	0.241	Biological Process	GO:0034205	amyloid-beta formation	0.0140736	0.172692	0	0	7	29
GO:0043627 response to estrogen	7	0.172692	0.354	0.241	Biological Process	GO:0043627	response to estrogen	0.0140736	0.172692	0	0	7	29
GO:0006753 nucleoside phosphate metabolic process	60	0.173138	3.035	0.122	Biological Process	GO:0006753	nucleoside phosphate metabolic process	0.0141323	0.173138	0	0	60	491
GO:0051149 positive regulation of muscle cell differentiation	10	0.174932	0.506	0.2	Biological Process	GO:0051149	positive regulation of muscle cell differentiation	0.0143013	0.174932	0	0	10	50
GO:0007005 mitochondrion organization	44	0.175862	2.226	0.129	Biological Process	GO:0007005	mitochondrion organization	0.0144134	0.175862	0	0	44	342
GO:0046928 regulation of neurotransmitter secretion	12	0.175862	0.607	0.185	Biological Process	GO:0046928	regulation of neurotransmitter secretion	0.0144454	0.175862	0	0	12	65
GO:0140053 mitochondrial gene expression	12	0.175862	0.607	0.185	Biological Process	GO:0140053	mitochondrial gene expression	0.0144454	0.175862	0	0	12	65
GO:0043436 oxoacid metabolic process	92	0.177254	4.654	0.115	Biological Process	GO:0043436	oxoacid metabolic process	0.0146118	0.177254	0	0	92	800
GO:0006082 organic acid metabolic process	93	0.177254	4.704	0.115	Biological Process	GO:0006082	organic acid metabolic process	0.0147151	0.177254	0	0	93	810
GO:0002042 cell migration involved in sprouting angiogenesis	9	0.177254	0.455	0.209	Biological Process	GO:0002042	cell migration involved in sprouting angiogenesis	0.0147301	0.177254	0	0	9	43
GO:0031113 regulation of microtubule polymerization	8	0.177254	0.405	0.222	Biological Process	GO:0031113	regulation of microtubule polymerization	0.0147426	0.177254	0	0	8	36
GO:0042987 amyloid precursor protein catabolic process	8	0.177254	0.405	0.222	Biological Process	GO:0042987	amyloid precursor protein catabolic process	0.0147426	0.177254	0	0	8	36
GO:0061383 trabecula morphogenesis	8	0.177254	0.405	0.222	Biological Process	GO:0061383	trabecula morphogenesis	0.0147426	0.177254	0	0	8	36
GO:0071715 icosanoid transport	8	0.177254	0.405	0.222	Biological Process	GO:0071715	icosanoid transport	0.0147426	0.177254	0	0	8	36
GO:1901571 fatty acid derivative transport	8	0.177254	0.405	0.222	Biological Process	GO:1901571	fatty acid derivative transport	0.0147426	0.177254	0	0	8	36
GO:0017157 regulation of exocytosis	21	0.177817	1.062	0.152	Biological Process	GO:0017157	regulation of exocytosis	0.014817	0.177817	0	0	21	138
GO:0017156 calcium ion regulated exocytosis	18	0.177817	0.91	0.159	Biological Process	GO:0017156	calcium ion regulated exocytosis	0.0148353	0.177817	0	0	18	113
GO:0030855 epithelial cell differentiation	52	0.177852	2.63	0.125	Biological Process	GO:0030855	epithelial cell differentiation	0.0148839	0.177852	0	0	52	417
GO:0016570 histone modification	49	0.177852	2.479	0.126	Biological Process	GO:0016570	histone modification	0.0148841	0.177852	0	0	49	389
GO:0009144 purine nucleoside triphosphate metabolic process	31	0.179029	1.568	0.138	Biological Process	GO:0009144	purine nucleoside triphosphate metabolic process	0.0150056	0.179029	0	0	31	225
GO:1903507 negative regulation of nucleic acid-templated transcription	99	0.18179	5.008	0.114	Biological Process	GO:1903507	negative regulation of nucleic acid-templated transcription	0.0152605	0.18179	0	0	99	870
GO:0090162 establishment of epithelial cell polarity	6	0.183208	0.303	0.261	Biological Process	GO:0090162	establishment of epithelial cell polarity	0.0154032	0.183208	0	0	6	23
GO:0031110 regulation of microtubule polymerization or depolymerization	11	0.183599	0.556	0.19	Biological Process	GO:0031110	regulation of microtubule polymerization or depolymerization	0.0154597	0.183599	0	0	11	58
GO:0009117 nucleotide metabolic process	59	0.184414	2.984	0.122	Biological Process	GO:0009117	nucleotide metabolic process	0.0155603	0.184414	0	0	59	484
GO:0035239 tube morphogenesis	75	0.184414	3.794	0.118	Biological Process	GO:0035239	tube morphogenesis	0.0155759	0.184414	0	0	75	637
GO:1902679 negative regulation of RNA biosynthetic process	99	0.184566	5.008	0.114	Biological Process	GO:1902679	negative regulation of RNA biosynthetic process	0.0157075	0.184566	0	0	99	871
GO:0009394 2'-deoxyribonucleotide metabolic process	5	0.184566	0.253	0.294	Biological Process	GO:0009394	2'-deoxyribonucleotide metabolic process	0.015803	0.184566	0	0	5	17
GO:0019692 deoxyribose phosphate metabolic process	5	0.184566	0.253	0.294	Biological Process	GO:0019692	deoxyribose phosphate metabolic process	0.015803	0.184566	0	0	5	17
GO:0035089 establishment of apical/basal cell polarity	5	0.184566	0.253	0.294	Biological Process	GO:0035089	establishment of apical/basal cell polarity	0.015803	0.184566	0	0	5	17
GO:0042311 vasodilation	5	0.184566	0.253	0.294	Biological Process	GO:0042311	vasodilation	0.015803	0.184566	0	0	5	17
GO:0048103 somatic stem cell division	5	0.184566	0.253	0.294	Biological Process	GO:0048103	somatic stem cell division	0.015803	0.184566	0	0	5	17
GO:0072079 nephron tubule formation	5	0.184566	0.253	0.294	Biological Process	GO:0072079	nephron tubule formation	0.015803	0.184566	0	0	5	17
GO:1901223 negative regulation of NIK/NF-kappaB signaling	5	0.184566	0.253	0.294	Biological Process	GO:1901223	negative regulation of NIK/NF-kappaB signaling	0.015803	0.184566	0	0	5	17
GO:1903020 positive regulation of glycoprotein metabolic process	5	0.184566	0.253	0.294	Biological Process	GO:1903020	positive regulation of glycoprotein metabolic process	0.015803	0.184566	0	0	5	17
GO:0051276 chromosome organization	110	0.186158	5.564	0.112	Biological Process	GO:0051276	chromosome organization	0.0159632	0.186158	0	0	110	980
GO:0035556 intracellular signal transduction	241	0.187425	12.19	0.105	Biological Process	GO:0035556	intracellular signal transduction	0.0160961	0.187425	0	0	241	2306
GO:0060993 kidney morphogenesis	13	0.193806	0.658	0.176	Biological Process	GO:0060993	kidney morphogenesis	0.0166691	0.193806	0	0	13	74
GO:0016569 covalent chromatin modification	50	0.193893	2.529	0.125	Biological Process	GO:0016569	covalent chromatin modification	0.0167016	0.193893	0	0	50	401
GO:0000122 negative regulation of transcription by RNA polymerase II	70	0.194272	3.541	0.118	Biological Process	GO:0000122	negative regulation of transcription by RNA polymerase II	0.0167592	0.194272	0	0	70	591
GO:0002209 behavioral defense response	7	0.195154	0.354	0.233	Biological Process	GO:0002209	behavioral defense response	0.016936	0.195154	0	0	7	30
GO:0030850 prostate gland development	7	0.195154	0.354	0.233	Biological Process	GO:0030850	prostate gland development	0.016936	0.195154	0	0	7	30
GO:0031122 cytoplasmic microtubule organization	7	0.195154	0.354	0.233	Biological Process	GO:0031122	cytoplasmic microtubule organization	0.016936	0.195154	0	0	7	30
GO:0035115 embryonic forelimb morphogenesis	7	0.195154	0.354	0.233	Biological Process	GO:0035115	embryonic forelimb morphogenesis	0.016936	0.195154	0	0	7	30
GO:0032835 glomerulus development	9	0.195249	0.455	0.205	Biological Process	GO:0032835	glomerulus development	0.0170489	0.195249	0	0	9	44
GO:0043502 regulation of muscle adaptation	9	0.195249	0.455	0.205	Biological Process	GO:0043502	regulation of muscle adaptation	0.0170489	0.195249	0	0	9	44
GO:0061512 protein localization to cilium	9	0.195249	0.455	0.205	Biological Process	GO:0061512	protein localization to cilium	0.0170489	0.195249	0	0	9	44
GO:0022607 cellular component assembly	217	0.195249	10.976	0.105	Biological Process	GO:0022607	cellular component assembly	0.0170934	0.195249	0	0	217	2063
GO:0071560 cellular response to transforming growth factor beta stimulus	23	0.195249	1.163	0.146	Biological Process	GO:0071560	cellular response to transforming growth factor beta stimulus	0.0170953	0.195249	0	0	23	157
GO:2001234 negative regulation of apoptotic signaling pathway	23	0.195249	1.163	0.146	Biological Process	GO:2001234	negative regulation of apoptotic signaling pathway	0.0170953	0.195249	0	0	23	157
GO:0009451 RNA modification	21	0.196523	1.062	0.15	Biological Process	GO:0009451	RNA modification	0.0172322	0.196523	0	0	21	140
GO:0045666 positive regulation of neuron differentiation	27	0.1971	1.366	0.141	Biological Process	GO:0045666	positive regulation of neuron differentiation	0.0173082	0.1971	0	0	27	192
GO:0035136 forelimb morphogenesis	8	0.197103	0.405	0.216	Biological Process	GO:0035136	forelimb morphogenesis	0.0173339	0.197103	0	0	8	37
GO:0042475 odontogenesis of dentin-containing tooth	11	0.198073	0.556	0.186	Biological Process	GO:0042475	odontogenesis of dentin-containing tooth	0.0174703	0.198073	0	0	11	59
GO:0051851 modification by host of symbiont morphology or physiology	11	0.198073	0.556	0.186	Biological Process	GO:0051851	modification by host of symbiont morphology or physiology	0.0174703	0.198073	0	0	11	59
GO:0070482 response to oxygen levels	22	0.201771	1.113	0.148	Biological Process	GO:0070482	response to oxygen levels	0.0178225	0.201771	0	0	22	149
GO:1901991 negative regulation of mitotic cell cycle phase transition	17	0.203214	0.86	0.159	Biological Process	GO:1901991	negative regulation of mitotic cell cycle phase transition	0.0179761	0.203214	0	0	17	107
GO:0051153 regulation of striated muscle cell differentiation	12	0.204967	0.607	0.179	Biological Process	GO:0051153	regulation of striated muscle cell differentiation	0.0181576	0.204967	0	0	12	67
GO:0035148 tube formation	19	0.20784	0.961	0.153	Biological Process	GO:0035148	tube formation	0.0184763	0.20784	0	0	19	124
GO:0009116 nucleoside metabolic process	13	0.20784	0.658	0.173	Biological Process	GO:0009116	nucleoside metabolic process	0.0185194	0.20784	0	0	13	75
GO:0098773 skin epidermis development	13	0.20784	0.658	0.173	Biological Process	GO:0098773	skin epidermis development	0.0185194	0.20784	0	0	13	75
GO:0140029 exocytic process	13	0.20784	0.658	0.173	Biological Process	GO:0140029	exocytic process	0.0185194	0.20784	0	0	13	75
GO:2000116 regulation of cysteine-type endopeptidase activity	21	0.207884	1.062	0.149	Biological Process	GO:2000116	regulation of cysteine-type endopeptidase activity	0.01855	0.207884	0	0	21	141
GO:0051960 regulation of nervous system development	70	0.207938	3.541	0.118	Biological Process	GO:0051960	regulation of nervous system development	0.0185817	0.207938	0	0	70	594
GO:1902803 regulation of synaptic vesicle transport	10	0.207999	0.506	0.192	Biological Process	GO:1902803	regulation of synaptic vesicle transport	0.0186408	0.207999	0	0	10	52
GO:2000300 regulation of synaptic vesicle exocytosis	10	0.207999	0.506	0.192	Biological Process	GO:2000300	regulation of synaptic vesicle exocytosis	0.0186408	0.207999	0	0	10	52
GO:1901137 carbohydrate derivative biosynthetic process	68	0.208875	3.44	0.118	Biological Process	GO:1901137	carbohydrate derivative biosynthetic process	0.0187462	0.208875	0	0	68	575
GO:0060322 head development	57	0.209708	2.883	0.121	Biological Process	GO:0060322	head development	0.0188514	0.209708	0	0	57	470
GO:0009409 response to cold	6	0.209708	0.303	0.25	Biological Process	GO:0009409	response to cold	0.0189776	0.209708	0	0	6	24
GO:0021904 dorsal/ventral neural tube patterning	6	0.209708	0.303	0.25	Biological Process	GO:0021904	dorsal/ventral neural tube patterning	0.0189776	0.209708	0	0	6	24
GO:0097755 positive regulation of blood vessel diameter	6	0.209708	0.303	0.25	Biological Process	GO:0097755	positive regulation of blood vessel diameter	0.0189776	0.209708	0	0	6	24
GO:1902003 regulation of amyloid-beta formation	6	0.209708	0.303	0.25	Biological Process	GO:1902003	regulation of amyloid-beta formation	0.0189776	0.209708	0	0	6	24
GO:0031214 biomineral tissue development	18	0.209708	0.91	0.155	Biological Process	GO:0031214	biomineral tissue development	0.0190487	0.209708	0	0	18	116
GO:0048736 appendage development	22	0.209708	1.113	0.147	Biological Process	GO:0048736	appendage development	0.0191309	0.209708	0	0	22	150
GO:0060173 limb development	22	0.209708	1.113	0.147	Biological Process	GO:0060173	limb development	0.0191309	0.209708	0	0	22	150
GO:2001252 positive regulation of chromosome organization	20	0.209708	1.012	0.15	Biological Process	GO:2001252	positive regulation of chromosome organization	0.0192698	0.209708	0	0	20	133
GO:0033145 positive regulation of intracellular steroid hormone receptor signaling pathway	4	0.209708	0.202	0.333	Biological Process	GO:0033145	positive regulation of intracellular steroid hormone receptor signaling pathway	0.0193181	0.209708	0	0	4	12
GO:0051571 positive regulation of histone H3-K4 methylation	4	0.209708	0.202	0.333	Biological Process	GO:0051571	positive regulation of histone H3-K4 methylation	0.0193181	0.209708	0	0	4	12
GO:1903214 regulation of protein targeting to mitochondrion	4	0.209708	0.202	0.333	Biological Process	GO:1903214	regulation of protein targeting to mitochondrion	0.0193181	0.209708	0	0	4	12
GO:2001267 regulation of cysteine-type endopeptidase activity involved in apoptotic signaling pathway	4	0.209708	0.202	0.333	Biological Process	GO:2001267	regulation of cysteine-type endopeptidase activity involved in apoptotic signaling pathway	0.0193181	0.209708	0	0	4	12
GO:0001932 regulation of protein phosphorylation	107	0.209708	5.412	0.112	Biological Process	GO:0001932	regulation of protein phosphorylation	0.0196239	0.209708	0	0	107	958
GO:0072088 nephron epithelium morphogenesis	11	0.209708	0.556	0.183	Biological Process	GO:0072088	nephron epithelium morphogenesis	0.0196692	0.209708	0	0	11	60
GO:0034504 protein localization to nucleus	28	0.209708	1.416	0.138	Biological Process	GO:0034504	protein localization to nucleus	0.0197441	0.209708	0	0	28	203
GO:0050769 positive regulation of neurogenesis	35	0.209708	1.77	0.132	Biological Process	GO:0050769	positive regulation of neurogenesis	0.0197565	0.209708	0	0	35	266
GO:0051253 negative regulation of RNA metabolic process	105	0.209708	5.311	0.112	Biological Process	GO:0051253	negative regulation of RNA metabolic process	0.0200556	0.209708	0	0	105	939
GO:0051179 localization	577	0.209708	29.186	0.099	Biological Process	GO:0051179	localization	0.0201661	0.209708	0	0	577	5847
GO:0006368 transcription elongation from RNA polymerase II promoter	7	0.209708	0.354	0.226	Biological Process	GO:0006368	transcription elongation from RNA polymerase II promoter	0.0201856	0.209708	0	0	7	31
GO:0007020 microtubule nucleation	7	0.209708	0.354	0.226	Biological Process	GO:0007020	microtubule nucleation	0.0201856	0.209708	0	0	7	31
GO:0031057 negative regulation of histone modification	7	0.209708	0.354	0.226	Biological Process	GO:0031057	negative regulation of histone modification	0.0201856	0.209708	0	0	7	31
GO:0051926 negative regulation of calcium ion transport	7	0.209708	0.354	0.226	Biological Process	GO:0051926	negative regulation of calcium ion transport	0.0201856	0.209708	0	0	7	31
GO:0071357 cellular response to type I interferon	7	0.209708	0.354	0.226	Biological Process	GO:0071357	cellular response to type I interferon	0.0201856	0.209708	0	0	7	31
GO:1903018 regulation of glycoprotein metabolic process	7	0.209708	0.354	0.226	Biological Process	GO:1903018	regulation of glycoprotein metabolic process	0.0201856	0.209708	0	0	7	31
GO:0010596 negative regulation of endothelial cell migration	8	0.209708	0.405	0.211	Biological Process	GO:0010596	negative regulation of endothelial cell migration	0.0202366	0.209708	0	0	8	38
GO:0034605 cellular response to heat	8	0.209708	0.405	0.211	Biological Process	GO:0034605	cellular response to heat	0.0202366	0.209708	0	0	8	38
GO:0002026 regulation of the force of heart contraction	5	0.209708	0.253	0.278	Biological Process	GO:0002026	regulation of the force of heart contraction	0.0202593	0.209708	0	0	5	18
GO:0036342 post-anal tail morphogenesis	5	0.209708	0.253	0.278	Biological Process	GO:0036342	post-anal tail morphogenesis	0.0202593	0.209708	0	0	5	18
GO:0051043 regulation of membrane protein ectodomain proteolysis	5	0.209708	0.253	0.278	Biological Process	GO:0051043	regulation of membrane protein ectodomain proteolysis	0.0202593	0.209708	0	0	5	18
GO:0051797 regulation of hair follicle development	5	0.209708	0.253	0.278	Biological Process	GO:0051797	regulation of hair follicle development	0.0202593	0.209708	0	0	5	18
GO:0072012 glomerulus vasculature development	5	0.209708	0.253	0.278	Biological Process	GO:0072012	glomerulus vasculature development	0.0202593	0.209708	0	0	5	18
GO:1901385 regulation of voltage-gated calcium channel activity	5	0.209708	0.253	0.278	Biological Process	GO:1901385	regulation of voltage-gated calcium channel activity	0.0202593	0.209708	0	0	5	18
GO:2000765 regulation of cytoplasmic translation	5	0.209708	0.253	0.278	Biological Process	GO:2000765	regulation of cytoplasmic translation	0.0202593	0.209708	0	0	5	18
GO:0042770 signal transduction in response to DNA damage	12	0.209708	0.607	0.176	Biological Process	GO:0042770	signal transduction in response to DNA damage	0.0202616	0.209708	0	0	12	68
GO:0045667 regulation of osteoblast differentiation	15	0.209708	0.759	0.163	Biological Process	GO:0045667	regulation of osteoblast differentiation	0.0203368	0.209708	0	0	15	92
GO:0016050 vesicle organization	25	0.209708	1.265	0.141	Biological Process	GO:0016050	vesicle organization	0.0203482	0.209708	0	0	25	177
GO:0001711 endodermal cell fate commitment	3	0.209708	0.152	0.429	Biological Process	GO:0001711	endodermal cell fate commitment	0.0204724	0.209708	0	0	3	7
GO:0001842 neural fold formation	3	0.209708	0.152	0.429	Biological Process	GO:0001842	neural fold formation	0.0204724	0.209708	0	0	3	7
GO:0002741 positive regulation of cytokine secretion involved in immune response	3	0.209708	0.152	0.429	Biological Process	GO:0002741	positive regulation of cytokine secretion involved in immune response	0.0204724	0.209708	0	0	3	7
GO:0034384 high-density lipoprotein particle clearance	3	0.209708	0.152	0.429	Biological Process	GO:0034384	high-density lipoprotein particle clearance	0.0204724	0.209708	0	0	3	7
GO:0046598 positive regulation of viral entry into host cell	3	0.209708	0.152	0.429	Biological Process	GO:0046598	positive regulation of viral entry into host cell	0.0204724	0.209708	0	0	3	7
GO:0046666 retinal cell programmed cell death	3	0.209708	0.152	0.429	Biological Process	GO:0046666	retinal cell programmed cell death	0.0204724	0.209708	0	0	3	7
GO:0046855 inositol phosphate dephosphorylation	3	0.209708	0.152	0.429	Biological Process	GO:0046855	inositol phosphate dephosphorylation	0.0204724	0.209708	0	0	3	7
GO:0051573 negative regulation of histone H3-K9 methylation	3	0.209708	0.152	0.429	Biological Process	GO:0051573	negative regulation of histone H3-K9 methylation	0.0204724	0.209708	0	0	3	7
GO:0060267 positive regulation of respiratory burst	3	0.209708	0.152	0.429	Biological Process	GO:0060267	positive regulation of respiratory burst	0.0204724	0.209708	0	0	3	7
GO:0060478 acrosomal vesicle exocytosis	3	0.209708	0.152	0.429	Biological Process	GO:0060478	acrosomal vesicle exocytosis	0.0204724	0.209708	0	0	3	7
GO:0061635 regulation of protein complex stability	3	0.209708	0.152	0.429	Biological Process	GO:0061635	regulation of protein complex stability	0.0204724	0.209708	0	0	3	7
GO:0072197 ureter morphogenesis	3	0.209708	0.152	0.429	Biological Process	GO:0072197	ureter morphogenesis	0.0204724	0.209708	0	0	3	7
GO:0097064 ncRNA export from nucleus	3	0.209708	0.152	0.429	Biological Process	GO:0097064	ncRNA export from nucleus	0.0204724	0.209708	0	0	3	7
GO:1900221 regulation of amyloid-beta clearance	3	0.209708	0.152	0.429	Biological Process	GO:1900221	regulation of amyloid-beta clearance	0.0204724	0.209708	0	0	3	7
GO:1900426 positive regulation of defense response to bacterium	3	0.209708	0.152	0.429	Biological Process	GO:1900426	positive regulation of defense response to bacterium	0.0204724	0.209708	0	0	3	7
GO:1902866 regulation of retina development in camera-type eye	3	0.209708	0.152	0.429	Biological Process	GO:1902866	regulation of retina development in camera-type eye	0.0204724	0.209708	0	0	3	7
GO:1903564 regulation of protein localization to cilium	3	0.209708	0.152	0.429	Biological Process	GO:1903564	regulation of protein localization to cilium	0.0204724	0.209708	0	0	3	7
GO:1903726 negative regulation of phospholipid metabolic process	3	0.209708	0.152	0.429	Biological Process	GO:1903726	negative regulation of phospholipid metabolic process	0.0204724	0.209708	0	0	3	7
GO:1904749 regulation of protein localization to nucleolus	3	0.209708	0.152	0.429	Biological Process	GO:1904749	regulation of protein localization to nucleolus	0.0204724	0.209708	0	0	3	7
GO:2000347 positive regulation of hepatocyte proliferation	3	0.209708	0.152	0.429	Biological Process	GO:2000347	positive regulation of hepatocyte proliferation	0.0204724	0.209708	0	0	3	7
GO:2001269 positive regulation of cysteine-type endopeptidase activity involved in apoptotic signaling pathway	3	0.209708	0.152	0.429	Biological Process	GO:2001269	positive regulation of cysteine-type endopeptidase activity involved in apoptotic signaling pathway	0.0204724	0.209708	0	0	3	7
GO:0061326 renal tubule development	13	0.209708	0.658	0.171	Biological Process	GO:0061326	renal tubule development	0.0205202	0.209708	0	0	13	76
GO:0035821 modification of morphology or physiology of other organism	14	0.209708	0.708	0.167	Biological Process	GO:0035821	modification of morphology or physiology of other organism	0.0205246	0.209708	0	0	14	84
GO:0071453 cellular response to oxygen levels	14	0.209708	0.708	0.167	Biological Process	GO:0071453	cellular response to oxygen levels	0.0205246	0.209708	0	0	14	84
GO:1901657 glycosyl compound metabolic process	14	0.209708	0.708	0.167	Biological Process	GO:1901657	glycosyl compound metabolic process	0.0205246	0.209708	0	0	14	84
GO:1902806 regulation of cell cycle G1/S phase transition	14	0.209708	0.708	0.167	Biological Process	GO:1902806	regulation of cell cycle G1/S phase transition	0.0205246	0.209708	0	0	14	84
GO:0009615 response to virus	26	0.210065	1.315	0.14	Biological Process	GO:0009615	response to virus	0.0206063	0.210065	0	0	26	186
GO:0002262 myeloid cell homeostasis	18	0.210065	0.91	0.154	Biological Process	GO:0002262	myeloid cell homeostasis	0.0206408	0.210065	0	0	18	117
GO:0048639 positive regulation of developmental growth	18	0.210065	0.91	0.154	Biological Process	GO:0048639	positive regulation of developmental growth	0.0206408	0.210065	0	0	18	117
GO:0060348 bone development	23	0.213061	1.163	0.144	Biological Process	GO:0060348	bone development	0.0209844	0.213061	0	0	23	160
GO:0019752 carboxylic acid metabolic process	88	0.213061	4.451	0.114	Biological Process	GO:0019752	carboxylic acid metabolic process	0.0209901	0.213061	0	0	88	773
GO:0001558 regulation of cell growth	32	0.213472	1.619	0.133	Biological Process	GO:0001558	regulation of cell growth	0.0210582	0.213472	0	0	32	240
GO:1903670 regulation of sprouting angiogenesis	10	0.214029	0.506	0.189	Biological Process	GO:1903670	regulation of sprouting angiogenesis	0.0211407	0.214029	0	0	10	53
GO:0072006 nephron development	17	0.214964	0.86	0.156	Biological Process	GO:0072006	nephron development	0.0212608	0.214964	0	0	17	109
GO:0071363 cellular response to growth factor stimulus	54	0.2174	2.731	0.121	Biological Process	GO:0071363	cellular response to growth factor stimulus	0.0215524	0.2174	0	0	54	445
GO:0043281 regulation of cysteine-type endopeptidase activity involved in apoptotic process	19	0.2174	0.961	0.151	Biological Process	GO:0043281	regulation of cysteine-type endopeptidase activity involved in apoptotic process	0.0215578	0.2174	0	0	19	126
GO:0071900 regulation of protein serine/threonine kinase activity	40	0.220308	2.023	0.127	Biological Process	GO:0071900	regulation of protein serine/threonine kinase activity	0.0218746	0.220308	0	0	40	314
GO:0043542 endothelial cell migration	22	0.220997	1.113	0.145	Biological Process	GO:0043542	endothelial cell migration	0.0219715	0.220997	0	0	22	152
GO:0008593 regulation of Notch signaling pathway	11	0.221373	0.556	0.18	Biological Process	GO:0008593	regulation of Notch signaling pathway	0.0220659	0.221373	0	0	11	61
GO:0045069 regulation of viral genome replication	11	0.221373	0.556	0.18	Biological Process	GO:0045069	regulation of viral genome replication	0.0220659	0.221373	0	0	11	61
GO:0050657 nucleic acid transport	15	0.222404	0.759	0.161	Biological Process	GO:0050657	nucleic acid transport	0.0222547	0.222404	0	0	15	93
GO:0050658 RNA transport	15	0.222404	0.759	0.161	Biological Process	GO:0050658	RNA transport	0.0222547	0.222404	0	0	15	93
GO:0051101 regulation of DNA binding	15	0.222404	0.759	0.161	Biological Process	GO:0051101	regulation of DNA binding	0.0222547	0.222404	0	0	15	93
GO:0019221 cytokine-mediated signaling pathway	30	0.222436	1.517	0.135	Biological Process	GO:0019221	cytokine-mediated signaling pathway	0.0222866	0.222436	0	0	30	223
GO:1901988 negative regulation of cell cycle phase transition	18	0.222612	0.91	0.153	Biological Process	GO:1901988	negative regulation of cell cycle phase transition	0.022333	0.222612	0	0	18	118
GO:0071559 response to transforming growth factor beta	23	0.222814	1.163	0.143	Biological Process	GO:0071559	response to transforming growth factor beta	0.022423	0.222814	0	0	23	161
GO:0045844 positive regulation of striated muscle tissue development	9	0.222814	0.455	0.196	Biological Process	GO:0045844	positive regulation of striated muscle tissue development	0.0224664	0.222814	0	0	9	46
GO:0048636 positive regulation of muscle organ development	9	0.222814	0.455	0.196	Biological Process	GO:0048636	positive regulation of muscle organ development	0.0224664	0.222814	0	0	9	46
GO:0051240 positive regulation of multicellular organismal process	129	0.222814	6.525	0.109	Biological Process	GO:0051240	positive regulation of multicellular organismal process	0.0225008	0.222814	0	0	129	1183
GO:0002040 sprouting angiogenesis	14	0.222814	0.708	0.165	Biological Process	GO:0002040	sprouting angiogenesis	0.0225612	0.222814	0	0	14	85
GO:0002685 regulation of leukocyte migration	21	0.222814	1.062	0.146	Biological Process	GO:0002685	regulation of leukocyte migration	0.0229778	0.222814	0	0	21	144
GO:0006221 pyrimidine nucleotide biosynthetic process	6	0.222814	0.303	0.24	Biological Process	GO:0006221	pyrimidine nucleotide biosynthetic process	0.0230782	0.222814	0	0	6	25
GO:0043537 negative regulation of blood vessel endothelial cell migration	6	0.222814	0.303	0.24	Biological Process	GO:0043537	negative regulation of blood vessel endothelial cell migration	0.0230782	0.222814	0	0	6	25
GO:0061077 chaperone-mediated protein folding	6	0.222814	0.303	0.24	Biological Process	GO:0061077	chaperone-mediated protein folding	0.0230782	0.222814	0	0	6	25
GO:0021532 neural tube patterning	8	0.222814	0.405	0.205	Biological Process	GO:0021532	neural tube patterning	0.0234683	0.222814	0	0	8	39
GO:0045058 T cell selection	8	0.222814	0.405	0.205	Biological Process	GO:0045058	T cell selection	0.0234683	0.222814	0	0	8	39
GO:0006333 chromatin assembly or disassembly	16	0.222814	0.809	0.157	Biological Process	GO:0006333	chromatin assembly or disassembly	0.0237329	0.222814	0	0	16	102
GO:0003332 negative regulation of extracellular matrix constituent secretion	2	0.222814	0.101	0.667	Biological Process	GO:0003332	negative regulation of extracellular matrix constituent secretion	0.0238018	0.222814	0	0	2	3
GO:0006203 dGTP catabolic process	2	0.222814	0.101	0.667	Biological Process	GO:0006203	dGTP catabolic process	0.0238018	0.222814	0	0	2	3
GO:0007296 vitellogenesis	2	0.222814	0.101	0.667	Biological Process	GO:0007296	vitellogenesis	0.0238018	0.222814	0	0	2	3
GO:0009138 pyrimidine nucleoside diphosphate metabolic process	2	0.222814	0.101	0.667	Biological Process	GO:0009138	pyrimidine nucleoside diphosphate metabolic process	0.0238018	0.222814	0	0	2	3
GO:0009189 deoxyribonucleoside diphosphate biosynthetic process	2	0.222814	0.101	0.667	Biological Process	GO:0009189	deoxyribonucleoside diphosphate biosynthetic process	0.0238018	0.222814	0	0	2	3
GO:0010481 epidermal cell division	2	0.222814	0.101	0.667	Biological Process	GO:0010481	epidermal cell division	0.0238018	0.222814	0	0	2	3
GO:0010482 regulation of epidermal cell division	2	0.222814	0.101	0.667	Biological Process	GO:0010482	regulation of epidermal cell division	0.0238018	0.222814	0	0	2	3
GO:0010713 negative regulation of collagen metabolic process	2	0.222814	0.101	0.667	Biological Process	GO:0010713	negative regulation of collagen metabolic process	0.0238018	0.222814	0	0	2	3
GO:0014839 myoblast migration involved in skeletal muscle regeneration	2	0.222814	0.101	0.667	Biological Process	GO:0014839	myoblast migration involved in skeletal muscle regeneration	0.0238018	0.222814	0	0	2	3
GO:0014859 negative regulation of skeletal muscle cell proliferation	2	0.222814	0.101	0.667	Biological Process	GO:0014859	negative regulation of skeletal muscle cell proliferation	0.0238018	0.222814	0	0	2	3
GO:0019086 late viral transcription	2	0.222814	0.101	0.667	Biological Process	GO:0019086	late viral transcription	0.0238018	0.222814	0	0	2	3
GO:0021747 cochlear nucleus development	2	0.222814	0.101	0.667	Biological Process	GO:0021747	cochlear nucleus development	0.0238018	0.222814	0	0	2	3
GO:0021938 smoothened signaling pathway involved in regulation of cerebellar granule cell precursor cell proliferation	2	0.222814	0.101	0.667	Biological Process	GO:0021938	smoothened signaling pathway involved in regulation of cerebellar granule cell precursor cell proliferation	0.0238018	0.222814	0	0	2	3
GO:0030070 insulin processing	2	0.222814	0.101	0.667	Biological Process	GO:0030070	insulin processing	0.0238018	0.222814	0	0	2	3
GO:0032423 regulation of mismatch repair	2	0.222814	0.101	0.667	Biological Process	GO:0032423	regulation of mismatch repair	0.0238018	0.222814	0	0	2	3
GO:0032805 positive regulation of low-density lipoprotein particle receptor catabolic process	2	0.222814	0.101	0.667	Biological Process	GO:0032805	positive regulation of low-density lipoprotein particle receptor catabolic process	0.0238018	0.222814	0	0	2	3
GO:0036022 limb joint morphogenesis	2	0.222814	0.101	0.667	Biological Process	GO:0036022	limb joint morphogenesis	0.0238018	0.222814	0	0	2	3
GO:0036023 embryonic skeletal limb joint morphogenesis	2	0.222814	0.101	0.667	Biological Process	GO:0036023	embryonic skeletal limb joint morphogenesis	0.0238018	0.222814	0	0	2	3
GO:0038003 opioid receptor signaling pathway	2	0.222814	0.101	0.667	Biological Process	GO:0038003	opioid receptor signaling pathway	0.0238018	0.222814	0	0	2	3
GO:0046604 positive regulation of mitotic centrosome separation	2	0.222814	0.101	0.667	Biological Process	GO:0046604	positive regulation of mitotic centrosome separation	0.0238018	0.222814	0	0	2	3
GO:0061709 reticulophagy	2	0.222814	0.101	0.667	Biological Process	GO:0061709	reticulophagy	0.0238018	0.222814	0	0	2	3
GO:0071442 positive regulation of histone H3-K14 acetylation	2	0.222814	0.101	0.667	Biological Process	GO:0071442	positive regulation of histone H3-K14 acetylation	0.0238018	0.222814	0	0	2	3
GO:0072131 kidney mesenchyme morphogenesis	2	0.222814	0.101	0.667	Biological Process	GO:0072131	kidney mesenchyme morphogenesis	0.0238018	0.222814	0	0	2	3
GO:0072133 metanephric mesenchyme morphogenesis	2	0.222814	0.101	0.667	Biological Process	GO:0072133	metanephric mesenchyme morphogenesis	0.0238018	0.222814	0	0	2	3
GO:0072553 terminal button organization	2	0.222814	0.101	0.667	Biological Process	GO:0072553	terminal button organization	0.0238018	0.222814	0	0	2	3
GO:0090156 cellular sphingolipid homeostasis	2	0.222814	0.101	0.667	Biological Process	GO:0090156	cellular sphingolipid homeostasis	0.0238018	0.222814	0	0	2	3
GO:0097010 eukaryotic translation initiation factor 4F complex assembly	2	0.222814	0.101	0.667	Biological Process	GO:0097010	eukaryotic translation initiation factor 4F complex assembly	0.0238018	0.222814	0	0	2	3
GO:1900003 regulation of serine-type endopeptidase activity	2	0.222814	0.101	0.667	Biological Process	GO:1900003	regulation of serine-type endopeptidase activity	0.0238018	0.222814	0	0	2	3
GO:1900004 negative regulation of serine-type endopeptidase activity	2	0.222814	0.101	0.667	Biological Process	GO:1900004	negative regulation of serine-type endopeptidase activity	0.0238018	0.222814	0	0	2	3
GO:1900063 regulation of peroxisome organization	2	0.222814	0.101	0.667	Biological Process	GO:1900063	regulation of peroxisome organization	0.0238018	0.222814	0	0	2	3
GO:1902571 regulation of serine-type peptidase activity	2	0.222814	0.101	0.667	Biological Process	GO:1902571	regulation of serine-type peptidase activity	0.0238018	0.222814	0	0	2	3
GO:1902572 negative regulation of serine-type peptidase activity	2	0.222814	0.101	0.667	Biological Process	GO:1902572	negative regulation of serine-type peptidase activity	0.0238018	0.222814	0	0	2	3
GO:1902723 negative regulation of skeletal muscle satellite cell proliferation	2	0.222814	0.101	0.667	Biological Process	GO:1902723	negative regulation of skeletal muscle satellite cell proliferation	0.0238018	0.222814	0	0	2	3
GO:1990258 histone glutamine methylation	2	0.222814	0.101	0.667	Biological Process	GO:1990258	histone glutamine methylation	0.0238018	0.222814	0	0	2	3
GO:2000697 negative regulation of epithelial cell differentiation involved in kidney development	2	0.222814	0.101	0.667	Biological Process	GO:2000697	negative regulation of epithelial cell differentiation involved in kidney development	0.0238018	0.222814	0	0	2	3
GO:2001160 regulation of histone H3-K79 methylation	2	0.222814	0.101	0.667	Biological Process	GO:2001160	regulation of histone H3-K79 methylation	0.0238018	0.222814	0	0	2	3
GO:0006220 pyrimidine nucleotide metabolic process	7	0.222814	0.354	0.219	Biological Process	GO:0006220	pyrimidine nucleotide metabolic process	0.0238453	0.222814	0	0	7	32
GO:0042596 fear response	7	0.222814	0.354	0.219	Biological Process	GO:0042596	fear response	0.0238453	0.222814	0	0	7	32
GO:0072210 metanephric nephron development	7	0.222814	0.354	0.219	Biological Process	GO:0072210	metanephric nephron development	0.0238453	0.222814	0	0	7	32
GO:0050767 regulation of neurogenesis	60	0.222814	3.035	0.119	Biological Process	GO:0050767	regulation of neurogenesis	0.0238472	0.222814	0	0	60	505
GO:0051962 positive regulation of nervous system development	40	0.22372	2.023	0.127	Biological Process	GO:0051962	positive regulation of nervous system development	0.0239731	0.22372	0	0	40	316
GO:0051130 positive regulation of cellular component organization	96	0.226007	4.856	0.112	Biological Process	GO:0051130	positive regulation of cellular component organization	0.0242755	0.226007	0	0	96	857
GO:0002244 hematopoietic progenitor cell differentiation	15	0.226007	0.759	0.16	Biological Process	GO:0002244	hematopoietic progenitor cell differentiation	0.0243056	0.226007	0	0	15	94
GO:0072089 stem cell proliferation	15	0.226007	0.759	0.16	Biological Process	GO:0072089	stem cell proliferation	0.0243056	0.226007	0	0	15	94
GO:0045892 negative regulation of transcription, DNA-templated	97	0.226083	4.906	0.112	Biological Process	GO:0045892	negative regulation of transcription, DNA-templated	0.0243429	0.226083	0	0	97	867
GO:0006119 oxidative phosphorylation	11	0.228025	0.556	0.177	Biological Process	GO:0006119	oxidative phosphorylation	0.0246697	0.228025	0	0	11	62
GO:0031644 regulation of neurological system process	11	0.228025	0.556	0.177	Biological Process	GO:0031644	regulation of neurological system process	0.0246697	0.228025	0	0	11	62
GO:0048525 negative regulation of viral process	11	0.228025	0.556	0.177	Biological Process	GO:0048525	negative regulation of viral process	0.0246697	0.228025	0	0	11	62
GO:2000060 positive regulation of ubiquitin-dependent protein catabolic process	11	0.228025	0.556	0.177	Biological Process	GO:2000060	positive regulation of ubiquitin-dependent protein catabolic process	0.0246697	0.228025	0	0	11	62
GO:0007507 heart development	46	0.229977	2.327	0.123	Biological Process	GO:0007507	heart development	0.0249105	0.229977	0	0	46	373
GO:0006955 immune response	104	0.233688	5.26	0.111	Biological Process	GO:0006955	immune response	0.0253426	0.233688	0	0	104	938
GO:0060740 prostate gland epithelium morphogenesis	5	0.234203	0.253	0.263	Biological Process	GO:0060740	prostate gland epithelium morphogenesis	0.025463	0.234203	0	0	5	19
GO:0072202 cell differentiation involved in metanephros development	5	0.234203	0.253	0.263	Biological Process	GO:0072202	cell differentiation involved in metanephros development	0.025463	0.234203	0	0	5	19
GO:0045934 negative regulation of nucleobase-containing compound metabolic process	113	0.234203	5.716	0.11	Biological Process	GO:0045934	negative regulation of nucleobase-containing compound metabolic process	0.0255129	0.234203	0	0	113	1028
GO:0043388 positive regulation of DNA binding	9	0.234203	0.455	0.191	Biological Process	GO:0043388	positive regulation of DNA binding	0.0255927	0.234203	0	0	9	47
GO:1901863 positive regulation of muscle tissue development	9	0.234203	0.455	0.191	Biological Process	GO:1901863	positive regulation of muscle tissue development	0.0255927	0.234203	0	0	9	47
GO:0044265 cellular macromolecule catabolic process	97	0.234203	4.906	0.112	Biological Process	GO:0044265	cellular macromolecule catabolic process	0.0256828	0.234203	0	0	97	869
GO:0048545 response to steroid hormone	20	0.234203	1.012	0.146	Biological Process	GO:0048545	response to steroid hormone	0.0257543	0.234203	0	0	20	137
GO:0043254 regulation of protein complex assembly	44	0.234203	2.226	0.124	Biological Process	GO:0043254	regulation of protein complex assembly	0.0257581	0.234203	0	0	44	355
GO:0051668 localization within membrane	16	0.234203	0.809	0.155	Biological Process	GO:0051668	localization within membrane	0.0257822	0.234203	0	0	16	103
GO:0010039 response to iron ion	4	0.234203	0.202	0.308	Biological Process	GO:0010039	response to iron ion	0.0259118	0.234203	0	0	4	13
GO:0010804 negative regulation of tumor necrosis factor-mediated signaling pathway	4	0.234203	0.202	0.308	Biological Process	GO:0010804	negative regulation of tumor necrosis factor-mediated signaling pathway	0.0259118	0.234203	0	0	4	13
GO:0031954 positive regulation of protein autophosphorylation	4	0.234203	0.202	0.308	Biological Process	GO:0031954	positive regulation of protein autophosphorylation	0.0259118	0.234203	0	0	4	13
GO:0043951 negative regulation of cAMP-mediated signaling	4	0.234203	0.202	0.308	Biological Process	GO:0043951	negative regulation of cAMP-mediated signaling	0.0259118	0.234203	0	0	4	13
GO:0045822 negative regulation of heart contraction	4	0.234203	0.202	0.308	Biological Process	GO:0045822	negative regulation of heart contraction	0.0259118	0.234203	0	0	4	13
GO:0060263 regulation of respiratory burst	4	0.234203	0.202	0.308	Biological Process	GO:0060263	regulation of respiratory burst	0.0259118	0.234203	0	0	4	13
GO:0060572 morphogenesis of an epithelial bud	4	0.234203	0.202	0.308	Biological Process	GO:0060572	morphogenesis of an epithelial bud	0.0259118	0.234203	0	0	4	13
GO:0090051 negative regulation of cell migration involved in sprouting angiogenesis	4	0.234203	0.202	0.308	Biological Process	GO:0090051	negative regulation of cell migration involved in sprouting angiogenesis	0.0259118	0.234203	0	0	4	13
GO:0071383 cellular response to steroid hormone stimulus	18	0.235015	0.91	0.15	Biological Process	GO:0071383	cellular response to steroid hormone stimulus	0.0260319	0.235015	0	0	18	120
GO:0048872 homeostasis of number of cells	27	0.237084	1.366	0.136	Biological Process	GO:0048872	homeostasis of number of cells	0.0262952	0.237084	0	0	27	199
GO:0001667 ameboidal-type cell migration	36	0.237084	1.821	0.128	Biological Process	GO:0001667	ameboidal-type cell migration	0.0263511	0.237084	0	0	36	281
GO:0051402 neuron apoptotic process	21	0.237084	1.062	0.144	Biological Process	GO:0051402	neuron apoptotic process	0.0263528	0.237084	0	0	21	146
GO:0042471 ear morphogenesis	15	0.238082	0.759	0.158	Biological Process	GO:0042471	ear morphogenesis	0.0264944	0.238082	0	0	15	95
GO:0008306 associative learning	10	0.240609	0.506	0.182	Biological Process	GO:0008306	associative learning	0.0268569	0.240609	0	0	10	55
GO:0033555 multicellular organismal response to stress	10	0.240609	0.506	0.182	Biological Process	GO:0033555	multicellular organismal response to stress	0.0268569	0.240609	0	0	10	55
GO:0010638 positive regulation of organelle organization	56	0.240609	2.833	0.119	Biological Process	GO:0010638	positive regulation of organelle organization	0.026895	0.240609	0	0	56	470
GO:0044843 cell cycle G1/S phase transition	19	0.240609	0.961	0.147	Biological Process	GO:0044843	cell cycle G1/S phase transition	0.0268998	0.240609	0	0	19	129
GO:0006403 RNA localization	17	0.241126	0.86	0.152	Biological Process	GO:0006403	RNA localization	0.0270199	0.241126	0	0	17	112
GO:0072073 kidney epithelium development	17	0.241126	0.86	0.152	Biological Process	GO:0072073	kidney epithelium development	0.0270199	0.241126	0	0	17	112
GO:0071901 negative regulation of protein serine/threonine kinase activity	14	0.241126	0.708	0.161	Biological Process	GO:0071901	negative regulation of protein serine/threonine kinase activity	0.027082	0.241126	0	0	14	87
GO:1900180 regulation of protein localization to nucleus	14	0.241126	0.708	0.161	Biological Process	GO:1900180	regulation of protein localization to nucleus	0.027082	0.241126	0	0	14	87
GO:0006468 protein phosphorylation	208	0.244651	10.521	0.104	Biological Process	GO:0006468	protein phosphorylation	0.0275924	0.244651	0	0	208	1997
GO:0035194 posttranscriptional gene silencing by RNA	12	0.244651	0.607	0.169	Biological Process	GO:0035194	posttranscriptional gene silencing by RNA	0.02766	0.244651	0	0	12	71
GO:0051348 negative regulation of transferase activity	25	0.244651	1.265	0.137	Biological Process	GO:0051348	negative regulation of transferase activity	0.0276633	0.244651	0	0	25	182
GO:0007340 acrosome reaction	6	0.244651	0.303	0.231	Biological Process	GO:0007340	acrosome reaction	0.0277336	0.244651	0	0	6	26
GO:0009262 deoxyribonucleotide metabolic process	6	0.244651	0.303	0.231	Biological Process	GO:0009262	deoxyribonucleotide metabolic process	0.0277336	0.244651	0	0	6	26
GO:0043330 response to exogenous dsRNA	6	0.244651	0.303	0.231	Biological Process	GO:0043330	response to exogenous dsRNA	0.0277336	0.244651	0	0	6	26
GO:1902229 regulation of intrinsic apoptotic signaling pathway in response to DNA damage	6	0.244651	0.303	0.231	Biological Process	GO:1902229	regulation of intrinsic apoptotic signaling pathway in response to DNA damage	0.0277336	0.244651	0	0	6	26
GO:1905898 positive regulation of response to endoplasmic reticulum stress	6	0.244651	0.303	0.231	Biological Process	GO:1905898	positive regulation of response to endoplasmic reticulum stress	0.0277336	0.244651	0	0	6	26
GO:0048193 Golgi vesicle transport	29	0.244651	1.467	0.133	Biological Process	GO:0048193	Golgi vesicle transport	0.0277618	0.244651	0	0	29	218
GO:0046847 filopodium assembly	7	0.245909	0.354	0.212	Biological Process	GO:0046847	filopodium assembly	0.0279363	0.245909	0	0	7	33
GO:0042254 ribosome biogenesis	22	0.251631	1.113	0.141	Biological Process	GO:0042254	ribosome biogenesis	0.0286187	0.251631	0	0	22	156
GO:0051236 establishment of RNA localization	15	0.253169	0.759	0.156	Biological Process	GO:0051236	establishment of RNA localization	0.0288263	0.253169	0	0	15	96
GO:0006354 DNA-templated transcription, elongation	9	0.254535	0.455	0.188	Biological Process	GO:0006354	DNA-templated transcription, elongation	0.0290147	0.254535	0	0	9	48
GO:0000165 MAPK cascade	60	0.25752	3.035	0.117	Biological Process	GO:0000165	MAPK cascade	0.0293882	0.25752	0	0	60	511
GO:0042325 regulation of phosphorylation	115	0.257896	5.817	0.109	Biological Process	GO:0042325	regulation of phosphorylation	0.0294643	0.257896	0	0	115	1054
GO:0009057 macromolecule catabolic process	111	0.258036	5.615	0.109	Biological Process	GO:0009057	macromolecule catabolic process	0.0295243	0.258036	0	0	111	1014
GO:0051234 establishment of localization	457	0.258036	23.116	0.099	Biological Process	GO:0051234	establishment of localization	0.0297135	0.258036	0	0	457	4606
GO:0060284 regulation of cell development	68	0.258036	3.44	0.115	Biological Process	GO:0060284	regulation of cell development	0.0297948	0.258036	0	0	68	589
GO:1990542 mitochondrial transmembrane transport	10	0.258036	0.506	0.179	Biological Process	GO:1990542	mitochondrial transmembrane transport	0.0300943	0.258036	0	0	10	56
GO:0070848 response to growth factor	54	0.258036	2.731	0.119	Biological Process	GO:0070848	response to growth factor	0.0301577	0.258036	0	0	54	454
GO:0014020 primary neural tube formation	13	0.258036	0.658	0.163	Biological Process	GO:0014020	primary neural tube formation	0.0301632	0.258036	0	0	13	80
GO:0051258 protein polymerization	32	0.258036	1.619	0.13	Biological Process	GO:0051258	protein polymerization	0.0302181	0.258036	0	0	32	247
GO:0001942 hair follicle development	12	0.258036	0.607	0.167	Biological Process	GO:0001942	hair follicle development	0.0305135	0.258036	0	0	12	72
GO:0015908 fatty acid transport	12	0.258036	0.607	0.167	Biological Process	GO:0015908	fatty acid transport	0.0305135	0.258036	0	0	12	72
GO:0016441 posttranscriptional gene silencing	12	0.258036	0.607	0.167	Biological Process	GO:0016441	posttranscriptional gene silencing	0.0305135	0.258036	0	0	12	72
GO:0021761 limbic system development	12	0.258036	0.607	0.167	Biological Process	GO:0021761	limbic system development	0.0305135	0.258036	0	0	12	72
GO:0042752 regulation of circadian rhythm	12	0.258036	0.607	0.167	Biological Process	GO:0042752	regulation of circadian rhythm	0.0305135	0.258036	0	0	12	72
GO:0072080 nephron tubule development	12	0.258036	0.607	0.167	Biological Process	GO:0072080	nephron tubule development	0.0305135	0.258036	0	0	12	72
GO:0045833 negative regulation of lipid metabolic process	11	0.258036	0.556	0.172	Biological Process	GO:0045833	negative regulation of lipid metabolic process	0.0305339	0.258036	0	0	11	64
GO:0000462 maturation of SSU-rRNA from tricistronic rRNA transcript (SSU-rRNA, 5.8S rRNA, LSU-rRNA)	3	0.258036	0.152	0.375	Biological Process	GO:0000462	maturation of SSU-rRNA from tricistronic rRNA transcript (SSU-rRNA, 5.8S rRNA, LSU-rRNA)	0.0305451	0.258036	0	0	3	8
GO:0007028 cytoplasm organization	3	0.258036	0.152	0.375	Biological Process	GO:0007028	cytoplasm organization	0.0305451	0.258036	0	0	3	8
GO:0009151 purine deoxyribonucleotide metabolic process	3	0.258036	0.152	0.375	Biological Process	GO:0009151	purine deoxyribonucleotide metabolic process	0.0305451	0.258036	0	0	3	8
GO:0021940 positive regulation of cerebellar granule cell precursor proliferation	3	0.258036	0.152	0.375	Biological Process	GO:0021940	positive regulation of cerebellar granule cell precursor proliferation	0.0305451	0.258036	0	0	3	8
GO:0031293 membrane protein intracellular domain proteolysis	3	0.258036	0.152	0.375	Biological Process	GO:0031293	membrane protein intracellular domain proteolysis	0.0305451	0.258036	0	0	3	8
GO:0035878 nail development	3	0.258036	0.152	0.375	Biological Process	GO:0035878	nail development	0.0305451	0.258036	0	0	3	8
GO:0045956 positive regulation of calcium ion-dependent exocytosis	3	0.258036	0.152	0.375	Biological Process	GO:0045956	positive regulation of calcium ion-dependent exocytosis	0.0305451	0.258036	0	0	3	8
GO:0046838 phosphorylated carbohydrate dephosphorylation	3	0.258036	0.152	0.375	Biological Process	GO:0046838	phosphorylated carbohydrate dephosphorylation	0.0305451	0.258036	0	0	3	8
GO:0048672 positive regulation of collateral sprouting	3	0.258036	0.152	0.375	Biological Process	GO:0048672	positive regulation of collateral sprouting	0.0305451	0.258036	0	0	3	8
GO:0051561 positive regulation of mitochondrial calcium ion concentration	3	0.258036	0.152	0.375	Biological Process	GO:0051561	positive regulation of mitochondrial calcium ion concentration	0.0305451	0.258036	0	0	3	8
GO:0051969 regulation of transmission of nerve impulse	3	0.258036	0.152	0.375	Biological Process	GO:0051969	regulation of transmission of nerve impulse	0.0305451	0.258036	0	0	3	8
GO:0060513 prostatic bud formation	3	0.258036	0.152	0.375	Biological Process	GO:0060513	prostatic bud formation	0.0305451	0.258036	0	0	3	8
GO:0071545 inositol phosphate catabolic process	3	0.258036	0.152	0.375	Biological Process	GO:0071545	inositol phosphate catabolic process	0.0305451	0.258036	0	0	3	8
GO:0086103 G protein-coupled receptor signaling pathway involved in heart process	3	0.258036	0.152	0.375	Biological Process	GO:0086103	G protein-coupled receptor signaling pathway involved in heart process	0.0305451	0.258036	0	0	3	8
GO:1901620 regulation of smoothened signaling pathway involved in dorsal/ventral neural tube patterning	3	0.258036	0.152	0.375	Biological Process	GO:1901620	regulation of smoothened signaling pathway involved in dorsal/ventral neural tube patterning	0.0305451	0.258036	0	0	3	8
GO:1905050 positive regulation of metallopeptidase activity	3	0.258036	0.152	0.375	Biological Process	GO:1905050	positive regulation of metallopeptidase activity	0.0305451	0.258036	0	0	3	8
GO:2000009 negative regulation of protein localization to cell surface	3	0.258036	0.152	0.375	Biological Process	GO:2000009	negative regulation of protein localization to cell surface	0.0305451	0.258036	0	0	3	8
GO:2000644 regulation of receptor catabolic process	3	0.258036	0.152	0.375	Biological Process	GO:2000644	regulation of receptor catabolic process	0.0305451	0.258036	0	0	3	8
GO:0051270 regulation of cellular component movement	83	0.258483	4.198	0.113	Biological Process	GO:0051270	regulation of cellular component movement	0.0306313	0.258483	0	0	83	737
GO:0030278 regulation of ossification	23	0.25954	1.163	0.139	Biological Process	GO:0030278	regulation of ossification	0.0307901	0.25954	0	0	23	166
GO:0003300 cardiac muscle hypertrophy	8	0.259828	0.405	0.195	Biological Process	GO:0003300	cardiac muscle hypertrophy	0.0309839	0.259828	0	0	8	41
GO:0061005 cell differentiation involved in kidney development	8	0.259828	0.405	0.195	Biological Process	GO:0061005	cell differentiation involved in kidney development	0.0309839	0.259828	0	0	8	41
GO:2000736 regulation of stem cell differentiation	8	0.259828	0.405	0.195	Biological Process	GO:2000736	regulation of stem cell differentiation	0.0309839	0.259828	0	0	8	41
GO:0006810 transport	446	0.259828	22.559	0.099	Biological Process	GO:0006810	transport	0.0313328	0.259828	0	0	446	4494
GO:0002021 response to dietary excess	5	0.259828	0.253	0.25	Biological Process	GO:0002021	response to dietary excess	0.0314492	0.259828	0	0	5	20
GO:0031116 positive regulation of microtubule polymerization	5	0.259828	0.253	0.25	Biological Process	GO:0031116	positive regulation of microtubule polymerization	0.0314492	0.259828	0	0	5	20
GO:0032801 receptor catabolic process	5	0.259828	0.253	0.25	Biological Process	GO:0032801	receptor catabolic process	0.0314492	0.259828	0	0	5	20
GO:0034243 regulation of transcription elongation from RNA polymerase II promoter	5	0.259828	0.253	0.25	Biological Process	GO:0034243	regulation of transcription elongation from RNA polymerase II promoter	0.0314492	0.259828	0	0	5	20
GO:0035066 positive regulation of histone acetylation	5	0.259828	0.253	0.25	Biological Process	GO:0035066	positive regulation of histone acetylation	0.0314492	0.259828	0	0	5	20
GO:0042481 regulation of odontogenesis	5	0.259828	0.253	0.25	Biological Process	GO:0042481	regulation of odontogenesis	0.0314492	0.259828	0	0	5	20
GO:0060512 prostate gland morphogenesis	5	0.259828	0.253	0.25	Biological Process	GO:0060512	prostate gland morphogenesis	0.0314492	0.259828	0	0	5	20
GO:0061311 cell surface receptor signaling pathway involved in heart development	5	0.259828	0.253	0.25	Biological Process	GO:0061311	cell surface receptor signaling pathway involved in heart development	0.0314492	0.259828	0	0	5	20
GO:0061437 renal system vasculature development	5	0.259828	0.253	0.25	Biological Process	GO:0061437	renal system vasculature development	0.0314492	0.259828	0	0	5	20
GO:0061440 kidney vasculature development	5	0.259828	0.253	0.25	Biological Process	GO:0061440	kidney vasculature development	0.0314492	0.259828	0	0	5	20
GO:0071359 cellular response to dsRNA	5	0.259828	0.253	0.25	Biological Process	GO:0071359	cellular response to dsRNA	0.0314492	0.259828	0	0	5	20
GO:0071709 membrane assembly	5	0.259828	0.253	0.25	Biological Process	GO:0071709	membrane assembly	0.0314492	0.259828	0	0	5	20
GO:0090140 regulation of mitochondrial fission	5	0.259828	0.253	0.25	Biological Process	GO:0090140	regulation of mitochondrial fission	0.0314492	0.259828	0	0	5	20
GO:1903170 negative regulation of calcium ion transmembrane transport	5	0.259828	0.253	0.25	Biological Process	GO:1903170	negative regulation of calcium ion transmembrane transport	0.0314492	0.259828	0	0	5	20
GO:0061351 neural precursor cell proliferation	17	0.259828	0.86	0.149	Biological Process	GO:0061351	neural precursor cell proliferation	0.0314608	0.259828	0	0	17	114
GO:0040012 regulation of locomotion	83	0.259882	4.198	0.112	Biological Process	GO:0040012	regulation of locomotion	0.0315008	0.259882	0	0	83	738
GO:1901575 organic substance catabolic process	160	0.262255	8.093	0.106	Biological Process	GO:1901575	organic substance catabolic process	0.0318223	0.262255	0	0	160	1513
GO:0044093 positive regulation of molecular function	114	0.266381	5.766	0.109	Biological Process	GO:0044093	positive regulation of molecular function	0.0323936	0.266381	0	0	114	1048
GO:0003156 regulation of animal organ formation	7	0.266381	0.354	0.206	Biological Process	GO:0003156	regulation of animal organ formation	0.0324776	0.266381	0	0	7	34
GO:0006509 membrane protein ectodomain proteolysis	7	0.266381	0.354	0.206	Biological Process	GO:0006509	membrane protein ectodomain proteolysis	0.0324776	0.266381	0	0	7	34
GO:0035850 epithelial cell differentiation involved in kidney development	7	0.266381	0.354	0.206	Biological Process	GO:0035850	epithelial cell differentiation involved in kidney development	0.0324776	0.266381	0	0	7	34
GO:0023014 signal transduction by protein phosphorylation	60	0.266381	3.035	0.117	Biological Process	GO:0023014	signal transduction by protein phosphorylation	0.0325162	0.266381	0	0	60	514
GO:0009199 ribonucleoside triphosphate metabolic process	29	0.266381	1.467	0.131	Biological Process	GO:0009199	ribonucleoside triphosphate metabolic process	0.032529	0.266381	0	0	29	221
GO:0022613 ribonucleoprotein complex biogenesis	34	0.266458	1.72	0.127	Biological Process	GO:0022613	ribonucleoprotein complex biogenesis	0.0325728	0.266458	0	0	34	267
GO:0030336 negative regulation of cell migration	25	0.268278	1.265	0.135	Biological Process	GO:0030336	negative regulation of cell migration	0.0329296	0.268278	0	0	25	185
GO:0003254 regulation of membrane depolarization	6	0.268278	0.303	0.222	Biological Process	GO:0003254	regulation of membrane depolarization	0.0329683	0.268278	0	0	6	27
GO:0035307 positive regulation of protein dephosphorylation	6	0.268278	0.303	0.222	Biological Process	GO:0035307	positive regulation of protein dephosphorylation	0.0329683	0.268278	0	0	6	27
GO:0043368 positive T cell selection	6	0.268278	0.303	0.222	Biological Process	GO:0043368	positive T cell selection	0.0329683	0.268278	0	0	6	27
GO:0099172 presynapse organization	6	0.268278	0.303	0.222	Biological Process	GO:0099172	presynapse organization	0.0329683	0.268278	0	0	6	27
GO:0045621 positive regulation of lymphocyte differentiation	12	0.270793	0.607	0.164	Biological Process	GO:0045621	positive regulation of lymphocyte differentiation	0.0335728	0.270793	0	0	12	73
GO:0072332 intrinsic apoptotic signaling pathway by p53 class mediator	10	0.270793	0.506	0.175	Biological Process	GO:0072332	intrinsic apoptotic signaling pathway by p53 class mediator	0.0335977	0.270793	0	0	10	57
GO:0048468 cell development	161	0.270793	8.144	0.106	Biological Process	GO:0048468	cell development	0.033599	0.270793	0	0	161	1526
GO:0002076 osteoblast development	4	0.270793	0.202	0.286	Biological Process	GO:0002076	osteoblast development	0.0336964	0.270793	0	0	4	14
GO:0006195 purine nucleotide catabolic process	4	0.270793	0.202	0.286	Biological Process	GO:0006195	purine nucleotide catabolic process	0.0336964	0.270793	0	0	4	14
GO:0006390 mitochondrial transcription	4	0.270793	0.202	0.286	Biological Process	GO:0006390	mitochondrial transcription	0.0336964	0.270793	0	0	4	14
GO:0009208 pyrimidine ribonucleoside triphosphate metabolic process	4	0.270793	0.202	0.286	Biological Process	GO:0009208	pyrimidine ribonucleoside triphosphate metabolic process	0.0336964	0.270793	0	0	4	14
GO:0030574 collagen catabolic process	4	0.270793	0.202	0.286	Biological Process	GO:0030574	collagen catabolic process	0.0336964	0.270793	0	0	4	14
GO:0035094 response to nicotine	4	0.270793	0.202	0.286	Biological Process	GO:0035094	response to nicotine	0.0336964	0.270793	0	0	4	14
GO:0048026 positive regulation of mRNA splicing, via spliceosome	4	0.270793	0.202	0.286	Biological Process	GO:0048026	positive regulation of mRNA splicing, via spliceosome	0.0336964	0.270793	0	0	4	14
GO:0080182 histone H3-K4 trimethylation	4	0.270793	0.202	0.286	Biological Process	GO:0080182	histone H3-K4 trimethylation	0.0336964	0.270793	0	0	4	14
GO:0090141 positive regulation of mitochondrial fission	4	0.270793	0.202	0.286	Biological Process	GO:0090141	positive regulation of mitochondrial fission	0.0336964	0.270793	0	0	4	14
GO:0007219 Notch signaling pathway	20	0.271147	1.012	0.142	Biological Process	GO:0007219	Notch signaling pathway	0.0337753	0.271147	0	0	20	141
GO:0007088 regulation of mitotic nuclear division	18	0.278997	0.91	0.145	Biological Process	GO:0007088	regulation of mitotic nuclear division	0.0347892	0.278997	0	0	18	124
GO:0061061 muscle structure development	52	0.28064	2.63	0.118	Biological Process	GO:0061061	muscle structure development	0.0350606	0.28064	0	0	52	439
GO:0007052 mitotic spindle organization	14	0.28064	0.708	0.156	Biological Process	GO:0007052	mitotic spindle organization	0.0350665	0.28064	0	0	14	90
GO:0000226 microtubule cytoskeleton organization	58	0.281326	2.934	0.117	Biological Process	GO:0000226	microtubule cytoskeleton organization	0.0351912	0.281326	0	0	58	497
GO:0016073 snRNA metabolic process	8	0.281326	0.405	0.19	Biological Process	GO:0016073	snRNA metabolic process	0.0352972	0.281326	0	0	8	42
GO:0048538 thymus development	8	0.281326	0.405	0.19	Biological Process	GO:0048538	thymus development	0.0352972	0.281326	0	0	8	42
GO:1901019 regulation of calcium ion transmembrane transporter activity	8	0.281326	0.405	0.19	Biological Process	GO:1901019	regulation of calcium ion transmembrane transporter activity	0.0352972	0.281326	0	0	8	42
GO:0007009 plasma membrane organization	15	0.291263	0.759	0.152	Biological Process	GO:0007009	plasma membrane organization	0.0367281	0.291263	0	0	15	99
GO:0030856 regulation of epithelial cell differentiation	15	0.291263	0.759	0.152	Biological Process	GO:0030856	regulation of epithelial cell differentiation	0.0367281	0.291263	0	0	15	99
GO:0034250 positive regulation of cellular amide metabolic process	15	0.291263	0.759	0.152	Biological Process	GO:0034250	positive regulation of cellular amide metabolic process	0.0367281	0.291263	0	0	15	99
GO:0051050 positive regulation of transport	67	0.291263	3.389	0.114	Biological Process	GO:0051050	positive regulation of transport	0.0367542	0.291263	0	0	67	586
GO:0006690 icosanoid metabolic process	9	0.291263	0.455	0.18	Biological Process	GO:0006690	icosanoid metabolic process	0.0367928	0.291263	0	0	9	50
GO:0051961 negative regulation of nervous system development	25	0.291263	1.265	0.134	Biological Process	GO:0051961	negative regulation of nervous system development	0.036839	0.291263	0	0	25	187
GO:0022404 molting cycle process	12	0.291263	0.607	0.162	Biological Process	GO:0022404	molting cycle process	0.0368445	0.291263	0	0	12	74
GO:0022405 hair cycle process	12	0.291263	0.607	0.162	Biological Process	GO:0022405	hair cycle process	0.0368445	0.291263	0	0	12	74
GO:0045664 regulation of neuron differentiation	46	0.292231	2.327	0.12	Biological Process	GO:0045664	regulation of neuron differentiation	0.0370046	0.292231	0	0	46	383
GO:0051338 regulation of transferase activity	69	0.293047	3.49	0.114	Biological Process	GO:0051338	regulation of transferase activity	0.0372066	0.293047	0	0	69	606
GO:0035107 appendage morphogenesis	18	0.293047	0.91	0.144	Biological Process	GO:0035107	appendage morphogenesis	0.0372819	0.293047	0	0	18	125
GO:0035108 limb morphogenesis	18	0.293047	0.91	0.144	Biological Process	GO:0035108	limb morphogenesis	0.0372819	0.293047	0	0	18	125
GO:0007173 epidermal growth factor receptor signaling pathway	11	0.293047	0.556	0.167	Biological Process	GO:0007173	epidermal growth factor receptor signaling pathway	0.0373291	0.293047	0	0	11	66
GO:2001243 negative regulation of intrinsic apoptotic signaling pathway	11	0.293047	0.556	0.167	Biological Process	GO:2001243	negative regulation of intrinsic apoptotic signaling pathway	0.0373291	0.293047	0	0	11	66
GO:0072078 nephron tubule morphogenesis	10	0.293047	0.506	0.172	Biological Process	GO:0072078	nephron tubule morphogenesis	0.0373765	0.293047	0	0	10	58
GO:0001523 retinoid metabolic process	7	0.293047	0.354	0.2	Biological Process	GO:0001523	retinoid metabolic process	0.0374859	0.293047	0	0	7	35
GO:0050805 negative regulation of synaptic transmission	7	0.293047	0.354	0.2	Biological Process	GO:0050805	negative regulation of synaptic transmission	0.0374859	0.293047	0	0	7	35
GO:0071260 cellular response to mechanical stimulus	7	0.293047	0.354	0.2	Biological Process	GO:0071260	cellular response to mechanical stimulus	0.0374859	0.293047	0	0	7	35
GO:1901216 positive regulation of neuron death	7	0.293047	0.354	0.2	Biological Process	GO:1901216	positive regulation of neuron death	0.0374859	0.293047	0	0	7	35
GO:0043112 receptor metabolic process	19	0.295997	0.961	0.142	Biological Process	GO:0043112	receptor metabolic process	0.0379395	0.295997	0	0	19	134
GO:0090257 regulation of muscle system process	19	0.295997	0.961	0.142	Biological Process	GO:0090257	regulation of muscle system process	0.0379395	0.295997	0	0	19	134
GO:1904375 regulation of protein localization to cell periphery	14	0.296293	0.708	0.154	Biological Process	GO:1904375	regulation of protein localization to cell periphery	0.0380701	0.296293	0	0	14	91
GO:0010758 regulation of macrophage chemotaxis	5	0.296293	0.253	0.238	Biological Process	GO:0010758	regulation of macrophage chemotaxis	0.0382449	0.296293	0	0	5	21
GO:0021544 subpallium development	5	0.296293	0.253	0.238	Biological Process	GO:0021544	subpallium development	0.0382449	0.296293	0	0	5	21
GO:0032469 endoplasmic reticulum calcium ion homeostasis	5	0.296293	0.253	0.238	Biological Process	GO:0032469	endoplasmic reticulum calcium ion homeostasis	0.0382449	0.296293	0	0	5	21
GO:0035774 positive regulation of insulin secretion involved in cellular response to glucose stimulus	5	0.296293	0.253	0.238	Biological Process	GO:0035774	positive regulation of insulin secretion involved in cellular response to glucose stimulus	0.0382449	0.296293	0	0	5	21
GO:0043949 regulation of cAMP-mediated signaling	5	0.296293	0.253	0.238	Biological Process	GO:0043949	regulation of cAMP-mediated signaling	0.0382449	0.296293	0	0	5	21
GO:0050685 positive regulation of mRNA processing	5	0.296293	0.253	0.238	Biological Process	GO:0050685	positive regulation of mRNA processing	0.0382449	0.296293	0	0	5	21
GO:0010721 negative regulation of cell development	26	0.299598	1.315	0.132	Biological Process	GO:0010721	negative regulation of cell development	0.0387485	0.299598	0	0	26	197
GO:0006733 oxidoreduction coenzyme metabolic process	21	0.299598	1.062	0.138	Biological Process	GO:0006733	oxidoreduction coenzyme metabolic process	0.0387488	0.299598	0	0	21	152
GO:0016180 snRNA processing	6	0.299719	0.303	0.214	Biological Process	GO:0016180	snRNA processing	0.038803	0.299719	0	0	6	28
GO:0000819 sister chromatid segregation	23	0.301174	1.163	0.135	Biological Process	GO:0000819	sister chromatid segregation	0.0390303	0.301174	0	0	23	170
GO:0010821 regulation of mitochondrion organization	15	0.305702	0.759	0.15	Biological Process	GO:0010821	regulation of mitochondrion organization	0.0396792	0.305702	0	0	15	100
GO:0032543 mitochondrial translation	8	0.305702	0.405	0.186	Biological Process	GO:0032543	mitochondrial translation	0.0399982	0.305702	0	0	8	43
GO:0097306 cellular response to alcohol	8	0.305702	0.405	0.186	Biological Process	GO:0097306	cellular response to alcohol	0.0399982	0.305702	0	0	8	43
GO:0065008 regulation of biological quality	285	0.305702	14.416	0.101	Biological Process	GO:0065008	regulation of biological quality	0.0402987	0.305702	0	0	285	2820
GO:2000045 regulation of G1/S transition of mitotic cell cycle	12	0.305702	0.607	0.16	Biological Process	GO:2000045	regulation of G1/S transition of mitotic cell cycle	0.040335	0.305702	0	0	12	75
GO:0007224 smoothened signaling pathway	19	0.305702	0.961	0.141	Biological Process	GO:0007224	smoothened signaling pathway	0.0404959	0.305702	0	0	19	135
GO:0072659 protein localization to plasma membrane	25	0.305702	1.265	0.132	Biological Process	GO:0072659	protein localization to plasma membrane	0.0410849	0.305702	0	0	25	189
GO:0008589 regulation of smoothened signaling pathway	11	0.305702	0.556	0.164	Biological Process	GO:0008589	regulation of smoothened signaling pathway	0.0410949	0.305702	0	0	11	67
GO:0045807 positive regulation of endocytosis	14	0.305702	0.708	0.152	Biological Process	GO:0045807	positive regulation of endocytosis	0.041253	0.305702	0	0	14	92
GO:2000241 regulation of reproductive process	14	0.305702	0.708	0.152	Biological Process	GO:2000241	regulation of reproductive process	0.041253	0.305702	0	0	14	92
GO:0045055 regulated exocytosis	22	0.305702	1.113	0.136	Biological Process	GO:0045055	regulated exocytosis	0.0413047	0.305702	0	0	22	162
GO:0000082 G1/S transition of mitotic cell cycle	17	0.305702	0.86	0.144	Biological Process	GO:0000082	G1/S transition of mitotic cell cycle	0.0419237	0.305702	0	0	17	118
GO:0009132 nucleoside diphosphate metabolic process	17	0.305702	0.86	0.144	Biological Process	GO:0009132	nucleoside diphosphate metabolic process	0.0419237	0.305702	0	0	17	118
GO:0022603 regulation of anatomical structure morphogenesis	81	0.305702	4.097	0.111	Biological Process	GO:0022603	regulation of anatomical structure morphogenesis	0.0422715	0.305702	0	0	81	729
GO:0006488 dolichol-linked oligosaccharide biosynthetic process	4	0.305702	0.202	0.267	Biological Process	GO:0006488	dolichol-linked oligosaccharide biosynthetic process	0.0426943	0.305702	0	0	4	15
GO:0006901 vesicle coating	4	0.305702	0.202	0.267	Biological Process	GO:0006901	vesicle coating	0.0426943	0.305702	0	0	4	15
GO:0007274 neuromuscular synaptic transmission	4	0.305702	0.202	0.267	Biological Process	GO:0007274	neuromuscular synaptic transmission	0.0426943	0.305702	0	0	4	15
GO:0010560 positive regulation of glycoprotein biosynthetic process	4	0.305702	0.202	0.267	Biological Process	GO:0010560	positive regulation of glycoprotein biosynthetic process	0.0426943	0.305702	0	0	4	15
GO:0021756 striatum development	4	0.305702	0.202	0.267	Biological Process	GO:0021756	striatum development	0.0426943	0.305702	0	0	4	15
GO:0031055 chromatin remodeling at centromere	4	0.305702	0.202	0.267	Biological Process	GO:0031055	chromatin remodeling at centromere	0.0426943	0.305702	0	0	4	15
GO:0042573 retinoic acid metabolic process	4	0.305702	0.202	0.267	Biological Process	GO:0042573	retinoic acid metabolic process	0.0426943	0.305702	0	0	4	15
GO:0045948 positive regulation of translational initiation	4	0.305702	0.202	0.267	Biological Process	GO:0045948	positive regulation of translational initiation	0.0426943	0.305702	0	0	4	15
GO:0046827 positive regulation of protein export from nucleus	4	0.305702	0.202	0.267	Biological Process	GO:0046827	positive regulation of protein export from nucleus	0.0426943	0.305702	0	0	4	15
GO:0072087 renal vesicle development	4	0.305702	0.202	0.267	Biological Process	GO:0072087	renal vesicle development	0.0426943	0.305702	0	0	4	15
GO:2001014 regulation of skeletal muscle cell differentiation	4	0.305702	0.202	0.267	Biological Process	GO:2001014	regulation of skeletal muscle cell differentiation	0.0426943	0.305702	0	0	4	15
GO:1901698 response to nitrogen compound	62	0.305702	3.136	0.114	Biological Process	GO:1901698	response to nitrogen compound	0.0427399	0.305702	0	0	62	542
GO:0001767 establishment of lymphocyte polarity	3	0.305702	0.152	0.333	Biological Process	GO:0001767	establishment of lymphocyte polarity	0.0427419	0.305702	0	0	3	9
GO:0001768 establishment of T cell polarity	3	0.305702	0.152	0.333	Biological Process	GO:0001768	establishment of T cell polarity	0.0427419	0.305702	0	0	3	9
GO:0003337 mesenchymal to epithelial transition involved in metanephros morphogenesis	3	0.305702	0.152	0.333	Biological Process	GO:0003337	mesenchymal to epithelial transition involved in metanephros morphogenesis	0.0427419	0.305702	0	0	3	9
GO:0014842 regulation of skeletal muscle satellite cell proliferation	3	0.305702	0.152	0.333	Biological Process	GO:0014842	regulation of skeletal muscle satellite cell proliferation	0.0427419	0.305702	0	0	3	9
GO:0018242 protein O-linked glycosylation via serine	3	0.305702	0.152	0.333	Biological Process	GO:0018242	protein O-linked glycosylation via serine	0.0427419	0.305702	0	0	3	9
GO:0031281 positive regulation of cyclase activity	3	0.305702	0.152	0.333	Biological Process	GO:0031281	positive regulation of cyclase activity	0.0427419	0.305702	0	0	3	9
GO:0031507 heterochromatin assembly	3	0.305702	0.152	0.333	Biological Process	GO:0031507	heterochromatin assembly	0.0427419	0.305702	0	0	3	9
GO:0032926 negative regulation of activin receptor signaling pathway	3	0.305702	0.152	0.333	Biological Process	GO:0032926	negative regulation of activin receptor signaling pathway	0.0427419	0.305702	0	0	3	9
GO:0033148 positive regulation of intracellular estrogen receptor signaling pathway	3	0.305702	0.152	0.333	Biological Process	GO:0033148	positive regulation of intracellular estrogen receptor signaling pathway	0.0427419	0.305702	0	0	3	9
GO:0033210 leptin-mediated signaling pathway	3	0.305702	0.152	0.333	Biological Process	GO:0033210	leptin-mediated signaling pathway	0.0427419	0.305702	0	0	3	9
GO:0035331 negative regulation of hippo signaling	3	0.305702	0.152	0.333	Biological Process	GO:0035331	negative regulation of hippo signaling	0.0427419	0.305702	0	0	3	9
GO:0035907 dorsal aorta development	3	0.305702	0.152	0.333	Biological Process	GO:0035907	dorsal aorta development	0.0427419	0.305702	0	0	3	9
GO:0036445 neuronal stem cell division	3	0.305702	0.152	0.333	Biological Process	GO:0036445	neuronal stem cell division	0.0427419	0.305702	0	0	3	9
GO:0036490 regulation of translation in response to endoplasmic reticulum stress	3	0.305702	0.152	0.333	Biological Process	GO:0036490	regulation of translation in response to endoplasmic reticulum stress	0.0427419	0.305702	0	0	3	9
GO:0043589 skin morphogenesis	3	0.305702	0.152	0.333	Biological Process	GO:0043589	skin morphogenesis	0.0427419	0.305702	0	0	3	9
GO:0043970 histone H3-K9 acetylation	3	0.305702	0.152	0.333	Biological Process	GO:0043970	histone H3-K9 acetylation	0.0427419	0.305702	0	0	3	9
GO:0047484 regulation of response to osmotic stress	3	0.305702	0.152	0.333	Biological Process	GO:0047484	regulation of response to osmotic stress	0.0427419	0.305702	0	0	3	9
GO:0051694 pointed-end actin filament capping	3	0.305702	0.152	0.333	Biological Process	GO:0051694	pointed-end actin filament capping	0.0427419	0.305702	0	0	3	9
GO:0055057 neuroblast division	3	0.305702	0.152	0.333	Biological Process	GO:0055057	neuroblast division	0.0427419	0.305702	0	0	3	9
GO:0060742 epithelial cell differentiation involved in prostate gland development	3	0.305702	0.152	0.333	Biological Process	GO:0060742	epithelial cell differentiation involved in prostate gland development	0.0427419	0.305702	0	0	3	9
GO:0060768 regulation of epithelial cell proliferation involved in prostate gland development	3	0.305702	0.152	0.333	Biological Process	GO:0060768	regulation of epithelial cell proliferation involved in prostate gland development	0.0427419	0.305702	0	0	3	9
GO:0070417 cellular response to cold	3	0.305702	0.152	0.333	Biological Process	GO:0070417	cellular response to cold	0.0427419	0.305702	0	0	3	9
GO:0070932 histone H3 deacetylation	3	0.305702	0.152	0.333	Biological Process	GO:0070932	histone H3 deacetylation	0.0427419	0.305702	0	0	3	9
GO:0072182 regulation of nephron tubule epithelial cell differentiation	3	0.305702	0.152	0.333	Biological Process	GO:0072182	regulation of nephron tubule epithelial cell differentiation	0.0427419	0.305702	0	0	3	9
GO:0098962 regulation of postsynaptic neurotransmitter receptor activity	3	0.305702	0.152	0.333	Biological Process	GO:0098962	regulation of postsynaptic neurotransmitter receptor activity	0.0427419	0.305702	0	0	3	9
GO:1900044 regulation of protein K63-linked ubiquitination	3	0.305702	0.152	0.333	Biological Process	GO:1900044	regulation of protein K63-linked ubiquitination	0.0427419	0.305702	0	0	3	9
GO:1990504 dense core granule exocytosis	3	0.305702	0.152	0.333	Biological Process	GO:1990504	dense core granule exocytosis	0.0427419	0.305702	0	0	3	9
GO:2001044 regulation of integrin-mediated signaling pathway	3	0.305702	0.152	0.333	Biological Process	GO:2001044	regulation of integrin-mediated signaling pathway	0.0427419	0.305702	0	0	3	9
GO:0007050 cell cycle arrest	15	0.305702	0.759	0.149	Biological Process	GO:0007050	cell cycle arrest	0.0427962	0.305702	0	0	15	101
GO:0006984 ER-nucleus signaling pathway	7	0.305702	0.354	0.194	Biological Process	GO:0006984	ER-nucleus signaling pathway	0.0429756	0.305702	0	0	7	36
GO:0008347 glial cell migration	7	0.305702	0.354	0.194	Biological Process	GO:0008347	glial cell migration	0.0429756	0.305702	0	0	7	36
GO:0043616 keratinocyte proliferation	7	0.305702	0.354	0.194	Biological Process	GO:0043616	keratinocyte proliferation	0.0429756	0.305702	0	0	7	36
GO:1905268 negative regulation of chromatin organization	7	0.305702	0.354	0.194	Biological Process	GO:1905268	negative regulation of chromatin organization	0.0429756	0.305702	0	0	7	36
GO:0010562 positive regulation of phosphorus metabolic process	78	0.305702	3.945	0.111	Biological Process	GO:0010562	positive regulation of phosphorus metabolic process	0.043154	0.305702	0	0	78	700
GO:0045937 positive regulation of phosphate metabolic process	78	0.305702	3.945	0.111	Biological Process	GO:0045937	positive regulation of phosphate metabolic process	0.043154	0.305702	0	0	78	700
GO:0001934 positive regulation of protein phosphorylation	70	0.305702	3.541	0.113	Biological Process	GO:0001934	positive regulation of protein phosphorylation	0.0432797	0.305702	0	0	70	621
GO:0006402 mRNA catabolic process	23	0.305702	1.163	0.134	Biological Process	GO:0006402	mRNA catabolic process	0.0437144	0.305702	0	0	23	172
GO:0009161 ribonucleoside monophosphate metabolic process	29	0.305702	1.467	0.128	Biological Process	GO:0009161	ribonucleoside monophosphate metabolic process	0.0439002	0.305702	0	0	29	227
GO:1902850 microtubule cytoskeleton organization involved in mitosis	16	0.305702	0.809	0.145	Biological Process	GO:1902850	microtubule cytoskeleton organization involved in mitosis	0.0439902	0.305702	0	0	16	110
GO:2000145 regulation of cell motility	76	0.305702	3.844	0.112	Biological Process	GO:2000145	regulation of cell motility	0.0441302	0.305702	0	0	76	681
GO:0048878 chemical homeostasis	82	0.305702	4.148	0.111	Biological Process	GO:0048878	chemical homeostasis	0.0446221	0.305702	0	0	82	741
GO:1903706 regulation of hemopoiesis	34	0.305702	1.72	0.124	Biological Process	GO:1903706	regulation of hemopoiesis	0.0446756	0.305702	0	0	34	274
GO:0008610 lipid biosynthetic process	49	0.305702	2.479	0.118	Biological Process	GO:0008610	lipid biosynthetic process	0.0447112	0.305702	0	0	49	417
GO:0002396 MHC protein complex assembly	2	0.305702	0.101	0.5	Biological Process	GO:0002396	MHC protein complex assembly	0.0447118	0.305702	0	0	2	4
GO:0002501 peptide antigen assembly with MHC protein complex	2	0.305702	0.101	0.5	Biological Process	GO:0002501	peptide antigen assembly with MHC protein complex	0.0447118	0.305702	0	0	2	4
GO:0002606 positive regulation of dendritic cell antigen processing and presentation	2	0.305702	0.101	0.5	Biological Process	GO:0002606	positive regulation of dendritic cell antigen processing and presentation	0.0447118	0.305702	0	0	2	4
GO:0002775 antimicrobial peptide production	2	0.305702	0.101	0.5	Biological Process	GO:0002775	antimicrobial peptide production	0.0447118	0.305702	0	0	2	4
GO:0002778 antibacterial peptide production	2	0.305702	0.101	0.5	Biological Process	GO:0002778	antibacterial peptide production	0.0447118	0.305702	0	0	2	4
GO:0003330 regulation of extracellular matrix constituent secretion	2	0.305702	0.101	0.5	Biological Process	GO:0003330	regulation of extracellular matrix constituent secretion	0.0447118	0.305702	0	0	2	4
GO:0006686 sphingomyelin biosynthetic process	2	0.305702	0.101	0.5	Biological Process	GO:0006686	sphingomyelin biosynthetic process	0.0447118	0.305702	0	0	2	4
GO:0008626 granzyme-mediated apoptotic signaling pathway	2	0.305702	0.101	0.5	Biological Process	GO:0008626	granzyme-mediated apoptotic signaling pathway	0.0447118	0.305702	0	0	2	4
GO:0009186 deoxyribonucleoside diphosphate metabolic process	2	0.305702	0.101	0.5	Biological Process	GO:0009186	deoxyribonucleoside diphosphate metabolic process	0.0447118	0.305702	0	0	2	4
GO:0009217 purine deoxyribonucleoside triphosphate catabolic process	2	0.305702	0.101	0.5	Biological Process	GO:0009217	purine deoxyribonucleoside triphosphate catabolic process	0.0447118	0.305702	0	0	2	4
GO:0010042 response to manganese ion	2	0.305702	0.101	0.5	Biological Process	GO:0010042	response to manganese ion	0.0447118	0.305702	0	0	2	4
GO:0010968 regulation of microtubule nucleation	2	0.305702	0.101	0.5	Biological Process	GO:0010968	regulation of microtubule nucleation	0.0447118	0.305702	0	0	2	4
GO:0015846 polyamine transport	2	0.305702	0.101	0.5	Biological Process	GO:0015846	polyamine transport	0.0447118	0.305702	0	0	2	4
GO:0021859 pyramidal neuron differentiation	2	0.305702	0.101	0.5	Biological Process	GO:0021859	pyramidal neuron differentiation	0.0447118	0.305702	0	0	2	4
GO:0021860 pyramidal neuron development	2	0.305702	0.101	0.5	Biological Process	GO:0021860	pyramidal neuron development	0.0447118	0.305702	0	0	2	4
GO:0022417 protein maturation by protein folding	2	0.305702	0.101	0.5	Biological Process	GO:0022417	protein maturation by protein folding	0.0447118	0.305702	0	0	2	4
GO:0031119 tRNA pseudouridine synthesis	2	0.305702	0.101	0.5	Biological Process	GO:0031119	tRNA pseudouridine synthesis	0.0447118	0.305702	0	0	2	4
GO:0034382 chylomicron remnant clearance	2	0.305702	0.101	0.5	Biological Process	GO:0034382	chylomicron remnant clearance	0.0447118	0.305702	0	0	2	4
GO:0034729 histone H3-K79 methylation	2	0.305702	0.101	0.5	Biological Process	GO:0034729	histone H3-K79 methylation	0.0447118	0.305702	0	0	2	4
GO:0042640 anagen	2	0.305702	0.101	0.5	Biological Process	GO:0042640	anagen	0.0447118	0.305702	0	0	2	4
GO:0042738 exogenous drug catabolic process	2	0.305702	0.101	0.5	Biological Process	GO:0042738	exogenous drug catabolic process	0.0447118	0.305702	0	0	2	4
GO:0042986 positive regulation of amyloid precursor protein biosynthetic process	2	0.305702	0.101	0.5	Biological Process	GO:0042986	positive regulation of amyloid precursor protein biosynthetic process	0.0447118	0.305702	0	0	2	4
GO:0043415 positive regulation of skeletal muscle tissue regeneration	2	0.305702	0.101	0.5	Biological Process	GO:0043415	positive regulation of skeletal muscle tissue regeneration	0.0447118	0.305702	0	0	2	4
GO:0044340 canonical Wnt signaling pathway involved in regulation of cell proliferation	2	0.305702	0.101	0.5	Biological Process	GO:0044340	canonical Wnt signaling pathway involved in regulation of cell proliferation	0.0447118	0.305702	0	0	2	4
GO:0048254 snoRNA localization	2	0.305702	0.101	0.5	Biological Process	GO:0048254	snoRNA localization	0.0447118	0.305702	0	0	2	4
GO:0051884 regulation of timing of anagen	2	0.305702	0.101	0.5	Biological Process	GO:0051884	regulation of timing of anagen	0.0447118	0.305702	0	0	2	4
GO:0051971 positive regulation of transmission of nerve impulse	2	0.305702	0.101	0.5	Biological Process	GO:0051971	positive regulation of transmission of nerve impulse	0.0447118	0.305702	0	0	2	4
GO:0060397 JAK-STAT cascade involved in growth hormone signaling pathway	2	0.305702	0.101	0.5	Biological Process	GO:0060397	JAK-STAT cascade involved in growth hormone signaling pathway	0.0447118	0.305702	0	0	2	4
GO:0060686 negative regulation of prostatic bud formation	2	0.305702	0.101	0.5	Biological Process	GO:0060686	negative regulation of prostatic bud formation	0.0447118	0.305702	0	0	2	4
GO:0061197 fungiform papilla morphogenesis	2	0.305702	0.101	0.5	Biological Process	GO:0061197	fungiform papilla morphogenesis	0.0447118	0.305702	0	0	2	4
GO:0061314 Notch signaling involved in heart development	2	0.305702	0.101	0.5	Biological Process	GO:0061314	Notch signaling involved in heart development	0.0447118	0.305702	0	0	2	4
GO:0061316 canonical Wnt signaling pathway involved in heart development	2	0.305702	0.101	0.5	Biological Process	GO:0061316	canonical Wnt signaling pathway involved in heart development	0.0447118	0.305702	0	0	2	4
GO:0070127 tRNA aminoacylation for mitochondrial protein translation	2	0.305702	0.101	0.5	Biological Process	GO:0070127	tRNA aminoacylation for mitochondrial protein translation	0.0447118	0.305702	0	0	2	4
GO:0070170 regulation of tooth mineralization	2	0.305702	0.101	0.5	Biological Process	GO:0070170	regulation of tooth mineralization	0.0447118	0.305702	0	0	2	4
GO:0070813 hydrogen sulfide metabolic process	2	0.305702	0.101	0.5	Biological Process	GO:0070813	hydrogen sulfide metabolic process	0.0447118	0.305702	0	0	2	4
GO:0071072 negative regulation of phospholipid biosynthetic process	2	0.305702	0.101	0.5	Biological Process	GO:0071072	negative regulation of phospholipid biosynthetic process	0.0447118	0.305702	0	0	2	4
GO:0071374 cellular response to parathyroid hormone stimulus	2	0.305702	0.101	0.5	Biological Process	GO:0071374	cellular response to parathyroid hormone stimulus	0.0447118	0.305702	0	0	2	4
GO:0071394 cellular response to testosterone stimulus	2	0.305702	0.101	0.5	Biological Process	GO:0071394	cellular response to testosterone stimulus	0.0447118	0.305702	0	0	2	4
GO:0071671 regulation of smooth muscle cell chemotaxis	2	0.305702	0.101	0.5	Biological Process	GO:0071671	regulation of smooth muscle cell chemotaxis	0.0447118	0.305702	0	0	2	4
GO:0071830 triglyceride-rich lipoprotein particle clearance	2	0.305702	0.101	0.5	Biological Process	GO:0071830	triglyceride-rich lipoprotein particle clearance	0.0447118	0.305702	0	0	2	4
GO:0072047 proximal/distal pattern formation involved in nephron development	2	0.305702	0.101	0.5	Biological Process	GO:0072047	proximal/distal pattern formation involved in nephron development	0.0447118	0.305702	0	0	2	4
GO:0072081 specification of nephron tubule identity	2	0.305702	0.101	0.5	Biological Process	GO:0072081	specification of nephron tubule identity	0.0447118	0.305702	0	0	2	4
GO:0075044 autophagy of host cells involved in interaction with symbiont	2	0.305702	0.101	0.5	Biological Process	GO:0075044	autophagy of host cells involved in interaction with symbiont	0.0447118	0.305702	0	0	2	4
GO:0075071 autophagy involved in symbiotic interaction	2	0.305702	0.101	0.5	Biological Process	GO:0075071	autophagy involved in symbiotic interaction	0.0447118	0.305702	0	0	2	4
GO:0090315 negative regulation of protein targeting to membrane	2	0.305702	0.101	0.5	Biological Process	GO:0090315	negative regulation of protein targeting to membrane	0.0447118	0.305702	0	0	2	4
GO:0098937 anterograde dendritic transport	2	0.305702	0.101	0.5	Biological Process	GO:0098937	anterograde dendritic transport	0.0447118	0.305702	0	0	2	4
GO:1900034 regulation of cellular response to heat	2	0.305702	0.101	0.5	Biological Process	GO:1900034	regulation of cellular response to heat	0.0447118	0.305702	0	0	2	4
GO:1901723 negative regulation of cell proliferation involved in kidney development	2	0.305702	0.101	0.5	Biological Process	GO:1901723	negative regulation of cell proliferation involved in kidney development	0.0447118	0.305702	0	0	2	4
GO:1901873 regulation of post-translational protein modification	2	0.305702	0.101	0.5	Biological Process	GO:1901873	regulation of post-translational protein modification	0.0447118	0.305702	0	0	2	4
GO:1902047 polyamine transmembrane transport	2	0.305702	0.101	0.5	Biological Process	GO:1902047	polyamine transmembrane transport	0.0447118	0.305702	0	0	2	4
GO:1902523 positive regulation of protein K63-linked ubiquitination	2	0.305702	0.101	0.5	Biological Process	GO:1902523	positive regulation of protein K63-linked ubiquitination	0.0447118	0.305702	0	0	2	4
GO:1903044 protein localization to membrane raft	2	0.305702	0.101	0.5	Biological Process	GO:1903044	protein localization to membrane raft	0.0447118	0.305702	0	0	2	4
GO:1903332 regulation of protein folding	2	0.305702	0.101	0.5	Biological Process	GO:1903332	regulation of protein folding	0.0447118	0.305702	0	0	2	4
GO:1903566 positive regulation of protein localization to cilium	2	0.305702	0.101	0.5	Biological Process	GO:1903566	positive regulation of protein localization to cilium	0.0447118	0.305702	0	0	2	4
GO:1903955 positive regulation of protein targeting to mitochondrion	2	0.305702	0.101	0.5	Biological Process	GO:1903955	positive regulation of protein targeting to mitochondrion	0.0447118	0.305702	0	0	2	4
GO:1904684 negative regulation of metalloendopeptidase activity	2	0.305702	0.101	0.5	Biological Process	GO:1904684	negative regulation of metalloendopeptidase activity	0.0447118	0.305702	0	0	2	4
GO:1905907 negative regulation of amyloid fibril formation	2	0.305702	0.101	0.5	Biological Process	GO:1905907	negative regulation of amyloid fibril formation	0.0447118	0.305702	0	0	2	4
GO:2000152 regulation of ubiquitin-specific protease activity	2	0.305702	0.101	0.5	Biological Process	GO:2000152	regulation of ubiquitin-specific protease activity	0.0447118	0.305702	0	0	2	4
GO:2000381 negative regulation of mesoderm development	2	0.305702	0.101	0.5	Biological Process	GO:2000381	negative regulation of mesoderm development	0.0447118	0.305702	0	0	2	4
GO:2001184 positive regulation of interleukin-12 secretion	2	0.305702	0.101	0.5	Biological Process	GO:2001184	positive regulation of interleukin-12 secretion	0.0447118	0.305702	0	0	2	4
GO:0007269 neurotransmitter secretion	17	0.305702	0.86	0.143	Biological Process	GO:0007269	neurotransmitter secretion	0.0448896	0.305702	0	0	17	119
GO:0030902 hindbrain development	17	0.305702	0.86	0.143	Biological Process	GO:0030902	hindbrain development	0.0448896	0.305702	0	0	17	119
GO:0099643 signal release from synapse	17	0.305702	0.86	0.143	Biological Process	GO:0099643	signal release from synapse	0.0448896	0.305702	0	0	17	119
GO:0014896 muscle hypertrophy	8	0.305702	0.405	0.182	Biological Process	GO:0014896	muscle hypertrophy	0.0450981	0.305702	0	0	8	44
GO:0014897 striated muscle hypertrophy	8	0.305702	0.405	0.182	Biological Process	GO:0014897	striated muscle hypertrophy	0.0450981	0.305702	0	0	8	44
GO:0043488 regulation of mRNA stability	11	0.305702	0.556	0.162	Biological Process	GO:0043488	regulation of mRNA stability	0.0451154	0.305702	0	0	11	68
GO:0001709 cell fate determination	6	0.305702	0.303	0.207	Biological Process	GO:0001709	cell fate determination	0.0452542	0.305702	0	0	6	29
GO:0017145 stem cell division	6	0.305702	0.303	0.207	Biological Process	GO:0017145	stem cell division	0.0452542	0.305702	0	0	6	29
GO:0035088 establishment or maintenance of apical/basal cell polarity	6	0.305702	0.303	0.207	Biological Process	GO:0035088	establishment or maintenance of apical/basal cell polarity	0.0452542	0.305702	0	0	6	29
GO:0035987 endodermal cell differentiation	6	0.305702	0.303	0.207	Biological Process	GO:0035987	endodermal cell differentiation	0.0452542	0.305702	0	0	6	29
GO:0045022 early endosome to late endosome transport	6	0.305702	0.303	0.207	Biological Process	GO:0045022	early endosome to late endosome transport	0.0452542	0.305702	0	0	6	29
GO:0045747 positive regulation of Notch signaling pathway	6	0.305702	0.303	0.207	Biological Process	GO:0045747	positive regulation of Notch signaling pathway	0.0452542	0.305702	0	0	6	29
GO:0045880 positive regulation of smoothened signaling pathway	6	0.305702	0.303	0.207	Biological Process	GO:0045880	positive regulation of smoothened signaling pathway	0.0452542	0.305702	0	0	6	29
GO:0061245 establishment or maintenance of bipolar cell polarity	6	0.305702	0.303	0.207	Biological Process	GO:0061245	establishment or maintenance of bipolar cell polarity	0.0452542	0.305702	0	0	6	29
GO:0030258 lipid modification	26	0.305838	1.315	0.13	Biological Process	GO:0030258	lipid modification	0.0453137	0.305838	0	0	26	200
GO:0001522 pseudouridine synthesis	5	0.306619	0.253	0.227	Biological Process	GO:0001522	pseudouridine synthesis	0.045869	0.306619	0	0	5	22
GO:0033363 secretory granule organization	5	0.306619	0.253	0.227	Biological Process	GO:0033363	secretory granule organization	0.045869	0.306619	0	0	5	22
GO:0033561 regulation of water loss via skin	5	0.306619	0.253	0.227	Biological Process	GO:0033561	regulation of water loss via skin	0.045869	0.306619	0	0	5	22
GO:0045730 respiratory burst	5	0.306619	0.253	0.227	Biological Process	GO:0045730	respiratory burst	0.045869	0.306619	0	0	5	22
GO:0046164 alcohol catabolic process	5	0.306619	0.253	0.227	Biological Process	GO:0046164	alcohol catabolic process	0.045869	0.306619	0	0	5	22
GO:0070129 regulation of mitochondrial translation	5	0.306619	0.253	0.227	Biological Process	GO:0070129	regulation of mitochondrial translation	0.045869	0.306619	0	0	5	22
GO:1903671 negative regulation of sprouting angiogenesis	5	0.306619	0.253	0.227	Biological Process	GO:1903671	negative regulation of sprouting angiogenesis	0.045869	0.306619	0	0	5	22
GO:0032436 positive regulation of proteasomal ubiquitin-dependent protein catabolic process	9	0.306619	0.455	0.173	Biological Process	GO:0032436	positive regulation of proteasomal ubiquitin-dependent protein catabolic process	0.0458857	0.306619	0	0	9	52
GO:0051310 metaphase plate congression	9	0.306619	0.455	0.173	Biological Process	GO:0051310	metaphase plate congression	0.0458857	0.306619	0	0	9	52
GO:0072171 mesonephric tubule morphogenesis	9	0.306619	0.455	0.173	Biological Process	GO:0072171	mesonephric tubule morphogenesis	0.0458857	0.306619	0	0	9	52
GO:0001666 response to hypoxia	19	0.306619	0.961	0.139	Biological Process	GO:0001666	response to hypoxia	0.0459803	0.306619	0	0	19	137
GO:0042445 hormone metabolic process	19	0.306619	0.961	0.139	Biological Process	GO:0042445	hormone metabolic process	0.0459803	0.306619	0	0	19	137
GO:0021537 telencephalon development	24	0.306619	1.214	0.132	Biological Process	GO:0021537	telencephalon development	0.045983	0.306619	0	0	24	182
GO:1903320 regulation of protein modification by small protein conjugation or removal	24	0.306619	1.214	0.132	Biological Process	GO:1903320	regulation of protein modification by small protein conjugation or removal	0.045983	0.306619	0	0	24	182
GO:0051090 regulation of DNA-binding transcription factor activity	37	0.306752	1.872	0.122	Biological Process	GO:0051090	regulation of DNA-binding transcription factor activity	0.0460425	0.306752	0	0	37	303
GO:0033673 negative regulation of kinase activity	22	0.308423	1.113	0.134	Biological Process	GO:0033673	negative regulation of kinase activity	0.0463331	0.308423	0	0	22	164
GO:0009205 purine ribonucleoside triphosphate metabolic process	28	0.310148	1.416	0.128	Biological Process	GO:0009205	purine ribonucleoside triphosphate metabolic process	0.0466322	0.310148	0	0	28	219
GO:0044248 cellular catabolic process	166	0.310238	8.397	0.104	Biological Process	GO:0044248	cellular catabolic process	0.0466858	0.310238	0	0	166	1595
GO:0007517 muscle organ development	31	0.311325	1.568	0.126	Biological Process	GO:0007517	muscle organ development	0.0468895	0.311325	0	0	31	247
GO:0010720 positive regulation of cell development	38	0.31194	1.922	0.121	Biological Process	GO:0010720	positive regulation of cell development	0.0470223	0.31194	0	0	38	313
GO:0035295 tube development	87	0.312237	4.401	0.11	Biological Process	GO:0035295	tube development	0.0471074	0.312237	0	0	87	793
GO:0001654 eye development	33	0.314298	1.669	0.124	Biological Process	GO:0001654	eye development	0.0474587	0.314298	0	0	33	266
GO:0042063 gliogenesis	26	0.315451	1.315	0.129	Biological Process	GO:0042063	gliogenesis	0.0476735	0.315451	0	0	26	201
GO:0008654 phospholipid biosynthetic process	17	0.317353	0.86	0.142	Biological Process	GO:0008654	phospholipid biosynthetic process	0.048002	0.317353	0	0	17	120
GO:0046034 ATP metabolic process	25	0.31784	1.265	0.13	Biological Process	GO:0046034	ATP metabolic process	0.0481167	0.31784	0	0	25	192
GO:0051222 positive regulation of protein transport	32	0.318529	1.619	0.125	Biological Process	GO:0051222	positive regulation of protein transport	0.048262	0.318529	0	0	32	257
GO:0036293 response to decreased oxygen levels	19	0.321758	0.961	0.138	Biological Process	GO:0036293	response to decreased oxygen levels	0.0489137	0.321758	0	0	19	138
GO:0099504 synaptic vesicle cycle	19	0.321758	0.961	0.138	Biological Process	GO:0099504	synaptic vesicle cycle	0.0489137	0.321758	0	0	19	138
GO:0001836 release of cytochrome c from mitochondria	7	0.321758	0.354	0.189	Biological Process	GO:0001836	release of cytochrome c from mitochondria	0.0489587	0.321758	0	0	7	37
GO:0016101 diterpenoid metabolic process	7	0.321758	0.354	0.189	Biological Process	GO:0016101	diterpenoid metabolic process	0.0489587	0.321758	0	0	7	37
GO:0042773 ATP synthesis coupled electron transport	7	0.321758	0.354	0.189	Biological Process	GO:0042773	ATP synthesis coupled electron transport	0.0489587	0.321758	0	0	7	37
GO:0070507 regulation of microtubule cytoskeleton organization	22	0.321783	1.113	0.133	Biological Process	GO:0070507	regulation of microtubule cytoskeleton organization	0.049007	0.321783	0	0	22	165
GO:0042692 muscle cell differentiation	31	0.321783	1.568	0.125	Biological Process	GO:0042692	muscle cell differentiation	0.0490531	0.321783	0	0	31	248
GO:0048762 mesenchymal cell differentiation	20	0.321783	1.012	0.136	Biological Process	GO:0048762	mesenchymal cell differentiation	0.049087	0.321783	0	0	20	147
GO:0035195 gene silencing by miRNA	11	0.32354	0.556	0.159	Biological Process	GO:0035195	gene silencing by miRNA	0.0493966	0.32354	0	0	11	69
GO:0007093 mitotic cell cycle checkpoint	15	0.323776	0.759	0.146	Biological Process	GO:0007093	mitotic cell cycle checkpoint	0.0495434	0.323776	0	0	15	103
GO:0051259 protein complex oligomerization	27	0.323776	1.366	0.128	Biological Process	GO:0051259	protein complex oligomerization	0.0495474	0.323776	0	0	27	211
GO:0150063 visual system development	33	0.323776	1.669	0.124	Biological Process	GO:0150063	visual system development	0.049558	0.323776	0	0	33	267
GO:0006952 defense response	96	0.328461	4.856	0.108	Biological Process	GO:0006952	defense response	0.0503174	0.328461	0	0	96	886
GO:0003012 muscle system process	32	0.328466	1.619	0.124	Biological Process	GO:0003012	muscle system process	0.0504283	0.328466	0	0	32	258
GO:0061333 renal tubule morphogenesis	10	0.328466	0.506	0.164	Biological Process	GO:0061333	renal tubule morphogenesis	0.0504453	0.328466	0	0	10	61
GO:0071621 granulocyte chemotaxis	10	0.328466	0.506	0.164	Biological Process	GO:0071621	granulocyte chemotaxis	0.0504453	0.328466	0	0	10	61
GO:0097479 synaptic vesicle localization	16	0.328786	0.809	0.143	Biological Process	GO:0097479	synaptic vesicle localization	0.0505531	0.328786	0	0	16	112
GO:0042982 amyloid precursor protein metabolic process	8	0.328786	0.405	0.178	Biological Process	GO:0042982	amyloid precursor protein metabolic process	0.0506062	0.328786	0	0	8	45
GO:0045859 regulation of protein kinase activity	55	0.328786	2.782	0.115	Biological Process	GO:0045859	regulation of protein kinase activity	0.0506217	0.328786	0	0	55	479
GO:0048645 animal organ formation	9	0.330624	0.455	0.17	Biological Process	GO:0048645	animal organ formation	0.0509472	0.330624	0	0	9	53
GO:0048589 developmental growth	52	0.330887	2.63	0.116	Biological Process	GO:0048589	developmental growth	0.0510304	0.330887	0	0	52	450
GO:0006323 DNA packaging	17	0.332124	0.86	0.14	Biological Process	GO:0006323	DNA packaging	0.051264	0.332124	0	0	17	121
GO:0022612 gland morphogenesis	14	0.336106	0.708	0.147	Biological Process	GO:0022612	gland morphogenesis	0.0519219	0.336106	0	0	14	95
GO:0000075 cell cycle checkpoint	21	0.336231	1.062	0.134	Biological Process	GO:0000075	cell cycle checkpoint	0.0519846	0.336231	0	0	21	157
GO:0031047 gene silencing by RNA	12	0.336803	0.607	0.154	Biological Process	GO:0031047	gene silencing by RNA	0.0521768	0.336803	0	0	12	78
GO:2001022 positive regulation of response to DNA damage stimulus	12	0.336803	0.607	0.154	Biological Process	GO:2001022	positive regulation of response to DNA damage stimulus	0.0521768	0.336803	0	0	12	78
GO:0046470 phosphatidylcholine metabolic process	6	0.336803	0.303	0.2	Biological Process	GO:0046470	phosphatidylcholine metabolic process	0.0523337	0.336803	0	0	6	30
GO:0071242 cellular response to ammonium ion	6	0.336803	0.303	0.2	Biological Process	GO:0071242	cellular response to ammonium ion	0.0523337	0.336803	0	0	6	30
GO:0090049 regulation of cell migration involved in sprouting angiogenesis	6	0.336803	0.303	0.2	Biological Process	GO:0090049	regulation of cell migration involved in sprouting angiogenesis	0.0523337	0.336803	0	0	6	30
GO:0099601 regulation of neurotransmitter receptor activity	6	0.336803	0.303	0.2	Biological Process	GO:0099601	regulation of neurotransmitter receptor activity	0.0523337	0.336803	0	0	6	30
GO:0010563 negative regulation of phosphorus metabolic process	45	0.337621	2.276	0.117	Biological Process	GO:0010563	negative regulation of phosphorus metabolic process	0.0525479	0.337621	0	0	45	383
GO:0045936 negative regulation of phosphate metabolic process	45	0.337621	2.276	0.117	Biological Process	GO:0045936	negative regulation of phosphate metabolic process	0.0525479	0.337621	0	0	45	383
GO:0003272 endocardial cushion formation	4	0.338818	0.202	0.25	Biological Process	GO:0003272	endocardial cushion formation	0.0529089	0.338818	0	0	4	16
GO:0006490 oligosaccharide-lipid intermediate biosynthetic process	4	0.338818	0.202	0.25	Biological Process	GO:0006490	oligosaccharide-lipid intermediate biosynthetic process	0.0529089	0.338818	0	0	4	16
GO:0009218 pyrimidine ribonucleotide metabolic process	4	0.338818	0.202	0.25	Biological Process	GO:0009218	pyrimidine ribonucleotide metabolic process	0.0529089	0.338818	0	0	4	16
GO:0072189 ureter development	4	0.338818	0.202	0.25	Biological Process	GO:0072189	ureter development	0.0529089	0.338818	0	0	4	16
GO:0140014 mitotic nuclear division	29	0.338902	1.467	0.126	Biological Process	GO:0140014	mitotic nuclear division	0.0529657	0.338902	0	0	29	231
GO:0040017 positive regulation of locomotion	46	0.339936	2.327	0.117	Biological Process	GO:0040017	positive regulation of locomotion	0.0531712	0.339936	0	0	46	393
GO:0007420 brain development	50	0.341974	2.529	0.116	Biological Process	GO:0007420	brain development	0.053534	0.341974	0	0	50	432
GO:0019395 fatty acid oxidation	11	0.343745	0.556	0.157	Biological Process	GO:0019395	fatty acid oxidation	0.0539442	0.343745	0	0	11	70
GO:0043535 regulation of blood vessel endothelial cell migration	11	0.343745	0.556	0.157	Biological Process	GO:0043535	regulation of blood vessel endothelial cell migration	0.0539442	0.343745	0	0	11	70
GO:0048709 oligodendrocyte differentiation	11	0.343745	0.556	0.157	Biological Process	GO:0048709	oligodendrocyte differentiation	0.0539442	0.343745	0	0	11	70
GO:1902903 regulation of supramolecular fiber organization	35	0.344234	1.77	0.122	Biological Process	GO:1902903	regulation of supramolecular fiber organization	0.0540975	0.344234	0	0	35	288
GO:0001704 formation of primary germ layer	13	0.344234	0.658	0.149	Biological Process	GO:0001704	formation of primary germ layer	0.054291	0.344234	0	0	13	87
GO:0003338 metanephros morphogenesis	5	0.344234	0.253	0.217	Biological Process	GO:0003338	metanephros morphogenesis	0.0543317	0.344234	0	0	5	23
GO:0031670 cellular response to nutrient	5	0.344234	0.253	0.217	Biological Process	GO:0031670	cellular response to nutrient	0.0543317	0.344234	0	0	5	23
GO:0044788 modulation by host of viral process	5	0.344234	0.253	0.217	Biological Process	GO:0044788	modulation by host of viral process	0.0543317	0.344234	0	0	5	23
GO:1902186 regulation of viral release from host cell	5	0.344234	0.253	0.217	Biological Process	GO:1902186	regulation of viral release from host cell	0.0543317	0.344234	0	0	5	23
GO:2000758 positive regulation of peptidyl-lysine acetylation	5	0.344234	0.253	0.217	Biological Process	GO:2000758	positive regulation of peptidyl-lysine acetylation	0.0543317	0.344234	0	0	5	23
GO:0046903 secretion	88	0.345058	4.451	0.109	Biological Process	GO:0046903	secretion	0.0545063	0.345058	0	0	88	809
GO:0010594 regulation of endothelial cell migration	17	0.345622	0.86	0.139	Biological Process	GO:0010594	regulation of endothelial cell migration	0.0546785	0.345622	0	0	17	122
GO:0002064 epithelial cell development	22	0.345622	1.113	0.132	Biological Process	GO:0002064	epithelial cell development	0.0546844	0.345622	0	0	22	167
GO:0019362 pyridine nucleotide metabolic process	18	0.345873	0.91	0.137	Biological Process	GO:0019362	pyridine nucleotide metabolic process	0.0550301	0.345873	0	0	18	131
GO:0046496 nicotinamide nucleotide metabolic process	18	0.345873	0.91	0.137	Biological Process	GO:0046496	nicotinamide nucleotide metabolic process	0.0550301	0.345873	0	0	18	131
GO:0006405 RNA export from nucleus	10	0.345873	0.506	0.161	Biological Process	GO:0006405	RNA export from nucleus	0.0554022	0.345873	0	0	10	62
GO:0016575 histone deacetylation	10	0.345873	0.506	0.161	Biological Process	GO:0016575	histone deacetylation	0.0554022	0.345873	0	0	10	62
GO:0043500 muscle adaptation	10	0.345873	0.506	0.161	Biological Process	GO:0043500	muscle adaptation	0.0554022	0.345873	0	0	10	62
GO:0048259 regulation of receptor-mediated endocytosis	10	0.345873	0.506	0.161	Biological Process	GO:0048259	regulation of receptor-mediated endocytosis	0.0554022	0.345873	0	0	10	62
GO:0010463 mesenchymal cell proliferation	7	0.345873	0.354	0.184	Biological Process	GO:0010463	mesenchymal cell proliferation	0.0554443	0.345873	0	0	7	38
GO:0071277 cellular response to calcium ion	7	0.345873	0.354	0.184	Biological Process	GO:0071277	cellular response to calcium ion	0.0554443	0.345873	0	0	7	38
GO:0090183 regulation of kidney development	7	0.345873	0.354	0.184	Biological Process	GO:0090183	regulation of kidney development	0.0554443	0.345873	0	0	7	38
GO:0006611 protein export from nucleus	14	0.345873	0.708	0.146	Biological Process	GO:0006611	protein export from nucleus	0.0558651	0.345873	0	0	14	96
GO:0030307 positive regulation of cell growth	14	0.345873	0.708	0.146	Biological Process	GO:0030307	positive regulation of cell growth	0.0558651	0.345873	0	0	14	96
GO:0050680 negative regulation of epithelial cell proliferation	14	0.345873	0.708	0.146	Biological Process	GO:0050680	negative regulation of epithelial cell proliferation	0.0558651	0.345873	0	0	14	96
GO:0042733 embryonic digit morphogenesis	9	0.345873	0.455	0.167	Biological Process	GO:0042733	embryonic digit morphogenesis	0.0563615	0.345873	0	0	9	54
GO:0071426 ribonucleoprotein complex export from nucleus	9	0.345873	0.455	0.167	Biological Process	GO:0071426	ribonucleoprotein complex export from nucleus	0.0563615	0.345873	0	0	9	54
GO:0043966 histone H3 acetylation	8	0.345873	0.405	0.174	Biological Process	GO:0043966	histone H3 acetylation	0.0565304	0.345873	0	0	8	46
GO:0060761 negative regulation of response to cytokine stimulus	8	0.345873	0.405	0.174	Biological Process	GO:0060761	negative regulation of response to cytokine stimulus	0.0565304	0.345873	0	0	8	46
GO:0001657 ureteric bud development	12	0.345873	0.607	0.152	Biological Process	GO:0001657	ureteric bud development	0.0565977	0.345873	0	0	12	79
GO:0031099 regeneration	12	0.345873	0.607	0.152	Biological Process	GO:0031099	regeneration	0.0565977	0.345873	0	0	12	79
GO:0045727 positive regulation of translation	12	0.345873	0.607	0.152	Biological Process	GO:0045727	positive regulation of translation	0.0565977	0.345873	0	0	12	79
GO:1903530 regulation of secretion by cell	53	0.345873	2.681	0.114	Biological Process	GO:1903530	regulation of secretion by cell	0.0566105	0.345873	0	0	53	463
GO:0001921 positive regulation of receptor recycling	3	0.345873	0.152	0.3	Biological Process	GO:0001921	positive regulation of receptor recycling	0.0569831	0.345873	0	0	3	10
GO:0002693 positive regulation of cellular extravasation	3	0.345873	0.152	0.3	Biological Process	GO:0002693	positive regulation of cellular extravasation	0.0569831	0.345873	0	0	3	10
GO:0006013 mannose metabolic process	3	0.345873	0.152	0.3	Biological Process	GO:0006013	mannose metabolic process	0.0569831	0.345873	0	0	3	10
GO:0014841 skeletal muscle satellite cell proliferation	3	0.345873	0.152	0.3	Biological Process	GO:0014841	skeletal muscle satellite cell proliferation	0.0569831	0.345873	0	0	3	10
GO:0016540 protein autoprocessing	3	0.345873	0.152	0.3	Biological Process	GO:0016540	protein autoprocessing	0.0569831	0.345873	0	0	3	10
GO:0021681 cerebellar granular layer development	3	0.345873	0.152	0.3	Biological Process	GO:0021681	cerebellar granular layer development	0.0569831	0.345873	0	0	3	10
GO:0021936 regulation of cerebellar granule cell precursor proliferation	3	0.345873	0.152	0.3	Biological Process	GO:0021936	regulation of cerebellar granule cell precursor proliferation	0.0569831	0.345873	0	0	3	10
GO:0031629 synaptic vesicle fusion to presynaptic active zone membrane	3	0.345873	0.152	0.3	Biological Process	GO:0031629	synaptic vesicle fusion to presynaptic active zone membrane	0.0569831	0.345873	0	0	3	10
GO:0032048 cardiolipin metabolic process	3	0.345873	0.152	0.3	Biological Process	GO:0032048	cardiolipin metabolic process	0.0569831	0.345873	0	0	3	10
GO:0032799 low-density lipoprotein receptor particle metabolic process	3	0.345873	0.152	0.3	Biological Process	GO:0032799	low-density lipoprotein receptor particle metabolic process	0.0569831	0.345873	0	0	3	10
GO:0035641 locomotory exploration behavior	3	0.345873	0.152	0.3	Biological Process	GO:0035641	locomotory exploration behavior	0.0569831	0.345873	0	0	3	10
GO:0035994 response to muscle stretch	3	0.345873	0.152	0.3	Biological Process	GO:0035994	response to muscle stretch	0.0569831	0.345873	0	0	3	10
GO:0046174 polyol catabolic process	3	0.345873	0.152	0.3	Biological Process	GO:0046174	polyol catabolic process	0.0569831	0.345873	0	0	3	10
GO:0048172 regulation of short-term neuronal synaptic plasticity	3	0.345873	0.152	0.3	Biological Process	GO:0048172	regulation of short-term neuronal synaptic plasticity	0.0569831	0.345873	0	0	3	10
GO:0048715 negative regulation of oligodendrocyte differentiation	3	0.345873	0.152	0.3	Biological Process	GO:0048715	negative regulation of oligodendrocyte differentiation	0.0569831	0.345873	0	0	3	10
GO:0050665 hydrogen peroxide biosynthetic process	3	0.345873	0.152	0.3	Biological Process	GO:0050665	hydrogen peroxide biosynthetic process	0.0569831	0.345873	0	0	3	10
GO:0051451 myoblast migration	3	0.345873	0.152	0.3	Biological Process	GO:0051451	myoblast migration	0.0569831	0.345873	0	0	3	10
GO:0060601 lateral sprouting from an epithelium	3	0.345873	0.152	0.3	Biological Process	GO:0060601	lateral sprouting from an epithelium	0.0569831	0.345873	0	0	3	10
GO:0060767 epithelial cell proliferation involved in prostate gland development	3	0.345873	0.152	0.3	Biological Process	GO:0060767	epithelial cell proliferation involved in prostate gland development	0.0569831	0.345873	0	0	3	10
GO:0070989 oxidative demethylation	3	0.345873	0.152	0.3	Biological Process	GO:0070989	oxidative demethylation	0.0569831	0.345873	0	0	3	10
GO:0072160 nephron tubule epithelial cell differentiation	3	0.345873	0.152	0.3	Biological Process	GO:0072160	nephron tubule epithelial cell differentiation	0.0569831	0.345873	0	0	3	10
GO:0090231 regulation of spindle checkpoint	3	0.345873	0.152	0.3	Biological Process	GO:0090231	regulation of spindle checkpoint	0.0569831	0.345873	0	0	3	10
GO:0090266 regulation of mitotic cell cycle spindle assembly checkpoint	3	0.345873	0.152	0.3	Biological Process	GO:0090266	regulation of mitotic cell cycle spindle assembly checkpoint	0.0569831	0.345873	0	0	3	10
GO:0097066 response to thyroid hormone	3	0.345873	0.152	0.3	Biological Process	GO:0097066	response to thyroid hormone	0.0569831	0.345873	0	0	3	10
GO:0097067 cellular response to thyroid hormone stimulus	3	0.345873	0.152	0.3	Biological Process	GO:0097067	cellular response to thyroid hormone stimulus	0.0569831	0.345873	0	0	3	10
GO:1903504 regulation of mitotic spindle checkpoint	3	0.345873	0.152	0.3	Biological Process	GO:1903504	regulation of mitotic spindle checkpoint	0.0569831	0.345873	0	0	3	10
GO:2000047 regulation of cell-cell adhesion mediated by cadherin	3	0.345873	0.152	0.3	Biological Process	GO:2000047	regulation of cell-cell adhesion mediated by cadherin	0.0569831	0.345873	0	0	3	10
GO:0030308 negative regulation of cell growth	15	0.345873	0.759	0.143	Biological Process	GO:0030308	negative regulation of cell growth	0.0569987	0.345873	0	0	15	105
GO:0048489 synaptic vesicle transport	15	0.345873	0.759	0.143	Biological Process	GO:0048489	synaptic vesicle transport	0.0569987	0.345873	0	0	15	105
GO:0097480 establishment of synaptic vesicle localization	15	0.345873	0.759	0.143	Biological Process	GO:0097480	establishment of synaptic vesicle localization	0.0569987	0.345873	0	0	15	105
GO:2001251 negative regulation of chromosome organization	15	0.345873	0.759	0.143	Biological Process	GO:2001251	negative regulation of chromosome organization	0.0569987	0.345873	0	0	15	105
GO:0048638 regulation of developmental growth	27	0.346708	1.366	0.126	Biological Process	GO:0048638	regulation of developmental growth	0.0571811	0.346708	0	0	27	214
GO:0002768 immune response-regulating cell surface receptor signaling pathway	17	0.352626	0.86	0.138	Biological Process	GO:0002768	immune response-regulating cell surface receptor signaling pathway	0.0582481	0.352626	0	0	17	123
GO:0043523 regulation of neuron apoptotic process	17	0.352626	0.86	0.138	Biological Process	GO:0043523	regulation of neuron apoptotic process	0.0582481	0.352626	0	0	17	123
GO:0060047 heart contraction	18	0.353356	0.91	0.136	Biological Process	GO:0060047	heart contraction	0.0584795	0.353356	0	0	18	132
GO:0003015 heart process	19	0.353356	0.961	0.135	Biological Process	GO:0003015	heart process	0.058508	0.353356	0	0	19	141
GO:0001841 neural tube formation	13	0.353356	0.658	0.148	Biological Process	GO:0001841	neural tube formation	0.0585747	0.353356	0	0	13	88
GO:0090316 positive regulation of intracellular protein transport	13	0.353356	0.658	0.148	Biological Process	GO:0090316	positive regulation of intracellular protein transport	0.0585747	0.353356	0	0	13	88
GO:0048880 sensory system development	33	0.353356	1.669	0.122	Biological Process	GO:0048880	sensory system development	0.0586402	0.353356	0	0	33	271
GO:0044257 cellular protein catabolic process	70	0.353356	3.541	0.111	Biological Process	GO:0044257	cellular protein catabolic process	0.058642	0.353356	0	0	70	632
GO:0050852 T cell receptor signaling pathway	11	0.353535	0.556	0.155	Biological Process	GO:0050852	T cell receptor signaling pathway	0.058763	0.353535	0	0	11	71
GO:0071456 cellular response to hypoxia	11	0.353535	0.556	0.155	Biological Process	GO:0071456	cellular response to hypoxia	0.058763	0.353535	0	0	11	71
GO:0009167 purine ribonucleoside monophosphate metabolic process	28	0.354387	1.416	0.125	Biological Process	GO:0009167	purine ribonucleoside monophosphate metabolic process	0.0589503	0.354387	0	0	28	224
GO:0071496 cellular response to external stimulus	24	0.356193	1.214	0.128	Biological Process	GO:0071496	cellular response to external stimulus	0.0595377	0.356193	0	0	24	187
GO:1903707 negative regulation of hemopoiesis	14	0.356193	0.708	0.144	Biological Process	GO:1903707	negative regulation of hemopoiesis	0.0600075	0.356193	0	0	14	97
GO:0030521 androgen receptor signaling pathway	6	0.356193	0.303	0.194	Biological Process	GO:0030521	androgen receptor signaling pathway	0.0600493	0.356193	0	0	6	31
GO:0098927 vesicle-mediated transport between endosomal compartments	6	0.356193	0.303	0.194	Biological Process	GO:0098927	vesicle-mediated transport between endosomal compartments	0.0600493	0.356193	0	0	6	31
GO:1900015 regulation of cytokine production involved in inflammatory response	6	0.356193	0.303	0.194	Biological Process	GO:1900015	regulation of cytokine production involved in inflammatory response	0.0600493	0.356193	0	0	6	31
GO:0034333 adherens junction assembly	10	0.356193	0.506	0.159	Biological Process	GO:0034333	adherens junction assembly	0.0606687	0.356193	0	0	10	63
GO:0034763 negative regulation of transmembrane transport	10	0.356193	0.506	0.159	Biological Process	GO:0034763	negative regulation of transmembrane transport	0.0606687	0.356193	0	0	10	63
GO:0072163 mesonephric epithelium development	12	0.356193	0.607	0.15	Biological Process	GO:0072163	mesonephric epithelium development	0.0612626	0.356193	0	0	12	80
GO:0072164 mesonephric tubule development	12	0.356193	0.607	0.15	Biological Process	GO:0072164	mesonephric tubule development	0.0612626	0.356193	0	0	12	80
GO:0045861 negative regulation of proteolysis	21	0.356193	1.062	0.131	Biological Process	GO:0045861	negative regulation of proteolysis	0.0613211	0.356193	0	0	21	160
GO:0001890 placenta development	16	0.356193	0.809	0.139	Biological Process	GO:0001890	placenta development	0.0616341	0.356193	0	0	16	115
GO:0008016 regulation of heart contraction	16	0.356193	0.809	0.139	Biological Process	GO:0008016	regulation of heart contraction	0.0616341	0.356193	0	0	16	115
GO:0021543 pallium development	16	0.356193	0.809	0.139	Biological Process	GO:0021543	pallium development	0.0616341	0.356193	0	0	16	115
GO:0009126 purine nucleoside monophosphate metabolic process	28	0.356193	1.416	0.124	Biological Process	GO:0009126	purine nucleoside monophosphate metabolic process	0.0616687	0.356193	0	0	28	225
GO:0006469 negative regulation of protein kinase activity	20	0.356193	1.012	0.132	Biological Process	GO:0006469	negative regulation of protein kinase activity	0.0617172	0.356193	0	0	20	151
GO:0032388 positive regulation of intracellular transport	17	0.356193	0.86	0.137	Biological Process	GO:0032388	positive regulation of intracellular transport	0.0619752	0.356193	0	0	17	124
GO:0045926 negative regulation of growth	19	0.356193	0.961	0.134	Biological Process	GO:0045926	negative regulation of growth	0.0619782	0.356193	0	0	19	142
GO:0071166 ribonucleoprotein complex localization	9	0.356193	0.455	0.164	Biological Process	GO:0071166	ribonucleoprotein complex localization	0.0621341	0.356193	0	0	9	55
GO:0051055 negative regulation of lipid biosynthetic process	7	0.356193	0.354	0.179	Biological Process	GO:0051055	negative regulation of lipid biosynthetic process	0.062439	0.356193	0	0	7	39
GO:0070169 positive regulation of biomineral tissue development	7	0.356193	0.354	0.179	Biological Process	GO:0070169	positive regulation of biomineral tissue development	0.062439	0.356193	0	0	7	39
GO:0072528 pyrimidine-containing compound biosynthetic process	7	0.356193	0.354	0.179	Biological Process	GO:0072528	pyrimidine-containing compound biosynthetic process	0.062439	0.356193	0	0	7	39
GO:0032886 regulation of microtubule-based process	24	0.356193	1.214	0.128	Biological Process	GO:0032886	regulation of microtubule-based process	0.0625551	0.356193	0	0	24	188
GO:0006446 regulation of translational initiation	8	0.356193	0.405	0.17	Biological Process	GO:0006446	regulation of translational initiation	0.0628766	0.356193	0	0	8	47
GO:0014812 muscle cell migration	8	0.356193	0.405	0.17	Biological Process	GO:0014812	muscle cell migration	0.0628766	0.356193	0	0	8	47
GO:0045685 regulation of glial cell differentiation	8	0.356193	0.405	0.17	Biological Process	GO:0045685	regulation of glial cell differentiation	0.0628766	0.356193	0	0	8	47
GO:0046824 positive regulation of nucleocytoplasmic transport	8	0.356193	0.405	0.17	Biological Process	GO:0046824	positive regulation of nucleocytoplasmic transport	0.0628766	0.356193	0	0	8	47
GO:0002688 regulation of leukocyte chemotaxis	13	0.356193	0.658	0.146	Biological Process	GO:0002688	regulation of leukocyte chemotaxis	0.0630798	0.356193	0	0	13	89
GO:0007498 mesoderm development	13	0.356193	0.658	0.146	Biological Process	GO:0007498	mesoderm development	0.0630798	0.356193	0	0	13	89
GO:0002682 regulation of immune system process	102	0.356193	5.159	0.107	Biological Process	GO:0002682	regulation of immune system process	0.0633764	0.356193	0	0	102	957
GO:0006213 pyrimidine nucleoside metabolic process	5	0.356193	0.253	0.208	Biological Process	GO:0006213	pyrimidine nucleoside metabolic process	0.0636355	0.356193	0	0	5	24
GO:0006998 nuclear envelope organization	5	0.356193	0.253	0.208	Biological Process	GO:0006998	nuclear envelope organization	0.0636355	0.356193	0	0	5	24
GO:0019076 viral release from host cell	5	0.356193	0.253	0.208	Biological Process	GO:0019076	viral release from host cell	0.0636355	0.356193	0	0	5	24
GO:0035890 exit from host	5	0.356193	0.253	0.208	Biological Process	GO:0035890	exit from host	0.0636355	0.356193	0	0	5	24
GO:0035891 exit from host cell	5	0.356193	0.253	0.208	Biological Process	GO:0035891	exit from host cell	0.0636355	0.356193	0	0	5	24
GO:0052126 movement in host environment	5	0.356193	0.253	0.208	Biological Process	GO:0052126	movement in host environment	0.0636355	0.356193	0	0	5	24
GO:0052192 movement in environment of other organism involved in symbiotic interaction	5	0.356193	0.253	0.208	Biological Process	GO:0052192	movement in environment of other organism involved in symbiotic interaction	0.0636355	0.356193	0	0	5	24
GO:1900271 regulation of long-term synaptic potentiation	5	0.356193	0.253	0.208	Biological Process	GO:1900271	regulation of long-term synaptic potentiation	0.0636355	0.356193	0	0	5	24
GO:1905332 positive regulation of morphogenesis of an epithelium	5	0.356193	0.253	0.208	Biological Process	GO:1905332	positive regulation of morphogenesis of an epithelium	0.0636355	0.356193	0	0	5	24
GO:0006334 nucleosome assembly	11	0.356193	0.556	0.153	Biological Process	GO:0006334	nucleosome assembly	0.0638572	0.356193	0	0	11	72
GO:0034440 lipid oxidation	11	0.356193	0.556	0.153	Biological Process	GO:0034440	lipid oxidation	0.0638572	0.356193	0	0	11	72
GO:0036294 cellular response to decreased oxygen levels	11	0.356193	0.556	0.153	Biological Process	GO:0036294	cellular response to decreased oxygen levels	0.0638572	0.356193	0	0	11	72
GO:0010458 exit from mitosis	4	0.356193	0.202	0.235	Biological Process	GO:0010458	exit from mitosis	0.0643261	0.356193	0	0	4	17
GO:0016486 peptide hormone processing	4	0.356193	0.202	0.235	Biological Process	GO:0016486	peptide hormone processing	0.0643261	0.356193	0	0	4	17
GO:0031167 rRNA methylation	4	0.356193	0.202	0.235	Biological Process	GO:0031167	rRNA methylation	0.0643261	0.356193	0	0	4	17
GO:0048857 neural nucleus development	4	0.356193	0.202	0.235	Biological Process	GO:0048857	neural nucleus development	0.0643261	0.356193	0	0	4	17
GO:0060292 long-term synaptic depression	4	0.356193	0.202	0.235	Biological Process	GO:0060292	long-term synaptic depression	0.0643261	0.356193	0	0	4	17
GO:0070828 heterochromatin organization	4	0.356193	0.202	0.235	Biological Process	GO:0070828	heterochromatin organization	0.0643261	0.356193	0	0	4	17
GO:0080154 regulation of fertilization	4	0.356193	0.202	0.235	Biological Process	GO:0080154	regulation of fertilization	0.0643261	0.356193	0	0	4	17
GO:0090200 positive regulation of release of cytochrome c from mitochondria	4	0.356193	0.202	0.235	Biological Process	GO:0090200	positive regulation of release of cytochrome c from mitochondria	0.0643261	0.356193	0	0	4	17
GO:2000738 positive regulation of stem cell differentiation	4	0.356193	0.202	0.235	Biological Process	GO:2000738	positive regulation of stem cell differentiation	0.0643261	0.356193	0	0	4	17
GO:0030282 bone mineralization	14	0.356193	0.708	0.143	Biological Process	GO:0030282	bone mineralization	0.0643524	0.356193	0	0	14	98
GO:0030900 forebrain development	32	0.356193	1.619	0.121	Biological Process	GO:0030900	forebrain development	0.0649401	0.356193	0	0	32	264
GO:0048699 generation of neurons	111	0.356193	5.615	0.106	Biological Process	GO:0048699	generation of neurons	0.0653933	0.356193	0	0	111	1050
GO:0033157 regulation of intracellular protein transport	19	0.356193	0.961	0.133	Biological Process	GO:0033157	regulation of intracellular protein transport	0.0655879	0.356193	0	0	19	143
GO:0051924 regulation of calcium ion transport	19	0.356193	0.961	0.133	Biological Process	GO:0051924	regulation of calcium ion transport	0.0655879	0.356193	0	0	19	143
GO:1903829 positive regulation of cellular protein localization	27	0.356193	1.366	0.124	Biological Process	GO:1903829	positive regulation of cellular protein localization	0.0656203	0.356193	0	0	27	217
GO:0050679 positive regulation of epithelial cell proliferation	17	0.356193	0.86	0.136	Biological Process	GO:0050679	positive regulation of epithelial cell proliferation	0.0658621	0.356193	0	0	17	125
GO:0009123 nucleoside monophosphate metabolic process	29	0.356193	1.467	0.123	Biological Process	GO:0009123	nucleoside monophosphate metabolic process	0.0661131	0.356193	0	0	29	236
GO:0043271 negative regulation of ion transport	10	0.356193	0.506	0.156	Biological Process	GO:0043271	negative regulation of ion transport	0.0662492	0.356193	0	0	10	64
GO:0016079 synaptic vesicle exocytosis	13	0.356193	0.658	0.144	Biological Process	GO:0016079	synaptic vesicle exocytosis	0.0678093	0.356193	0	0	13	90
GO:0007045 cell-substrate adherens junction assembly	9	0.356193	0.455	0.161	Biological Process	GO:0007045	cell-substrate adherens junction assembly	0.0682694	0.356193	0	0	9	56
GO:0035050 embryonic heart tube development	9	0.356193	0.455	0.161	Biological Process	GO:0035050	embryonic heart tube development	0.0682694	0.356193	0	0	9	56
GO:0048041 focal adhesion assembly	9	0.356193	0.455	0.161	Biological Process	GO:0048041	focal adhesion assembly	0.0682694	0.356193	0	0	9	56
GO:0000184 nuclear-transcribed mRNA catabolic process, nonsense-mediated decay	6	0.356193	0.303	0.188	Biological Process	GO:0000184	nuclear-transcribed mRNA catabolic process, nonsense-mediated decay	0.0684041	0.356193	0	0	6	32
GO:0000266 mitochondrial fission	6	0.356193	0.303	0.188	Biological Process	GO:0000266	mitochondrial fission	0.0684041	0.356193	0	0	6	32
GO:0002534 cytokine production involved in inflammatory response	6	0.356193	0.303	0.188	Biological Process	GO:0002534	cytokine production involved in inflammatory response	0.0684041	0.356193	0	0	6	32
GO:0043331 response to dsRNA	6	0.356193	0.303	0.188	Biological Process	GO:0043331	response to dsRNA	0.0684041	0.356193	0	0	6	32
GO:0045071 negative regulation of viral genome replication	6	0.356193	0.303	0.188	Biological Process	GO:0045071	negative regulation of viral genome replication	0.0684041	0.356193	0	0	6	32
GO:0048194 Golgi vesicle budding	6	0.356193	0.303	0.188	Biological Process	GO:0048194	Golgi vesicle budding	0.0684041	0.356193	0	0	6	32
GO:1901985 positive regulation of protein acetylation	6	0.356193	0.303	0.188	Biological Process	GO:1901985	positive regulation of protein acetylation	0.0684041	0.356193	0	0	6	32
GO:0045778 positive regulation of ossification	11	0.356193	0.556	0.151	Biological Process	GO:0045778	positive regulation of ossification	0.0692302	0.356193	0	0	11	73
GO:0000070 mitotic sister chromatid segregation	19	0.356193	0.961	0.132	Biological Process	GO:0000070	mitotic sister chromatid segregation	0.0693388	0.356193	0	0	19	144
GO:0019359 nicotinamide nucleotide biosynthetic process	15	0.356193	0.759	0.139	Biological Process	GO:0019359	nicotinamide nucleotide biosynthetic process	0.0695632	0.356193	0	0	15	108
GO:0019363 pyridine nucleotide biosynthetic process	15	0.356193	0.759	0.139	Biological Process	GO:0019363	pyridine nucleotide biosynthetic process	0.0695632	0.356193	0	0	15	108
GO:0051168 nuclear export	15	0.356193	0.759	0.139	Biological Process	GO:0051168	nuclear export	0.0695632	0.356193	0	0	15	108
GO:0071478 cellular response to radiation	15	0.356193	0.759	0.139	Biological Process	GO:0071478	cellular response to radiation	0.0695632	0.356193	0	0	15	108
GO:0030330 DNA damage response, signal transduction by p53 class mediator	8	0.356193	0.405	0.167	Biological Process	GO:0030330	DNA damage response, signal transduction by p53 class mediator	0.069649	0.356193	0	0	8	48
GO:0034766 negative regulation of ion transmembrane transport	8	0.356193	0.405	0.167	Biological Process	GO:0034766	negative regulation of ion transmembrane transport	0.069649	0.356193	0	0	8	48
GO:0070374 positive regulation of ERK1 and ERK2 cascade	16	0.356193	0.809	0.137	Biological Process	GO:0070374	positive regulation of ERK1 and ERK2 cascade	0.0698772	0.356193	0	0	16	117
GO:0050821 protein stabilization	17	0.356193	0.86	0.135	Biological Process	GO:0050821	protein stabilization	0.0699108	0.356193	0	0	17	126
GO:0001514 selenocysteine incorporation	2	0.356193	0.101	0.4	Biological Process	GO:0001514	selenocysteine incorporation	0.0700302	0.356193	0	0	2	5
GO:0006450 regulation of translational fidelity	2	0.356193	0.101	0.4	Biological Process	GO:0006450	regulation of translational fidelity	0.0700302	0.356193	0	0	2	5
GO:0006451 translational readthrough	2	0.356193	0.101	0.4	Biological Process	GO:0006451	translational readthrough	0.0700302	0.356193	0	0	2	5
GO:0006655 phosphatidylglycerol biosynthetic process	2	0.356193	0.101	0.4	Biological Process	GO:0006655	phosphatidylglycerol biosynthetic process	0.0700302	0.356193	0	0	2	5
GO:0007217 tachykinin receptor signaling pathway	2	0.356193	0.101	0.4	Biological Process	GO:0007217	tachykinin receptor signaling pathway	0.0700302	0.356193	0	0	2	5
GO:0007341 penetration of zona pellucida	2	0.356193	0.101	0.4	Biological Process	GO:0007341	penetration of zona pellucida	0.0700302	0.356193	0	0	2	5
GO:0008635 activation of cysteine-type endopeptidase activity involved in apoptotic process by cytochrome c	2	0.356193	0.101	0.4	Biological Process	GO:0008635	activation of cysteine-type endopeptidase activity involved in apoptotic process by cytochrome c	0.0700302	0.356193	0	0	2	5
GO:0009146 purine nucleoside triphosphate catabolic process	2	0.356193	0.101	0.4	Biological Process	GO:0009146	purine nucleoside triphosphate catabolic process	0.0700302	0.356193	0	0	2	5
GO:0009155 purine deoxyribonucleotide catabolic process	2	0.356193	0.101	0.4	Biological Process	GO:0009155	purine deoxyribonucleotide catabolic process	0.0700302	0.356193	0	0	2	5
GO:0015886 heme transport	2	0.356193	0.101	0.4	Biological Process	GO:0015886	heme transport	0.0700302	0.356193	0	0	2	5
GO:0016081 synaptic vesicle docking	2	0.356193	0.101	0.4	Biological Process	GO:0016081	synaptic vesicle docking	0.0700302	0.356193	0	0	2	5
GO:0018364 peptidyl-glutamine methylation	2	0.356193	0.101	0.4	Biological Process	GO:0018364	peptidyl-glutamine methylation	0.0700302	0.356193	0	0	2	5
GO:0021563 glossopharyngeal nerve development	2	0.356193	0.101	0.4	Biological Process	GO:0021563	glossopharyngeal nerve development	0.0700302	0.356193	0	0	2	5
GO:0021937 cerebellar Purkinje cell-granule cell precursor cell signaling involved in regulation of granule cell precursor cell proliferation	2	0.356193	0.101	0.4	Biological Process	GO:0021937	cerebellar Purkinje cell-granule cell precursor cell signaling involved in regulation of granule cell precursor cell proliferation	0.0700302	0.356193	0	0	2	5
GO:0032049 cardiolipin biosynthetic process	2	0.356193	0.101	0.4	Biological Process	GO:0032049	cardiolipin biosynthetic process	0.0700302	0.356193	0	0	2	5
GO:0034137 positive regulation of toll-like receptor 2 signaling pathway	2	0.356193	0.101	0.4	Biological Process	GO:0034137	positive regulation of toll-like receptor 2 signaling pathway	0.0700302	0.356193	0	0	2	5
GO:0034447 very-low-density lipoprotein particle clearance	2	0.356193	0.101	0.4	Biological Process	GO:0034447	very-low-density lipoprotein particle clearance	0.0700302	0.356193	0	0	2	5
GO:0035552 oxidative single-stranded DNA demethylation	2	0.356193	0.101	0.4	Biological Process	GO:0035552	oxidative single-stranded DNA demethylation	0.0700302	0.356193	0	0	2	5
GO:0035754 B cell chemotaxis	2	0.356193	0.101	0.4	Biological Process	GO:0035754	B cell chemotaxis	0.0700302	0.356193	0	0	2	5
GO:0035766 cell chemotaxis to fibroblast growth factor	2	0.356193	0.101	0.4	Biological Process	GO:0035766	cell chemotaxis to fibroblast growth factor	0.0700302	0.356193	0	0	2	5
GO:0035768 endothelial cell chemotaxis to fibroblast growth factor	2	0.356193	0.101	0.4	Biological Process	GO:0035768	endothelial cell chemotaxis to fibroblast growth factor	0.0700302	0.356193	0	0	2	5
GO:0035860 glial cell-derived neurotrophic factor receptor signaling pathway	2	0.356193	0.101	0.4	Biological Process	GO:0035860	glial cell-derived neurotrophic factor receptor signaling pathway	0.0700302	0.356193	0	0	2	5
GO:0036493 positive regulation of translation in response to endoplasmic reticulum stress	2	0.356193	0.101	0.4	Biological Process	GO:0036493	positive regulation of translation in response to endoplasmic reticulum stress	0.0700302	0.356193	0	0	2	5
GO:0042473 outer ear morphogenesis	2	0.356193	0.101	0.4	Biological Process	GO:0042473	outer ear morphogenesis	0.0700302	0.356193	0	0	2	5
GO:0045634 regulation of melanocyte differentiation	2	0.356193	0.101	0.4	Biological Process	GO:0045634	regulation of melanocyte differentiation	0.0700302	0.356193	0	0	2	5
GO:0046416 D-amino acid metabolic process	2	0.356193	0.101	0.4	Biological Process	GO:0046416	D-amino acid metabolic process	0.0700302	0.356193	0	0	2	5
GO:0048743 positive regulation of skeletal muscle fiber development	2	0.356193	0.101	0.4	Biological Process	GO:0048743	positive regulation of skeletal muscle fiber development	0.0700302	0.356193	0	0	2	5
GO:0050932 regulation of pigment cell differentiation	2	0.356193	0.101	0.4	Biological Process	GO:0050932	regulation of pigment cell differentiation	0.0700302	0.356193	0	0	2	5
GO:0060685 regulation of prostatic bud formation	2	0.356193	0.101	0.4	Biological Process	GO:0060685	regulation of prostatic bud formation	0.0700302	0.356193	0	0	2	5
GO:0061517 macrophage proliferation	2	0.356193	0.101	0.4	Biological Process	GO:0061517	macrophage proliferation	0.0700302	0.356193	0	0	2	5
GO:0061518 microglial cell proliferation	2	0.356193	0.101	0.4	Biological Process	GO:0061518	microglial cell proliferation	0.0700302	0.356193	0	0	2	5
GO:0070278 extracellular matrix constituent secretion	2	0.356193	0.101	0.4	Biological Process	GO:0070278	extracellular matrix constituent secretion	0.0700302	0.356193	0	0	2	5
GO:0070945 neutrophil mediated killing of gram-negative bacterium	2	0.356193	0.101	0.4	Biological Process	GO:0070945	neutrophil mediated killing of gram-negative bacterium	0.0700302	0.356193	0	0	2	5
GO:0070973 protein localization to endoplasmic reticulum exit site	2	0.356193	0.101	0.4	Biological Process	GO:0070973	protein localization to endoplasmic reticulum exit site	0.0700302	0.356193	0	0	2	5
GO:0071107 response to parathyroid hormone	2	0.356193	0.101	0.4	Biological Process	GO:0071107	response to parathyroid hormone	0.0700302	0.356193	0	0	2	5
GO:0071440 regulation of histone H3-K14 acetylation	2	0.356193	0.101	0.4	Biological Process	GO:0071440	regulation of histone H3-K14 acetylation	0.0700302	0.356193	0	0	2	5
GO:0072203 cell proliferation involved in metanephros development	2	0.356193	0.101	0.4	Biological Process	GO:0072203	cell proliferation involved in metanephros development	0.0700302	0.356193	0	0	2	5
GO:0090394 negative regulation of excitatory postsynaptic potential	2	0.356193	0.101	0.4	Biological Process	GO:0090394	negative regulation of excitatory postsynaptic potential	0.0700302	0.356193	0	0	2	5
GO:0097503 sialylation	2	0.356193	0.101	0.4	Biological Process	GO:0097503	sialylation	0.0700302	0.356193	0	0	2	5
GO:0098700 neurotransmitter loading into synaptic vesicle	2	0.356193	0.101	0.4	Biological Process	GO:0098700	neurotransmitter loading into synaptic vesicle	0.0700302	0.356193	0	0	2	5
GO:0099558 maintenance of synapse structure	2	0.356193	0.101	0.4	Biological Process	GO:0099558	maintenance of synapse structure	0.0700302	0.356193	0	0	2	5
GO:1903575 cornified envelope assembly	2	0.356193	0.101	0.4	Biological Process	GO:1903575	cornified envelope assembly	0.0700302	0.356193	0	0	2	5
GO:1904672 regulation of somatic stem cell population maintenance	2	0.356193	0.101	0.4	Biological Process	GO:1904672	regulation of somatic stem cell population maintenance	0.0700302	0.356193	0	0	2	5
GO:1904778 positive regulation of protein localization to cell cortex	2	0.356193	0.101	0.4	Biological Process	GO:1904778	positive regulation of protein localization to cell cortex	0.0700302	0.356193	0	0	2	5
GO:1904847 regulation of cell chemotaxis to fibroblast growth factor	2	0.356193	0.101	0.4	Biological Process	GO:1904847	regulation of cell chemotaxis to fibroblast growth factor	0.0700302	0.356193	0	0	2	5
GO:2000543 positive regulation of gastrulation	2	0.356193	0.101	0.4	Biological Process	GO:2000543	positive regulation of gastrulation	0.0700302	0.356193	0	0	2	5
GO:2000544 regulation of endothelial cell chemotaxis to fibroblast growth factor	2	0.356193	0.101	0.4	Biological Process	GO:2000544	regulation of endothelial cell chemotaxis to fibroblast growth factor	0.0700302	0.356193	0	0	2	5
GO:2000617 positive regulation of histone H3-K9 acetylation	2	0.356193	0.101	0.4	Biological Process	GO:2000617	positive regulation of histone H3-K9 acetylation	0.0700302	0.356193	0	0	2	5
GO:2000646 positive regulation of receptor catabolic process	2	0.356193	0.101	0.4	Biological Process	GO:2000646	positive regulation of receptor catabolic process	0.0700302	0.356193	0	0	2	5
GO:2001016 positive regulation of skeletal muscle cell differentiation	2	0.356193	0.101	0.4	Biological Process	GO:2001016	positive regulation of skeletal muscle cell differentiation	0.0700302	0.356193	0	0	2	5
GO:2001182 regulation of interleukin-12 secretion	2	0.356193	0.101	0.4	Biological Process	GO:2001182	regulation of interleukin-12 secretion	0.0700302	0.356193	0	0	2	5
GO:2000147 positive regulation of cell motility	43	0.356193	2.175	0.116	Biological Process	GO:2000147	positive regulation of cell motility	0.0700764	0.356193	0	0	43	372
GO:0008277 regulation of G protein-coupled receptor signaling pathway	12	0.356193	0.607	0.146	Biological Process	GO:0008277	regulation of G protein-coupled receptor signaling pathway	0.0713379	0.356193	0	0	12	82
GO:0044344 cellular response to fibroblast growth factor stimulus	12	0.356193	0.607	0.146	Biological Process	GO:0044344	cellular response to fibroblast growth factor stimulus	0.0713379	0.356193	0	0	12	82
GO:0071774 response to fibroblast growth factor	12	0.356193	0.607	0.146	Biological Process	GO:0071774	response to fibroblast growth factor	0.0713379	0.356193	0	0	12	82
GO:0006479 protein methylation	20	0.356193	1.012	0.13	Biological Process	GO:0006479	protein methylation	0.0725566	0.356193	0	0	20	154
GO:0008213 protein alkylation	20	0.356193	1.012	0.13	Biological Process	GO:0008213	protein alkylation	0.0725566	0.356193	0	0	20	154
GO:0030163 protein catabolic process	81	0.356193	4.097	0.108	Biological Process	GO:0030163	protein catabolic process	0.072997	0.356193	0	0	81	751
GO:0010631 epithelial cell migration	26	0.356193	1.315	0.124	Biological Process	GO:0010631	epithelial cell migration	0.0730557	0.356193	0	0	26	210
GO:0010934 macrophage cytokine production	3	0.356193	0.152	0.273	Biological Process	GO:0010934	macrophage cytokine production	0.0731494	0.356193	0	0	3	11
GO:0010984 regulation of lipoprotein particle clearance	3	0.356193	0.152	0.273	Biological Process	GO:0010984	regulation of lipoprotein particle clearance	0.0731494	0.356193	0	0	3	11
GO:0014850 response to muscle activity	3	0.356193	0.152	0.273	Biological Process	GO:0014850	response to muscle activity	0.0731494	0.356193	0	0	3	11
GO:0014857 regulation of skeletal muscle cell proliferation	3	0.356193	0.152	0.273	Biological Process	GO:0014857	regulation of skeletal muscle cell proliferation	0.0731494	0.356193	0	0	3	11
GO:0034080 CENP-A containing nucleosome assembly	3	0.356193	0.152	0.273	Biological Process	GO:0034080	CENP-A containing nucleosome assembly	0.0731494	0.356193	0	0	3	11
GO:0036295 cellular response to increased oxygen levels	3	0.356193	0.152	0.273	Biological Process	GO:0036295	cellular response to increased oxygen levels	0.0731494	0.356193	0	0	3	11
GO:0036296 response to increased oxygen levels	3	0.356193	0.152	0.273	Biological Process	GO:0036296	response to increased oxygen levels	0.0731494	0.356193	0	0	3	11
GO:0042574 retinal metabolic process	3	0.356193	0.152	0.273	Biological Process	GO:0042574	retinal metabolic process	0.0731494	0.356193	0	0	3	11
GO:0044320 cellular response to leptin stimulus	3	0.356193	0.152	0.273	Biological Process	GO:0044320	cellular response to leptin stimulus	0.0731494	0.356193	0	0	3	11
GO:0051798 positive regulation of hair follicle development	3	0.356193	0.152	0.273	Biological Process	GO:0051798	positive regulation of hair follicle development	0.0731494	0.356193	0	0	3	11
GO:0051895 negative regulation of focal adhesion assembly	3	0.356193	0.152	0.273	Biological Process	GO:0051895	negative regulation of focal adhesion assembly	0.0731494	0.356193	0	0	3	11
GO:0061641 CENP-A containing chromatin organization	3	0.356193	0.152	0.273	Biological Process	GO:0061641	CENP-A containing chromatin organization	0.0731494	0.356193	0	0	3	11
GO:0070886 positive regulation of calcineurin-NFAT signaling cascade	3	0.356193	0.152	0.273	Biological Process	GO:0070886	positive regulation of calcineurin-NFAT signaling cascade	0.0731494	0.356193	0	0	3	11
GO:0072224 metanephric glomerulus development	3	0.356193	0.152	0.273	Biological Process	GO:0072224	metanephric glomerulus development	0.0731494	0.356193	0	0	3	11
GO:0072283 metanephric renal vesicle morphogenesis	3	0.356193	0.152	0.273	Biological Process	GO:0072283	metanephric renal vesicle morphogenesis	0.0731494	0.356193	0	0	3	11
GO:0098760 response to interleukin-7	3	0.356193	0.152	0.273	Biological Process	GO:0098760	response to interleukin-7	0.0731494	0.356193	0	0	3	11
GO:0098761 cellular response to interleukin-7	3	0.356193	0.152	0.273	Biological Process	GO:0098761	cellular response to interleukin-7	0.0731494	0.356193	0	0	3	11
GO:0099500 vesicle fusion to plasma membrane	3	0.356193	0.152	0.273	Biological Process	GO:0099500	vesicle fusion to plasma membrane	0.0731494	0.356193	0	0	3	11
GO:0106058 positive regulation of calcineurin-mediated signaling	3	0.356193	0.152	0.273	Biological Process	GO:0106058	positive regulation of calcineurin-mediated signaling	0.0731494	0.356193	0	0	3	11
GO:1902188 positive regulation of viral release from host cell	3	0.356193	0.152	0.273	Biological Process	GO:1902188	positive regulation of viral release from host cell	0.0731494	0.356193	0	0	3	11
GO:1904294 positive regulation of ERAD pathway	3	0.356193	0.152	0.273	Biological Process	GO:1904294	positive regulation of ERAD pathway	0.0731494	0.356193	0	0	3	11
GO:0051783 regulation of nuclear division	19	0.356193	0.961	0.131	Biological Process	GO:0051783	regulation of nuclear division	0.0732325	0.356193	0	0	19	145
GO:0060485 mesenchyme development	23	0.356193	1.163	0.126	Biological Process	GO:0060485	mesenchyme development	0.0733877	0.356193	0	0	23	182
GO:1901699 cellular response to nitrogen compound	41	0.356193	2.074	0.116	Biological Process	GO:1901699	cellular response to nitrogen compound	0.0736104	0.356193	0	0	41	354
GO:0006695 cholesterol biosynthetic process	5	0.356193	0.253	0.2	Biological Process	GO:0006695	cholesterol biosynthetic process	0.0737748	0.356193	0	0	5	25
GO:0009311 oligosaccharide metabolic process	5	0.356193	0.253	0.2	Biological Process	GO:0009311	oligosaccharide metabolic process	0.0737748	0.356193	0	0	5	25
GO:0033120 positive regulation of RNA splicing	5	0.356193	0.253	0.2	Biological Process	GO:0033120	positive regulation of RNA splicing	0.0737748	0.356193	0	0	5	25
GO:2000142 regulation of DNA-templated transcription, initiation	5	0.356193	0.253	0.2	Biological Process	GO:2000142	regulation of DNA-templated transcription, initiation	0.0737748	0.356193	0	0	5	25
GO:0031333 negative regulation of protein complex assembly	16	0.356193	0.809	0.136	Biological Process	GO:0031333	negative regulation of protein complex assembly	0.074262	0.356193	0	0	16	118
GO:0043408 regulation of MAPK cascade	53	0.356193	2.681	0.112	Biological Process	GO:0043408	regulation of MAPK cascade	0.07434	0.356193	0	0	53	472
GO:0010822 positive regulation of mitochondrion organization	9	0.356193	0.455	0.158	Biological Process	GO:0010822	positive regulation of mitochondrion organization	0.0747704	0.356193	0	0	9	57
GO:0072594 establishment of protein localization to organelle	31	0.356193	1.568	0.12	Biological Process	GO:0072594	establishment of protein localization to organelle	0.0748432	0.356193	0	0	31	258
GO:0001655 urogenital system development	29	0.356193	1.467	0.121	Biological Process	GO:0001655	urogenital system development	0.0750223	0.356193	0	0	29	239
GO:0006913 nucleocytoplasmic transport	29	0.356193	1.467	0.121	Biological Process	GO:0006913	nucleocytoplasmic transport	0.0750223	0.356193	0	0	29	239
GO:0019318 hexose metabolic process	21	0.356193	1.062	0.128	Biological Process	GO:0019318	hexose metabolic process	0.0755005	0.356193	0	0	21	164
GO:0042493 response to drug	50	0.356193	2.529	0.113	Biological Process	GO:0042493	response to drug	0.0756626	0.356193	0	0	50	443
GO:0030217 T cell differentiation	24	0.356193	1.214	0.125	Biological Process	GO:0030217	T cell differentiation	0.0756927	0.356193	0	0	24	192
GO:0051091 positive regulation of DNA-binding transcription factor activity	24	0.356193	1.214	0.125	Biological Process	GO:0051091	positive regulation of DNA-binding transcription factor activity	0.0756927	0.356193	0	0	24	192
GO:0032101 regulation of response to external stimulus	61	0.356193	3.085	0.111	Biological Process	GO:0032101	regulation of response to external stimulus	0.0756966	0.356193	0	0	61	552
GO:0043161 proteasome-mediated ubiquitin-dependent protein catabolic process	30	0.356193	1.517	0.12	Biological Process	GO:0043161	proteasome-mediated ubiquitin-dependent protein catabolic process	0.0764957	0.356193	0	0	30	249
GO:0022037 metencephalon development	12	0.356193	0.607	0.145	Biological Process	GO:0022037	metencephalon development	0.0767536	0.356193	0	0	12	83
GO:1903828 negative regulation of cellular protein localization	12	0.356193	0.607	0.145	Biological Process	GO:1903828	negative regulation of cellular protein localization	0.0767536	0.356193	0	0	12	83
GO:0032963 collagen metabolic process	8	0.356193	0.405	0.163	Biological Process	GO:0032963	collagen metabolic process	0.0768499	0.356193	0	0	8	49
GO:0046530 photoreceptor cell differentiation	8	0.356193	0.405	0.163	Biological Process	GO:0046530	photoreceptor cell differentiation	0.0768499	0.356193	0	0	8	49
GO:0010894 negative regulation of steroid biosynthetic process	4	0.356193	0.202	0.222	Biological Process	GO:0010894	negative regulation of steroid biosynthetic process	0.0769166	0.356193	0	0	4	18
GO:0016082 synaptic vesicle priming	4	0.356193	0.202	0.222	Biological Process	GO:0016082	synaptic vesicle priming	0.0769166	0.356193	0	0	4	18
GO:0034114 regulation of heterotypic cell-cell adhesion	4	0.356193	0.202	0.222	Biological Process	GO:0034114	regulation of heterotypic cell-cell adhesion	0.0769166	0.356193	0	0	4	18
GO:0034123 positive regulation of toll-like receptor signaling pathway	4	0.356193	0.202	0.222	Biological Process	GO:0034123	positive regulation of toll-like receptor signaling pathway	0.0769166	0.356193	0	0	4	18
GO:0034389 lipid droplet organization	4	0.356193	0.202	0.222	Biological Process	GO:0034389	lipid droplet organization	0.0769166	0.356193	0	0	4	18
GO:0042474 middle ear morphogenesis	4	0.356193	0.202	0.222	Biological Process	GO:0042474	middle ear morphogenesis	0.0769166	0.356193	0	0	4	18
GO:0045939 negative regulation of steroid metabolic process	4	0.356193	0.202	0.222	Biological Process	GO:0045939	negative regulation of steroid metabolic process	0.0769166	0.356193	0	0	4	18
GO:0071354 cellular response to interleukin-6	4	0.356193	0.202	0.222	Biological Process	GO:0071354	cellular response to interleukin-6	0.0769166	0.356193	0	0	4	18
GO:0071514 genetic imprinting	4	0.356193	0.202	0.222	Biological Process	GO:0071514	genetic imprinting	0.0769166	0.356193	0	0	4	18
GO:0072273 metanephric nephron morphogenesis	4	0.356193	0.202	0.222	Biological Process	GO:0072273	metanephric nephron morphogenesis	0.0769166	0.356193	0	0	4	18
GO:0072523 purine-containing compound catabolic process	4	0.356193	0.202	0.222	Biological Process	GO:0072523	purine-containing compound catabolic process	0.0769166	0.356193	0	0	4	18
GO:1901020 negative regulation of calcium ion transmembrane transporter activity	4	0.356193	0.202	0.222	Biological Process	GO:1901020	negative regulation of calcium ion transmembrane transporter activity	0.0769166	0.356193	0	0	4	18
GO:1902253 regulation of intrinsic apoptotic signaling pathway by p53 class mediator	4	0.356193	0.202	0.222	Biological Process	GO:1902253	regulation of intrinsic apoptotic signaling pathway by p53 class mediator	0.0769166	0.356193	0	0	4	18
GO:2000144 positive regulation of DNA-templated transcription, initiation	4	0.356193	0.202	0.222	Biological Process	GO:2000144	positive regulation of DNA-templated transcription, initiation	0.0769166	0.356193	0	0	4	18
GO:0050920 regulation of chemotaxis	19	0.356193	0.961	0.13	Biological Process	GO:0050920	regulation of chemotaxis	0.0772705	0.356193	0	0	19	146
GO:0000959 mitochondrial RNA metabolic process	6	0.356193	0.303	0.182	Biological Process	GO:0000959	mitochondrial RNA metabolic process	0.0773969	0.356193	0	0	6	33
GO:0006893 Golgi to plasma membrane transport	6	0.356193	0.303	0.182	Biological Process	GO:0006893	Golgi to plasma membrane transport	0.0773969	0.356193	0	0	6	33
GO:0007094 mitotic spindle assembly checkpoint	6	0.356193	0.303	0.182	Biological Process	GO:0007094	mitotic spindle assembly checkpoint	0.0773969	0.356193	0	0	6	33
GO:0008631 intrinsic apoptotic signaling pathway in response to oxidative stress	6	0.356193	0.303	0.182	Biological Process	GO:0008631	intrinsic apoptotic signaling pathway in response to oxidative stress	0.0773969	0.356193	0	0	6	33
GO:0031577 spindle checkpoint	6	0.356193	0.303	0.182	Biological Process	GO:0031577	spindle checkpoint	0.0773969	0.356193	0	0	6	33
GO:0071173 spindle assembly checkpoint	6	0.356193	0.303	0.182	Biological Process	GO:0071173	spindle assembly checkpoint	0.0773969	0.356193	0	0	6	33
GO:0071174 mitotic spindle checkpoint	6	0.356193	0.303	0.182	Biological Process	GO:0071174	mitotic spindle checkpoint	0.0773969	0.356193	0	0	6	33
GO:0043549 regulation of kinase activity	59	0.356193	2.984	0.111	Biological Process	GO:0043549	regulation of kinase activity	0.0775694	0.356193	0	0	59	533
GO:0016202 regulation of striated muscle tissue development	13	0.356193	0.658	0.141	Biological Process	GO:0016202	regulation of striated muscle tissue development	0.0779515	0.356193	0	0	13	92
GO:0030593 neutrophil chemotaxis	7	0.356193	0.354	0.171	Biological Process	GO:0030593	neutrophil chemotaxis	0.0779685	0.356193	0	0	7	41
GO:0032527 protein exit from endoplasmic reticulum	7	0.356193	0.354	0.171	Biological Process	GO:0032527	protein exit from endoplasmic reticulum	0.0779685	0.356193	0	0	7	41
GO:0048483 autonomic nervous system development	7	0.356193	0.354	0.171	Biological Process	GO:0048483	autonomic nervous system development	0.0779685	0.356193	0	0	7	41
GO:0051169 nuclear transport	29	0.356193	1.467	0.121	Biological Process	GO:0051169	nuclear transport	0.0781678	0.356193	0	0	29	240
GO:1901888 regulation of cell junction assembly	10	0.356193	0.506	0.152	Biological Process	GO:1901888	regulation of cell junction assembly	0.0783645	0.356193	0	0	10	66
GO:0046486 glycerolipid metabolic process	37	0.356193	1.872	0.117	Biological Process	GO:0046486	glycerolipid metabolic process	0.0784338	0.356193	0	0	37	317
GO:0009411 response to UV	14	0.356193	0.708	0.139	Biological Process	GO:0009411	response to UV	0.078626	0.356193	0	0	14	101
GO:0065004 protein-DNA complex assembly	16	0.356193	0.809	0.134	Biological Process	GO:0065004	protein-DNA complex assembly	0.0788247	0.356193	0	0	16	119
GO:0080135 regulation of cellular response to stress	54	0.356193	2.731	0.112	Biological Process	GO:0080135	regulation of cellular response to stress	0.0789793	0.356193	0	0	54	484
GO:0030182 neuron differentiation	98	0.356193	4.957	0.106	Biological Process	GO:0030182	neuron differentiation	0.0791388	0.356193	0	0	98	927
GO:0051046 regulation of secretion	55	0.356193	2.782	0.111	Biological Process	GO:0051046	regulation of secretion	0.0791681	0.356193	0	0	55	494
GO:0009896 positive regulation of catabolic process	35	0.356193	1.77	0.117	Biological Process	GO:0009896	positive regulation of catabolic process	0.0794292	0.356193	0	0	35	298
GO:0006650 glycerophospholipid metabolic process	30	0.356193	1.517	0.12	Biological Process	GO:0006650	glycerophospholipid metabolic process	0.0796181	0.356193	0	0	30	250
GO:0090132 epithelium migration	26	0.356193	1.315	0.123	Biological Process	GO:0090132	epithelium migration	0.0797641	0.356193	0	0	26	212
GO:0021782 glial cell development	11	0.356193	0.556	0.147	Biological Process	GO:0021782	glial cell development	0.0808231	0.356193	0	0	11	75
GO:0038127 ERBB signaling pathway	11	0.356193	0.556	0.147	Biological Process	GO:0038127	ERBB signaling pathway	0.0808231	0.356193	0	0	11	75
GO:0060349 bone morphogenesis	11	0.356193	0.556	0.147	Biological Process	GO:0060349	bone morphogenesis	0.0808231	0.356193	0	0	11	75
GO:0080134 regulation of response to stress	102	0.356193	5.159	0.105	Biological Process	GO:0080134	regulation of response to stress	0.0811124	0.356193	0	0	102	969
GO:0034329 cell junction assembly	19	0.356193	0.961	0.129	Biological Process	GO:0034329	cell junction assembly	0.081454	0.356193	0	0	19	147
GO:0051301 cell division	27	0.356193	1.366	0.122	Biological Process	GO:0051301	cell division	0.0815587	0.356193	0	0	27	222
GO:0021675 nerve development	9	0.356193	0.455	0.155	Biological Process	GO:0021675	nerve development	0.0816386	0.356193	0	0	9	58
GO:0034754 cellular hormone metabolic process	9	0.356193	0.455	0.155	Biological Process	GO:0034754	cellular hormone metabolic process	0.0816386	0.356193	0	0	9	58
GO:0010038 response to metal ion	18	0.356193	0.91	0.13	Biological Process	GO:0010038	response to metal ion	0.0823272	0.356193	0	0	18	138
GO:0048608 reproductive structure development	35	0.356193	1.77	0.117	Biological Process	GO:0048608	reproductive structure development	0.0823495	0.356193	0	0	35	299
GO:0001823 mesonephros development	12	0.356193	0.607	0.143	Biological Process	GO:0001823	mesonephros development	0.0824239	0.356193	0	0	12	84
GO:0009612 response to mechanical stimulus	12	0.356193	0.607	0.143	Biological Process	GO:0009612	response to mechanical stimulus	0.0824239	0.356193	0	0	12	84
GO:1901215 negative regulation of neuron death	17	0.356193	0.86	0.132	Biological Process	GO:1901215	negative regulation of neuron death	0.0830449	0.356193	0	0	17	129
GO:0072001 renal system development	26	0.356193	1.315	0.122	Biological Process	GO:0072001	renal system development	0.08327	0.356193	0	0	26	213
GO:0050714 positive regulation of protein secretion	21	0.356193	1.062	0.127	Biological Process	GO:0050714	positive regulation of protein secretion	0.0833576	0.356193	0	0	21	166
GO:0007417 central nervous system development	66	0.356193	3.338	0.109	Biological Process	GO:0007417	central nervous system development	0.083991	0.356193	0	0	66	606
GO:0045669 positive regulation of osteoblast differentiation	8	0.356193	0.405	0.16	Biological Process	GO:0045669	positive regulation of osteoblast differentiation	0.0844799	0.356193	0	0	8	50
GO:1901654 response to ketone	8	0.356193	0.405	0.16	Biological Process	GO:1901654	response to ketone	0.0844799	0.356193	0	0	8	50
GO:1903901 negative regulation of viral life cycle	8	0.356193	0.405	0.16	Biological Process	GO:1903901	negative regulation of viral life cycle	0.0844799	0.356193	0	0	8	50
GO:0010559 regulation of glycoprotein biosynthetic process	5	0.356193	0.253	0.192	Biological Process	GO:0010559	regulation of glycoprotein biosynthetic process	0.084737	0.356193	0	0	5	26
GO:0010611 regulation of cardiac muscle hypertrophy	5	0.356193	0.253	0.192	Biological Process	GO:0010611	regulation of cardiac muscle hypertrophy	0.084737	0.356193	0	0	5	26
GO:0010837 regulation of keratinocyte proliferation	5	0.356193	0.253	0.192	Biological Process	GO:0010837	regulation of keratinocyte proliferation	0.084737	0.356193	0	0	5	26
GO:0031111 negative regulation of microtubule polymerization or depolymerization	5	0.356193	0.253	0.192	Biological Process	GO:0031111	negative regulation of microtubule polymerization or depolymerization	0.084737	0.356193	0	0	5	26
GO:0040019 positive regulation of embryonic development	5	0.356193	0.253	0.192	Biological Process	GO:0040019	positive regulation of embryonic development	0.084737	0.356193	0	0	5	26
GO:0042634 regulation of hair cycle	5	0.356193	0.253	0.192	Biological Process	GO:0042634	regulation of hair cycle	0.084737	0.356193	0	0	5	26
GO:0045648 positive regulation of erythrocyte differentiation	5	0.356193	0.253	0.192	Biological Process	GO:0045648	positive regulation of erythrocyte differentiation	0.084737	0.356193	0	0	5	26
GO:0045687 positive regulation of glial cell differentiation	5	0.356193	0.253	0.192	Biological Process	GO:0045687	positive regulation of glial cell differentiation	0.084737	0.356193	0	0	5	26
GO:0048854 brain morphogenesis	5	0.356193	0.253	0.192	Biological Process	GO:0048854	brain morphogenesis	0.084737	0.356193	0	0	5	26
GO:1902653 secondary alcohol biosynthetic process	5	0.356193	0.253	0.192	Biological Process	GO:1902653	secondary alcohol biosynthetic process	0.084737	0.356193	0	0	5	26
GO:1903307 positive regulation of regulated secretory pathway	5	0.356193	0.253	0.192	Biological Process	GO:1903307	positive regulation of regulated secretory pathway	0.084737	0.356193	0	0	5	26
GO:0001889 liver development	10	0.356193	0.506	0.149	Biological Process	GO:0001889	liver development	0.0849031	0.356193	0	0	10	67
GO:0006720 isoprenoid metabolic process	10	0.356193	0.506	0.149	Biological Process	GO:0006720	isoprenoid metabolic process	0.0849031	0.356193	0	0	10	67
GO:0007044 cell-substrate junction assembly	10	0.356193	0.506	0.149	Biological Process	GO:0007044	cell-substrate junction assembly	0.0849031	0.356193	0	0	10	67
GO:0033045 regulation of sister chromatid segregation	10	0.356193	0.506	0.149	Biological Process	GO:0033045	regulation of sister chromatid segregation	0.0849031	0.356193	0	0	10	67
GO:0044283 small molecule biosynthetic process	54	0.356193	2.731	0.111	Biological Process	GO:0044283	small molecule biosynthetic process	0.0858982	0.356193	0	0	54	487
GO:0060828 regulation of canonical Wnt signaling pathway	22	0.356193	1.113	0.125	Biological Process	GO:0060828	regulation of canonical Wnt signaling pathway	0.0859975	0.356193	0	0	22	176
GO:0042326 negative regulation of phosphorylation	36	0.356193	1.821	0.116	Biological Process	GO:0042326	negative regulation of phosphorylation	0.0862292	0.356193	0	0	36	310
GO:0000902 cell morphogenesis	78	0.356193	3.945	0.107	Biological Process	GO:0000902	cell morphogenesis	0.0862357	0.356193	0	0	78	728
GO:0001933 negative regulation of protein phosphorylation	33	0.356193	1.669	0.117	Biological Process	GO:0001933	negative regulation of protein phosphorylation	0.0864544	0.356193	0	0	33	281
GO:0006904 vesicle docking involved in exocytosis	7	0.356193	0.354	0.167	Biological Process	GO:0006904	vesicle docking involved in exocytosis	0.0865028	0.356193	0	0	7	42
GO:0060324 face development	7	0.356193	0.354	0.167	Biological Process	GO:0060324	face development	0.0865028	0.356193	0	0	7	42
GO:1902807 negative regulation of cell cycle G1/S phase transition	7	0.356193	0.354	0.167	Biological Process	GO:1902807	negative regulation of cell cycle G1/S phase transition	0.0865028	0.356193	0	0	7	42
GO:1904063 negative regulation of cation transmembrane transport	7	0.356193	0.354	0.167	Biological Process	GO:1904063	negative regulation of cation transmembrane transport	0.0865028	0.356193	0	0	7	42
GO:2000134 negative regulation of G1/S transition of mitotic cell cycle	7	0.356193	0.354	0.167	Biological Process	GO:2000134	negative regulation of G1/S transition of mitotic cell cycle	0.0865028	0.356193	0	0	7	42
GO:0021915 neural tube development	18	0.356193	0.91	0.129	Biological Process	GO:0021915	neural tube development	0.0868419	0.356193	0	0	18	139
GO:0072524 pyridine-containing compound metabolic process	18	0.356193	0.91	0.129	Biological Process	GO:0072524	pyridine-containing compound metabolic process	0.0868419	0.356193	0	0	18	139
GO:1903522 regulation of blood circulation	18	0.356193	0.91	0.129	Biological Process	GO:1903522	regulation of blood circulation	0.0868419	0.356193	0	0	18	139
GO:0090130 tissue migration	26	0.356193	1.315	0.121	Biological Process	GO:0090130	tissue migration	0.086878	0.356193	0	0	26	214
GO:0001706 endoderm formation	6	0.356193	0.303	0.176	Biological Process	GO:0001706	endoderm formation	0.0870225	0.356193	0	0	6	34
GO:0019674 NAD metabolic process	6	0.356193	0.303	0.176	Biological Process	GO:0019674	NAD metabolic process	0.0870225	0.356193	0	0	6	34
GO:0042775 mitochondrial ATP synthesis coupled electron transport	6	0.356193	0.303	0.176	Biological Process	GO:0042775	mitochondrial ATP synthesis coupled electron transport	0.0870225	0.356193	0	0	6	34
GO:1903533 regulation of protein targeting	6	0.356193	0.303	0.176	Biological Process	GO:1903533	regulation of protein targeting	0.0870225	0.356193	0	0	6	34
GO:0003158 endothelium development	11	0.356193	0.556	0.145	Biological Process	GO:0003158	endothelium development	0.0870462	0.356193	0	0	11	76
GO:0008630 intrinsic apoptotic signaling pathway in response to DNA damage	11	0.356193	0.556	0.145	Biological Process	GO:0008630	intrinsic apoptotic signaling pathway in response to DNA damage	0.0870462	0.356193	0	0	11	76
GO:0043487 regulation of RNA stability	11	0.356193	0.556	0.145	Biological Process	GO:0043487	regulation of RNA stability	0.0870462	0.356193	0	0	11	76
GO:0043393 regulation of protein binding	21	0.356193	1.062	0.126	Biological Process	GO:0043393	regulation of protein binding	0.0874819	0.356193	0	0	21	167
GO:0071103 DNA conformation change	21	0.356193	1.062	0.126	Biological Process	GO:0071103	DNA conformation change	0.0874819	0.356193	0	0	21	167
GO:0007179 transforming growth factor beta receptor signaling pathway	17	0.356193	0.86	0.131	Biological Process	GO:0007179	transforming growth factor beta receptor signaling pathway	0.0877567	0.356193	0	0	17	130
GO:0051272 positive regulation of cellular component movement	43	0.356193	2.175	0.113	Biological Process	GO:0051272	positive regulation of cellular component movement	0.0878646	0.356193	0	0	43	379
GO:0032271 regulation of protein polymerization	23	0.356193	1.163	0.124	Biological Process	GO:0032271	regulation of protein polymerization	0.0884015	0.356193	0	0	23	186
GO:0051346 negative regulation of hydrolase activity	23	0.356193	1.163	0.124	Biological Process	GO:0051346	negative regulation of hydrolase activity	0.0884015	0.356193	0	0	23	186
GO:0001510 RNA methylation	9	0.356193	0.455	0.153	Biological Process	GO:0001510	RNA methylation	0.0888746	0.356193	0	0	9	59
GO:0035914 skeletal muscle cell differentiation	9	0.356193	0.455	0.153	Biological Process	GO:0035914	skeletal muscle cell differentiation	0.0888746	0.356193	0	0	9	59
GO:0010001 glial cell differentiation	20	0.356193	1.012	0.127	Biological Process	GO:0010001	glial cell differentiation	0.0889096	0.356193	0	0	20	158
GO:0016477 cell migration	111	0.356193	5.615	0.104	Biological Process	GO:0016477	cell migration	0.0890955	0.356193	0	0	111	1066
GO:0045995 regulation of embryonic development	14	0.356193	0.708	0.136	Biological Process	GO:0045995	regulation of embryonic development	0.0891925	0.356193	0	0	14	103
GO:0006605 protein targeting	19	0.356193	0.961	0.128	Biological Process	GO:0006605	protein targeting	0.0902617	0.356193	0	0	19	149
GO:0002092 positive regulation of receptor internalization	4	0.356193	0.202	0.211	Biological Process	GO:0002092	positive regulation of receptor internalization	0.0906375	0.356193	0	0	4	19
GO:0009147 pyrimidine nucleoside triphosphate metabolic process	4	0.356193	0.202	0.211	Biological Process	GO:0009147	pyrimidine nucleoside triphosphate metabolic process	0.0906375	0.356193	0	0	4	19
GO:0021513 spinal cord dorsal/ventral patterning	4	0.356193	0.202	0.211	Biological Process	GO:0021513	spinal cord dorsal/ventral patterning	0.0906375	0.356193	0	0	4	19
GO:0021801 cerebral cortex radial glia guided migration	4	0.356193	0.202	0.211	Biological Process	GO:0021801	cerebral cortex radial glia guided migration	0.0906375	0.356193	0	0	4	19
GO:0022030 telencephalon glial cell migration	4	0.356193	0.202	0.211	Biological Process	GO:0022030	telencephalon glial cell migration	0.0906375	0.356193	0	0	4	19
GO:0045933 positive regulation of muscle contraction	4	0.356193	0.202	0.211	Biological Process	GO:0045933	positive regulation of muscle contraction	0.0906375	0.356193	0	0	4	19
GO:0046329 negative regulation of JNK cascade	4	0.356193	0.202	0.211	Biological Process	GO:0046329	negative regulation of JNK cascade	0.0906375	0.356193	0	0	4	19
GO:0060384 innervation	4	0.356193	0.202	0.211	Biological Process	GO:0060384	innervation	0.0906375	0.356193	0	0	4	19
GO:0070741 response to interleukin-6	4	0.356193	0.202	0.211	Biological Process	GO:0070741	response to interleukin-6	0.0906375	0.356193	0	0	4	19
GO:0099174 regulation of presynapse organization	4	0.356193	0.202	0.211	Biological Process	GO:0099174	regulation of presynapse organization	0.0906375	0.356193	0	0	4	19
GO:1905476 negative regulation of protein localization to membrane	4	0.356193	0.202	0.211	Biological Process	GO:1905476	negative regulation of protein localization to membrane	0.0906375	0.356193	0	0	4	19
GO:0032259 methylation	31	0.356193	1.568	0.118	Biological Process	GO:0032259	methylation	0.0907525	0.356193	0	0	31	263
GO:0002363 alpha-beta T cell lineage commitment	3	0.356193	0.152	0.25	Biological Process	GO:0002363	alpha-beta T cell lineage commitment	0.0910932	0.356193	0	0	3	12
GO:0002739 regulation of cytokine secretion involved in immune response	3	0.356193	0.152	0.25	Biological Process	GO:0002739	regulation of cytokine secretion involved in immune response	0.0910932	0.356193	0	0	3	12
GO:0003198 epithelial to mesenchymal transition involved in endocardial cushion formation	3	0.356193	0.152	0.25	Biological Process	GO:0003198	epithelial to mesenchymal transition involved in endocardial cushion formation	0.0910932	0.356193	0	0	3	12
GO:0006458 'de novo' protein folding	3	0.356193	0.152	0.25	Biological Process	GO:0006458	'de novo' protein folding	0.0910932	0.356193	0	0	3	12
GO:0008211 glucocorticoid metabolic process	3	0.356193	0.152	0.25	Biological Process	GO:0008211	glucocorticoid metabolic process	0.0910932	0.356193	0	0	3	12
GO:0009200 deoxyribonucleoside triphosphate metabolic process	3	0.356193	0.152	0.25	Biological Process	GO:0009200	deoxyribonucleoside triphosphate metabolic process	0.0910932	0.356193	0	0	3	12
GO:0010614 negative regulation of cardiac muscle hypertrophy	3	0.356193	0.152	0.25	Biological Process	GO:0010614	negative regulation of cardiac muscle hypertrophy	0.0910932	0.356193	0	0	3	12
GO:0014856 skeletal muscle cell proliferation	3	0.356193	0.152	0.25	Biological Process	GO:0014856	skeletal muscle cell proliferation	0.0910932	0.356193	0	0	3	12
GO:0017000 antibiotic biosynthetic process	3	0.356193	0.152	0.25	Biological Process	GO:0017000	antibiotic biosynthetic process	0.0910932	0.356193	0	0	3	12
GO:0021819 layer formation in cerebral cortex	3	0.356193	0.152	0.25	Biological Process	GO:0021819	layer formation in cerebral cortex	0.0910932	0.356193	0	0	3	12
GO:0032682 negative regulation of chemokine production	3	0.356193	0.152	0.25	Biological Process	GO:0032682	negative regulation of chemokine production	0.0910932	0.356193	0	0	3	12
GO:0034116 positive regulation of heterotypic cell-cell adhesion	3	0.356193	0.152	0.25	Biological Process	GO:0034116	positive regulation of heterotypic cell-cell adhesion	0.0910932	0.356193	0	0	3	12
GO:0038093 Fc receptor signaling pathway	3	0.356193	0.152	0.25	Biological Process	GO:0038093	Fc receptor signaling pathway	0.0910932	0.356193	0	0	3	12
GO:0042635 positive regulation of hair cycle	3	0.356193	0.152	0.25	Biological Process	GO:0042635	positive regulation of hair cycle	0.0910932	0.356193	0	0	3	12
GO:0043217 myelin maintenance	3	0.356193	0.152	0.25	Biological Process	GO:0043217	myelin maintenance	0.0910932	0.356193	0	0	3	12
GO:0046051 UTP metabolic process	3	0.356193	0.152	0.25	Biological Process	GO:0046051	UTP metabolic process	0.0910932	0.356193	0	0	3	12
GO:0046471 phosphatidylglycerol metabolic process	3	0.356193	0.152	0.25	Biological Process	GO:0046471	phosphatidylglycerol metabolic process	0.0910932	0.356193	0	0	3	12
GO:0048670 regulation of collateral sprouting	3	0.356193	0.152	0.25	Biological Process	GO:0048670	regulation of collateral sprouting	0.0910932	0.356193	0	0	3	12
GO:0048714 positive regulation of oligodendrocyte differentiation	3	0.356193	0.152	0.25	Biological Process	GO:0048714	positive regulation of oligodendrocyte differentiation	0.0910932	0.356193	0	0	3	12
GO:0051084 'de novo' posttranslational protein folding	3	0.356193	0.152	0.25	Biological Process	GO:0051084	'de novo' posttranslational protein folding	0.0910932	0.356193	0	0	3	12
GO:0060046 regulation of acrosome reaction	3	0.356193	0.152	0.25	Biological Process	GO:0060046	regulation of acrosome reaction	0.0910932	0.356193	0	0	3	12
GO:0060088 auditory receptor cell stereocilium organization	3	0.356193	0.152	0.25	Biological Process	GO:0060088	auditory receptor cell stereocilium organization	0.0910932	0.356193	0	0	3	12
GO:0070206 protein trimerization	3	0.356193	0.152	0.25	Biological Process	GO:0070206	protein trimerization	0.0910932	0.356193	0	0	3	12
GO:0072111 cell proliferation involved in kidney development	3	0.356193	0.152	0.25	Biological Process	GO:0072111	cell proliferation involved in kidney development	0.0910932	0.356193	0	0	3	12
GO:0090481 pyrimidine nucleotide-sugar transmembrane transport	3	0.356193	0.152	0.25	Biological Process	GO:0090481	pyrimidine nucleotide-sugar transmembrane transport	0.0910932	0.356193	0	0	3	12
GO:1900424 regulation of defense response to bacterium	3	0.356193	0.152	0.25	Biological Process	GO:1900424	regulation of defense response to bacterium	0.0910932	0.356193	0	0	3	12
GO:1902570 protein localization to nucleolus	3	0.356193	0.152	0.25	Biological Process	GO:1902570	protein localization to nucleolus	0.0910932	0.356193	0	0	3	12
GO:1905516 positive regulation of fertilization	3	0.356193	0.152	0.25	Biological Process	GO:1905516	positive regulation of fertilization	0.0910932	0.356193	0	0	3	12
GO:0061458 reproductive system development	35	0.356193	1.77	0.116	Biological Process	GO:0061458	reproductive system development	0.0915494	0.356193	0	0	35	302
GO:2001020 regulation of response to DNA damage stimulus	21	0.356193	1.062	0.125	Biological Process	GO:2001020	regulation of response to DNA damage stimulus	0.0917376	0.356193	0	0	21	168
GO:0001578 microtubule bundle formation	10	0.356193	0.506	0.147	Biological Process	GO:0001578	microtubule bundle formation	0.091763	0.356193	0	0	10	68
GO:1904951 positive regulation of establishment of protein localization	32	0.356193	1.619	0.117	Biological Process	GO:1904951	positive regulation of establishment of protein localization	0.091895	0.356193	0	0	32	273
GO:0000430 regulation of transcription from RNA polymerase II promoter by glucose	1	0.356193	0.051	1	Biological Process	GO:0000430	regulation of transcription from RNA polymerase II promoter by glucose	0.0919535	0.356193	0	0	1	1
GO:0000432 positive regulation of transcription from RNA polymerase II promoter by glucose	1	0.356193	0.051	1	Biological Process	GO:0000432	positive regulation of transcription from RNA polymerase II promoter by glucose	0.0919535	0.356193	0	0	1	1
GO:0000717 nucleotide-excision repair, DNA duplex unwinding	1	0.356193	0.051	1	Biological Process	GO:0000717	nucleotide-excision repair, DNA duplex unwinding	0.0919535	0.356193	0	0	1	1
GO:0001552 ovarian follicle atresia	1	0.356193	0.051	1	Biological Process	GO:0001552	ovarian follicle atresia	0.0919535	0.356193	0	0	1	1
GO:0002510 central B cell tolerance induction	1	0.356193	0.051	1	Biological Process	GO:0002510	central B cell tolerance induction	0.0919535	0.356193	0	0	1	1
GO:0002646 regulation of central tolerance induction	1	0.356193	0.051	1	Biological Process	GO:0002646	regulation of central tolerance induction	0.0919535	0.356193	0	0	1	1
GO:0002648 positive regulation of central tolerance induction	1	0.356193	0.051	1	Biological Process	GO:0002648	positive regulation of central tolerance induction	0.0919535	0.356193	0	0	1	1
GO:0002777 antimicrobial peptide biosynthetic process	1	0.356193	0.051	1	Biological Process	GO:0002777	antimicrobial peptide biosynthetic process	0.0919535	0.356193	0	0	1	1
GO:0002780 antibacterial peptide biosynthetic process	1	0.356193	0.051	1	Biological Process	GO:0002780	antibacterial peptide biosynthetic process	0.0919535	0.356193	0	0	1	1
GO:0002812 biosynthetic process of antibacterial peptides active against Gram-negative bacteria	1	0.356193	0.051	1	Biological Process	GO:0002812	biosynthetic process of antibacterial peptides active against Gram-negative bacteria	0.0919535	0.356193	0	0	1	1
GO:0002895 regulation of central B cell tolerance induction	1	0.356193	0.051	1	Biological Process	GO:0002895	regulation of central B cell tolerance induction	0.0919535	0.356193	0	0	1	1
GO:0002897 positive regulation of central B cell tolerance induction	1	0.356193	0.051	1	Biological Process	GO:0002897	positive regulation of central B cell tolerance induction	0.0919535	0.356193	0	0	1	1
GO:0003108 negative regulation of the force of heart contraction by chemical signal	1	0.356193	0.051	1	Biological Process	GO:0003108	negative regulation of the force of heart contraction by chemical signal	0.0919535	0.356193	0	0	1	1
GO:0003136 negative regulation of heart induction by canonical Wnt signaling pathway	1	0.356193	0.051	1	Biological Process	GO:0003136	negative regulation of heart induction by canonical Wnt signaling pathway	0.0919535	0.356193	0	0	1	1
GO:0003327 type B pancreatic cell fate commitment	1	0.356193	0.051	1	Biological Process	GO:0003327	type B pancreatic cell fate commitment	0.0919535	0.356193	0	0	1	1
GO:0003340 negative regulation of mesenchymal to epithelial transition involved in metanephros morphogenesis	1	0.356193	0.051	1	Biological Process	GO:0003340	negative regulation of mesenchymal to epithelial transition involved in metanephros morphogenesis	0.0919535	0.356193	0	0	1	1
GO:0006172 ADP biosynthetic process	1	0.356193	0.051	1	Biological Process	GO:0006172	ADP biosynthetic process	0.0919535	0.356193	0	0	1	1
GO:0006274 DNA replication termination	1	0.356193	0.051	1	Biological Process	GO:0006274	DNA replication termination	0.0919535	0.356193	0	0	1	1
GO:0006294 nucleotide-excision repair, preincision complex assembly	1	0.356193	0.051	1	Biological Process	GO:0006294	nucleotide-excision repair, preincision complex assembly	0.0919535	0.356193	0	0	1	1
GO:0006427 histidyl-tRNA aminoacylation	1	0.356193	0.051	1	Biological Process	GO:0006427	histidyl-tRNA aminoacylation	0.0919535	0.356193	0	0	1	1
GO:0007066 female meiosis sister chromatid cohesion	1	0.356193	0.051	1	Biological Process	GO:0007066	female meiosis sister chromatid cohesion	0.0919535	0.356193	0	0	1	1
GO:0007072 positive regulation of transcription involved in exit from mitosis	1	0.356193	0.051	1	Biological Process	GO:0007072	positive regulation of transcription involved in exit from mitosis	0.0919535	0.356193	0	0	1	1
GO:0007079 mitotic chromosome movement towards spindle pole	1	0.356193	0.051	1	Biological Process	GO:0007079	mitotic chromosome movement towards spindle pole	0.0919535	0.356193	0	0	1	1
GO:0007371 ventral midline determination	1	0.356193	0.051	1	Biological Process	GO:0007371	ventral midline determination	0.0919535	0.356193	0	0	1	1
GO:0007403 glial cell fate determination	1	0.356193	0.051	1	Biological Process	GO:0007403	glial cell fate determination	0.0919535	0.356193	0	0	1	1
GO:0007499 ectoderm and mesoderm interaction	1	0.356193	0.051	1	Biological Process	GO:0007499	ectoderm and mesoderm interaction	0.0919535	0.356193	0	0	1	1
GO:0008049 male courtship behavior	1	0.356193	0.051	1	Biological Process	GO:0008049	male courtship behavior	0.0919535	0.356193	0	0	1	1
GO:0009180 purine ribonucleoside diphosphate biosynthetic process	1	0.356193	0.051	1	Biological Process	GO:0009180	purine ribonucleoside diphosphate biosynthetic process	0.0919535	0.356193	0	0	1	1
GO:0009188 ribonucleoside diphosphate biosynthetic process	1	0.356193	0.051	1	Biological Process	GO:0009188	ribonucleoside diphosphate biosynthetic process	0.0919535	0.356193	0	0	1	1
GO:0009624 response to nematode	1	0.356193	0.051	1	Biological Process	GO:0009624	response to nematode	0.0919535	0.356193	0	0	1	1
GO:0009737 response to abscisic acid	1	0.356193	0.051	1	Biological Process	GO:0009737	response to abscisic acid	0.0919535	0.356193	0	0	1	1
GO:0009738 abscisic acid-activated signaling pathway	1	0.356193	0.051	1	Biological Process	GO:0009738	abscisic acid-activated signaling pathway	0.0919535	0.356193	0	0	1	1
GO:0009787 regulation of abscisic acid-activated signaling pathway	1	0.356193	0.051	1	Biological Process	GO:0009787	regulation of abscisic acid-activated signaling pathway	0.0919535	0.356193	0	0	1	1
GO:0009789 positive regulation of abscisic acid-activated signaling pathway	1	0.356193	0.051	1	Biological Process	GO:0009789	positive regulation of abscisic acid-activated signaling pathway	0.0919535	0.356193	0	0	1	1
GO:0009826 unidimensional cell growth	1	0.356193	0.051	1	Biological Process	GO:0009826	unidimensional cell growth	0.0919535	0.356193	0	0	1	1
GO:0009997 negative regulation of cardioblast cell fate specification	1	0.356193	0.051	1	Biological Process	GO:0009997	negative regulation of cardioblast cell fate specification	0.0919535	0.356193	0	0	1	1
GO:0010133 proline catabolic process to glutamate	1	0.356193	0.051	1	Biological Process	GO:0010133	proline catabolic process to glutamate	0.0919535	0.356193	0	0	1	1
GO:0010360 negative regulation of anion channel activity	1	0.356193	0.051	1	Biological Process	GO:0010360	negative regulation of anion channel activity	0.0919535	0.356193	0	0	1	1
GO:0010711 negative regulation of collagen catabolic process	1	0.356193	0.051	1	Biological Process	GO:0010711	negative regulation of collagen catabolic process	0.0919535	0.356193	0	0	1	1
GO:0010983 positive regulation of high-density lipoprotein particle clearance	1	0.356193	0.051	1	Biological Process	GO:0010983	positive regulation of high-density lipoprotein particle clearance	0.0919535	0.356193	0	0	1	1
GO:0014835 myoblast differentiation involved in skeletal muscle regeneration	1	0.356193	0.051	1	Biological Process	GO:0014835	myoblast differentiation involved in skeletal muscle regeneration	0.0919535	0.356193	0	0	1	1
GO:0014852 regulation of skeletal muscle contraction by neural stimulation via neuromuscular junction	1	0.356193	0.051	1	Biological Process	GO:0014852	regulation of skeletal muscle contraction by neural stimulation via neuromuscular junction	0.0919535	0.356193	0	0	1	1
GO:0014853 regulation of excitatory postsynaptic membrane potential involved in skeletal muscle contraction	1	0.356193	0.051	1	Biological Process	GO:0014853	regulation of excitatory postsynaptic membrane potential involved in skeletal muscle contraction	0.0919535	0.356193	0	0	1	1
GO:0014886 transition between slow and fast fiber	1	0.356193	0.051	1	Biological Process	GO:0014886	transition between slow and fast fiber	0.0919535	0.356193	0	0	1	1
GO:0015782 CMP-N-acetylneuraminate transmembrane transport	1	0.356193	0.051	1	Biological Process	GO:0015782	CMP-N-acetylneuraminate transmembrane transport	0.0919535	0.356193	0	0	1	1
GO:0018011 N-terminal peptidyl-alanine methylation	1	0.356193	0.051	1	Biological Process	GO:0018011	N-terminal peptidyl-alanine methylation	0.0919535	0.356193	0	0	1	1
GO:0018012 N-terminal peptidyl-alanine trimethylation	1	0.356193	0.051	1	Biological Process	GO:0018012	N-terminal peptidyl-alanine trimethylation	0.0919535	0.356193	0	0	1	1
GO:0018013 N-terminal peptidyl-glycine methylation	1	0.356193	0.051	1	Biological Process	GO:0018013	N-terminal peptidyl-glycine methylation	0.0919535	0.356193	0	0	1	1
GO:0018016 N-terminal peptidyl-proline dimethylation	1	0.356193	0.051	1	Biological Process	GO:0018016	N-terminal peptidyl-proline dimethylation	0.0919535	0.356193	0	0	1	1
GO:0018194 peptidyl-alanine modification	1	0.356193	0.051	1	Biological Process	GO:0018194	peptidyl-alanine modification	0.0919535	0.356193	0	0	1	1
GO:0018217 peptidyl-aspartic acid phosphorylation	1	0.356193	0.051	1	Biological Process	GO:0018217	peptidyl-aspartic acid phosphorylation	0.0919535	0.356193	0	0	1	1
GO:0018395 peptidyl-lysine hydroxylation to 5-hydroxy-L-lysine	1	0.356193	0.051	1	Biological Process	GO:0018395	peptidyl-lysine hydroxylation to 5-hydroxy-L-lysine	0.0919535	0.356193	0	0	1	1
GO:0019087 transformation of host cell by virus	1	0.356193	0.051	1	Biological Process	GO:0019087	transformation of host cell by virus	0.0919535	0.356193	0	0	1	1
GO:0021503 neural fold bending	1	0.356193	0.051	1	Biological Process	GO:0021503	neural fold bending	0.0919535	0.356193	0	0	1	1
GO:0021519 spinal cord association neuron specification	1	0.356193	0.051	1	Biological Process	GO:0021519	spinal cord association neuron specification	0.0919535	0.356193	0	0	1	1
GO:0021762 substantia nigra development	1	0.356193	0.051	1	Biological Process	GO:0021762	substantia nigra development	0.0919535	0.356193	0	0	1	1
GO:0021768 nucleus accumbens development	1	0.356193	0.051	1	Biological Process	GO:0021768	nucleus accumbens development	0.0919535	0.356193	0	0	1	1
GO:0021816 extension of a leading process involved in cell motility in cerebral cortex radial glia guided migration	1	0.356193	0.051	1	Biological Process	GO:0021816	extension of a leading process involved in cell motility in cerebral cortex radial glia guided migration	0.0919535	0.356193	0	0	1	1
GO:0021874 Wnt signaling pathway involved in forebrain neuroblast division	1	0.356193	0.051	1	Biological Process	GO:0021874	Wnt signaling pathway involved in forebrain neuroblast division	0.0919535	0.356193	0	0	1	1
GO:0021920 regulation of transcription from RNA polymerase II promoter involved in spinal cord association neuron specification	1	0.356193	0.051	1	Biological Process	GO:0021920	regulation of transcription from RNA polymerase II promoter involved in spinal cord association neuron specification	0.0919535	0.356193	0	0	1	1
GO:0030421 defecation	1	0.356193	0.051	1	Biological Process	GO:0030421	defecation	0.0919535	0.356193	0	0	1	1
GO:0030682 evasion or tolerance of host defense response	1	0.356193	0.051	1	Biological Process	GO:0030682	evasion or tolerance of host defense response	0.0919535	0.356193	0	0	1	1
GO:0031930 mitochondria-nucleus signaling pathway	1	0.356193	0.051	1	Biological Process	GO:0031930	mitochondria-nucleus signaling pathway	0.0919535	0.356193	0	0	1	1
GO:0032848 negative regulation of cellular pH reduction	1	0.356193	0.051	1	Biological Process	GO:0032848	negative regulation of cellular pH reduction	0.0919535	0.356193	0	0	1	1
GO:0032887 regulation of spindle elongation	1	0.356193	0.051	1	Biological Process	GO:0032887	regulation of spindle elongation	0.0919535	0.356193	0	0	1	1
GO:0032888 regulation of mitotic spindle elongation	1	0.356193	0.051	1	Biological Process	GO:0032888	regulation of mitotic spindle elongation	0.0919535	0.356193	0	0	1	1
GO:0033366 protein localization to secretory granule	1	0.356193	0.051	1	Biological Process	GO:0033366	protein localization to secretory granule	0.0919535	0.356193	0	0	1	1
GO:0034159 regulation of toll-like receptor 8 signaling pathway	1	0.356193	0.051	1	Biological Process	GO:0034159	regulation of toll-like receptor 8 signaling pathway	0.0919535	0.356193	0	0	1	1
GO:0034161 positive regulation of toll-like receptor 8 signaling pathway	1	0.356193	0.051	1	Biological Process	GO:0034161	positive regulation of toll-like receptor 8 signaling pathway	0.0919535	0.356193	0	0	1	1
GO:0034230 enkephalin processing	1	0.356193	0.051	1	Biological Process	GO:0034230	enkephalin processing	0.0919535	0.356193	0	0	1	1
GO:0034342 response to type III interferon	1	0.356193	0.051	1	Biological Process	GO:0034342	response to type III interferon	0.0919535	0.356193	0	0	1	1
GO:0034418 urate biosynthetic process	1	0.356193	0.051	1	Biological Process	GO:0034418	urate biosynthetic process	0.0919535	0.356193	0	0	1	1
GO:0034477 U6 snRNA 3'-end processing	1	0.356193	0.051	1	Biological Process	GO:0034477	U6 snRNA 3'-end processing	0.0919535	0.356193	0	0	1	1
GO:0035482 gastric motility	1	0.356193	0.051	1	Biological Process	GO:0035482	gastric motility	0.0919535	0.356193	0	0	1	1
GO:0035499 carnosine biosynthetic process	1	0.356193	0.051	1	Biological Process	GO:0035499	carnosine biosynthetic process	0.0919535	0.356193	0	0	1	1
GO:0035568 N-terminal peptidyl-proline methylation	1	0.356193	0.051	1	Biological Process	GO:0035568	N-terminal peptidyl-proline methylation	0.0919535	0.356193	0	0	1	1
GO:0035570 N-terminal peptidyl-serine methylation	1	0.356193	0.051	1	Biological Process	GO:0035570	N-terminal peptidyl-serine methylation	0.0919535	0.356193	0	0	1	1
GO:0035572 N-terminal peptidyl-serine dimethylation	1	0.356193	0.051	1	Biological Process	GO:0035572	N-terminal peptidyl-serine dimethylation	0.0919535	0.356193	0	0	1	1
GO:0035573 N-terminal peptidyl-serine trimethylation	1	0.356193	0.051	1	Biological Process	GO:0035573	N-terminal peptidyl-serine trimethylation	0.0919535	0.356193	0	0	1	1
GO:0035585 calcium-mediated signaling using extracellular calcium source	1	0.356193	0.051	1	Biological Process	GO:0035585	calcium-mediated signaling using extracellular calcium source	0.0919535	0.356193	0	0	1	1
GO:0035611 protein branching point deglutamylation	1	0.356193	0.051	1	Biological Process	GO:0035611	protein branching point deglutamylation	0.0919535	0.356193	0	0	1	1
GO:0035935 androgen secretion	1	0.356193	0.051	1	Biological Process	GO:0035935	androgen secretion	0.0919535	0.356193	0	0	1	1
GO:0035981 tongue muscle cell differentiation	1	0.356193	0.051	1	Biological Process	GO:0035981	tongue muscle cell differentiation	0.0919535	0.356193	0	0	1	1
GO:0035986 senescence-associated heterochromatin focus assembly	1	0.356193	0.051	1	Biological Process	GO:0035986	senescence-associated heterochromatin focus assembly	0.0919535	0.356193	0	0	1	1
GO:0036316 SREBP-SCAP complex retention in endoplasmic reticulum	1	0.356193	0.051	1	Biological Process	GO:0036316	SREBP-SCAP complex retention in endoplasmic reticulum	0.0919535	0.356193	0	0	1	1
GO:0038041 cross-receptor inhibition within G protein-coupled receptor heterodimer	1	0.356193	0.051	1	Biological Process	GO:0038041	cross-receptor inhibition within G protein-coupled receptor heterodimer	0.0919535	0.356193	0	0	1	1
GO:0038167 epidermal growth factor receptor signaling pathway via positive regulation of NF-kappaB transcription factor activity	1	0.356193	0.051	1	Biological Process	GO:0038167	epidermal growth factor receptor signaling pathway via positive regulation of NF-kappaB transcription factor activity	0.0919535	0.356193	0	0	1	1
GO:0038168 epidermal growth factor receptor signaling pathway via I-kappaB kinase/NF-kappaB cascade	1	0.356193	0.051	1	Biological Process	GO:0038168	epidermal growth factor receptor signaling pathway via I-kappaB kinase/NF-kappaB cascade	0.0919535	0.356193	0	0	1	1
GO:0038178 complement component C5a signaling pathway	1	0.356193	0.051	1	Biological Process	GO:0038178	complement component C5a signaling pathway	0.0919535	0.356193	0	0	1	1
GO:0042270 protection from natural killer cell mediated cytotoxicity	1	0.356193	0.051	1	Biological Process	GO:0042270	protection from natural killer cell mediated cytotoxicity	0.0919535	0.356193	0	0	1	1
GO:0042660 positive regulation of cell fate specification	1	0.356193	0.051	1	Biological Process	GO:0042660	positive regulation of cell fate specification	0.0919535	0.356193	0	0	1	1
GO:0042684 cardioblast cell fate commitment	1	0.356193	0.051	1	Biological Process	GO:0042684	cardioblast cell fate commitment	0.0919535	0.356193	0	0	1	1
GO:0042685 cardioblast cell fate specification	1	0.356193	0.051	1	Biological Process	GO:0042685	cardioblast cell fate specification	0.0919535	0.356193	0	0	1	1
GO:0042686 regulation of cardioblast cell fate specification	1	0.356193	0.051	1	Biological Process	GO:0042686	regulation of cardioblast cell fate specification	0.0919535	0.356193	0	0	1	1
GO:0044343 canonical Wnt signaling pathway involved in regulation of type B pancreatic cell proliferation	1	0.356193	0.051	1	Biological Process	GO:0044343	canonical Wnt signaling pathway involved in regulation of type B pancreatic cell proliferation	0.0919535	0.356193	0	0	1	1
GO:0044413 avoidance of host defenses	1	0.356193	0.051	1	Biological Process	GO:0044413	avoidance of host defenses	0.0919535	0.356193	0	0	1	1
GO:0044415 evasion or tolerance of host defenses	1	0.356193	0.051	1	Biological Process	GO:0044415	evasion or tolerance of host defenses	0.0919535	0.356193	0	0	1	1
GO:0045004 DNA replication proofreading	1	0.356193	0.051	1	Biological Process	GO:0045004	DNA replication proofreading	0.0919535	0.356193	0	0	1	1
GO:0045016 mitochondrial magnesium ion transmembrane transport	1	0.356193	0.051	1	Biological Process	GO:0045016	mitochondrial magnesium ion transmembrane transport	0.0919535	0.356193	0	0	1	1
GO:0045324 late endosome to vacuole transport	1	0.356193	0.051	1	Biological Process	GO:0045324	late endosome to vacuole transport	0.0919535	0.356193	0	0	1	1
GO:0045900 negative regulation of translational elongation	1	0.356193	0.051	1	Biological Process	GO:0045900	negative regulation of translational elongation	0.0919535	0.356193	0	0	1	1
GO:0045977 positive regulation of mitotic cell cycle, embryonic	1	0.356193	0.051	1	Biological Process	GO:0045977	positive regulation of mitotic cell cycle, embryonic	0.0919535	0.356193	0	0	1	1
GO:0046016 positive regulation of transcription by glucose	1	0.356193	0.051	1	Biological Process	GO:0046016	positive regulation of transcription by glucose	0.0919535	0.356193	0	0	1	1
GO:0046725 negative regulation by virus of viral protein levels in host cell	1	0.356193	0.051	1	Biological Process	GO:0046725	negative regulation by virus of viral protein levels in host cell	0.0919535	0.356193	0	0	1	1
GO:0048337 positive regulation of mesodermal cell fate specification	1	0.356193	0.051	1	Biological Process	GO:0048337	positive regulation of mesodermal cell fate specification	0.0919535	0.356193	0	0	1	1
GO:0050902 leukocyte adhesive activation	1	0.356193	0.051	1	Biological Process	GO:0050902	leukocyte adhesive activation	0.0919535	0.356193	0	0	1	1
GO:0051041 positive regulation of calcium-independent cell-cell adhesion	1	0.356193	0.051	1	Biological Process	GO:0051041	positive regulation of calcium-independent cell-cell adhesion	0.0919535	0.356193	0	0	1	1
GO:0051612 negative regulation of serotonin uptake	1	0.356193	0.051	1	Biological Process	GO:0051612	negative regulation of serotonin uptake	0.0919535	0.356193	0	0	1	1
GO:0051697 protein delipidation	1	0.356193	0.051	1	Biological Process	GO:0051697	protein delipidation	0.0919535	0.356193	0	0	1	1
GO:0051807 evasion or tolerance of defense response of other organism involved in symbiotic interaction	1	0.356193	0.051	1	Biological Process	GO:0051807	evasion or tolerance of defense response of other organism involved in symbiotic interaction	0.0919535	0.356193	0	0	1	1
GO:0051832 avoidance of defenses of other organism involved in symbiotic interaction	1	0.356193	0.051	1	Biological Process	GO:0051832	avoidance of defenses of other organism involved in symbiotic interaction	0.0919535	0.356193	0	0	1	1
GO:0051834 evasion or tolerance of defenses of other organism involved in symbiotic interaction	1	0.356193	0.051	1	Biological Process	GO:0051834	evasion or tolerance of defenses of other organism involved in symbiotic interaction	0.0919535	0.356193	0	0	1	1
GO:0052173 response to defenses of other organism involved in symbiotic interaction	1	0.356193	0.051	1	Biological Process	GO:0052173	response to defenses of other organism involved in symbiotic interaction	0.0919535	0.356193	0	0	1	1
GO:0052200 response to host defenses	1	0.356193	0.051	1	Biological Process	GO:0052200	response to host defenses	0.0919535	0.356193	0	0	1	1
GO:0055048 anastral spindle assembly	1	0.356193	0.051	1	Biological Process	GO:0055048	anastral spindle assembly	0.0919535	0.356193	0	0	1	1
GO:0060032 notochord regression	1	0.356193	0.051	1	Biological Process	GO:0060032	notochord regression	0.0919535	0.356193	0	0	1	1
GO:0060060 post-embryonic retina morphogenesis in camera-type eye	1	0.356193	0.051	1	Biological Process	GO:0060060	post-embryonic retina morphogenesis in camera-type eye	0.0919535	0.356193	0	0	1	1
GO:0060310 regulation of elastin catabolic process	1	0.356193	0.051	1	Biological Process	GO:0060310	regulation of elastin catabolic process	0.0919535	0.356193	0	0	1	1
GO:0060311 negative regulation of elastin catabolic process	1	0.356193	0.051	1	Biological Process	GO:0060311	negative regulation of elastin catabolic process	0.0919535	0.356193	0	0	1	1
GO:0060529 squamous basal epithelial stem cell differentiation involved in prostate gland acinus development	1	0.356193	0.051	1	Biological Process	GO:0060529	squamous basal epithelial stem cell differentiation involved in prostate gland acinus development	0.0919535	0.356193	0	0	1	1
GO:0060580 ventral spinal cord interneuron fate determination	1	0.356193	0.051	1	Biological Process	GO:0060580	ventral spinal cord interneuron fate determination	0.0919535	0.356193	0	0	1	1
GO:0060582 cell fate determination involved in pattern specification	1	0.356193	0.051	1	Biological Process	GO:0060582	cell fate determination involved in pattern specification	0.0919535	0.356193	0	0	1	1
GO:0060682 primary ureteric bud growth	1	0.356193	0.051	1	Biological Process	GO:0060682	primary ureteric bud growth	0.0919535	0.356193	0	0	1	1
GO:0060741 prostate gland stromal morphogenesis	1	0.356193	0.051	1	Biological Process	GO:0060741	prostate gland stromal morphogenesis	0.0919535	0.356193	0	0	1	1
GO:0060806 negative regulation of cell differentiation involved in embryonic placenta development	1	0.356193	0.051	1	Biological Process	GO:0060806	negative regulation of cell differentiation involved in embryonic placenta development	0.0919535	0.356193	0	0	1	1
GO:0060857 establishment of glial blood-brain barrier	1	0.356193	0.051	1	Biological Process	GO:0060857	establishment of glial blood-brain barrier	0.0919535	0.356193	0	0	1	1
GO:0060887 limb epidermis development	1	0.356193	0.051	1	Biological Process	GO:0060887	limb epidermis development	0.0919535	0.356193	0	0	1	1
GO:0061105 regulation of stomach neuroendocrine cell differentiation	1	0.356193	0.051	1	Biological Process	GO:0061105	regulation of stomach neuroendocrine cell differentiation	0.0919535	0.356193	0	0	1	1
GO:0061106 negative regulation of stomach neuroendocrine cell differentiation	1	0.356193	0.051	1	Biological Process	GO:0061106	negative regulation of stomach neuroendocrine cell differentiation	0.0919535	0.356193	0	0	1	1
GO:0061144 alveolar secondary septum development	1	0.356193	0.051	1	Biological Process	GO:0061144	alveolar secondary septum development	0.0919535	0.356193	0	0	1	1
GO:0061159 establishment of bipolar cell polarity involved in cell morphogenesis	1	0.356193	0.051	1	Biological Process	GO:0061159	establishment of bipolar cell polarity involved in cell morphogenesis	0.0919535	0.356193	0	0	1	1
GO:0061171 establishment of bipolar cell polarity	1	0.356193	0.051	1	Biological Process	GO:0061171	establishment of bipolar cell polarity	0.0919535	0.356193	0	0	1	1
GO:0061324 canonical Wnt signaling pathway involved in positive regulation of cardiac outflow tract cell proliferation	1	0.356193	0.051	1	Biological Process	GO:0061324	canonical Wnt signaling pathway involved in positive regulation of cardiac outflow tract cell proliferation	0.0919535	0.356193	0	0	1	1
GO:0070077 histone arginine demethylation	1	0.356193	0.051	1	Biological Process	GO:0070077	histone arginine demethylation	0.0919535	0.356193	0	0	1	1
GO:0070078 histone H3-R2 demethylation	1	0.356193	0.051	1	Biological Process	GO:0070078	histone H3-R2 demethylation	0.0919535	0.356193	0	0	1	1
GO:0070079 histone H4-R3 demethylation	1	0.356193	0.051	1	Biological Process	GO:0070079	histone H4-R3 demethylation	0.0919535	0.356193	0	0	1	1
GO:0070126 mitochondrial translational termination	1	0.356193	0.051	1	Biological Process	GO:0070126	mitochondrial translational termination	0.0919535	0.356193	0	0	1	1
GO:0070143 mitochondrial alanyl-tRNA aminoacylation	1	0.356193	0.051	1	Biological Process	GO:0070143	mitochondrial alanyl-tRNA aminoacylation	0.0919535	0.356193	0	0	1	1
GO:0070172 positive regulation of tooth mineralization	1	0.356193	0.051	1	Biological Process	GO:0070172	positive regulation of tooth mineralization	0.0919535	0.356193	0	0	1	1
GO:0070184 mitochondrial tyrosyl-tRNA aminoacylation	1	0.356193	0.051	1	Biological Process	GO:0070184	mitochondrial tyrosyl-tRNA aminoacylation	0.0919535	0.356193	0	0	1	1
GO:0070366 regulation of hepatocyte differentiation	1	0.356193	0.051	1	Biological Process	GO:0070366	regulation of hepatocyte differentiation	0.0919535	0.356193	0	0	1	1
GO:0070367 negative regulation of hepatocyte differentiation	1	0.356193	0.051	1	Biological Process	GO:0070367	negative regulation of hepatocyte differentiation	0.0919535	0.356193	0	0	1	1
GO:0070489 T cell aggregation	1	0.356193	0.051	1	Biological Process	GO:0070489	T cell aggregation	0.0919535	0.356193	0	0	1	1
GO:0070962 positive regulation of neutrophil mediated killing of bacterium	1	0.356193	0.051	1	Biological Process	GO:0070962	positive regulation of neutrophil mediated killing of bacterium	0.0919535	0.356193	0	0	1	1
GO:0070963 positive regulation of neutrophil mediated killing of gram-negative bacterium	1	0.356193	0.051	1	Biological Process	GO:0070963	positive regulation of neutrophil mediated killing of gram-negative bacterium	0.0919535	0.356193	0	0	1	1
GO:0071105 response to interleukin-11	1	0.356193	0.051	1	Biological Process	GO:0071105	response to interleukin-11	0.0919535	0.356193	0	0	1	1
GO:0071215 cellular response to abscisic acid stimulus	1	0.356193	0.051	1	Biological Process	GO:0071215	cellular response to abscisic acid stimulus	0.0919535	0.356193	0	0	1	1
GO:0071348 cellular response to interleukin-11	1	0.356193	0.051	1	Biological Process	GO:0071348	cellular response to interleukin-11	0.0919535	0.356193	0	0	1	1
GO:0071387 cellular response to cortisol stimulus	1	0.356193	0.051	1	Biological Process	GO:0071387	cellular response to cortisol stimulus	0.0919535	0.356193	0	0	1	1
GO:0071612 IP-10 production	1	0.356193	0.051	1	Biological Process	GO:0071612	IP-10 production	0.0919535	0.356193	0	0	1	1
GO:0071619 phosphorylation of RNA polymerase II C-terminal domain serine 2 residues	1	0.356193	0.051	1	Biological Process	GO:0071619	phosphorylation of RNA polymerase II C-terminal domain serine 2 residues	0.0919535	0.356193	0	0	1	1
GO:0071629 cytoplasm protein quality control by the ubiquitin-proteasome system	1	0.356193	0.051	1	Biological Process	GO:0071629	cytoplasm protein quality control by the ubiquitin-proteasome system	0.0919535	0.356193	0	0	1	1
GO:0071658 regulation of IP-10 production	1	0.356193	0.051	1	Biological Process	GO:0071658	regulation of IP-10 production	0.0919535	0.356193	0	0	1	1
GO:0071660 positive regulation of IP-10 production	1	0.356193	0.051	1	Biological Process	GO:0071660	positive regulation of IP-10 production	0.0919535	0.356193	0	0	1	1
GO:0071678 olfactory bulb axon guidance	1	0.356193	0.051	1	Biological Process	GO:0071678	olfactory bulb axon guidance	0.0919535	0.356193	0	0	1	1
GO:0071802 negative regulation of podosome assembly	1	0.356193	0.051	1	Biological Process	GO:0071802	negative regulation of podosome assembly	0.0919535	0.356193	0	0	1	1
GO:0071831 intermediate-density lipoprotein particle clearance	1	0.356193	0.051	1	Biological Process	GO:0071831	intermediate-density lipoprotein particle clearance	0.0919535	0.356193	0	0	1	1
GO:0071873 response to norepinephrine	1	0.356193	0.051	1	Biological Process	GO:0071873	response to norepinephrine	0.0919535	0.356193	0	0	1	1
GO:0071874 cellular response to norepinephrine stimulus	1	0.356193	0.051	1	Biological Process	GO:0071874	cellular response to norepinephrine stimulus	0.0919535	0.356193	0	0	1	1
GO:0071877 regulation of adenylate cyclase-inhibiting adrenergic receptor signaling pathway	1	0.356193	0.051	1	Biological Process	GO:0071877	regulation of adenylate cyclase-inhibiting adrenergic receptor signaling pathway	0.0919535	0.356193	0	0	1	1
GO:0071963 establishment or maintenance of cell polarity regulating cell shape	1	0.356193	0.051	1	Biological Process	GO:0071963	establishment or maintenance of cell polarity regulating cell shape	0.0919535	0.356193	0	0	1	1
GO:0071988 protein localization to spindle pole body	1	0.356193	0.051	1	Biological Process	GO:0071988	protein localization to spindle pole body	0.0919535	0.356193	0	0	1	1
GO:0072016 glomerular parietal epithelial cell development	1	0.356193	0.051	1	Biological Process	GO:0072016	glomerular parietal epithelial cell development	0.0919535	0.356193	0	0	1	1
GO:0072019 proximal convoluted tubule development	1	0.356193	0.051	1	Biological Process	GO:0072019	proximal convoluted tubule development	0.0919535	0.356193	0	0	1	1
GO:0072020 proximal straight tubule development	1	0.356193	0.051	1	Biological Process	GO:0072020	proximal straight tubule development	0.0919535	0.356193	0	0	1	1
GO:0072022 descending thin limb development	1	0.356193	0.051	1	Biological Process	GO:0072022	descending thin limb development	0.0919535	0.356193	0	0	1	1
GO:0072032 proximal convoluted tubule segment 2 development	1	0.356193	0.051	1	Biological Process	GO:0072032	proximal convoluted tubule segment 2 development	0.0919535	0.356193	0	0	1	1
GO:0072036 mesenchymal to epithelial transition involved in renal vesicle formation	1	0.356193	0.051	1	Biological Process	GO:0072036	mesenchymal to epithelial transition involved in renal vesicle formation	0.0919535	0.356193	0	0	1	1
GO:0072053 renal inner medulla development	1	0.356193	0.051	1	Biological Process	GO:0072053	renal inner medulla development	0.0919535	0.356193	0	0	1	1
GO:0072054 renal outer medulla development	1	0.356193	0.051	1	Biological Process	GO:0072054	renal outer medulla development	0.0919535	0.356193	0	0	1	1
GO:0072165 anterior mesonephric tubule development	1	0.356193	0.051	1	Biological Process	GO:0072165	anterior mesonephric tubule development	0.0919535	0.356193	0	0	1	1
GO:0072166 posterior mesonephric tubule development	1	0.356193	0.051	1	Biological Process	GO:0072166	posterior mesonephric tubule development	0.0919535	0.356193	0	0	1	1
GO:0072167 specification of mesonephric tubule identity	1	0.356193	0.051	1	Biological Process	GO:0072167	specification of mesonephric tubule identity	0.0919535	0.356193	0	0	1	1
GO:0072168 specification of anterior mesonephric tubule identity	1	0.356193	0.051	1	Biological Process	GO:0072168	specification of anterior mesonephric tubule identity	0.0919535	0.356193	0	0	1	1
GO:0072169 specification of posterior mesonephric tubule identity	1	0.356193	0.051	1	Biological Process	GO:0072169	specification of posterior mesonephric tubule identity	0.0919535	0.356193	0	0	1	1
GO:0072183 negative regulation of nephron tubule epithelial cell differentiation	1	0.356193	0.051	1	Biological Process	GO:0072183	negative regulation of nephron tubule epithelial cell differentiation	0.0919535	0.356193	0	0	1	1
GO:0072184 renal vesicle progenitor cell differentiation	1	0.356193	0.051	1	Biological Process	GO:0072184	renal vesicle progenitor cell differentiation	0.0919535	0.356193	0	0	1	1
GO:0072185 metanephric cap development	1	0.356193	0.051	1	Biological Process	GO:0072185	metanephric cap development	0.0919535	0.356193	0	0	1	1
GO:0072186 metanephric cap morphogenesis	1	0.356193	0.051	1	Biological Process	GO:0072186	metanephric cap morphogenesis	0.0919535	0.356193	0	0	1	1
GO:0072209 metanephric mesangial cell differentiation	1	0.356193	0.051	1	Biological Process	GO:0072209	metanephric mesangial cell differentiation	0.0919535	0.356193	0	0	1	1
GO:0072220 metanephric descending thin limb development	1	0.356193	0.051	1	Biological Process	GO:0072220	metanephric descending thin limb development	0.0919535	0.356193	0	0	1	1
GO:0072229 metanephric proximal convoluted tubule development	1	0.356193	0.051	1	Biological Process	GO:0072229	metanephric proximal convoluted tubule development	0.0919535	0.356193	0	0	1	1
GO:0072230 metanephric proximal straight tubule development	1	0.356193	0.051	1	Biological Process	GO:0072230	metanephric proximal straight tubule development	0.0919535	0.356193	0	0	1	1
GO:0072232 metanephric proximal convoluted tubule segment 2 development	1	0.356193	0.051	1	Biological Process	GO:0072232	metanephric proximal convoluted tubule segment 2 development	0.0919535	0.356193	0	0	1	1
GO:0072254 metanephric glomerular mesangial cell differentiation	1	0.356193	0.051	1	Biological Process	GO:0072254	metanephric glomerular mesangial cell differentiation	0.0919535	0.356193	0	0	1	1
GO:0072258 metanephric interstitial fibroblast differentiation	1	0.356193	0.051	1	Biological Process	GO:0072258	metanephric interstitial fibroblast differentiation	0.0919535	0.356193	0	0	1	1
GO:0072259 metanephric interstitial fibroblast development	1	0.356193	0.051	1	Biological Process	GO:0072259	metanephric interstitial fibroblast development	0.0919535	0.356193	0	0	1	1
GO:0072285 mesenchymal to epithelial transition involved in metanephric renal vesicle formation	1	0.356193	0.051	1	Biological Process	GO:0072285	mesenchymal to epithelial transition involved in metanephric renal vesicle formation	0.0919535	0.356193	0	0	1	1
GO:0075136 response to host	1	0.356193	0.051	1	Biological Process	GO:0075136	response to host	0.0919535	0.356193	0	0	1	1
GO:0075506 entry of viral genome into host nucleus through nuclear pore complex via importin	1	0.356193	0.051	1	Biological Process	GO:0075506	entry of viral genome into host nucleus through nuclear pore complex via importin	0.0919535	0.356193	0	0	1	1
GO:0075523 viral translational frameshifting	1	0.356193	0.051	1	Biological Process	GO:0075523	viral translational frameshifting	0.0919535	0.356193	0	0	1	1
GO:0075732 viral penetration into host nucleus	1	0.356193	0.051	1	Biological Process	GO:0075732	viral penetration into host nucleus	0.0919535	0.356193	0	0	1	1
GO:0085018 maintenance of symbiont-containing vacuole by host	1	0.356193	0.051	1	Biological Process	GO:0085018	maintenance of symbiont-containing vacuole by host	0.0919535	0.356193	0	0	1	1
GO:0086096 adenylate cyclase-inhibiting adrenergic receptor signaling pathway involved in heart process	1	0.356193	0.051	1	Biological Process	GO:0086096	adenylate cyclase-inhibiting adrenergic receptor signaling pathway involved in heart process	0.0919535	0.356193	0	0	1	1
GO:0090094 metanephric cap mesenchymal cell proliferation involved in metanephros development	1	0.356193	0.051	1	Biological Process	GO:0090094	metanephric cap mesenchymal cell proliferation involved in metanephros development	0.0919535	0.356193	0	0	1	1
GO:0090164 asymmetric Golgi ribbon formation	1	0.356193	0.051	1	Biological Process	GO:0090164	asymmetric Golgi ribbon formation	0.0919535	0.356193	0	0	1	1
GO:0090198 negative regulation of chemokine secretion	1	0.356193	0.051	1	Biological Process	GO:0090198	negative regulation of chemokine secretion	0.0919535	0.356193	0	0	1	1
GO:0090215 regulation of 1-phosphatidylinositol-4-phosphate 5-kinase activity	1	0.356193	0.051	1	Biological Process	GO:0090215	regulation of 1-phosphatidylinositol-4-phosphate 5-kinase activity	0.0919535	0.356193	0	0	1	1
GO:0090216 positive regulation of 1-phosphatidylinositol-4-phosphate 5-kinase activity	1	0.356193	0.051	1	Biological Process	GO:0090216	positive regulation of 1-phosphatidylinositol-4-phosphate 5-kinase activity	0.0919535	0.356193	0	0	1	1
GO:0090261 positive regulation of inclusion body assembly	1	0.356193	0.051	1	Biological Process	GO:0090261	positive regulation of inclusion body assembly	0.0919535	0.356193	0	0	1	1
GO:0090360 platelet-derived growth factor production	1	0.356193	0.051	1	Biological Process	GO:0090360	platelet-derived growth factor production	0.0919535	0.356193	0	0	1	1
GO:0090361 regulation of platelet-derived growth factor production	1	0.356193	0.051	1	Biological Process	GO:0090361	regulation of platelet-derived growth factor production	0.0919535	0.356193	0	0	1	1
GO:0090472 dibasic protein processing	1	0.356193	0.051	1	Biological Process	GO:0090472	dibasic protein processing	0.0919535	0.356193	0	0	1	1
GO:0090676 calcium ion transmembrane transport via low voltage-gated calcium channel	1	0.356193	0.051	1	Biological Process	GO:0090676	calcium ion transmembrane transport via low voltage-gated calcium channel	0.0919535	0.356193	0	0	1	1
GO:0090731 cellular response to very-low-density lipoprotein particle stimulus	1	0.356193	0.051	1	Biological Process	GO:0090731	cellular response to very-low-density lipoprotein particle stimulus	0.0919535	0.356193	0	0	1	1
GO:0093001 glycolysis from storage polysaccharide through glucose-1-phosphate	1	0.356193	0.051	1	Biological Process	GO:0093001	glycolysis from storage polysaccharide through glucose-1-phosphate	0.0919535	0.356193	0	0	1	1
GO:0097037 heme export	1	0.356193	0.051	1	Biological Process	GO:0097037	heme export	0.0919535	0.356193	0	0	1	1
GO:0097118 neuroligin clustering involved in postsynaptic membrane assembly	1	0.356193	0.051	1	Biological Process	GO:0097118	neuroligin clustering involved in postsynaptic membrane assembly	0.0919535	0.356193	0	0	1	1
GO:0097368 establishment of Sertoli cell barrier	1	0.356193	0.051	1	Biological Process	GO:0097368	establishment of Sertoli cell barrier	0.0919535	0.356193	0	0	1	1
GO:0097498 endothelial tube lumen extension	1	0.356193	0.051	1	Biological Process	GO:0097498	endothelial tube lumen extension	0.0919535	0.356193	0	0	1	1
GO:0097753 membrane bending	1	0.356193	0.051	1	Biological Process	GO:0097753	membrane bending	0.0919535	0.356193	0	0	1	1
GO:0098038 non-replicative transposition, DNA-mediated	1	0.356193	0.051	1	Biological Process	GO:0098038	non-replicative transposition, DNA-mediated	0.0919535	0.356193	0	0	1	1
GO:0098880 maintenance of postsynaptic specialization structure	1	0.356193	0.051	1	Biological Process	GO:0098880	maintenance of postsynaptic specialization structure	0.0919535	0.356193	0	0	1	1
GO:0099148 regulation of synaptic vesicle docking	1	0.356193	0.051	1	Biological Process	GO:0099148	regulation of synaptic vesicle docking	0.0919535	0.356193	0	0	1	1
GO:0099153 synaptic transmission, serotonergic	1	0.356193	0.051	1	Biological Process	GO:0099153	synaptic transmission, serotonergic	0.0919535	0.356193	0	0	1	1
GO:0099162 regulation of neurotransmitter loading into synaptic vesicle	1	0.356193	0.051	1	Biological Process	GO:0099162	regulation of neurotransmitter loading into synaptic vesicle	0.0919535	0.356193	0	0	1	1
GO:0106016 positive regulation of inflammatory response to wounding	1	0.356193	0.051	1	Biological Process	GO:0106016	positive regulation of inflammatory response to wounding	0.0919535	0.356193	0	0	1	1
GO:0106020 regulation of vesicle docking	1	0.356193	0.051	1	Biological Process	GO:0106020	regulation of vesicle docking	0.0919535	0.356193	0	0	1	1
GO:0106047 polyamine deacetylation	1	0.356193	0.051	1	Biological Process	GO:0106047	polyamine deacetylation	0.0919535	0.356193	0	0	1	1
GO:0106048 spermidine deacetylation	1	0.356193	0.051	1	Biological Process	GO:0106048	spermidine deacetylation	0.0919535	0.356193	0	0	1	1
GO:0106064 regulation of cobalamin metabolic process	1	0.356193	0.051	1	Biological Process	GO:0106064	regulation of cobalamin metabolic process	0.0919535	0.356193	0	0	1	1
GO:0106091 glial cell projection elongation	1	0.356193	0.051	1	Biological Process	GO:0106091	glial cell projection elongation	0.0919535	0.356193	0	0	1	1
GO:0106121 positive regulation of cobalamin metabolic process	1	0.356193	0.051	1	Biological Process	GO:0106121	positive regulation of cobalamin metabolic process	0.0919535	0.356193	0	0	1	1
GO:0110028 positive regulation of mitotic spindle organization	1	0.356193	0.051	1	Biological Process	GO:0110028	positive regulation of mitotic spindle organization	0.0919535	0.356193	0	0	1	1
GO:0110057 regulation of blood vessel endothelial cell differentiation	1	0.356193	0.051	1	Biological Process	GO:0110057	regulation of blood vessel endothelial cell differentiation	0.0919535	0.356193	0	0	1	1
GO:0110059 negative regulation of blood vessel endothelial cell differentiation	1	0.356193	0.051	1	Biological Process	GO:0110059	negative regulation of blood vessel endothelial cell differentiation	0.0919535	0.356193	0	0	1	1
GO:0110088 hippocampal neuron apoptotic process	1	0.356193	0.051	1	Biological Process	GO:0110088	hippocampal neuron apoptotic process	0.0919535	0.356193	0	0	1	1
GO:0110089 regulation of hippocampal neuron apoptotic process	1	0.356193	0.051	1	Biological Process	GO:0110089	regulation of hippocampal neuron apoptotic process	0.0919535	0.356193	0	0	1	1
GO:0110091 negative regulation of hippocampal neuron apoptotic process	1	0.356193	0.051	1	Biological Process	GO:0110091	negative regulation of hippocampal neuron apoptotic process	0.0919535	0.356193	0	0	1	1
GO:0140018 regulation of cytoplasmic translational fidelity	1	0.356193	0.051	1	Biological Process	GO:0140018	regulation of cytoplasmic translational fidelity	0.0919535	0.356193	0	0	1	1
GO:0140193 regulation of adenylate cyclase-inhibiting adrenergic receptor signaling pathway involved in heart process	1	0.356193	0.051	1	Biological Process	GO:0140193	regulation of adenylate cyclase-inhibiting adrenergic receptor signaling pathway involved in heart process	0.0919535	0.356193	0	0	1	1
GO:0140194 negative regulation of adenylate cyclase-inhibiting adrenergic receptor signaling pathway involved in heart process	1	0.356193	0.051	1	Biological Process	GO:0140194	negative regulation of adenylate cyclase-inhibiting adrenergic receptor signaling pathway involved in heart process	0.0919535	0.356193	0	0	1	1
GO:0140196 positive regulation of adenylate cyclase-activating adrenergic receptor signaling pathway involved in heart process	1	0.356193	0.051	1	Biological Process	GO:0140196	positive regulation of adenylate cyclase-activating adrenergic receptor signaling pathway involved in heart process	0.0919535	0.356193	0	0	1	1
GO:1900035 negative regulation of cellular response to heat	1	0.356193	0.051	1	Biological Process	GO:1900035	negative regulation of cellular response to heat	0.0919535	0.356193	0	0	1	1
GO:1900110 negative regulation of histone H3-K9 dimethylation	1	0.356193	0.051	1	Biological Process	GO:1900110	negative regulation of histone H3-K9 dimethylation	0.0919535	0.356193	0	0	1	1
GO:1900141 regulation of oligodendrocyte apoptotic process	1	0.356193	0.051	1	Biological Process	GO:1900141	regulation of oligodendrocyte apoptotic process	0.0919535	0.356193	0	0	1	1
GO:1900142 negative regulation of oligodendrocyte apoptotic process	1	0.356193	0.051	1	Biological Process	GO:1900142	negative regulation of oligodendrocyte apoptotic process	0.0919535	0.356193	0	0	1	1
GO:1900223 positive regulation of amyloid-beta clearance	1	0.356193	0.051	1	Biological Process	GO:1900223	positive regulation of amyloid-beta clearance	0.0919535	0.356193	0	0	1	1
GO:1900259 regulation of RNA-directed 5'-3' RNA polymerase activity	1	0.356193	0.051	1	Biological Process	GO:1900259	regulation of RNA-directed 5'-3' RNA polymerase activity	0.0919535	0.356193	0	0	1	1
GO:1900260 negative regulation of RNA-directed 5'-3' RNA polymerase activity	1	0.356193	0.051	1	Biological Process	GO:1900260	negative regulation of RNA-directed 5'-3' RNA polymerase activity	0.0919535	0.356193	0	0	1	1
GO:1900402 regulation of carbohydrate metabolic process by regulation of transcription from RNA polymerase II promoter	1	0.356193	0.051	1	Biological Process	GO:1900402	regulation of carbohydrate metabolic process by regulation of transcription from RNA polymerase II promoter	0.0919535	0.356193	0	0	1	1
GO:1901143 insulin catabolic process	1	0.356193	0.051	1	Biological Process	GO:1901143	insulin catabolic process	0.0919535	0.356193	0	0	1	1
GO:1901193 regulation of formation of translation preinitiation complex	1	0.356193	0.051	1	Biological Process	GO:1901193	regulation of formation of translation preinitiation complex	0.0919535	0.356193	0	0	1	1
GO:1901194 negative regulation of formation of translation preinitiation complex	1	0.356193	0.051	1	Biological Process	GO:1901194	negative regulation of formation of translation preinitiation complex	0.0919535	0.356193	0	0	1	1
GO:1901246 regulation of lung ciliated cell differentiation	1	0.356193	0.051	1	Biological Process	GO:1901246	regulation of lung ciliated cell differentiation	0.0919535	0.356193	0	0	1	1
GO:1901248 positive regulation of lung ciliated cell differentiation	1	0.356193	0.051	1	Biological Process	GO:1901248	positive regulation of lung ciliated cell differentiation	0.0919535	0.356193	0	0	1	1
GO:1901303 negative regulation of cargo loading into COPII-coated vesicle	1	0.356193	0.051	1	Biological Process	GO:1901303	negative regulation of cargo loading into COPII-coated vesicle	0.0919535	0.356193	0	0	1	1
GO:1901320 negative regulation of heart induction	1	0.356193	0.051	1	Biological Process	GO:1901320	negative regulation of heart induction	0.0919535	0.356193	0	0	1	1
GO:1901390 positive regulation of transforming growth factor beta activation	1	0.356193	0.051	1	Biological Process	GO:1901390	positive regulation of transforming growth factor beta activation	0.0919535	0.356193	0	0	1	1
GO:1901392 regulation of transforming growth factor beta1 activation	1	0.356193	0.051	1	Biological Process	GO:1901392	regulation of transforming growth factor beta1 activation	0.0919535	0.356193	0	0	1	1
GO:1901394 positive regulation of transforming growth factor beta1 activation	1	0.356193	0.051	1	Biological Process	GO:1901394	positive regulation of transforming growth factor beta1 activation	0.0919535	0.356193	0	0	1	1
GO:1901403 positive regulation of tetrapyrrole metabolic process	1	0.356193	0.051	1	Biological Process	GO:1901403	positive regulation of tetrapyrrole metabolic process	0.0919535	0.356193	0	0	1	1
GO:1901407 regulation of phosphorylation of RNA polymerase II C-terminal domain	1	0.356193	0.051	1	Biological Process	GO:1901407	regulation of phosphorylation of RNA polymerase II C-terminal domain	0.0919535	0.356193	0	0	1	1
GO:1901409 positive regulation of phosphorylation of RNA polymerase II C-terminal domain	1	0.356193	0.051	1	Biological Process	GO:1901409	positive regulation of phosphorylation of RNA polymerase II C-terminal domain	0.0919535	0.356193	0	0	1	1
GO:1901419 regulation of response to alcohol	1	0.356193	0.051	1	Biological Process	GO:1901419	regulation of response to alcohol	0.0919535	0.356193	0	0	1	1
GO:1901421 positive regulation of response to alcohol	1	0.356193	0.051	1	Biological Process	GO:1901421	positive regulation of response to alcohol	0.0919535	0.356193	0	0	1	1
GO:1902044 regulation of Fas signaling pathway	1	0.356193	0.051	1	Biological Process	GO:1902044	regulation of Fas signaling pathway	0.0919535	0.356193	0	0	1	1
GO:1902238 regulation of intrinsic apoptotic signaling pathway in response to osmotic stress by p53 class mediator	1	0.356193	0.051	1	Biological Process	GO:1902238	regulation of intrinsic apoptotic signaling pathway in response to osmotic stress by p53 class mediator	0.0919535	0.356193	0	0	1	1
GO:1902239 negative regulation of intrinsic apoptotic signaling pathway in response to osmotic stress by p53 class mediator	1	0.356193	0.051	1	Biological Process	GO:1902239	negative regulation of intrinsic apoptotic signaling pathway in response to osmotic stress by p53 class mediator	0.0919535	0.356193	0	0	1	1
GO:1902255 positive regulation of intrinsic apoptotic signaling pathway by p53 class mediator	1	0.356193	0.051	1	Biological Process	GO:1902255	positive regulation of intrinsic apoptotic signaling pathway by p53 class mediator	0.0919535	0.356193	0	0	1	1
GO:1902294 cell cycle DNA replication termination	1	0.356193	0.051	1	Biological Process	GO:1902294	cell cycle DNA replication termination	0.0919535	0.356193	0	0	1	1
GO:1902317 nuclear DNA replication termination	1	0.356193	0.051	1	Biological Process	GO:1902317	nuclear DNA replication termination	0.0919535	0.356193	0	0	1	1
GO:1902358 sulfate transmembrane transport	1	0.356193	0.051	1	Biological Process	GO:1902358	sulfate transmembrane transport	0.0919535	0.356193	0	0	1	1
GO:1902363 regulation of protein localization to spindle pole body	1	0.356193	0.051	1	Biological Process	GO:1902363	regulation of protein localization to spindle pole body	0.0919535	0.356193	0	0	1	1
GO:1902365 positive regulation of protein localization to spindle pole body	1	0.356193	0.051	1	Biological Process	GO:1902365	positive regulation of protein localization to spindle pole body	0.0919535	0.356193	0	0	1	1
GO:1902442 regulation of ripoptosome assembly involved in necroptotic process	1	0.356193	0.051	1	Biological Process	GO:1902442	regulation of ripoptosome assembly involved in necroptotic process	0.0919535	0.356193	0	0	1	1
GO:1902443 negative regulation of ripoptosome assembly involved in necroptotic process	1	0.356193	0.051	1	Biological Process	GO:1902443	negative regulation of ripoptosome assembly involved in necroptotic process	0.0919535	0.356193	0	0	1	1
GO:1902594 multi-organism nuclear import	1	0.356193	0.051	1	Biological Process	GO:1902594	multi-organism nuclear import	0.0919535	0.356193	0	0	1	1
GO:1902691 respiratory basal cell differentiation	1	0.356193	0.051	1	Biological Process	GO:1902691	respiratory basal cell differentiation	0.0919535	0.356193	0	0	1	1
GO:1902822 regulation of late endosome to lysosome transport	1	0.356193	0.051	1	Biological Process	GO:1902822	regulation of late endosome to lysosome transport	0.0919535	0.356193	0	0	1	1
GO:1902823 negative regulation of late endosome to lysosome transport	1	0.356193	0.051	1	Biological Process	GO:1902823	negative regulation of late endosome to lysosome transport	0.0919535	0.356193	0	0	1	1
GO:1902846 positive regulation of mitotic spindle elongation	1	0.356193	0.051	1	Biological Process	GO:1902846	positive regulation of mitotic spindle elongation	0.0919535	0.356193	0	0	1	1
GO:1902847 regulation of neuronal signal transduction	1	0.356193	0.051	1	Biological Process	GO:1902847	regulation of neuronal signal transduction	0.0919535	0.356193	0	0	1	1
GO:1902939 negative regulation of intracellular calcium activated chloride channel activity	1	0.356193	0.051	1	Biological Process	GO:1902939	negative regulation of intracellular calcium activated chloride channel activity	0.0919535	0.356193	0	0	1	1
GO:1902979 mitotic DNA replication termination	1	0.356193	0.051	1	Biological Process	GO:1902979	mitotic DNA replication termination	0.0919535	0.356193	0	0	1	1
GO:1902998 positive regulation of neurofibrillary tangle assembly	1	0.356193	0.051	1	Biological Process	GO:1902998	positive regulation of neurofibrillary tangle assembly	0.0919535	0.356193	0	0	1	1
GO:1903000 regulation of lipid transport across blood brain barrier	1	0.356193	0.051	1	Biological Process	GO:1903000	regulation of lipid transport across blood brain barrier	0.0919535	0.356193	0	0	1	1
GO:1903002 positive regulation of lipid transport across blood brain barrier	1	0.356193	0.051	1	Biological Process	GO:1903002	positive regulation of lipid transport across blood brain barrier	0.0919535	0.356193	0	0	1	1
GO:1903028 positive regulation of opsonization	1	0.356193	0.051	1	Biological Process	GO:1903028	positive regulation of opsonization	0.0919535	0.356193	0	0	1	1
GO:1903334 positive regulation of protein folding	1	0.356193	0.051	1	Biological Process	GO:1903334	positive regulation of protein folding	0.0919535	0.356193	0	0	1	1
GO:1903335 regulation of vacuolar transport	1	0.356193	0.051	1	Biological Process	GO:1903335	regulation of vacuolar transport	0.0919535	0.356193	0	0	1	1
GO:1903336 negative regulation of vacuolar transport	1	0.356193	0.051	1	Biological Process	GO:1903336	negative regulation of vacuolar transport	0.0919535	0.356193	0	0	1	1
GO:1903567 regulation of protein localization to ciliary membrane	1	0.356193	0.051	1	Biological Process	GO:1903567	regulation of protein localization to ciliary membrane	0.0919535	0.356193	0	0	1	1
GO:1903568 negative regulation of protein localization to ciliary membrane	1	0.356193	0.051	1	Biological Process	GO:1903568	negative regulation of protein localization to ciliary membrane	0.0919535	0.356193	0	0	1	1
GO:1903576 response to L-arginine	1	0.356193	0.051	1	Biological Process	GO:1903576	response to L-arginine	0.0919535	0.356193	0	0	1	1
GO:1903577 cellular response to L-arginine	1	0.356193	0.051	1	Biological Process	GO:1903577	cellular response to L-arginine	0.0919535	0.356193	0	0	1	1
GO:1903614 negative regulation of protein tyrosine phosphatase activity	1	0.356193	0.051	1	Biological Process	GO:1903614	negative regulation of protein tyrosine phosphatase activity	0.0919535	0.356193	0	0	1	1
GO:1903630 regulation of aminoacyl-tRNA ligase activity	1	0.356193	0.051	1	Biological Process	GO:1903630	regulation of aminoacyl-tRNA ligase activity	0.0919535	0.356193	0	0	1	1
GO:1903632 positive regulation of aminoacyl-tRNA ligase activity	1	0.356193	0.051	1	Biological Process	GO:1903632	positive regulation of aminoacyl-tRNA ligase activity	0.0919535	0.356193	0	0	1	1
GO:1903636 regulation of protein import into mitochondrial outer membrane	1	0.356193	0.051	1	Biological Process	GO:1903636	regulation of protein import into mitochondrial outer membrane	0.0919535	0.356193	0	0	1	1
GO:1903638 positive regulation of protein import into mitochondrial outer membrane	1	0.356193	0.051	1	Biological Process	GO:1903638	positive regulation of protein import into mitochondrial outer membrane	0.0919535	0.356193	0	0	1	1
GO:1903723 negative regulation of centriole elongation	1	0.356193	0.051	1	Biological Process	GO:1903723	negative regulation of centriole elongation	0.0919535	0.356193	0	0	1	1
GO:1903796 negative regulation of inorganic anion transmembrane transport	1	0.356193	0.051	1	Biological Process	GO:1903796	negative regulation of inorganic anion transmembrane transport	0.0919535	0.356193	0	0	1	1
GO:1903893 positive regulation of ATF6-mediated unfolded protein response	1	0.356193	0.051	1	Biological Process	GO:1903893	positive regulation of ATF6-mediated unfolded protein response	0.0919535	0.356193	0	0	1	1
GO:1903984 positive regulation of TRAIL-activated apoptotic signaling pathway	1	0.356193	0.051	1	Biological Process	GO:1903984	positive regulation of TRAIL-activated apoptotic signaling pathway	0.0919535	0.356193	0	0	1	1
GO:1903996 negative regulation of non-membrane spanning protein tyrosine kinase activity	1	0.356193	0.051	1	Biological Process	GO:1903996	negative regulation of non-membrane spanning protein tyrosine kinase activity	0.0919535	0.356193	0	0	1	1
GO:1904246 negative regulation of polynucleotide adenylyltransferase activity	1	0.356193	0.051	1	Biological Process	GO:1904246	negative regulation of polynucleotide adenylyltransferase activity	0.0919535	0.356193	0	0	1	1
GO:1904499 regulation of chromatin-mediated maintenance of transcription	1	0.356193	0.051	1	Biological Process	GO:1904499	regulation of chromatin-mediated maintenance of transcription	0.0919535	0.356193	0	0	1	1
GO:1904501 positive regulation of chromatin-mediated maintenance of transcription	1	0.356193	0.051	1	Biological Process	GO:1904501	positive regulation of chromatin-mediated maintenance of transcription	0.0919535	0.356193	0	0	1	1
GO:1904576 response to tunicamycin	1	0.356193	0.051	1	Biological Process	GO:1904576	response to tunicamycin	0.0919535	0.356193	0	0	1	1
GO:1904577 cellular response to tunicamycin	1	0.356193	0.051	1	Biological Process	GO:1904577	cellular response to tunicamycin	0.0919535	0.356193	0	0	1	1
GO:1904578 response to thapsigargin	1	0.356193	0.051	1	Biological Process	GO:1904578	response to thapsigargin	0.0919535	0.356193	0	0	1	1
GO:1904579 cellular response to thapsigargin	1	0.356193	0.051	1	Biological Process	GO:1904579	cellular response to thapsigargin	0.0919535	0.356193	0	0	1	1
GO:1904612 response to 2,3,7,8-tetrachlorodibenzodioxine	1	0.356193	0.051	1	Biological Process	GO:1904612	response to 2,3,7,8-tetrachlorodibenzodioxine	0.0919535	0.356193	0	0	1	1
GO:1904613 cellular response to 2,3,7,8-tetrachlorodibenzodioxine	1	0.356193	0.051	1	Biological Process	GO:1904613	cellular response to 2,3,7,8-tetrachlorodibenzodioxine	0.0919535	0.356193	0	0	1	1
GO:1904685 positive regulation of metalloendopeptidase activity	1	0.356193	0.051	1	Biological Process	GO:1904685	positive regulation of metalloendopeptidase activity	0.0919535	0.356193	0	0	1	1
GO:1904689 negative regulation of cytoplasmic translational initiation	1	0.356193	0.051	1	Biological Process	GO:1904689	negative regulation of cytoplasmic translational initiation	0.0919535	0.356193	0	0	1	1
GO:1904700 granulosa cell apoptotic process	1	0.356193	0.051	1	Biological Process	GO:1904700	granulosa cell apoptotic process	0.0919535	0.356193	0	0	1	1
GO:1904708 regulation of granulosa cell apoptotic process	1	0.356193	0.051	1	Biological Process	GO:1904708	regulation of granulosa cell apoptotic process	0.0919535	0.356193	0	0	1	1
GO:1904744 positive regulation of telomeric DNA binding	1	0.356193	0.051	1	Biological Process	GO:1904744	positive regulation of telomeric DNA binding	0.0919535	0.356193	0	0	1	1
GO:1904793 regulation of euchromatin binding	1	0.356193	0.051	1	Biological Process	GO:1904793	regulation of euchromatin binding	0.0919535	0.356193	0	0	1	1
GO:1904848 negative regulation of cell chemotaxis to fibroblast growth factor	1	0.356193	0.051	1	Biological Process	GO:1904848	negative regulation of cell chemotaxis to fibroblast growth factor	0.0919535	0.356193	0	0	1	1
GO:1904983 glycine import into mitochondrion	1	0.356193	0.051	1	Biological Process	GO:1904983	glycine import into mitochondrion	0.0919535	0.356193	0	0	1	1
GO:1905069 allantois development	1	0.356193	0.051	1	Biological Process	GO:1905069	allantois development	0.0919535	0.356193	0	0	1	1
GO:1905224 clathrin-coated pit assembly	1	0.356193	0.051	1	Biological Process	GO:1905224	clathrin-coated pit assembly	0.0919535	0.356193	0	0	1	1
GO:1905277 negative regulation of epithelial tube formation	1	0.356193	0.051	1	Biological Process	GO:1905277	negative regulation of epithelial tube formation	0.0919535	0.356193	0	0	1	1
GO:1905333 regulation of gastric motility	1	0.356193	0.051	1	Biological Process	GO:1905333	regulation of gastric motility	0.0919535	0.356193	0	0	1	1
GO:1905413 regulation of dense core granule exocytosis	1	0.356193	0.051	1	Biological Process	GO:1905413	regulation of dense core granule exocytosis	0.0919535	0.356193	0	0	1	1
GO:1905535 regulation of eukaryotic translation initiation factor 4F complex assembly	1	0.356193	0.051	1	Biological Process	GO:1905535	regulation of eukaryotic translation initiation factor 4F complex assembly	0.0919535	0.356193	0	0	1	1
GO:1905537 positive regulation of eukaryotic translation initiation factor 4F complex assembly	1	0.356193	0.051	1	Biological Process	GO:1905537	positive regulation of eukaryotic translation initiation factor 4F complex assembly	0.0919535	0.356193	0	0	1	1
GO:1905610 regulation of mRNA cap binding	1	0.356193	0.051	1	Biological Process	GO:1905610	regulation of mRNA cap binding	0.0919535	0.356193	0	0	1	1
GO:1905612 positive regulation of mRNA cap binding	1	0.356193	0.051	1	Biological Process	GO:1905612	positive regulation of mRNA cap binding	0.0919535	0.356193	0	0	1	1
GO:1905663 positive regulation of telomerase RNA reverse transcriptase activity	1	0.356193	0.051	1	Biological Process	GO:1905663	positive regulation of telomerase RNA reverse transcriptase activity	0.0919535	0.356193	0	0	1	1
GO:1905665 positive regulation of calcium ion import across plasma membrane	1	0.356193	0.051	1	Biological Process	GO:1905665	positive regulation of calcium ion import across plasma membrane	0.0919535	0.356193	0	0	1	1
GO:1905703 negative regulation of inhibitory synapse assembly	1	0.356193	0.051	1	Biological Process	GO:1905703	negative regulation of inhibitory synapse assembly	0.0919535	0.356193	0	0	1	1
GO:1905772 positive regulation of mesodermal cell differentiation	1	0.356193	0.051	1	Biological Process	GO:1905772	positive regulation of mesodermal cell differentiation	0.0919535	0.356193	0	0	1	1
GO:1905853 regulation of heparan sulfate binding	1	0.356193	0.051	1	Biological Process	GO:1905853	regulation of heparan sulfate binding	0.0919535	0.356193	0	0	1	1
GO:1905855 positive regulation of heparan sulfate binding	1	0.356193	0.051	1	Biological Process	GO:1905855	positive regulation of heparan sulfate binding	0.0919535	0.356193	0	0	1	1
GO:1905858 regulation of heparan sulfate proteoglycan binding	1	0.356193	0.051	1	Biological Process	GO:1905858	regulation of heparan sulfate proteoglycan binding	0.0919535	0.356193	0	0	1	1
GO:1905860 positive regulation of heparan sulfate proteoglycan binding	1	0.356193	0.051	1	Biological Process	GO:1905860	positive regulation of heparan sulfate proteoglycan binding	0.0919535	0.356193	0	0	1	1
GO:1905890 regulation of cellular response to very-low-density lipoprotein particle stimulus	1	0.356193	0.051	1	Biological Process	GO:1905890	regulation of cellular response to very-low-density lipoprotein particle stimulus	0.0919535	0.356193	0	0	1	1
GO:1905891 regulation of cellular response to thapsigargin	1	0.356193	0.051	1	Biological Process	GO:1905891	regulation of cellular response to thapsigargin	0.0919535	0.356193	0	0	1	1
GO:1905892 negative regulation of cellular response to thapsigargin	1	0.356193	0.051	1	Biological Process	GO:1905892	negative regulation of cellular response to thapsigargin	0.0919535	0.356193	0	0	1	1
GO:1905894 regulation of cellular response to tunicamycin	1	0.356193	0.051	1	Biological Process	GO:1905894	regulation of cellular response to tunicamycin	0.0919535	0.356193	0	0	1	1
GO:1905895 negative regulation of cellular response to tunicamycin	1	0.356193	0.051	1	Biological Process	GO:1905895	negative regulation of cellular response to tunicamycin	0.0919535	0.356193	0	0	1	1
GO:1905904 positive regulation of mesoderm formation	1	0.356193	0.051	1	Biological Process	GO:1905904	positive regulation of mesoderm formation	0.0919535	0.356193	0	0	1	1
GO:1905933 regulation of cell fate determination	1	0.356193	0.051	1	Biological Process	GO:1905933	regulation of cell fate determination	0.0919535	0.356193	0	0	1	1
GO:1905934 negative regulation of cell fate determination	1	0.356193	0.051	1	Biological Process	GO:1905934	negative regulation of cell fate determination	0.0919535	0.356193	0	0	1	1
GO:1905957 regulation of cellular response to alcohol	1	0.356193	0.051	1	Biological Process	GO:1905957	regulation of cellular response to alcohol	0.0919535	0.356193	0	0	1	1
GO:1905959 positive regulation of cellular response to alcohol	1	0.356193	0.051	1	Biological Process	GO:1905959	positive regulation of cellular response to alcohol	0.0919535	0.356193	0	0	1	1
GO:1990127 intrinsic apoptotic signaling pathway in response to osmotic stress by p53 class mediator	1	0.356193	0.051	1	Biological Process	GO:1990127	intrinsic apoptotic signaling pathway in response to osmotic stress by p53 class mediator	0.0919535	0.356193	0	0	1	1
GO:1990519 pyrimidine nucleotide import into mitochondrion	1	0.356193	0.051	1	Biological Process	GO:1990519	pyrimidine nucleotide import into mitochondrion	0.0919535	0.356193	0	0	1	1
GO:1990834 response to odorant	1	0.356193	0.051	1	Biological Process	GO:1990834	response to odorant	0.0919535	0.356193	0	0	1	1
GO:1990938 peptidyl-aspartic acid autophosphorylation	1	0.356193	0.051	1	Biological Process	GO:1990938	peptidyl-aspartic acid autophosphorylation	0.0919535	0.356193	0	0	1	1
GO:2000043 regulation of cardiac cell fate specification	1	0.356193	0.051	1	Biological Process	GO:2000043	regulation of cardiac cell fate specification	0.0919535	0.356193	0	0	1	1
GO:2000044 negative regulation of cardiac cell fate specification	1	0.356193	0.051	1	Biological Process	GO:2000044	negative regulation of cardiac cell fate specification	0.0919535	0.356193	0	0	1	1
GO:2000079 regulation of canonical Wnt signaling pathway involved in controlling type B pancreatic cell proliferation	1	0.356193	0.051	1	Biological Process	GO:2000079	regulation of canonical Wnt signaling pathway involved in controlling type B pancreatic cell proliferation	0.0919535	0.356193	0	0	1	1
GO:2000081 positive regulation of canonical Wnt signaling pathway involved in controlling type B pancreatic cell proliferation	1	0.356193	0.051	1	Biological Process	GO:2000081	positive regulation of canonical Wnt signaling pathway involved in controlling type B pancreatic cell proliferation	0.0919535	0.356193	0	0	1	1
GO:2000124 regulation of endocannabinoid signaling pathway	1	0.356193	0.051	1	Biological Process	GO:2000124	regulation of endocannabinoid signaling pathway	0.0919535	0.356193	0	0	1	1
GO:2000158 positive regulation of ubiquitin-specific protease activity	1	0.356193	0.051	1	Biological Process	GO:2000158	positive regulation of ubiquitin-specific protease activity	0.0919535	0.356193	0	0	1	1
GO:2000212 negative regulation of glutamate metabolic process	1	0.356193	0.051	1	Biological Process	GO:2000212	negative regulation of glutamate metabolic process	0.0919535	0.356193	0	0	1	1
GO:2000226 regulation of pancreatic A cell differentiation	1	0.356193	0.051	1	Biological Process	GO:2000226	regulation of pancreatic A cell differentiation	0.0919535	0.356193	0	0	1	1
GO:2000227 negative regulation of pancreatic A cell differentiation	1	0.356193	0.051	1	Biological Process	GO:2000227	negative regulation of pancreatic A cell differentiation	0.0919535	0.356193	0	0	1	1
GO:2000346 negative regulation of hepatocyte proliferation	1	0.356193	0.051	1	Biological Process	GO:2000346	negative regulation of hepatocyte proliferation	0.0919535	0.356193	0	0	1	1
GO:2000355 negative regulation of ovarian follicle development	1	0.356193	0.051	1	Biological Process	GO:2000355	negative regulation of ovarian follicle development	0.0919535	0.356193	0	0	1	1
GO:2000368 positive regulation of acrosomal vesicle exocytosis	1	0.356193	0.051	1	Biological Process	GO:2000368	positive regulation of acrosomal vesicle exocytosis	0.0919535	0.356193	0	0	1	1
GO:2000474 regulation of opioid receptor signaling pathway	1	0.356193	0.051	1	Biological Process	GO:2000474	regulation of opioid receptor signaling pathway	0.0919535	0.356193	0	0	1	1
GO:2000522 positive regulation of immunological synapse formation	1	0.356193	0.051	1	Biological Process	GO:2000522	positive regulation of immunological synapse formation	0.0919535	0.356193	0	0	1	1
GO:2000526 positive regulation of glycoprotein biosynthetic process involved in immunological synapse formation	1	0.356193	0.051	1	Biological Process	GO:2000526	positive regulation of glycoprotein biosynthetic process involved in immunological synapse formation	0.0919535	0.356193	0	0	1	1
GO:2000545 negative regulation of endothelial cell chemotaxis to fibroblast growth factor	1	0.356193	0.051	1	Biological Process	GO:2000545	negative regulation of endothelial cell chemotaxis to fibroblast growth factor	0.0919535	0.356193	0	0	1	1
GO:2000606 regulation of cell proliferation involved in mesonephros development	1	0.356193	0.051	1	Biological Process	GO:2000606	regulation of cell proliferation involved in mesonephros development	0.0919535	0.356193	0	0	1	1
GO:2000607 negative regulation of cell proliferation involved in mesonephros development	1	0.356193	0.051	1	Biological Process	GO:2000607	negative regulation of cell proliferation involved in mesonephros development	0.0919535	0.356193	0	0	1	1
GO:2000639 negative regulation of SREBP signaling pathway	1	0.356193	0.051	1	Biological Process	GO:2000639	negative regulation of SREBP signaling pathway	0.0919535	0.356193	0	0	1	1
GO:2000683 regulation of cellular response to X-ray	1	0.356193	0.051	1	Biological Process	GO:2000683	regulation of cellular response to X-ray	0.0919535	0.356193	0	0	1	1
GO:2000699 fibroblast growth factor receptor signaling pathway involved in ureteric bud formation	1	0.356193	0.051	1	Biological Process	GO:2000699	fibroblast growth factor receptor signaling pathway involved in ureteric bud formation	0.0919535	0.356193	0	0	1	1
GO:2000701 glial cell-derived neurotrophic factor receptor signaling pathway involved in ureteric bud formation	1	0.356193	0.051	1	Biological Process	GO:2000701	glial cell-derived neurotrophic factor receptor signaling pathway involved in ureteric bud formation	0.0919535	0.356193	0	0	1	1
GO:2000702 regulation of fibroblast growth factor receptor signaling pathway involved in ureteric bud formation	1	0.356193	0.051	1	Biological Process	GO:2000702	regulation of fibroblast growth factor receptor signaling pathway involved in ureteric bud formation	0.0919535	0.356193	0	0	1	1
GO:2000703 negative regulation of fibroblast growth factor receptor signaling pathway involved in ureteric bud formation	1	0.356193	0.051	1	Biological Process	GO:2000703	negative regulation of fibroblast growth factor receptor signaling pathway involved in ureteric bud formation	0.0919535	0.356193	0	0	1	1
GO:2000733 regulation of glial cell-derived neurotrophic factor receptor signaling pathway involved in ureteric bud formation	1	0.356193	0.051	1	Biological Process	GO:2000733	regulation of glial cell-derived neurotrophic factor receptor signaling pathway involved in ureteric bud formation	0.0919535	0.356193	0	0	1	1
GO:2000734 negative regulation of glial cell-derived neurotrophic factor receptor signaling pathway involved in ureteric bud formation	1	0.356193	0.051	1	Biological Process	GO:2000734	negative regulation of glial cell-derived neurotrophic factor receptor signaling pathway involved in ureteric bud formation	0.0919535	0.356193	0	0	1	1
GO:2000834 regulation of androgen secretion	1	0.356193	0.051	1	Biological Process	GO:2000834	regulation of androgen secretion	0.0919535	0.356193	0	0	1	1
GO:2000836 positive regulation of androgen secretion	1	0.356193	0.051	1	Biological Process	GO:2000836	positive regulation of androgen secretion	0.0919535	0.356193	0	0	1	1
GO:2001035 regulation of tongue muscle cell differentiation	1	0.356193	0.051	1	Biological Process	GO:2001035	regulation of tongue muscle cell differentiation	0.0919535	0.356193	0	0	1	1
GO:2001037 positive regulation of tongue muscle cell differentiation	1	0.356193	0.051	1	Biological Process	GO:2001037	positive regulation of tongue muscle cell differentiation	0.0919535	0.356193	0	0	1	1
GO:2001055 positive regulation of mesenchymal cell apoptotic process	1	0.356193	0.051	1	Biological Process	GO:2001055	positive regulation of mesenchymal cell apoptotic process	0.0919535	0.356193	0	0	1	1
GO:2001124 regulation of translational frameshifting	1	0.356193	0.051	1	Biological Process	GO:2001124	regulation of translational frameshifting	0.0919535	0.356193	0	0	1	1
[truncated: 8,365 more rows]

## Sheet: Supplementary Material 5B
Supplement 5B KEGG pathway enrichment analysis of significant DE miRNAs target genes identified between L and N group
KEGG_A_class	KEGG_B_class	Pathway	L-vs-N (1276)	All (15303)	Pvalue	Qvalue	Pathway ID	Genes	K_IDs
Genetic Information Processing	Transcription	RNA polymerase	12	45	0.000230537	0.0354759	ko03020	ENSEAST00005002154(POLR3H);ENSEAST00005004842(POLR1C);ENSEAST00005011466(POLR2L);ENSEAST00005014018(ZNRD1);ENSEAST00005017808(POLR2G);ENSEAST00005026891(-);ENSEAST00005028440(POLR3K);ENSEAST00005034520(POLR2E);ENSEAST00005034634(TWISTNB);ENSEAST00005035840(POLR1D);ENSEAST00005035843(POLR1D);ENSEAST00005036717(POLR3A)	K03022+K03027+K03007+K03000+K03015+K03008+K03019+K03013+K03004+K03020+K03020+K03018
Metabolism	Glycan biosynthesis and metabolism	Glycosphingolipid biosynthesis - globo and isoglobo series	7	17	0.000253757	0.0354759	ko00603	ENSEAST00005002134(A4GALT);ENSEAST00005015392(GBGT1);ENSEAST00005021157(ST3GAL2);ENSEAST00005029050(HEXB);ENSEAST00005029776(B3GALNT1);ENSEAST00005029777(B3GALNT1);ENSEAST00005029778(B3GALNT1)	K01988+K00722+K03368+K12373+K00719+K00719+K00719
Genetic Information Processing	Translation	mRNA surveillance pathway	30	185	0.000313946	0.0354759	ko03015	ENSEAST00005002959(CLP1);ENSEAST00005003515(CPSF4);ENSEAST00005004308(MSI2);ENSEAST00005007004(MSI1);ENSEAST00005007005(MSI1);ENSEAST00005007195(RNPS1);ENSEAST00005007201(RNPS1);ENSEAST00005010898(WDR33);ENSEAST00005012685(CPSF7);ENSEAST00005014513(SMG6);ENSEAST00005016789(CPSF1);ENSEAST00005016794(CPSF1);ENSEAST00005016798(CPSF1);ENSEAST00005016803(CPSF1);ENSEAST00005018342(ACIN1);ENSEAST0000502…	K14399+K14404+K14411+K14411+K14411+K14325+K14325+K15542+K14398+K11124+K14401+K14401+K14401+K14401+K12875+K14962+K13126+K13126+K13126+K06100+K15544+K14284+K12812+K11125+K14327+K14285+K14376+K14411+K14328+K13126
Genetic Information Processing	Translation	Ribosome biogenesis in eukaryotes	20	110	0.000701628	0.059463	ko03008	ENSEAST00005001080(RRP7A);ENSEAST00005003514(XRN2);ENSEAST00005005257(-);ENSEAST00005006972(POP5);ENSEAST00005008195(CSNK2A2);ENSEAST00005009698(WDR3);ENSEAST00005010688(GNL3L);ENSEAST00005010692(GNL3L);ENSEAST00005011846(-);ENSEAST00005016962(UTP6);ENSEAST00005018484(FBL);ENSEAST00005019768(NHP2);ENSEAST00005021442(NVL);ENSEAST00005026204(-);ENSEAST00005029781(NMD3);ENSEAST00005031241(NXT2);ENSE…	K14545+K12619+K03097+K03537+K03097+K14556+K14538+K14538+K14567+K14557+K14563+K11129+K14571+K14284+K07562+K14285+K11883+K14570+K14570+K14570
Human Diseases	Neurodegenerative diseases	Alzheimer disease	77	650	0.00101435	0.0687729	ko05010	ENSEAST00005000405(TUBB4A);ENSEAST00005000675(WNT10B);ENSEAST00005001530(TUBA1C);ENSEAST00005003442(NCSTN);ENSEAST00005004123(CSNK1A1);ENSEAST00005004163(NDUFS1);ENSEAST00005004622(KLC4);ENSEAST00005005257(-);ENSEAST00005005555(MAP2K7);ENSEAST00005005558(MAP2K7);ENSEAST00005005893(CALM3);ENSEAST00005005895(CALM3);ENSEAST00005006996(-);ENSEAST00005007218(-);ENSEAST00005007470(COX7A2L);ENSEAST00005…	K07375+K01357+K07374+K06171+K08957+K03934+K10407+K03097+K04431+K04431+K02183+K02183+K02266+K00416+K02270+K02270+K03097+K03942+K03941+K07828+K02271+K10396+K02105+K19730+K03964+K03964+K13240+K13240+K00134+K00413+K04380+K04380+K04380+K04532+K01408+K04390+K01357+K00445+K05853+K05853+K05853+K03935+K04524+K04527+K04527+K09054+K02263+K05863+K03158+K21357+K21357+K05858+K17445+K00312+K08269+K08269+K21421+…
Metabolism	Lipid metabolism	Glycerophospholipid metabolism	31	211	0.00138487	0.0732865	ko00564	ENSEAST00005001834(CDS2);ENSEAST00005001874(GPCPD1);ENSEAST00005006596(PLD4);ENSEAST00005006844(PLA2G12A);ENSEAST00005006846(PLA2G12A);ENSEAST00005007224(PGS1);ENSEAST00005007228(PGS1);ENSEAST00005008762(PCYT2);ENSEAST00005008765(PCYT2);ENSEAST00005016236(PLA2G3);ENSEAST00005019643(PLA1A);ENSEAST00005020939(PLPP1);ENSEAST00005020942(PLPP1);ENSEAST00005021730(PNPLA6);ENSEAST00005021736(PNPLA6);ENS…	K00981+K18695+K16860+K01047+K01047+K00995+K00995+K00967+K00967+K01047+K13618+K01080+K01080+K14676+K14676+K13509+K01047+K01047+K01047+K01047+K00901+K00901+K00901+K00901+K00551+K16817+K06128+K06128+K14156+K14156+K01080
Organismal Systems	Immune system	Toll and Imd signaling pathway	17	96	0.00229726	0.0732865	ko04624	ENSEAST00005005555(MAP2K7);ENSEAST00005005558(MAP2K7);ENSEAST00005016273(-);ENSEAST00005017438(BIRC2);ENSEAST00005028534(DUOX1);ENSEAST00005028538(DUOX1);ENSEAST00005028546(DUOX1);ENSEAST00005031053(MAPK8);ENSEAST00005031058(MAPK8);ENSEAST00005031060(MAPK8);ENSEAST00005031063(MAPK8);ENSEAST00005034005(MAPK14);ENSEAST00005034009(MAPK14);ENSEAST00005034012(-);ENSEAST00005034018(MAPK12);ENSEAST00005…	K04431+K04431+K10380+K16060+K13411+K13411+K13411+K04440+K04440+K04440+K04440+K04441+K04441+K04441+K04441+K04432+K10704
Environmental Information Processing	Signal transduction	Ras signaling pathway	60	498	0.00238079	0.0732865	ko04014	ENSEAST00005000250(SHC1);ENSEAST00005000258(SHC1);ENSEAST00005000511(AFDN);ENSEAST00005000516(IGF2);ENSEAST00005000527(AFDN);ENSEAST00005000543(AFDN);ENSEAST00005000703(GRB2);ENSEAST00005000848(RAC1);ENSEAST00005000851(RAC1);ENSEAST00005005893(CALM3);ENSEAST00005005895(CALM3);ENSEAST00005006844(PLA2G12A);ENSEAST00005006846(PLA2G12A);ENSEAST00005007358(RIN1);ENSEAST00005007361(RIN1);ENSEAST0000500…	K06279+K06279+K05702+K13769+K05702+K05702+K04364+K04392+K04392+K02183+K02183+K01047+K01047+K17638+K17638+K07861+K07861+K07828+K04358+K04347+K05733+K05733+K05733+K07889+K10785+K01047+K04358+K04358+K13618+K04527+K04527+K04345+K04536+K01047+K01047+K01047+K01047+K04345+K12358+K04356+K04537+K18497+K04440+K04440+K04440+K04440+K04352+K12361+K02158+K02158+K16817+K04548+K04359+K02183+K17631+K17631+K17631+…
Environmental Information Processing	Signal transduction	Hippo signaling pathway -fly	21	130	0.00246922	0.0732865	ko04391	ENSEAST00005000158(TP63);ENSEAST00005000166(TP63);ENSEAST00005000180(TP63);ENSEAST00005000186(TP63);ENSEAST00005001797(RASSF2);ENSEAST00005004673(CRB1);ENSEAST00005012453(LIMD1);ENSEAST00005015067(SCRIB);ENSEAST00005015074(SCRIB);ENSEAST00005015086(SCRIB);ENSEAST00005015092(SCRIB);ENSEAST00005023495(-);ENSEAST00005029944(-);ENSEAST00005031053(MAPK8);ENSEAST00005031058(MAPK8);ENSEAST00005031060(MA…	K10149+K10149+K10149+K10149+K09851+K16681+K16682+K16175+K16175+K16175+K16175+K05692+K08960+K04440+K04440+K04440+K04440+K09448+K09448+K16197+K16197
Human Diseases	Cardiovascular diseases	Fluid shear stress and atherosclerosis	37	275	0.00254339	0.0732865	ko05418	ENSEAST00005000848(RAC1);ENSEAST00005000851(RAC1);ENSEAST00005003177(BCL2);ENSEAST00005005555(MAP2K7);ENSEAST00005005558(MAP2K7);ENSEAST00005005893(CALM3);ENSEAST00005005895(CALM3);ENSEAST00005008830(RAC3);ENSEAST00005008831(RAC3);ENSEAST00005008985(-);ENSEAST00005008986(-);ENSEAST00005011760(CTNNB1);ENSEAST00005012133(-);ENSEAST00005013596(NPPC);ENSEAST00005015984(ITGA2B);ENSEAST00005015988(ITGA…	K04392+K04392+K02161+K04431+K04431+K02183+K02183+K07861+K07861+K23790+K23790+K02105+K00799+K12336+K06476+K06476+K06476+K00799+K06490+K06490+K18952+K05692+K03158+K04464+K01398+K12791+K04440+K04440+K04440+K04440+K04359+K02183+K04441+K04441+K04441+K04441+K16065
Metabolism	Global and overview maps	Metabolic pathways	266	2737	0.00255516	0.0732865	ko01100	ENSEAST00005000154(MRI1);ENSEAST00005000276(INPP4A);ENSEAST00005000589(PDE2A);ENSEAST00005000606(PDE2A);ENSEAST00005000652(INPPL1);ENSEAST00005000878(GRHPR);ENSEAST00005000935(BDH1);ENSEAST00005000955(CTPS2);ENSEAST00005001021(GALNS);ENSEAST00005001171(MCAT);ENSEAST00005001203(-);ENSEAST00005001265(UGCG);ENSEAST00005001331(-);ENSEAST00005001339(-);ENSEAST00005001760(B3GALNT2);ENSEAST00005001766(B…	K08963+K01109+K18283+K18283+K15909+K00049+K00019+K01937+K01132+K00645+K00791+K00720+K07253+K07253+K09654+K09654+K00981+K01988+K03370+K03370+K07127+K00781+K04710+K01514+K18246+K17285+K01092+K01092+K18082+K03934+K00552+K12667+K00252+K23727+K09661+K01640+K01640+K10157+K13051+K16860+K00232+K00022+K01681+K01681+K01047+K01047+K00248+K19787+K06127+K10524+K10524+K10524+K02266+K00857+K00416+K00995+K00995+…
Genetic Information Processing	Transcription	Basal transcription factors	15	81	0.00259421	0.0732865	ko03022	ENSEAST00005009832(TAF9B);ENSEAST00005010312(GTF2A2);ENSEAST00005015823(TAF12);ENSEAST00005017816(TAF6L);ENSEAST00005020861(GTF2B);ENSEAST00005025265(GTF2IRD1);ENSEAST00005025269(GTF2IRD1);ENSEAST00005025274(GTF2IRD1);ENSEAST00005025281(GTF2IRD1);ENSEAST00005025285(GTF2IRD1);ENSEAST00005025293(GTF2IRD1);ENSEAST00005030189(GTF2H5);ENSEAST00005030262(TAF6);ENSEAST00005035810(ERCC3);ENSEAST000050368…	K03133+K03123+K03126+K03131+K03124+K03121+K03121+K03121+K03121+K03121+K03121+K10845+K03131+K10843+K03138
Organismal Systems	Nervous system	Retrograde endocannabinoid signaling	38	287	0.00297398	0.0753488	ko04723	ENSEAST00005000842(DAGLB);ENSEAST00005001711(ABHD6);ENSEAST00005004163(NDUFS1);ENSEAST00005007206(GNAO1);ENSEAST00005008997(NDUFV1);ENSEAST00005009049(NDUFS8);ENSEAST00005012163(GNG12);ENSEAST00005013948(-);ENSEAST00005013950(-);ENSEAST00005017233(GRIA4);ENSEAST00005018997(GNAI2);ENSEAST00005019362(NDUFS2);ENSEAST00005020635(SLC17A6);ENSEAST00005022348(PRKACB);ENSEAST00005022864(-);ENSEAST0000502…	K13806+K13700+K03934+K04534+K03942+K03941+K04347+K03964+K03964+K05200+K04630+K03935+K12302+K04345+K05184+K05184+K05184+K05184+K05184+K04536+K04345+K05858+K04537+K05199+K05199+K08042+K04440+K04440+K04440+K04440+K04548+K04441+K04441+K04441+K04441+K19663+K03940+K03940
Environmental Information Processing	Signaling molecules and interaction	Viral protein interaction with cytokine and cytokine receptor	18	107	0.00311175	0.0753488	ko04061	ENSEAST00005005351(CCR7);ENSEAST00005005352(CCR7);ENSEAST00005005552(IL20RB);ENSEAST00005006425(IL22RA1);ENSEAST00005008041(CX3CL1);ENSEAST00005012869(-);ENSEAST00005017598(CCL16);ENSEAST00005022107(-);ENSEAST00005022109(-);ENSEAST00005025447(-);ENSEAST00005025827(LTBR);ENSEAST00005025834(TNFRSF1A);ENSEAST00005026232(CXCL13);ENSEAST00005026435(-);ENSEAST00005026438(-);ENSEAST00005026439(-);ENSEAS…	K04182+K04182+K05137+K05138+K05508+K14625+K21093+K16062+K16062+K05070+K03159+K03158+K10032+K05505+K05505+K05505+K04722+K05152
Environmental Information Processing	Signal transduction	MAPK signaling pathway - fly	25	171	0.00409045	0.0870753	ko04013	ENSEAST00005000250(SHC1);ENSEAST00005000258(SHC1);ENSEAST00005000703(GRB2);ENSEAST00005000848(RAC1);ENSEAST00005000851(RAC1);ENSEAST00005005555(MAP2K7);ENSEAST00005005558(MAP2K7);ENSEAST00005024461(-);ENSEAST00005028534(DUOX1);ENSEAST00005028538(DUOX1);ENSEAST00005028546(DUOX1);ENSEAST00005031053(MAPK8);ENSEAST00005031058(MAPK8);ENSEAST00005031060(MAPK8);ENSEAST00005031063(MAPK8);ENSEAST000050314…	K06279+K06279+K04364+K04392+K04392+K04431+K04431+K05759+K13411+K13411+K13411+K04440+K04440+K04440+K04440+K04352+K04441+K04441+K04441+K04441+K04432+K04508+K04508+K16197+K16197
Cellular Processes	Cell growth and death	Apoptosis - multiple species	11	54	0.00439169	0.0870753	ko04215	ENSEAST00005003177(BCL2);ENSEAST00005003988(-);ENSEAST00005003991(-);ENSEAST00005012857(BOK);ENSEAST00005017438(BIRC2);ENSEAST00005019520(-);ENSEAST00005025834(TNFRSF1A);ENSEAST00005031053(MAPK8);ENSEAST00005031058(MAPK8);ENSEAST00005031060(MAPK8);ENSEAST00005031063(MAPK8)	K02161+K16943+K16943+K02561+K16060+K10522+K03158+K04440+K04440+K04440+K04440
Environmental Information Processing	Signal transduction	Wnt signaling pathway	39	304	0.0045757	0.0870753	ko04310	ENSEAST00005000675(WNT10B);ENSEAST00005000848(RAC1);ENSEAST00005000851(RAC1);ENSEAST00005003938(CAMK2A);ENSEAST00005003941(CAMK2A);ENSEAST00005004010(-);ENSEAST00005004123(CSNK1A1);ENSEAST00005005192(RSPO4);ENSEAST00005005257(-);ENSEAST00005006559(FOSL1);ENSEAST00005008195(CSNK2A2);ENSEAST00005008830(RAC3);ENSEAST00005008831(RAC3);ENSEAST00005010328(RUVBL1);ENSEAST00005011760(CTNNB1);ENSEAST00005…	K01357+K04392+K04392+K04515+K04515+K15694+K08957+K23099+K03097+K04502+K03097+K07861+K07861+K04499+K02105+K00181+K00181+K01357+K00445+K05123+K04496+K04345+K04491+K04345+K05858+K00312+K02185+K08960+K01645+K04440+K04440+K04440+K04440+K04504+K04504+K19663+K00572+K04508+K04508
Organismal Systems	Nervous system	Neurotrophin signaling pathway	32	238	0.00482418	0.0870753	ko04722	ENSEAST00005000250(SHC1);ENSEAST00005000258(SHC1);ENSEAST00005000703(GRB2);ENSEAST00005000848(RAC1);ENSEAST00005000851(RAC1);ENSEAST00005003177(BCL2);ENSEAST00005003938(CAMK2A);ENSEAST00005003941(CAMK2A);ENSEAST00005005415(NFKBIE);ENSEAST00005005555(MAP2K7);ENSEAST00005005558(MAP2K7);ENSEAST00005005893(CALM3);ENSEAST00005005895(CALM3);ENSEAST00005009533(NRAS);ENSEAST00005009808(FOXO3);ENSEAST0000…	K06279+K06279+K04364+K04392+K04392+K02161+K04515+K04515+K05872+K04431+K04431+K02183+K02183+K07828+K09408+K04373+K04356+K04464+K12462+K04440+K04440+K04440+K04440+K02158+K02158+K02183+K04441+K04441+K04441+K04441+K08888+K04369
Human Diseases	Neurodegenerative diseases	Amyotrophic lateral sclerosis (ALS)	17	103	0.00488032	0.0870753	ko05014	ENSEAST00005000848(RAC1);ENSEAST00005000851(RAC1);ENSEAST00005001542(PRPH);ENSEAST00005003177(BCL2);ENSEAST00005007487(CCS);ENSEAST00005014500(NOS1);ENSEAST00005014509(NOS1);ENSEAST00005023884(NEFM);ENSEAST00005025834(TNFRSF1A);ENSEAST00005031903(BAD);ENSEAST00005031906(BAD);ENSEAST00005033300(DAXX);ENSEAST00005034005(MAPK14);ENSEAST00005034009(MAPK14);ENSEAST00005034012(-);ENSEAST00005034018(MAP…	K04392+K04392+K07607+K02161+K04569+K13240+K13240+K04573+K03158+K02158+K02158+K02308+K04441+K04441+K04441+K04441+K04432
Genetic Information Processing	Folding, sorting and degradation	Proteasome	12	64	0.00604528	0.102467	ko03050	ENSEAST00005003617(PSMD8);ENSEAST00005005186(PSMF1);ENSEAST00005007814(PSMA8);ENSEAST00005008967(-);ENSEAST00005015693(PSME3);ENSEAST00005018711(PSME1);ENSEAST00005018716(PSME2);ENSEAST00005018717(PSME2);ENSEAST00005025937(PSMA3);ENSEAST00005027380(PSMC2);ENSEAST00005028117(-);ENSEAST00005033123(PSMB8)	K03031+K06700+K02731+K02725+K06698+K06696+K06697+K06697+K02727+K03061+K02726+K02740
Environmental Information Processing	Signal transduction	Hedgehog signaling pathway	16	99	0.00761175	0.122875	ko04340	ENSEAST00005001092(MGRN1);ENSEAST00005001100(MGRN1);ENSEAST00005001107(MGRN1);ENSEAST00005003177(BCL2);ENSEAST00005004058(MOSMO);ENSEAST00005004123(CSNK1A1);ENSEAST00005008787(GRK2);ENSEAST00005008880(CSNK1D);ENSEAST00005008883(CSNK1D);ENSEAST00005008886(CSNK1D);ENSEAST00005010924(GLI1);ENSEAST00005013627(SMO);ENSEAST00005013629(SMO);ENSEAST00005022348(PRKACB);ENSEAST00005024273(PRKACA);ENSEAST00…	K10604+K10604+K10604+K02161+K23663+K08957+K00910+K08959+K08959+K08959+K16797+K06226+K06226+K04345+K04345+K08960
Cellular Processes	Cell growth and death	Apoptosis - fly	17	112	0.0112656	0.173593	ko04214	ENSEAST00005000158(TP63);ENSEAST00005000166(TP63);ENSEAST00005000180(TP63);ENSEAST00005000186(TP63);ENSEAST00005005555(MAP2K7);ENSEAST00005005558(MAP2K7);ENSEAST00005006102(PRDX2);ENSEAST00005006729(DNM1L);ENSEAST00005007103(PRDX4);ENSEAST00005011841(ELF4);ENSEAST00005012857(BOK);ENSEAST00005017017(RHOT1);ENSEAST00005020959(PARP1);ENSEAST00005031053(MAPK8);ENSEAST00005031058(MAPK8);ENSEAST0000503…	K10149+K10149+K10149+K10149+K04431+K04431+K03386+K17065+K03386+K09428+K02561+K07870+K24070+K04440+K04440+K04440+K04440
Organismal Systems	Endocrine system	Prolactin signaling pathway	20	140	0.0122038	0.179873	ko04917	ENSEAST00005000250(SHC1);ENSEAST00005000258(SHC1);ENSEAST00005000703(GRB2);ENSEAST00005002083(SOCS7);ENSEAST00005009533(NRAS);ENSEAST00005009808(FOXO3);ENSEAST00005015528(STAT5A);ENSEAST00005015534(STAT3);ENSEAST00005030924(SOCS2);ENSEAST00005030933(SOCS2);ENSEAST00005031053(MAPK8);ENSEAST00005031058(MAPK8);ENSEAST00005031060(MAPK8);ENSEAST00005031063(MAPK8);ENSEAST00005033470(STAT1);ENSEAST00005…	K06279+K06279+K04364+K04699+K07828+K09408+K11223+K04692+K04695+K04695+K04440+K04440+K04440+K04440+K11220+K04441+K04441+K04441+K04441+K04369
Human Diseases	Cancers	Viral carcinogenesis	50	437	0.0135726	0.185257	ko05203	ENSEAST00005000703(GRB2);ENSEAST00005000848(RAC1);ENSEAST00005000851(RAC1);ENSEAST00005000953(CREB3L4);ENSEAST00005001155(DNAJA3);ENSEAST00005001161(DNAJA3);ENSEAST00005004658(SRF);ENSEAST00005006961(CDKN2A);ENSEAST00005008064(PKM);ENSEAST00005008070(PKM);ENSEAST00005008980(JAK3);ENSEAST00005009533(NRAS);ENSEAST00005010312(GTF2A2);ENSEAST00005012656(DDB1);ENSEAST00005015067(SCRIB);ENSEAST00005015…	K04364+K04392+K04392+K09048+K09504+K09504+K04378+K06621+K00873+K00873+K11218+K07828+K03123+K10610+K16175+K16175+K16175+K16175+K11594+K11223+K04692+K06751+K15306+K06067+K02330+K06751+K03124+K15305+K04345+K06624+K04469+K04469+K04345+K11418+K11418+K03159+K02158+K02158+K06679+K06679+K18671+K18671+K18671+K18671+K08665+K11405+K16197+K16197+K11408+K11408
Metabolism	Glycan biosynthesis and metabolism	Mannose type O-glycan biosyntheis	8	39	0.0136621	0.185257	ko00515	ENSEAST00005001760(B3GALNT2);ENSEAST00005001766(B3GALNT2);ENSEAST00005002429(ST3GAL3);ENSEAST00005006423(MGAT5B);ENSEAST00005006488(-);ENSEAST00005007369(B4GAT1);ENSEAST00005023733(LARGE2);ENSEAST00005029109(CHST10)	K09654+K09654+K00781+K09661+K10157+K21032+K09668+K09674
Genetic Information Processing	Folding, sorting and degradation	SNARE interactions in vesicular transport	9	48	0.0163571	0.208548	ko04130	ENSEAST00005004107(USE1);ENSEAST00005013597(VTI1B);ENSEAST00005017326(STX7);ENSEAST00005017487(STX4);ENSEAST00005017837(STX5);ENSEAST00005020830(STX2);ENSEAST00005025789(VAMP1);ENSEAST00005034770(STX8);ENSEAST00005034775(STX8)	K08507+K08493+K08488+K13502+K08490+K08486+K08510+K08501+K08501
Human Diseases	Neurodegenerative diseases	Parkinson disease	27	212	0.0177971	0.208548	ko05012	ENSEAST00005002972(UBE2L6);ENSEAST00005004163(NDUFS1);ENSEAST00005006996(-);ENSEAST00005007218(-);ENSEAST00005007470(COX7A2L);ENSEAST00005007472(COX7A2L);ENSEAST00005008997(NDUFV1);ENSEAST00005009049(NDUFS8);ENSEAST00005010920(COX7B);ENSEAST00005013144(UCHL1);ENSEAST00005013948(-);ENSEAST00005013950(-);ENSEAST00005015863(CYC1);ENSEAST00005016337(-);ENSEAST00005018997(GNAI2);ENSEAST00005019362(NDU…	K04553+K03934+K02266+K00416+K02270+K02270+K03942+K03941+K02271+K05611+K03964+K03964+K00413+K04557+K04630+K03935+K02263+K05863+K04345+K03178+K04345+K00418+K05862+K02134+K03940+K03940+K02135
Metabolism	Glycan biosynthesis and metabolism	N-Glycan biosynthesis	14	91	0.0181566	0.208548	ko00510	ENSEAST00005004665(RPN2);ENSEAST00005006423(MGAT5B);ENSEAST00005010349(RPN1);ENSEAST00005011420(MGAT5);ENSEAST00005011425(MGAT5);ENSEAST00005011427(MGAT5);ENSEAST00005018298(DAD1);ENSEAST00005019528(ST6GAL2);ENSEAST00005022243(ST6GAL1);ENSEAST00005027195(TUSC3);ENSEAST00005031305(-);ENSEAST00005031306(-);ENSEAST00005031319(ALG13);ENSEAST00005037155(DPM1)	K12667+K09661+K12666+K00744+K00744+K00744+K12668+K00779+K00778+K12669+K07432+K07432+K07432+K00721
Metabolism	Energy metabolism	Sulfur metabolism	4	13	0.0186665	0.208548	ko00920	ENSEAST00005003127(-);ENSEAST00005008400(-);ENSEAST00005020916(ETHE1);ENSEAST00005030128(MPST)	K17285+K17285+K17725+K01011
Metabolism	Global and overview maps	Biosynthesis of amino acids	18	128	0.0195099	0.208548	ko01230	ENSEAST00005006801(ACO1);ENSEAST00005006806(ACO1);ENSEAST00005008064(PKM);ENSEAST00005008070(PKM);ENSEAST00005009851(IDH2);ENSEAST00005010054(GLUL);ENSEAST00005010820(SHMT2);ENSEAST00005011396(TALDO1);ENSEAST00005014706(SDS);ENSEAST00005015279(-);ENSEAST00005015489(ALDOC);ENSEAST00005016947(GOT2);ENSEAST00005025633(ENO2);ENSEAST00005028197(PGAM2);ENSEAST00005031557(PRPS1);ENSEAST00005031558(PRPS1…	K01681+K01681+K00873+K00873+K00031+K01915+K00600+K00616+K17989+K00134+K01623+K14455+K01689+K01834+K00948+K00948+K00850+K00850
Metabolism	Biosynthesis of other secondary metabolites	Penicillin and cephalosporin biosynthesis	2	3	0.0196859	0.208548	ko00311	ENSEAST00005023018(-);ENSEAST00005023020(-)	K00273+K00273
Metabolism	Metabolism of other amino acids	D-Arginine and D-ornithine metabolism	2	3	0.0196859	0.208548	ko00472	ENSEAST00005023018(-);ENSEAST00005023020(-)	K00273+K00273
Metabolism	Glycan biosynthesis and metabolism	Other glycan degradation	6	27	0.0214592	0.214538	ko00511	ENSEAST00005006471(FUCA1);ENSEAST00005007713(MAN2B2);ENSEAST00005025044(MAN2C1);ENSEAST00005025048(MAN2C1);ENSEAST00005028355(NEU3);ENSEAST00005029050(HEXB)	K01206+K12312+K01191+K01191+K12357+K12373
Metabolism	Lipid metabolism	Synthesis and degradation of ketone bodies	5	20	0.0215171	0.214538	ko00072	ENSEAST00005000935(BDH1);ENSEAST00005006481(HMGCL);ENSEAST00005006487(HMGCL);ENSEAST00005021309(HMGCS1);ENSEAST00005021315(HMGCS1)	K00019+K01640+K01640+K01641+K01641
Organismal Systems	Immune system	IL-17 signaling pathway	21	159	0.0236147	0.228725	ko04657	ENSEAST00005001400(-);ENSEAST00005006559(FOSL1);ENSEAST00005008140(IL17RA);ENSEAST00005008143(IL17RA);ENSEAST00005009463(JUND);ENSEAST00005012869(-);ENSEAST00005018423(IL25);ENSEAST00005022404(FOSB);ENSEAST00005026435(-);ENSEAST00005026438(-);ENSEAST00005026439(-);ENSEAST00005027984(MAPK7);ENSEAST00005031053(MAPK8);ENSEAST00005031058(MAPK8);ENSEAST00005031060(MAPK8);ENSEAST00005031063(MAPK8);ENSE…	K21128+K04502+K05164+K05164+K04449+K14625+K05493+K09029+K05505+K05505+K05505+K04464+K04440+K04440+K04440+K04440+K04441+K04441+K04441+K04441+K21100
Organismal Systems	Endocrine system	Relaxin signaling pathway	32	270	0.0273071	0.255429	ko04926	ENSEAST00005000250(SHC1);ENSEAST00005000258(SHC1);ENSEAST00005000703(GRB2);ENSEAST00005000953(CREB3L4);ENSEAST00005005555(MAP2K7);ENSEAST00005005558(MAP2K7);ENSEAST00005007206(GNAO1);ENSEAST00005009533(NRAS);ENSEAST00005012163(GNG12);ENSEAST00005014500(NOS1);ENSEAST00005014509(NOS1);ENSEAST00005018997(GNAI2);ENSEAST00005022348(PRKACB);ENSEAST00005022860(-);ENSEAST00005022878(GNB1);ENSEAST00005024…	K06279+K06279+K04364+K09048+K04431+K04431+K04534+K07828+K04347+K13240+K13240+K04630+K04345+K18952+K04536+K04345+K05858+K04537+K01398+K08042+K06236+K04440+K04440+K04440+K04440+K04548+K04441+K04441+K04441+K04441+K04369+K04674
Environmental Information Processing	Signal transduction	TNF signaling pathway	24	191	0.0281364	0.255429	ko04668	ENSEAST00005000953(CREB3L4);ENSEAST00005005555(MAP2K7);ENSEAST00005005558(MAP2K7);ENSEAST00005006729(DNM1L);ENSEAST00005008041(CX3CL1);ENSEAST00005012869(-);ENSEAST00005016431(-);ENSEAST00005016433(-);ENSEAST00005017438(BIRC2);ENSEAST00005018316(MMP14);ENSEAST00005018400(FAS);ENSEAST00005025834(TNFRSF1A);ENSEAST00005026435(-);ENSEAST00005026438(-);ENSEAST00005026439(-);ENSEAST00005031053(MAPK8);E…	K09048+K04431+K04431+K17065+K05508+K14625+K06490+K06490+K16060+K07763+K04390+K03158+K05505+K05505+K05505+K04440+K04440+K04440+K04440+K04441+K04441+K04441+K04441+K04432
Metabolism	Global and overview maps	Carbon metabolism	25	202	0.0299618	0.255429	ko01200	ENSEAST00005006629(ACOX3);ENSEAST00005006801(ACO1);ENSEAST00005006806(ACO1);ENSEAST00005006864(ACADS);ENSEAST00005008064(PKM);ENSEAST00005008070(PKM);ENSEAST00005009851(IDH2);ENSEAST00005010820(SHMT2);ENSEAST00005011396(TALDO1);ENSEAST00005014706(SDS);ENSEAST00005015279(-);ENSEAST00005015489(ALDOC);ENSEAST00005016947(GOT2);ENSEAST00005018863(DLST);ENSEAST00005019935(ME3);ENSEAST00005019938(ME3);E…	K00232+K01681+K01681+K00248+K00873+K00873+K00031+K00600+K00616+K17989+K00134+K01623+K14455+K00658+K00029+K00029+K02437+K00161+K07511+K01689+K01834+K00948+K00948+K00850+K00850
Organismal Systems	Digestive system	Fat digestion and absorption	12	79	0.0299934	0.255429	ko04975	ENSEAST00005006844(PLA2G12A);ENSEAST00005006846(PLA2G12A);ENSEAST00005016236(PLA2G3);ENSEAST00005016947(GOT2);ENSEAST00005020939(PLPP1);ENSEAST00005020942(PLPP1);ENSEAST00005022708(AGPAT1);ENSEAST00005023617(-);ENSEAST00005023621(-);ENSEAST00005023623(-);ENSEAST00005023639(-);ENSEAST00005034212(PLPP2)	K01047+K01047+K01047+K14455+K01080+K01080+K13509+K01047+K01047+K01047+K01047+K01080
Metabolism	Glycan biosynthesis and metabolism	Glycosphingolipid biosynthesis - lacto and neolacto series	8	45	0.030812	0.255429	ko00601	ENSEAST00005002134(A4GALT);ENSEAST00005002429(ST3GAL3);ENSEAST00005017110(ST3GAL6);ENSEAST00005017111(ST3GAL6);ENSEAST00005017113(ST3GAL6);ENSEAST00005029776(B3GALNT1);ENSEAST00005029777(B3GALNT1);ENSEAST00005029778(B3GALNT1)	K01988+K00781+K03792+K03792+K03792+K00719+K00719+K00719
Metabolism	Glycan biosynthesis and metabolism	Glycosphingolipid biosynthesis - ganglio series	5	22	0.0318307	0.255429	ko00604	ENSEAST00005002258(ST3GAL5);ENSEAST00005002261(ST3GAL5);ENSEAST00005021157(ST3GAL2);ENSEAST00005029050(HEXB);ENSEAST00005032628(ST6GALNAC4)	K03370+K03370+K03368+K12373+K03374
Genetic Information Processing	Translation	Aminoacyl-tRNA biosynthesis	13	89	0.0326979	0.255429	ko00970	ENSEAST00005005434(AARS2);ENSEAST00005005439(AARS2);ENSEAST00005006056(FARSA);ENSEAST00005006710(YARS2);ENSEAST00005009887(MTFMT);ENSEAST00005012372(SEPSECS);ENSEAST00005012373(SEPSECS);ENSEAST00005020733(IARS1);ENSEAST00005021163(AARS1);ENSEAST00005021300(KARS1);ENSEAST00005021304(KARS1);ENSEAST00005022837(CARS1);ENSEAST00005027895(HARS1)	K01872+K01872+K01889+K01866+K00604+K03341+K03341+K01870+K01872+K04567+K04567+K01883+K01892
Cellular Processes	Cell growth and death	Necroptosis	30	254	0.0330916	0.255429	ko04217	ENSEAST00005003177(BCL2);ENSEAST00005003938(CAMK2A);ENSEAST00005003941(CAMK2A);ENSEAST00005006729(DNM1L);ENSEAST00005008980(JAK3);ENSEAST00005009422(-);ENSEAST00005009423(-);ENSEAST00005010054(GLUL);ENSEAST00005015528(STAT5A);ENSEAST00005015534(STAT3);ENSEAST00005017438(BIRC2);ENSEAST00005018370(IFNGR1);ENSEAST00005018400(FAS);ENSEAST00005020959(PARP1);ENSEAST00005022202(-);ENSEAST00005025834(TNF…	K02161+K04515+K04515+K17065+K11218+K05131+K05131+K01915+K11223+K04692+K16060+K05132+K04390+K24070+K05863+K03158+K21421+K01367+K05862+K11251+K00522+K15053+K04722+K04440+K04440+K04440+K04440+K12191+K11220+K12965
Organismal Systems	Endocrine system	Insulin signaling pathway	38	336	0.033323	0.255429	ko04910	ENSEAST00005000250(SHC1);ENSEAST00005000258(SHC1);ENSEAST00005000652(INPPL1);ENSEAST00005000703(GRB2);ENSEAST00005002798(PRKAG2);ENSEAST00005005893(CALM3);ENSEAST00005005895(CALM3);ENSEAST00005008865(-);ENSEAST00005008867(-);ENSEAST00005008928(RPS6KB2);ENSEAST00005009533(NRAS);ENSEAST00005015364(FLOT2);ENSEAST00005015365(FLOT2);ENSEAST00005018355(TRIP10);ENSEAST00005018967(EIF4E1B);ENSEAST0000502…	K06279+K06279+K15909+K04364+K07200+K02183+K02183+K00665+K00665+K04688+K07828+K07192+K07192+K07196+K03259+K04527+K04527+K04345+K18952+K01106+K04345+K17445+K04739+K07197+K07197+K04695+K04695+K04440+K04440+K04440+K04440+K07192+K07192+K07192+K02158+K02158+K02183+K04369
Environmental Information Processing	Signal transduction	ErbB signaling pathway	23	185	0.034609	0.255429	ko04012	ENSEAST00005000250(SHC1);ENSEAST00005000258(SHC1);ENSEAST00005000703(GRB2);ENSEAST00005003938(CAMK2A);ENSEAST00005003941(CAMK2A);ENSEAST00005005555(MAP2K7);ENSEAST00005005558(MAP2K7);ENSEAST00005008928(RPS6KB2);ENSEAST00005009533(NRAS);ENSEAST00005012717(PAK3);ENSEAST00005012718(PAK3);ENSEAST00005012719(PAK3);ENSEAST00005015528(STAT5A);ENSEAST00005023240(CDKN1B);ENSEAST00005024917(NRG4);ENSEAST00…	K06279+K06279+K04364+K04515+K04515+K04431+K04431+K04688+K07828+K05733+K05733+K05733+K11223+K06624+K05458+K04440+K04440+K04440+K04440+K02158+K02158+K19663+K04369
Environmental Information Processing	Signal transduction	cGMP - PKG signaling pathway	45	410	0.03466	0.255429	ko04022	ENSEAST00005000589(PDE2A);ENSEAST00005000606(PDE2A);ENSEAST00005000953(CREB3L4);ENSEAST00005003510(-);ENSEAST00005004030(ATP1A2);ENSEAST00005004043(ATP1A2);ENSEAST00005004220(ATP1A2);ENSEAST00005004658(SRF);ENSEAST00005004911(RGS2);ENSEAST00005005893(CALM3);ENSEAST00005005895(CALM3);ENSEAST00005009631(ATP1A1);ENSEAST00005009632(ATP1A1);ENSEAST00005009996(MEF2B);ENSEAST00005009997(MEF2B);ENSEAST00…	K18283+K18283+K09048+K04514+K01539+K01539+K01539+K04378+K18154+K02183+K02183+K01539+K01539+K09261+K09261+K12336+K17751+K04630+K05853+K05853+K05853+K04527+K04527+K12324+K12324+K05863+K06274+K05850+K03121+K03121+K03121+K03121+K03121+K03121+K05858+K17445+K05862+K08042+K02158+K02158+K02183+K04346+K03916+K04635+K04369
Human Diseases	Endocrine and metabolic diseases	AGE-RAGE signaling pathway in diabetic complications	24	196	0.0366892	0.264631	ko04933	ENSEAST00005000848(RAC1);ENSEAST00005000851(RAC1);ENSEAST00005003177(BCL2);ENSEAST00005009533(NRAS);ENSEAST00005015528(STAT5A);ENSEAST00005015534(STAT3);ENSEAST00005016431(-);ENSEAST00005016433(-);ENSEAST00005022860(-);ENSEAST00005023240(CDKN1B);ENSEAST00005026459(PLCB2);ENSEAST00005028678(CYBB);ENSEAST00005029154(MMP2);ENSEAST00005029665(COL1A1);ENSEAST00005031053(MAPK8);ENSEAST00005031058(MAPK8…	K04392+K04392+K02161+K07828+K11223+K04692+K06490+K06490+K18952+K06624+K05858+K21421+K01398+K06236+K04440+K04440+K04440+K04440+K11220+K04441+K04441+K04441+K04441+K04674
Cellular Processes	Transport and catabolism	Autophagy - animal	32	278	0.0388332	0.27426	ko04140	ENSEAST00005000658(-);ENSEAST00005002623(WDR41);ENSEAST00005003177(BCL2);ENSEAST00005003999(MTMR4);ENSEAST00005006106(ATG10);ENSEAST00005007156(MLST8);ENSEAST00005008580(RAB7B);ENSEAST00005008928(RPS6KB2);ENSEAST00005009533(NRAS);ENSEAST00005012868(ATG4B);ENSEAST00005013686(ATG101);ENSEAST00005013926(-);ENSEAST00005020888(SH3GLB1);ENSEAST00005022348(PRKACB);ENSEAST00005024273(PRKACA);ENSEAST00005…	K01379+K23610+K02161+K18082+K17888+K08266+K07898+K04688+K07828+K08342+K19730+K17606+K11248+K04345+K04345+K01363+K21357+K21357+K16196+K17445+K08269+K08269+K04440+K04440+K04440+K04440+K02158+K02158+K07298+K06528+K04369+K12650
Organismal Systems	Immune system	Chemokine signaling pathway	41	373	0.0413583	0.286132	ko04062	ENSEAST00005000250(SHC1);ENSEAST00005000258(SHC1);ENSEAST00005000703(GRB2);ENSEAST00005000848(RAC1);ENSEAST00005000851(RAC1);ENSEAST00005003510(-);ENSEAST00005005351(CCR7);ENSEAST00005005352(CCR7);ENSEAST00005008041(CX3CL1);ENSEAST00005008787(GRK2);ENSEAST00005008830(RAC3);ENSEAST00005008831(RAC3);ENSEAST00005008980(JAK3);ENSEAST00005009533(NRAS);ENSEAST00005009808(FOXO3);ENSEAST00005012163(GNG12…	K06279+K06279+K04364+K04392+K04392+K04514+K04182+K04182+K05508+K00910+K07861+K07861+K11218+K07828+K09408+K04347+K14625+K04692+K21093+K04630+K08291+K08291+K16062+K16062+K04345+K18952+K04536+K04345+K10032+K05505+K05505+K05505+K05858+K04537+K08042+K12361+K02158+K02158+K04548+K11220+K05730
Metabolism	Carbohydrate metabolism	Butanoate metabolism	8	48	0.0433463	0.293888	ko00650	ENSEAST00005000935(BDH1);ENSEAST00005006481(HMGCL);ENSEAST00005006487(HMGCL);ENSEAST00005006740(-);ENSEAST00005006864(ACADS);ENSEAST00005021309(HMGCS1);ENSEAST00005021315(HMGCS1);ENSEAST00005023984(ECHS1)	K00019+K01640+K01640+K00022+K00248+K01641+K01641+K07511
Organismal Systems	Development and regeneration	Axon regeneration	26	220	0.0445114	0.29587	ko04361	ENSEAST00005000848(RAC1);ENSEAST00005000851(RAC1);ENSEAST00005005555(MAP2K7);ENSEAST00005005558(MAP2K7);ENSEAST00005007206(GNAO1);ENSEAST00005008928(RPS6KB2);ENSEAST00005009808(FOXO3);ENSEAST00005020305(DUSP7);ENSEAST00005021631(INSR);ENSEAST00005021638(INSR);ENSEAST00005022348(PRKACB);ENSEAST00005023772(DGKZ);ENSEAST00005023780(DGKZ);ENSEAST00005023783(DGKZ);ENSEAST00005023790(DGKZ);ENSEAST00005…	K04392+K04392+K04431+K04431+K04534+K04688+K09408+K04459+K04527+K04527+K04345+K00901+K00901+K00901+K00901+K04345+K05858+K04440+K04440+K04440+K04440+K04346+K04441+K04441+K04441+K04441
Human Diseases	Substance dependence	Morphine addiction	24	201	0.0470459	0.306703	ko05032	ENSEAST00005000589(PDE2A);ENSEAST00005000606(PDE2A);ENSEAST00005007206(GNAO1);ENSEAST00005008787(GRK2);ENSEAST00005009458(-);ENSEAST00005012163(GNG12);ENSEAST00005016011(PDE1B);ENSEAST00005016018(PDE1B);ENSEAST00005018997(GNAI2);ENSEAST00005019347(GRK6);ENSEAST00005019353(GRK6);ENSEAST00005022348(PRKACB);ENSEAST00005022864(-);ENSEAST00005022865(-);ENSEAST00005022867(-);ENSEAST00005022868(-);ENSEA…	K18283+K18283+K04534+K00910+K13293+K04347+K13755+K13755+K04630+K08291+K08291+K04345+K05184+K05184+K05184+K05184+K05184+K04536+K04345+K04537+K08042+K04548+K19663+K04615
Organismal Systems	Aging	Longevity regulating pathway - worm	20	165	0.0576541	0.368769	ko04212	ENSEAST00005008928(RPS6KB2);ENSEAST00005009808(FOXO3);ENSEAST00005012133(-);ENSEAST00005016298(MGST3);ENSEAST00005020959(PARP1);ENSEAST00005021631(INSR);ENSEAST00005021638(INSR);ENSEAST00005027965(ULK2);ENSEAST00005027968(ULK2);ENSEAST00005031053(MAPK8);ENSEAST00005031058(MAPK8);ENSEAST00005031060(MAPK8);ENSEAST00005031063(MAPK8);ENSEAST00005032923(TCERG1);ENSEAST00005034005(MAPK14);ENSEAST000050…	K04688+K09408+K00799+K00799+K24070+K04527+K04527+K08269+K08269+K04440+K04440+K04440+K04440+K12824+K04441+K04441+K04441+K04441+K16197+K16197
Metabolism	Energy metabolism	Oxidative phosphorylation	23	196	0.059852	0.374673	ko00190	ENSEAST00005004163(NDUFS1);ENSEAST00005006996(-);ENSEAST00005007218(-);ENSEAST00005007470(COX7A2L);ENSEAST00005007472(COX7A2L);ENSEAST00005008997(NDUFV1);ENSEAST00005009049(NDUFS8);ENSEAST00005010920(COX7B);ENSEAST00005013948(-);ENSEAST00005013950(-);ENSEAST00005015863(CYC1);ENSEAST00005019362(NDUFS2);ENSEAST00005019451(ATP6V1A);ENSEAST00005020136(ATP6V0A2);ENSEAST00005021751(COX4I1);ENSEAST00005…	K03934+K02266+K00416+K02270+K02270+K03942+K03941+K02271+K03964+K03964+K00413+K03935+K02145+K02154+K02263+K02257+K00418+K03662+K02144+K02134+K03940+K03940+K02135
Metabolism	Nucleotide metabolism	Pyrimidine metabolism	14	107	0.0607876	0.374673	ko00240	ENSEAST00005000955(CTPS2);ENSEAST00005007176(TK1);ENSEAST00005007245(RRM2);ENSEAST00005008385(-);ENSEAST00005012872(-);ENSEAST00005012874(-);ENSEAST00005020932(DHODH);ENSEAST00005026197(UPRT);ENSEAST00005027003(NME1);ENSEAST00005028938(NME4);ENSEAST00005032854(TYMP);ENSEAST00005036888(UCKL1);ENSEAST00005036889(UCKL1);ENSEAST00005036890(UCKL1)	K01937+K00857+K10808+K19970+K00943+K00943+K00254+K00761+K00940+K00940+K00758+K00876+K00876+K00876
Human Diseases	Infectious diseases	Epithelial cell signaling in Helicobacter pylori infection	17	138	0.0670236	0.400982	ko05120	ENSEAST00005000848(RAC1);ENSEAST00005000851(RAC1);ENSEAST00005019451(ATP6V1A);ENSEAST00005020136(ATP6V0A2);ENSEAST00005026435(-);ENSEAST00005026438(-);ENSEAST00005026439(-);ENSEAST00005029412(-);ENSEAST00005031053(MAPK8);ENSEAST00005031058(MAPK8);ENSEAST00005031060(MAPK8);ENSEAST00005031063(MAPK8);ENSEAST00005032454(ATP6V1H);ENSEAST00005034005(MAPK14);ENSEAST00005034009(MAPK14);ENSEAST00005034012…	K04392+K04392+K02145+K02154+K05505+K05505+K05505+K03662+K04440+K04440+K04440+K04440+K02144+K04441+K04441+K04441+K04441
Metabolism	Lipid metabolism	Ether lipid metabolism	13	99	0.0674218	0.400982	ko00565	ENSEAST00005006596(PLD4);ENSEAST00005006844(PLA2G12A);ENSEAST00005006846(PLA2G12A);ENSEAST00005009486(PAFAH1B3);ENSEAST00005016236(PLA2G3);ENSEAST00005020939(PLPP1);ENSEAST00005020942(PLPP1);ENSEAST00005023617(-);ENSEAST00005023621(-);ENSEAST00005023623(-);ENSEAST00005023639(-);ENSEAST00005032125(PLAAT2);ENSEAST00005034212(PLPP2)	K16860+K01047+K01047+K16795+K01047+K01080+K01080+K01047+K01047+K01047+K01047+K16817+K01080
Metabolism	Metabolism of terpenoids and polyketides	Terpenoid backbone biosynthesis	5	27	0.0693167	0.404972	ko00900	ENSEAST00005005772(DHDDS);ENSEAST00005013493(-);ENSEAST00005021309(HMGCS1);ENSEAST00005021315(HMGCS1);ENSEAST00005029422(MVK)	K11778+K05954+K01641+K01641+K00869
Metabolism	Lipid metabolism	alpha-Linolenic acid metabolism	9	62	0.0704818	0.404972	ko00592	ENSEAST00005006629(ACOX3);ENSEAST00005006844(PLA2G12A);ENSEAST00005006846(PLA2G12A);ENSEAST00005016236(PLA2G3);ENSEAST00005023617(-);ENSEAST00005023621(-);ENSEAST00005023623(-);ENSEAST00005023639(-);ENSEAST00005032125(PLAAT2)	K00232+K01047+K01047+K01047+K01047+K01047+K01047+K01047+K16817
Environmental Information Processing	Signaling molecules and interaction	Cytokine-cytokine receptor interaction	38	358	0.0730385	0.405835	ko04060	ENSEAST00005002630(CNTF);ENSEAST00005005351(CCR7);ENSEAST00005005352(CCR7);ENSEAST00005005552(IL20RB);ENSEAST00005006425(IL22RA1);ENSEAST00005008041(CX3CL1);ENSEAST00005008140(IL17RA);ENSEAST00005008143(IL17RA);ENSEAST00005009422(-);ENSEAST00005009423(-);ENSEAST00005012869(-);ENSEAST00005017598(CCL16);ENSEAST00005018370(IFNGR1);ENSEAST00005018400(FAS);ENSEAST00005018423(IL25);ENSEAST00005022107(-…	K05420+K04182+K04182+K05137+K05138+K05508+K05164+K05164+K05131+K05131+K14625+K21093+K05132+K04390+K05493+K16062+K16062+K04737+K05142+K19598+K19598+K05070+K03159+K03158+K10032+K05505+K05505+K05505+K03157+K04722+K05074+K05077+K05431+K05160+K05152+K05172+K04674+K16621
Organismal Systems	Immune system	RIG-I-like receptor signaling pathway	14	110	0.0731363	0.405835	ko04622	ENSEAST00005001611(MAVS);ENSEAST00005015336(DDX3X);ENSEAST00005016537(PIN1);ENSEAST00005023976(ISG15);ENSEAST00005031053(MAPK8);ENSEAST00005031058(MAPK8);ENSEAST00005031060(MAPK8);ENSEAST00005031063(MAPK8);ENSEAST00005033359(STING1);ENSEAST00005034005(MAPK14);ENSEAST00005034009(MAPK14);ENSEAST00005034012(-);ENSEAST00005034018(MAPK12);ENSEAST00005036844(TANK)	K12648+K11594+K09578+K12159+K04440+K04440+K04440+K04440+K12654+K04441+K04441+K04441+K04441+K12650
Human Diseases	Drug resistance	Endocrine resistance	26	232	0.0746931	0.405835	ko01522	ENSEAST00005000250(SHC1);ENSEAST00005000258(SHC1);ENSEAST00005000703(GRB2);ENSEAST00005001178(-);ENSEAST00005003177(BCL2);ENSEAST00005006961(CDKN2A);ENSEAST00005008928(RPS6KB2);ENSEAST00005009533(NRAS);ENSEAST00005016720(CDKN2C);ENSEAST00005022348(PRKACB);ENSEAST00005023240(CDKN1B);ENSEAST00005024273(PRKACA);ENSEAST00005026215(DLL4);ENSEAST00005029154(MMP2);ENSEAST00005029610(ADCY2);ENSEAST000050…	K06279+K06279+K04364+K18452+K02161+K06621+K04688+K07828+K06622+K04345+K06624+K04345+K06051+K01398+K08042+K04440+K04440+K04440+K04440+K02158+K02158+K04441+K04441+K04441+K04441+K04369
Metabolism	Amino acid metabolism	Glycine, serine and threonine metabolism	9	63	0.0764487	0.405835	ko00260	ENSEAST00005000878(GRHPR);ENSEAST00005004526(GNMT);ENSEAST00005010820(SHMT2);ENSEAST00005014706(SDS);ENSEAST00005021446(-);ENSEAST00005023018(-);ENSEAST00005023020(-);ENSEAST00005028197(PGAM2);ENSEAST00005034651(GAMT)	K00049+K00552+K00600+K17989+K02437+K00273+K00273+K01834+K00542
Human Diseases	Infectious disease: viral	Human immunodeficiency virus 1 infection	51	500	0.0766177	0.405835	ko05170	ENSEAST00005000346(AP1M1);ENSEAST00005000848(RAC1);ENSEAST00005000851(RAC1);ENSEAST00005000936(AP1S2);ENSEAST00005003177(BCL2);ENSEAST00005004216(-);ENSEAST00005004785(SAMHD1);ENSEAST00005005555(MAP2K7);ENSEAST00005005558(MAP2K7);ENSEAST00005005893(CALM3);ENSEAST00005005895(CALM3);ENSEAST00005006435(CFL1);ENSEAST00005006437(CFL1);ENSEAST00005007206(GNAO1);ENSEAST00005008830(RAC3);ENSEAST000050088…	K12393+K04392+K04392+K12394+K02161+K06731+K22544+K04431+K04431+K02183+K02183+K05765+K05765+K04534+K07861+K07861+K04688+K07828+K04347+K10610+K05733+K05733+K05733+K10785+K06751+K05744+K05744+K04390+K04630+K06751+K04536+K03158+K04537+K04440+K04440+K04440+K04440+K02158+K02158+K04548+K02183+K08058+K12654+K04441+K04441+K04441+K04441+K19663+K04635+K04369+K04432
Human Diseases	Cancers	Non-small cell lung cancer	16	131	0.0785125	0.409473	ko05223	ENSEAST00005000703(GRB2);ENSEAST00005006961(CDKN2A);ENSEAST00005007491(EML4);ENSEAST00005007497(EML4);ENSEAST00005007502(EML4);ENSEAST00005007510(EML4);ENSEAST00005008980(JAK3);ENSEAST00005009533(NRAS);ENSEAST00005009808(FOXO3);ENSEAST00005015528(STAT5A);ENSEAST00005015534(STAT3);ENSEAST00005031903(BAD);ENSEAST00005031906(BAD);ENSEAST00005033200(RXRB);ENSEAST00005034534(PRKCG);ENSEAST00005035641(…	K04364+K06621+K15420+K15420+K15420+K15420+K11218+K07828+K09408+K11223+K04692+K02158+K02158+K08525+K19663+K04369
Metabolism	Metabolism of cofactors and vitamins	Nicotinate and nicotinamide metabolism	11	83	0.0832249	0.427473	ko00760	ENSEAST00005006987(-);ENSEAST00005006990(-);ENSEAST00005006995(-);ENSEAST00005008385(-);ENSEAST00005008773(SIRT7);ENSEAST00005015002(-);ENSEAST00005015004(-);ENSEAST00005015007(-);ENSEAST00005015011(-);ENSEAST00005015016(-);ENSEAST00005035593(-)	K10524+K10524+K10524+K19970+K11417+K00763+K00763+K00763+K00763+K00763+K10524
Human Diseases	Endocrine and metabolic diseases	Non-alcoholic fatty liver disease (NAFLD)	30	279	0.0897943	0.451354	ko04932	ENSEAST00005000848(RAC1);ENSEAST00005000851(RAC1);ENSEAST00005002798(PRKAG2);ENSEAST00005004163(NDUFS1);ENSEAST00005006996(-);ENSEAST00005007218(-);ENSEAST00005007470(COX7A2L);ENSEAST00005007472(COX7A2L);ENSEAST00005008997(NDUFV1);ENSEAST00005009049(NDUFS8);ENSEAST00005010920(COX7B);ENSEAST00005013948(-);ENSEAST00005013950(-);ENSEAST00005015863(CYC1);ENSEAST00005018400(FAS);ENSEAST00005019362(NDU…	K04392+K04392+K07200+K03934+K02266+K00416+K02270+K02270+K03942+K03941+K02271+K03964+K03964+K00413+K04390+K03935+K09113+K04527+K04527+K02263+K03158+K07197+K07197+K00418+K04440+K04440+K04440+K04440+K03940+K03940
Cellular Processes	Cellular community - eukaryotes	Signaling pathways regulating pluripotency of stem cells	24	216	0.090537	0.451354	ko04550	ENSEAST00005000675(WNT10B);ENSEAST00005000703(GRB2);ENSEAST00005002626(PCGF2);ENSEAST00005005316(-);ENSEAST00005008980(JAK3);ENSEAST00005009533(NRAS);ENSEAST00005010657(-);ENSEAST00005011084(OTX1);ENSEAST00005011086(OTX1);ENSEAST00005011760(CTNNB1);ENSEAST00005014285(ZIC3);ENSEAST00005015534(STAT3);ENSEAST00005018626(WNT10A);ENSEAST00005018628(WNT6);ENSEAST00005027892(WNT3A);ENSEAST00005028946(FG…	K01357+K04364+K11460+K04680+K11218+K07828+K11459+K09326+K09326+K02105+K18487+K04692+K01357+K00445+K00312+K18497+K09367+K04441+K04441+K04441+K04441+K00572+K09063+K04369
Organismal Systems	Development	Osteoclast differentiation	27	248	0.0922444	0.453201	ko04380	ENSEAST00005000703(GRB2);ENSEAST00005000848(RAC1);ENSEAST00005000851(RAC1);ENSEAST00005003747(-);ENSEAST00005005555(MAP2K7);ENSEAST00005005558(MAP2K7);ENSEAST00005006559(FOSL1);ENSEAST00005009422(-);ENSEAST00005009423(-);ENSEAST00005009463(JUND);ENSEAST00005018370(IFNGR1);ENSEAST00005021511(-);ENSEAST00005022404(FOSB);ENSEAST00005024205(NFKB2);ENSEAST00005024207(NFKB2);ENSEAST00005025834(TNFRSF1A…	K04364+K04392+K04392+K06498+K04431+K04431+K04502+K05131+K05131+K04449+K05132+K06463+K09029+K04469+K04469+K03158+K04440+K04440+K04440+K04440+K11220+K04441+K04441+K04441+K04441+K14377+K04674
Environmental Information Processing	Signal transduction	Hedgehog signaling pathway - fly	8	57	0.0991889	0.480358	ko04341	ENSEAST00005004123(CSNK1A1);ENSEAST00005013627(SMO);ENSEAST00005013629(SMO);ENSEAST00005019347(GRK6);ENSEAST00005019353(GRK6);ENSEAST00005022348(PRKACB);ENSEAST00005024273(PRKACA);ENSEAST00005029944(-)	K08957+K06226+K06226+K08291+K08291+K04345+K04345+K08960
Environmental Information Processing	Signal transduction	HIF-1 signaling pathway	25	230	0.103401	0.48743	ko04066	ENSEAST00005003177(BCL2);ENSEAST00005003938(CAMK2A);ENSEAST00005003941(CAMK2A);ENSEAST00005007040(TIMP1);ENSEAST00005008928(RPS6KB2);ENSEAST00005015279(-);ENSEAST00005015489(ALDOC);ENSEAST00005015534(STAT3);ENSEAST00005016066(CUL2);ENSEAST00005018370(IFNGR1);ENSEAST00005018967(EIF4E1B);ENSEAST00005021631(INSR);ENSEAST00005021638(INSR);ENSEAST00005022633(PDHA1);ENSEAST00005023240(CDKN1B);ENSEAST00…	K02161+K04515+K04515+K16451+K04688+K00134+K01623+K04692+K03870+K05132+K03259+K04527+K04527+K00161+K06624+K01689+K03159+K21421+K01103+K01103+K19663+K04369+K12077+K00850+K00850
Human Diseases	Infectious diseases	Toxoplasmosis	26	241	0.104963	0.48743	ko05145	ENSEAST00005003177(BCL2);ENSEAST00005004262(-);ENSEAST00005007206(GNAO1);ENSEAST00005015534(STAT3);ENSEAST00005017438(BIRC2);ENSEAST00005018370(IFNGR1);ENSEAST00005018997(GNAI2);ENSEAST00005019448(-);ENSEAST00005019453(-);ENSEAST00005019456(-);ENSEAST00005019463(-);ENSEAST00005025834(TNFRSF1A);ENSEAST00005027697(-);ENSEAST00005031053(MAPK8);ENSEAST00005031058(MAPK8);ENSEAST00005031060(MAPK8);ENSE…	K02161+K06752+K04534+K04692+K16060+K05132+K04630+K06752+K06752+K06752+K06752+K03158+K06752+K04440+K04440+K04440+K04440+K02158+K02158+K06752+K11220+K04441+K04441+K04441+K04441+K04432
Human Diseases	Cancers	Choline metabolism in cancer	26	241	0.104963	0.48743	ko05231	ENSEAST00005000703(GRB2);ENSEAST00005000848(RAC1);ENSEAST00005000851(RAC1);ENSEAST00005001874(GPCPD1);ENSEAST00005008830(RAC3);ENSEAST00005008831(RAC3);ENSEAST00005008928(RPS6KB2);ENSEAST00005009533(NRAS);ENSEAST00005020939(PLPP1);ENSEAST00005020942(PLPP1);ENSEAST00005023772(DGKZ);ENSEAST00005023780(DGKZ);ENSEAST00005023783(DGKZ);ENSEAST00005023790(DGKZ);ENSEAST00005031053(MAPK8);ENSEAST000050310…	K04364+K04392+K04392+K18695+K07861+K07861+K04688+K07828+K01080+K01080+K00901+K00901+K00901+K00901+K04440+K04440+K04440+K04440+K06128+K06128+K04359+K14156+K14156+K01080+K19663+K04369
Organismal Systems	Environmental adaptation	Thermogenesis	44	437	0.109481	0.501542	ko04714	ENSEAST00005000703(GRB2);ENSEAST00005000953(CREB3L4);ENSEAST00005002798(PRKAG2);ENSEAST00005003496(DPF1);ENSEAST00005003505(DPF1);ENSEAST00005004163(NDUFS1);ENSEAST00005006996(-);ENSEAST00005007156(MLST8);ENSEAST00005007218(-);ENSEAST00005007470(COX7A2L);ENSEAST00005007472(COX7A2L);ENSEAST00005008928(RPS6KB2);ENSEAST00005008997(NDUFV1);ENSEAST00005009049(NDUFS8);ENSEAST00005009533(NRAS);ENSEAST00…	K04364+K09048+K07200+K22198+K22198+K03934+K02266+K08266+K00416+K02270+K02270+K04688+K03942+K03941+K07828+K02271+K03964+K03964+K18175+K00413+K11648+K03935+K02263+K04345+K04373+K05692+K08768+K04345+K11652+K02257+K00418+K08042+K19523+K19523+K19523+K04441+K04441+K04441+K04441+K02134+K03940+K03940+K04432+K02135
Environmental Information Processing	Signal transduction	Jak-STAT signaling pathway	26	243	0.112625	0.509064	ko04630	ENSEAST00005000703(GRB2);ENSEAST00005002083(SOCS7);ENSEAST00005002630(CNTF);ENSEAST00005003177(BCL2);ENSEAST00005005552(IL20RB);ENSEAST00005006425(IL22RA1);ENSEAST00005008980(JAK3);ENSEAST00005009422(-);ENSEAST00005009423(-);ENSEAST00005010484(FHL1);ENSEAST00005010486(FHL1);ENSEAST00005015528(STAT5A);ENSEAST00005015534(STAT3);ENSEAST00005018370(IFNGR1);ENSEAST00005022198(-);ENSEAST00005024286(IL2…	K04364+K04699+K05420+K02161+K05137+K05138+K11218+K05131+K05131+K14365+K14365+K11223+K04692+K05132+K04737+K19598+K19598+K05070+K05074+K04695+K04695+K05077+K04359+K05431+K11220+K16065
Organismal Systems	Endocrine system	Melanogenesis	22	201	0.114206	0.509418	ko04916	ENSEAST00005000675(WNT10B);ENSEAST00005000953(CREB3L4);ENSEAST00005003938(CAMK2A);ENSEAST00005003941(CAMK2A);ENSEAST00005005893(CALM3);ENSEAST00005005895(CALM3);ENSEAST00005007206(GNAO1);ENSEAST00005009533(NRAS);ENSEAST00005011760(CTNNB1);ENSEAST00005018626(WNT10A);ENSEAST00005018628(WNT6);ENSEAST00005018997(GNAI2);ENSEAST00005022348(PRKACB);ENSEAST00005023600(TCF7L2);ENSEAST00005024273(PRKACA);E…	K01357+K09048+K04515+K04515+K02183+K02183+K04534+K07828+K02105+K01357+K00445+K04630+K04345+K04491+K04345+K05858+K00312+K08042+K02183+K19663+K00572+K04369
Environmental Information Processing	Signal transduction	cAMP signaling pathway	49	498	0.126339	0.542806	ko04024	ENSEAST00005000511(AFDN);ENSEAST00005000527(AFDN);ENSEAST00005000543(AFDN);ENSEAST00005000767(ADCYAP1R1);ENSEAST00005000771(ADCYAP1R1);ENSEAST00005000848(RAC1);ENSEAST00005000851(RAC1);ENSEAST00005000953(CREB3L4);ENSEAST00005003510(-);ENSEAST00005003938(CAMK2A);ENSEAST00005003941(CAMK2A);ENSEAST00005004030(ATP1A2);ENSEAST00005004043(ATP1A2);ENSEAST00005004220(ATP1A2);ENSEAST00005005893(CALM3);ENS…	K05702+K05702+K05702+K04587+K04587+K04392+K04392+K09048+K04514+K04515+K04515+K01539+K01539+K01539+K02183+K02183+K00232+K07861+K07861+K13293+K01539+K01539+K16797+K05200+K04630+K05853+K05853+K05853+K16056+K16056+K04345+K05850+K04345+K05199+K05199+K08042+K04440+K04440+K04440+K04440+K02158+K02158+K02183+K04369+K05730+K04351+K04351+K04351+K04615
Organismal Systems	Immune system	Cytosolic DNA-sensing pathway	11	90	0.128031	0.542806	ko04623	ENSEAST00005001611(MAVS);ENSEAST00005002154(POLR3H);ENSEAST00005004842(POLR1C);ENSEAST00005011466(POLR2L);ENSEAST00005028440(POLR3K);ENSEAST00005033359(STING1);ENSEAST00005034520(POLR2E);ENSEAST00005035840(POLR1D);ENSEAST00005035843(POLR1D);ENSEAST00005036717(POLR3A);ENSEAST00005037085(-)	K12648+K03022+K03027+K03007+K03019+K12654+K03013+K03020+K03020+K03018+K12965
Organismal Systems	Immune system	Toll-like receptor signaling pathway	18	162	0.128699	0.542806	ko04620	ENSEAST00005000848(RAC1);ENSEAST00005000851(RAC1);ENSEAST00005005555(MAP2K7);ENSEAST00005005558(MAP2K7);ENSEAST00005009422(-);ENSEAST00005009423(-);ENSEAST00005020036(SPP1);ENSEAST00005031053(MAPK8);ENSEAST00005031058(MAPK8);ENSEAST00005031060(MAPK8);ENSEAST00005031063(MAPK8);ENSEAST00005033470(STAT1);ENSEAST00005034005(MAPK14);ENSEAST00005034009(MAPK14);ENSEAST00005034012(-);ENSEAST00005034018(M…	K04392+K04392+K04431+K04431+K05131+K05131+K06250+K04440+K04440+K04440+K04440+K11220+K04441+K04441+K04441+K04441+K04369+K04432
[truncated: 260 more rows]
