# Supplementary material for: An Integrated Analysis of Lactation-Related miRNA and mRNA Expression Profiles in Donkey Mammary Glands
Source: Genes (Basel). 2022 Sep 12;13(9):1637. doi: 10.3390/genes13091637 (PMC9498803; doi:10.3390/genes13091637)
Supplement: Supplementary file 1 [file genes-13-01637-s001.zip › Supplementary material/Supplementary material/Table S6..xlsx]

## Sheet: Sheet1
Supplement 6 DE miRNAs and their target DE mRNAs were identified between L and N group
gene ID	L_mean	N_mean	log2(fc)	PValue	FDR	Symbol	Description	KEGG_A_class	KEGG_B_class	Pathway	K_ID	GO Component	GO Function	GO Process	miRNA_num	miRNA_list
ENSEASG00005000122	0.2	2.08667	3.38313	3.49698e-07	2.82266e-06	MPPED1	metallophosphoesterase domain containing 1 [Source:HGNC Symbol;Acc:HGNC:1306]	-	-	-	-	-	GO:0016787//hydrolase activity	-	53	miR-12237-y,miR-12245-y,miR-12263-x,miR-1260-z,miR-132-y,miR-148-y,miR-1839-y,miR-185-y,miR-212-y,miR-2137-z,miR-22-y,miR-2904-z,miR-3178-z,miR-323-y,miR-329-z,miR-33-x,miR-370-y,miR-4286-z,miR-4497-z,miR-484-x,miR-485-x,miR-493-z,miR-5126-z,miR-542-x,miR-6131-z,miR-663-z,miR-665-y,miR-665-z,miR-6732-y,miR-8112-z,miR-9277-z,miR-9899-z,novel-m0002-5p,novel-m0012-5p,novel-m0013-5p,novel-m0019-3p,no…
ENSEASG00005000144	0.716667	3.27	2.18992	6.66301e-07	5.08688e-06	HS6ST2	heparan sulfate 6-O-sulfotransferase 2 [Source:HGNC Symbol;Acc:HGNC:19133]	Metabolism	Glycan biosynthesis and metabolism	ko00534//Glycosaminoglycan biosynthesis - heparan sulfate / heparin	K08102	GO:0016021//integral component of membrane	GO:0008146//sulfotransferase activity	-	3	miR-21-y,miR-3120-y,miR-495-y
ENSEASG00005000161	11.3967	34.1833	1.58468	2.1069e-14	4.8015e-13	TP63	tumor protein p63 [Source:HGNC Symbol;Acc:HGNC:15979]	Human Diseases;Environmental Information Processing;Cellular Processes	Cancers;Signal transduction;Cell growth and death	ko05206//MicroRNAs in cancer;ko04391//Hippo signaling pathway -fly;ko04214//Apoptosis - fly	K10149;K10149;K10149	GO:0000790//nuclear chromatin;GO:0005634//nucleus;GO:0005654//nucleoplasm;GO:0005737//cytoplasm	GO:0001228//DNA-binding transcription activator activity, RNA polymerase II-specific;GO:0002039//p53 binding;GO:0003677//DNA binding;GO:0003682//chromatin binding;GO:0003684//damaged DNA binding;GO:0003700//DNA-binding transcription factor activity;GO:0005515//protein binding;GO:0042802//identical protein binding;GO:0043565//sequence-specific DNA binding;GO:0044212//transcription regulatory regio…	GO:0000122//negative regulation of transcription by RNA polymerase II;GO:0001501//skeletal system development;GO:0001736//establishment of planar polarity;GO:0001738//morphogenesis of a polarized epithelium;GO:0001942//hair follicle development;GO:0002064//epithelial cell development;GO:0006338//chromatin remodeling;GO:0006355//regulation of transcription, DNA-templated;GO:0006915//apoptotic proc…	23	miR-10400-x,miR-10926-z,miR-136-x,miR-147-x,miR-187-y,miR-212-x,miR-21-y,miR-300-y,miR-3120-y,miR-376-y,miR-377-y,miR-381-y,miR-410-y,miR-4497-z,miR-450-x,miR-493-x,miR-493-z,miR-541-z,novel-m0067-3p,novel-m0092-3p,novel-m0107-3p,novel-m0120-3p,novel-m0166-5p
ENSEASG00005000186	3.94	9.99333	1.34277	0.00248196	0.0081868	HSH2D	hematopoietic SH2 domain containing [Source:HGNC Symbol;Acc:HGNC:24920]	-	-	-	-	-	-	GO:0007165//signal transduction	1	novel-m0087-5p
ENSEASG00005000207	6.10333	14.2767	1.22599	2.65199e-06	1.79074e-05	-	-	Organismal Systems	Digestive system	ko04974//Protein digestion and absorption	K16629	-	-	-	8	miR-187-y,miR-200-x,miR-2484-z,miR-300-y,miR-381-y,miR-493-x,miR-495-y,miR-8-x
ENSEASG00005000233	0.203333	0.71	1.80397	0.00643849	0.018713	BAIAP3	BAI1 associated protein 3 [Source:HGNC Symbol;Acc:HGNC:948]	Human Diseases	Cancers	ko05202//Transcriptional misregulation in cancers	K15621	GO:0005829//cytosol;GO:0005886//plasma membrane;GO:0031902//late endosome membrane;GO:0032588//trans-Golgi network membrane;GO:0055038//recycling endosome membrane	GO:0000149//SNARE binding;GO:0005509//calcium ion binding;GO:0005543//phospholipid binding;GO:0019905//syntaxin binding	GO:0001956//positive regulation of neurotransmitter secretion;GO:0007186//G protein-coupled receptor signaling pathway;GO:0035774//positive regulation of insulin secretion involved in cellular response to glucose stimulus;GO:0042147//retrograde transport, endosome to Golgi;GO:1905413//regulation of dense core granule exocytosis;GO:1990502//dense core granule maturation	15	miR-1329-x,miR-1983-z,miR-2483-y,miR-3178-z,miR-4286-z,miR-484-x,miR-665-y,miR-665-z,miR-6732-y,miR-6756-y,novel-m0042-5p,novel-m0053-5p,novel-m0076-5p,novel-m0105-3p,novel-m0169-5p
ENSEASG00005000235	0.656667	0.206667	-1.66786	0.00669724	0.0193344	TSPEAR	thrombospondin type laminin G domain and EAR repeats [Source:HGNC Symbol;Acc:HGNC:1268]	-	-	-	-	-	-	GO:0007605//sensory perception of sound;GO:0008593//regulation of Notch signaling pathway;GO:0034505//tooth mineralization	4	miR-10174-x,miR-138-x,miR-23-x,miR-735-x
ENSEASG00005000364	155.727	39.23	-1.98899	2.04849e-16	5.68864e-15	-	-	-	-	-	-	-	-	-	1	novel-m0071-5p
ENSEASG00005000366	3.92333	13.3333	1.76489	2.69505e-07	2.20831e-06	-	-	Human Diseases	Infectious diseases	ko05168//Herpes simplex infection	K09228	-	GO:0003676//nucleic acid binding	GO:0006355//regulation of transcription, DNA-templated	2	miR-1260-z,novel-m0017-3p
ENSEASG00005000414	11.1767	55.7333	2.31805	3.63281e-24	2.0311e-22	IGF2	insulin like growth factor 2 [Source:HGNC Symbol;Acc:HGNC:5466]	Human Diseases;Environmental Information Processing;Environmental Information Processing;Environmental Information Processing;Human Diseases;Human Diseases	Cancers;Signal transduction;Signal transduction;Signal transduction;Cancers;Cancers	ko05200//Pathways in cancer;ko04151//PI3K-Akt signaling pathway;ko04014//Ras signaling pathway;ko04010//MAPK signaling pathway;ko05205//Proteoglycans in cancer;ko05225//Hepatocellular carcinoma	K13769;K13769;K13769;K13769;K13769;K13769	GO:0005576//extracellular region;GO:0005615//extracellular space	GO:0005158//insulin receptor binding;GO:0005159//insulin-like growth factor receptor binding;GO:0005178//integrin binding;GO:0005179//hormone activity;GO:0008083//growth factor activity;GO:0043539//protein serine/threonine kinase activator activity;GO:0048018//receptor ligand activity	GO:0000122//negative regulation of transcription by RNA polymerase II;GO:0001649//osteoblast differentiation;GO:0001701//in utero embryonic development;GO:0001892//embryonic placenta development;GO:0001934//positive regulation of protein phosphorylation;GO:0008284//positive regulation of cell proliferation;GO:0009887//animal organ morphogenesis;GO:0031017//exocrine pancreas development;GO:0031056…	7	miR-3178-z,miR-377-x,miR-4707-y,novel-m0092-3p,novel-m0110-3p,novel-m0155-5p,novel-m0165-5p
ENSEASG00005000463	78.7367	167.093	1.08555	1.19788e-09	1.46658e-08	-	-	Organismal Systems;Organismal Systems;Organismal Systems	Endocrine system;Digestive system;Excretory system	ko04924//Renin secretion;ko04976//Bile secretion;ko04964//Proximal tubule bicarbonate reclamation	K09864;K09864;K09864	GO:0005886//plasma membrane;GO:0005901//caveola;GO:0005903//brush border;GO:0009925//basal plasma membrane;GO:0016020//membrane;GO:0016021//integral component of membrane;GO:0016323//basolateral plasma membrane;GO:0016324//apical plasma membrane;GO:0020003//symbiont-containing vacuole;GO:0030424//axon;GO:0070062//extracellular exosome	GO:0005372//water transmembrane transporter activity;GO:0015079//potassium ion transmembrane transporter activity;GO:0015267//channel activity;GO:0046875//ephrin receptor binding	GO:0003094//glomerular filtration;GO:0006813//potassium ion transport;GO:0006833//water transport;GO:0019233//sensory perception of pain;GO:0021670//lateral ventricle development;GO:0030104//water homeostasis;GO:0030335//positive regulation of cell migration;GO:0032940//secretion by cell;GO:0033363//secretory granule organization;GO:0042060//wound healing;GO:0044241//lipid digestion;GO:0048593//c…	16	miR-10001-x,miR-10926-z,miR-11980-z,miR-147-x,miR-1983-z,miR-204-y,miR-668-y,miR-6756-y,novel-m0014-3p,novel-m0028-5p,novel-m0037-5p,novel-m0073-3p,novel-m0105-3p,novel-m0107-3p,novel-m0120-3p,novel-m0169-5p
ENSEASG00005000499	56.26	126.787	1.17222	3.31638e-19	1.18858e-17	LSP1	lymphocyte specific protein 1 [Source:HGNC Symbol;Acc:HGNC:6707]	Human Diseases;Organismal Systems	Infectious diseases;Immune system	ko05152//Tuberculosis;ko04625//C-type lectin receptor signaling pathway	K14957;K14957	-	GO:0003779//actin binding	GO:0006935//chemotaxis;GO:0006952//defense response;GO:0007165//signal transduction;GO:0098761//cellular response to interleukin-7	13	miR-11202-x,miR-11971-z,miR-1285-z,miR-1842-x,miR-211-x,miR-2137-z,miR-21-x,miR-363-y,miR-541-z,miR-665-y,miR-665-z,miR-7550-x,novel-m0031-3p
ENSEASG00005000507	0.576667	2.35	2.02685	0.000605981	0.00237258	DACT2	dishevelled binding antagonist of beta catenin 2 [Source:HGNC Symbol;Acc:HGNC:21231]	-	-	-	-	-	-	-	7	miR-141-y,miR-200-y,miR-204-y,miR-211-x,miR-493-z,novel-m0018-5p,novel-m0046-3p
ENSEASG00005000511	3.82333	8.92333	1.22275	0.00567407	0.0168058	SYT8	synaptotagmin 8 [Source:HGNC Symbol;Acc:HGNC:19264]	-	-	-	-	GO:0016020//membrane	-	GO:0006887//exocytosis	11	miR-11971-z,miR-1197-y,miR-1329-x,miR-185-y,miR-4497-z,miR-6732-y,novel-m0010-3p,novel-m0076-5p,novel-m0110-3p,novel-m0155-5p,novel-m0165-5p
ENSEASG00005000516	576.617	144.753	-1.99402	8.8478e-72	5.30015e-69	-	-	Human Diseases;Cellular Processes;Cellular Processes;Cellular Processes;Organismal Systems;Environmental Information Processing	Infectious diseases;Cell growth and death;Transport and catabolism;Transport and catabolism;Endocrine system;Signal transduction	ko05152//Tuberculosis;ko04210//Apoptosis;ko04140//Autophagy - animal;ko04142//Lysosome;ko04915//Estrogen signaling pathway;ko04071//Sphingolipid signaling pathway	K01379;K01379;K01379;K01379;K01379;K01379	GO:0005764//lysosome	GO:0004190//aspartic-type endopeptidase activity	GO:0006508//proteolysis	4	miR-362-y,miR-6906-x,miR-735-x,novel-m0103-3p
ENSEASG00005000592	0.98	12.0633	3.6217	7.7324e-27	5.0861e-25	ADCYAP1R1	ADCYAP receptor type I [Source:HGNC Symbol;Acc:HGNC:242]	Environmental Information Processing;Environmental Information Processing;Organismal Systems;Organismal Systems;Organismal Systems	Signaling molecules and interaction;Signal transduction;Environmental adaptation;Endocrine system;Endocrine system	ko04080//Neuroactive ligand-receptor interaction;ko04024//cAMP signaling pathway;ko04713//Circadian entrainment;ko04911//Insulin secretion;ko04924//Renin secretion	K04587;K04587;K04587;K04587;K04587	GO:0016020//membrane;GO:0016021//integral component of membrane;GO:0043231//intracellular membrane-bounded organelle;GO:0043235//receptor complex	GO:0004888//transmembrane signaling receptor activity;GO:0004930//G protein-coupled receptor activity;GO:0004999//vasoactive intestinal polypeptide receptor activity	GO:0007166//cell surface receptor signaling pathway;GO:0007186//G protein-coupled receptor signaling pathway	6	miR-22-y,miR-2483-y,miR-377-y,miR-485-x,miR-542-x,novel-m0100-3p
ENSEASG00005000638	16.5167	73.6433	2.15663	1.49129e-24	8.537e-23	HES1	hes family bHLH transcription factor 1 [Source:HGNC Symbol;Acc:HGNC:5192]	Human Diseases;Human Diseases;Human Diseases;Human Diseases;Environmental Information Processing;Genetic Information Processing;Human Diseases	Cancers;Infectious diseases;Infectious diseases;Cancers;Signal transduction;Replication and repair;Endocrine and metabolic diseases	ko05200//Pathways in cancer;ko05165//Human papillomavirus infection;ko05169//Epstein-Barr virus infection;ko05224//Breast cancer;ko04330//Notch signaling pathway;ko03460//Fanconi anemia pathway;ko04950//Maturity onset diabetes of the young	K06054;K06054;K06054;K06054;K06054;K06054;K06054	GO:0005634//nucleus;GO:0005654//nucleoplasm;GO:0005737//cytoplasm;GO:0032991//protein-containing complex	GO:0000981//DNA-binding transcription factor activity, RNA polymerase II-specific;GO:0001217//bacterial-type RNA polymerase transcriptional repressor activity, sequence-specific DNA binding;GO:0001227//DNA-binding transcription repressor activity, RNA polymerase II-specific;GO:0003677//DNA binding;GO:0042803//protein homodimerization activity;GO:0042826//histone deacetylase binding;GO:0043398//HL…	GO:0000122//negative regulation of transcription by RNA polymerase II;GO:0001701//in utero embryonic development;GO:0001889//liver development;GO:0003143//embryonic heart tube morphogenesis;GO:0003151//outflow tract morphogenesis;GO:0003266//regulation of secondary heart field cardioblast proliferation;GO:0003281//ventricular septum development;GO:0006355//regulation of transcription, DNA-templat…	3	miR-369-y,miR-655-y,novel-m0019-3p
ENSEASG00005000716	3.09333	14.0433	2.18265	1.09703e-13	2.30006e-12	-	-	-	-	-	-	-	GO:0003677//DNA binding;GO:0003700//DNA-binding transcription factor activity;GO:0046983//protein dimerization activity	GO:0006355//regulation of transcription, DNA-templated	10	miR-147-x,miR-154-x,miR-377-x,miR-431-z,miR-432-x,miR-541-z,miR-663-z,miR-6756-y,novel-m0105-3p,novel-m0169-5p
ENSEASG00005000821	3.26333	9.77667	1.583	0.00088203	0.00330304	SLC27A3	solute carrier family 27 member 3 [Source:HGNC Symbol;Acc:HGNC:10997]	Human Diseases	Endocrine and metabolic diseases	ko04931//Insulin resistance	K08772	GO:0005783//endoplasmic reticulum;GO:0016021//integral component of membrane	GO:0003824//catalytic activity;GO:0004467//long-chain fatty acid-CoA ligase activity;GO:0031957//very long-chain fatty acid-CoA ligase activity	-	5	miR-718-z,novel-m0010-3p,novel-m0049-3p,novel-m0110-3p,novel-m0165-5p
ENSEASG00005000877	26.9633	80.9933	1.5868	6.02601e-05	0.000304074	PTGR1	prostaglandin reductase 1 [Source:HGNC Symbol;Acc:HGNC:18429]	-	-	-	-	GO:0005737//cytoplasm	GO:0016491//oxidoreductase activity;GO:0032440//2-alkenal reductase [NAD(P)] activity;GO:0047522//15-oxoprostaglandin 13-oxidase activity	GO:0055114//oxidation-reduction process	6	miR-493-x,novel-m0026-5p,novel-m0053-5p,novel-m0068-3p,novel-m0105-3p,novel-m0166-5p
ENSEASG00005000892	2.71333	8.01667	1.56294	8.55976e-05	0.000417971	-	-	Metabolism	Global and overview maps	ko01100//Metabolic pathways	K00791	-	-	GO:0008033//tRNA processing	10	miR-1197-y,miR-136-x,miR-141-x,miR-1983-z,miR-376-y,miR-424-x,miR-663-z,miR-885-y,novel-m0017-3p,novel-m0073-3p
ENSEASG00005000930	5.61667	16.0567	1.51539	8.5382e-13	1.60551e-11	TFAP4	transcription factor AP-4 [Source:HGNC Symbol;Acc:HGNC:11745]	Human Diseases	Cancers	ko05205//Proteoglycans in cancer	K09108	GO:0005634//nucleus;GO:0005654//nucleoplasm;GO:0005739//mitochondrion;GO:0017053//transcriptional repressor complex	GO:0000978//RNA polymerase II proximal promoter sequence-specific DNA binding;GO:0000981//DNA-binding transcription factor activity, RNA polymerase II-specific;GO:0001228//DNA-binding transcription activator activity, RNA polymerase II-specific;GO:0003677//DNA binding;GO:0042803//protein homodimerization activity;GO:0042826//histone deacetylase binding;GO:0043565//sequence-specific DNA binding;GO…	GO:0006978//DNA damage response, signal transduction by p53 class mediator resulting in transcription of p21 class mediator;GO:0008285//negative regulation of cell proliferation;GO:0010629//negative regulation of gene expression;GO:0043065//positive regulation of apoptotic process;GO:0043392//negative regulation of DNA binding;GO:0043922//negative regulation by host of viral transcription;GO:0043…	9	miR-12034-z,miR-132-x,miR-424-x,miR-4497-z,miR-6756-y,miR-9097-z,novel-m0046-3p,novel-m0087-5p,novel-m0120-3p
ENSEASG00005001247	43.3267	19.67	-1.13926	6.9725e-09	7.60402e-08	ABHD6	abhydrolase domain containing 6 [Source:HGNC Symbol;Acc:HGNC:21398]	Organismal Systems	Nervous system	ko04723//Retrograde endocannabinoid signaling	K13700	GO:0005739//mitochondrion;GO:0005765//lysosomal membrane;GO:0016021//integral component of membrane;GO:0031902//late endosome membrane;GO:0032281//AMPA glutamate receptor complex;GO:0098978//glutamatergic synapse;GO:0098982//GABA-ergic synapse;GO:0099055//integral component of postsynaptic membrane	GO:0003824//catalytic activity;GO:0004620//phospholipase activity;GO:0047372//acylglycerol lipase activity	GO:0009395//phospholipid catabolic process;GO:0030336//negative regulation of cell migration;GO:0046464//acylglycerol catabolic process;GO:0046889//positive regulation of lipid biosynthetic process;GO:0052651//monoacylglycerol catabolic process;GO:0060292//long-term synaptic depression;GO:0120163//negative regulation of cold-induced thermogenesis;GO:2000124//regulation of endocannabinoid signalin…	8	lin-4-x,lin-4-z,miR-125-x,miR-125-z,miR-195-z,miR-20-y,miR-4324-z,novel-m0032-3p
ENSEASG00005001285	6.65333	1.19	-2.48312	1.33086e-08	1.38306e-07	CTHRC1	collagen triple helix repeat containing 1 [Source:HGNC Symbol;Acc:HGNC:18831]	-	-	-	-	GO:0005615//extracellular space;GO:0005737//cytoplasm	GO:0005109//frizzled binding;GO:0017147//Wnt-protein binding	GO:0032092//positive regulation of protein binding;GO:0033690//positive regulation of osteoblast proliferation;GO:0043932//ossification involved in bone remodeling;GO:0045669//positive regulation of osteoblast differentiation;GO:0060071//Wnt signaling pathway, planar cell polarity pathway;GO:0060122//inner ear receptor cell stereocilium organization;GO:0090090//negative regulation of canonical Wn…	3	miR-1961-z,miR-8549-z,miR-9-z
ENSEASG00005001295	0.573333	0.0233333	-4.61891	0.00230759	0.00769181	BAALC	BAALC binder of MAP3K1 and KLF4 [Source:HGNC Symbol;Acc:HGNC:14333]	-	-	-	-	GO:0005654//nucleoplasm;GO:0005737//cytoplasm;GO:0005829//cytosol	-	-	4	miR-218-z,miR-674-y,miR-6906-x,miR-8908-z
ENSEASG00005001335	13.8867	28.0267	1.0131	2.28753e-09	2.67221e-08	SEMA4C	semaphorin 4C [Source:HGNC Symbol;Acc:HGNC:10731]	Organismal Systems	Development	ko04360//Axon guidance	K06521	GO:0014069//postsynaptic density;GO:0030672//synaptic vesicle membrane	GO:0005515//protein binding;GO:0030215//semaphorin receptor binding	GO:0001843//neural tube closure;GO:0021535//cell migration in hindbrain;GO:0021549//cerebellum development;GO:0032874//positive regulation of stress-activated MAPK cascade;GO:0042692//muscle cell differentiation;GO:0071526//semaphorin-plexin signaling pathway	19	miR-10926-z,miR-129-y,miR-146-y,miR-154-y,miR-485-x,miR-485-y,miR-493-x,miR-494-y,miR-5126-z,miR-539-y,miR-543-y,miR-665-y,miR-665-z,miR-6756-y,novel-m0028-5p,novel-m0053-5p,novel-m0107-3p,novel-m0120-3p,novel-m0166-5p
ENSEASG00005001406	415.783	188.063	-1.14461	3.07992e-12	5.44358e-11	FAM107A	family with sequence similarity 107 member A [Source:HGNC Symbol;Acc:HGNC:30827]	-	-	-	-	GO:0001725//stress fiber;GO:0005634//nucleus;GO:0005737//cytoplasm;GO:0005925//focal adhesion;GO:0015629//actin cytoskeleton;GO:0016607//nuclear speck;GO:0032587//ruffle membrane;GO:0043005//neuron projection;GO:0045202//synapse	-	GO:0001558//regulation of cell growth;GO:0030041//actin filament polymerization;GO:0030335//positive regulation of cell migration;GO:0031398//positive regulation of protein ubiquitination;GO:0031647//regulation of protein stability;GO:0031669//cellular response to nutrient levels;GO:0032956//regulation of actin cytoskeleton organization;GO:0050890//cognition;GO:0051017//actin filament bundle asse…	1	miR-339-z
ENSEASG00005001434	0.586667	1.89333	1.69032	0.00169241	0.0058714	APLP1	amyloid beta precursor like protein 1 [Source:HGNC Symbol;Acc:HGNC:597]	-	-	-	-	GO:0005886//plasma membrane;GO:0016021//integral component of membrane;GO:0048471//perinuclear region of cytoplasm	GO:0008201//heparin binding;GO:0031694//alpha-2A adrenergic receptor binding;GO:0031695//alpha-2B adrenergic receptor binding;GO:0031696//alpha-2C adrenergic receptor binding;GO:0042802//identical protein binding;GO:0046914//transition metal ion binding	GO:0071874//cellular response to norepinephrine stimulus;GO:0106072//negative regulation of adenylate cyclase-activating G protein-coupled receptor signaling pathway	7	miR-204-y,miR-493-z,novel-m0053-5p,novel-m0073-3p,novel-m0120-3p,novel-m0166-5p,novel-m0169-5p
ENSEASG00005001475	6.26	19.3367	1.6271	1.08876e-07	9.59129e-07	CLIP3	CAP-Gly domain containing linker protein 3 [Source:HGNC Symbol;Acc:HGNC:24314]	-	-	-	-	GO:0005802//trans-Golgi network;GO:0005886//plasma membrane;GO:0031901//early endosome membrane;GO:0032588//trans-Golgi network membrane;GO:0045121//membrane raft;GO:0055038//recycling endosome membrane	GO:0005515//protein binding;GO:0008017//microtubule binding;GO:0035594//ganglioside binding	GO:0001934//positive regulation of protein phosphorylation;GO:0010828//positive regulation of glucose transmembrane transport;GO:0018230//peptidyl-L-cysteine S-palmitoylation;GO:0031115//negative regulation of microtubule polymerization;GO:0043065//positive regulation of apoptotic process;GO:0044091//membrane biogenesis;GO:0045444//fat cell differentiation;GO:0045807//positive regulation of endoc…	5	miR-1329-x,miR-204-y,miR-493-z,novel-m0076-5p,novel-m0100-3p
ENSEASG00005001524	3.32667	16.0567	2.27102	4.62195e-12	7.94672e-11	A4GALT	alpha 1,4-galactosyltransferase (P blood group) [Source:HGNC Symbol;Acc:HGNC:18149]	Metabolism;Metabolism;Metabolism	Global and overview maps;Glycan biosynthesis and metabolism;Glycan biosynthesis and metabolism	ko01100//Metabolic pathways;ko00601//Glycosphingolipid biosynthesis - lacto and neolacto series;ko00603//Glycosphingolipid biosynthesis - globo and isoglobo series	K01988;K01988;K01988	GO:0016020//membrane	GO:0008378//galactosyltransferase activity	GO:0007009//plasma membrane organization	24	miR-127-y,miR-127-z,miR-129-y,miR-1394-z,miR-148-y,miR-370-y,miR-432-x,miR-4449-z,miR-5100-z,miR-6732-y,miR-6756-y,miR-718-z,miR-8928-z,novel-m0010-3p,novel-m0012-5p,novel-m0013-5p,novel-m0028-5p,novel-m0046-3p,novel-m0049-3p,novel-m0053-5p,novel-m0087-5p,novel-m0105-3p,novel-m0166-5p,novel-m0169-5p
ENSEASG00005001726	4.82667	10.1733	1.07569	0.000488263	0.00195971	ST3GAL3	ST3 beta-galactoside alpha-2,3-sialyltransferase 3 [Source:HGNC Symbol;Acc:HGNC:10866]	Metabolism;Metabolism;Metabolism;Metabolism;Metabolism;Metabolism	Global and overview maps;Glycan biosynthesis and metabolism;Glycan biosynthesis and metabolism;Glycan biosynthesis and metabolism;Glycan biosynthesis and metabolism;Glycan biosynthesis and metabolism	ko01100//Metabolic pathways;ko00514//Other types of O-glycan biosynthesis;ko00513//Various types of N-glycan biosynthesis;ko00601//Glycosphingolipid biosynthesis - lacto and neolacto series;ko00515//Mannose type O-glycan biosyntheis;ko00533//Glycosaminoglycan biosynthesis - keratan sulfate	K00781;K00781;K00781;K00781;K00781;K00781	-	GO:0003836//beta-galactoside (CMP) alpha-2,3-sialyltransferase activity;GO:0008373//sialyltransferase activity	GO:0006486//protein glycosylation	30	miR-10926-z,miR-127-y,miR-127-z,miR-141-y,miR-148-y,miR-1842-x,miR-185-y,miR-200-y,miR-21-y,miR-22-y,miR-2478-z,miR-2887-z,miR-3963-z,miR-3968-z,miR-411-x,miR-485-x,miR-5100-z,miR-6131-z,miR-8928-z,miR-8-z,novel-m0010-3p,novel-m0013-5p,novel-m0017-3p,novel-m0019-3p,novel-m0053-5p,novel-m0056-5p,novel-m0100-3p,novel-m0105-3p,novel-m0166-5p,novel-m0169-5p
ENSEASG00005001729	0.16	1.52667	3.25424	0.014492	0.0375928	-	-	-	-	-	-	-	GO:0003723//RNA binding	-	9	miR-1197-y,miR-129-y,miR-147-x,miR-212-x,miR-21-y,miR-345-x,miR-424-x,miR-6732-y,miR-885-y
ENSEASG00005001732	4.15333	1.37667	-1.59309	3.44209e-06	2.27658e-05	NCAPH	non-SMC condensin I complex subunit H [Source:HGNC Symbol;Acc:HGNC:1112]	-	-	-	-	GO:0000796//condensin complex;GO:0005654//nucleoplasm;GO:0005829//cytosol	-	GO:0007076//mitotic chromosome condensation	6	lin-4-x,lin-4-z,miR-125-x,miR-125-z,miR-362-y,miR-4324-z
ENSEASG00005001776	20.5233	42.9033	1.06382	4.98236e-10	6.48829e-09	MLLT6	MLLT6, PHD finger containing [Source:HGNC Symbol;Acc:HGNC:7138]	-	-	-	-	-	GO:0031491//nucleosome binding;GO:0042393//histone binding	GO:0003014//renal system process;GO:0007588//excretion;GO:0010765//positive regulation of sodium ion transport;GO:0035811//negative regulation of urine volume;GO:0035812//renal sodium excretion;GO:0036359//renal potassium excretion;GO:0045944//positive regulation of transcription by RNA polymerase II;GO:2001161//negative regulation of histone H3-K79 methylation	10	miR-148-y,miR-185-y,miR-299-y,miR-432-x,miR-663-z,miR-665-y,miR-665-z,novel-m0087-5p,novel-m0120-3p,novel-m0169-5p
ENSEASG00005001935	15.6567	74.28	2.2462	8.78073e-48	2.01752e-45	STAC2	SH3 and cysteine rich domain 2 [Source:HGNC Symbol;Acc:HGNC:23990]	-	-	-	-	GO:0031234//extrinsic component of cytoplasmic side of plasma membrane	GO:0005515//protein binding	GO:0035556//intracellular signal transduction;GO:1901387//positive regulation of voltage-gated calcium channel activity;GO:1903078//positive regulation of protein localization to plasma membrane	23	miR-11971-z,miR-129-y,miR-223-y,miR-2483-y,miR-299-y,miR-300-y,miR-376-y,miR-381-y,miR-424-x,miR-4286-z,miR-433-x,miR-484-x,miR-542-y,miR-9277-z,novel-m0025-5p,novel-m0028-5p,novel-m0053-5p,novel-m0056-5p,novel-m0095-5p,novel-m0104-5p,novel-m0105-3p,novel-m0120-3p,novel-m0166-5p
ENSEASG00005001984	15.33	35.1267	1.19621	5.37169e-13	1.03921e-11	PRKAG2	protein kinase AMP-activated non-catalytic subunit gamma 2 [Source:HGNC Symbol;Acc:HGNC:9386]	Organismal Systems;Cellular Processes;Human Diseases;Organismal Systems;Environmental Information Processing;Organismal Systems;Environmental Information Processing;Environmental Information Processing;Human Diseases;Organismal Systems;Human Diseases;Organismal Systems;Organismal Systems;Organismal Systems;Organismal Systems	Environmental adaptation;Cellular community - eukaryotes;Endocrine and metabolic diseases;Endocrine system;Signal transduction;Endocrine system;Signal transduction;Signal transduction;Endocrine and metabolic diseases;Endocrine system;Cardiovascular diseases;Aging;Endocrine system;Aging;Environmental adaptation	ko04714//Thermogenesis;ko04530//Tight junction;ko04932//Non-alcoholic fatty liver disease (NAFLD);ko04921//Oxytocin signaling pathway;ko04371//Apelin signaling pathway;ko04910//Insulin signaling pathway;ko04068//FoxO signaling pathway;ko04152//AMPK signaling pathway;ko04931//Insulin resistance;ko04922//Glucagon signaling pathway;ko05410//Hypertrophic cardiomyopathy (HCM);ko04211//Longevity regula…	K07200;K07200;K07200;K07200;K07200;K07200;K07200;K07200;K07200;K07200;K07200;K07200;K07200;K07200;K07200	GO:0031588//nucleotide-activated protein kinase complex	GO:0004862//cAMP-dependent protein kinase inhibitor activity;GO:0005524//ATP binding;GO:0008603//cAMP-dependent protein kinase regulator activity;GO:0008607//phosphorylase kinase regulator activity;GO:0019901//protein kinase binding;GO:0030295//protein kinase activator activity;GO:0032559//adenyl ribonucleotide binding;GO:0043531//ADP binding	GO:0005977//glycogen metabolic process;GO:0006110//regulation of glycolytic process;GO:0006469//negative regulation of protein kinase activity;GO:0010800//positive regulation of peptidyl-threonine phosphorylation;GO:0019217//regulation of fatty acid metabolic process;GO:0035556//intracellular signal transduction;GO:0045860//positive regulation of protein kinase activity;GO:0071900//regulation of …	16	miR-1197-y,miR-1260-z,miR-141-x,miR-148-y,miR-1842-x,miR-236-y,miR-323-y,miR-377-y,miR-381-y,miR-495-y,miR-6240-z,miR-668-y,miR-8-y,miR-9097-z,novel-m0017-3p,novel-m0092-3p
ENSEASG00005001986	103.697	286.38	1.46556	1.11913e-16	3.18695e-15	EFEMP1	EGF containing fibulin extracellular matrix protein 1 [Source:HGNC Symbol;Acc:HGNC:3218]	-	-	-	-	GO:0005615//extracellular space;GO:0062023//collagen-containing extracellular matrix	GO:0005006//epidermal growth factor-activated receptor activity;GO:0005154//epidermal growth factor receptor binding;GO:0005509//calcium ion binding	GO:0006355//regulation of transcription, DNA-templated;GO:0007173//epidermal growth factor receptor signaling pathway;GO:0018108//peptidyl-tyrosine phosphorylation;GO:0032331//negative regulation of chondrocyte differentiation;GO:0043010//camera-type eye development;GO:0048048//embryonic eye morphogenesis;GO:0048050//post-embryonic eye morphogenesis	6	miR-2478-z,miR-376-y,miR-3963-z,miR-3968-z,novel-m0037-5p,novel-m0092-3p
ENSEASG00005002096	0.84	3.38667	2.0114	0.00132143	0.00471885	YPEL4	yippee like 4 [Source:HGNC Symbol;Acc:HGNC:18328]	-	-	-	-	-	-	-	4	miR-10926-z,miR-211-x,miR-663-z,miR-9097-z
ENSEASG00005002194	69.7	31.7567	-1.1341	3.68612e-33	3.8885e-31	-	-	-	-	-	-	-	GO:0005070//SH3/SH2 adaptor activity	GO:0007165//signal transduction	2	miR-339-z,miR-874-y
ENSEASG00005002229	5	17.3533	1.79521	4.77974e-13	9.31133e-12	BCL2	BCL2 apoptosis regulator [Source:HGNC Symbol;Acc:HGNC:990]	Human Diseases;Human Diseases;Environmental Information Processing;Human Diseases;Human Diseases;Human Diseases;Human Diseases;Human Diseases;Human Diseases;Environmental Information Processing;Cellular Processes;Cellular Processes;Organismal Systems;Genetic Information Processing;Human Diseases;Human Diseases;Cellular Processes;Environmental Information Processing;Human Diseases;Human Diseases;O…	Cancers;Infectious diseases;Signal transduction;Infectious diseases;Infectious disease: viral;Infectious diseases;Infectious diseases;Infectious diseases;Infectious diseases;Signal transduction;Cellular community - eukaryotes;Cell growth and death;Immune system;Folding, sorting and degradation;Cancers;Infectious diseases;Cell growth and death;Signal transduction;Cancers;Cardiovascular diseases;Ci…	ko05200//Pathways in cancer;ko05168//Herpes simplex infection;ko04151//PI3K-Akt signaling pathway;ko05169//Epstein-Barr virus infection;ko05170//Human immunodeficiency virus 1 infection;ko05131//Shigellosis;ko05132//Salmonella infection;ko05162//Measles;ko05152//Tuberculosis;ko04064//NF-kappa B signaling pathway;ko04510//Focal adhesion;ko04210//Apoptosis;ko04621//NOD-like receptor signaling pathw…	K02161;K02161;K02161;K02161;K02161;K02161;K02161;K02161;K02161;K02161;K02161;K02161;K02161;K02161;K02161;K02161;K02161;K02161;K02161;K02161;K02161;K02161;K02161;K02161;K02161;K02161;K02161;K02161;K02161;K02161;K02161;K02161;K02161;K02161;K02161;K02161;K02161;K02161;K02161;K02161	GO:0005634//nucleus;GO:0005654//nucleoplasm;GO:0005737//cytoplasm;GO:0005739//mitochondrion;GO:0005741//mitochondrial outer membrane;GO:0005783//endoplasmic reticulum;GO:0005789//endoplasmic reticulum membrane;GO:0005829//cytosol;GO:0016020//membrane;GO:0031965//nuclear membrane;GO:0031966//mitochondrial membrane;GO:0032991//protein-containing complex;GO:0043209//myelin sheath;GO:0046930//pore co…	GO:0002020//protease binding;GO:0008134//transcription factor binding;GO:0015267//channel activity;GO:0016248//channel inhibitor activity;GO:0019903//protein phosphatase binding;GO:0031625//ubiquitin protein ligase binding;GO:0042802//identical protein binding;GO:0043565//sequence-specific DNA binding;GO:0046982//protein heterodimerization activity;GO:0051434//BH3 domain binding;GO:0051721//prote…	GO:0000209//protein polyubiquitination;GO:0000902//cell morphogenesis;GO:0001503//ossification;GO:0001541//ovarian follicle development;GO:0001656//metanephros development;GO:0001657//ureteric bud development;GO:0001658//branching involved in ureteric bud morphogenesis;GO:0001662//behavioral fear response;GO:0001776//leukocyte homeostasis;GO:0001782//B cell homeostasis;GO:0001822//kidney developm…	10	miR-10926-z,miR-132-y,miR-211-x,miR-212-y,miR-223-y,miR-2887-z,miR-375-y,miR-375-z,miR-377-x,novel-m0056-5p
ENSEASG00005002248	2.12	5.39	1.34622	0.0117366	0.0313826	PRELID3A	PRELI domain containing 3A [Source:HGNC Symbol;Acc:HGNC:24639]	-	-	-	-	GO:0005758//mitochondrial intermembrane space	GO:1990050//phosphatidic acid transporter activity	GO:0015914//phospholipid transport	6	miR-10401-y,miR-10926-z,miR-22-y,miR-8112-z,novel-m0120-3p,novel-m0166-5p
ENSEASG00005002269	111.193	4.25	-4.70946	1.34206e-10	1.8996e-09	CIDEA	cell death inducing DFFA like effector a [Source:HGNC Symbol;Acc:HGNC:1976]	-	-	-	-	GO:0005634//nucleus;GO:0005737//cytoplasm;GO:0005739//mitochondrion;GO:0005740//mitochondrial envelope;GO:0005811//lipid droplet	GO:0042803//protein homodimerization activity	GO:0001659//temperature homeostasis;GO:0006629//lipid metabolic process;GO:0006915//apoptotic process;GO:0008219//cell death;GO:0010890//positive regulation of sequestering of triglyceride;GO:0019915//lipid storage;GO:0030512//negative regulation of transforming growth factor beta receptor signaling pathway;GO:0032720//negative regulation of tumor necrosis factor production;GO:0035634//response t…	3	miR-674-y,miR-9-z,novel-m0048-5p
ENSEASG00005002426	0.216667	0.966667	2.15754	0.0015983	0.00558274	KCNIP3	potassium voltage-gated channel interacting protein 3 [Source:HGNC Symbol;Acc:HGNC:15523]	-	-	-	-	-	GO:0000978//RNA polymerase II proximal promoter sequence-specific DNA binding;GO:0001227//DNA-binding transcription repressor activity, RNA polymerase II-specific;GO:0005509//calcium ion binding	-	36	miR-10001-x,miR-10926-z,miR-11971-z,miR-1260-z,miR-147-x,miR-1842-x,miR-1983-z,miR-212-x,miR-22-y,miR-424-x,miR-4286-z,miR-432-x,miR-4332-z,miR-485-x,miR-503-x,miR-5126-z,miR-541-z,miR-665-y,miR-665-z,miR-6732-y,miR-6756-y,miR-9277-z,novel-m0012-5p,novel-m0013-5p,novel-m0019-3p,novel-m0025-5p,novel-m0037-5p,novel-m0038-5p,novel-m0039-3p,novel-m0046-3p,novel-m0056-5p,novel-m0057-3p,novel-m0095-5p,…
ENSEASG00005002503	59.95	29.0633	-1.04456	5.49669e-09	6.07352e-08	YIF1B	Yip1 interacting factor homolog B, membrane trafficking protein [Source:HGNC Symbol;Acc:HGNC:30511]	-	-	-	-	GO:0005783//endoplasmic reticulum;GO:0005789//endoplasmic reticulum membrane;GO:0005793//endoplasmic reticulum-Golgi intermediate compartment;GO:0005794//Golgi apparatus	-	GO:0006612//protein targeting to membrane;GO:0006888//ER to Golgi vesicle-mediated transport	2	miR-195-z,miR-3065-y
ENSEASG00005002506	0.203333	2.38	3.54904	0.000148679	0.000682297	NKX2-2	NK2 homeobox 2 [Source:HGNC Symbol;Acc:HGNC:7835]	Human Diseases	Endocrine and metabolic diseases	ko04950//Maturity onset diabetes of the young	K08029	GO:0005634//nucleus	GO:0000987//proximal promoter sequence-specific DNA binding;GO:0003677//DNA binding;GO:0003682//chromatin binding;GO:0003700//DNA-binding transcription factor activity;GO:0003713//transcription coactivator activity;GO:0008134//transcription factor binding;GO:0043565//sequence-specific DNA binding	GO:0003323//type B pancreatic cell development;GO:0003326//pancreatic A cell fate commitment;GO:0003327//type B pancreatic cell fate commitment;GO:0003329//pancreatic PP cell fate commitment;GO:0006355//regulation of transcription, DNA-templated;GO:0007224//smoothened signaling pathway;GO:0007399//nervous system development;GO:0010628//positive regulation of gene expression;GO:0014003//oligodendr…	13	miR-11971-z,miR-127-x,miR-132-y,miR-1394-z,miR-1908-y,miR-212-y,miR-377-y,miR-4449-z,miR-543-y,miR-6732-y,novel-m0053-5p,novel-m0068-3p,novel-m0167-3p
ENSEASG00005002564	7.01	21.0667	1.58748	3.13125e-09	3.58012e-08	NAPB	NSF attachment protein beta [Source:HGNC Symbol;Acc:HGNC:15751]	-	-	-	-	GO:0070044//synaptobrevin 2-SNAP-25-syntaxin-1a complex;GO:0098978//glutamatergic synapse	GO:0005515//protein binding;GO:0019905//syntaxin binding	GO:0006886//intracellular protein transport;GO:0010807//regulation of synaptic vesicle priming;GO:0035249//synaptic transmission, glutamatergic;GO:0035494//SNARE complex disassembly	6	miR-127-x,miR-211-x,miR-212-x,miR-285-y,miR-299-y,miR-484-x
ENSEASG00005002656	1.04667	3.47	1.72913	0.0133429	0.0350509	CAMK1G	calcium/calmodulin dependent protein kinase IG [Source:HGNC Symbol;Acc:HGNC:14585]	Environmental Information Processing;Organismal Systems;Organismal Systems;Human Diseases	Signal transduction;Endocrine system;Endocrine system;Cancers	ko04020//Calcium signaling pathway;ko04921//Oxytocin signaling pathway;ko04925//Aldosterone synthesis and secretion;ko05214//Glioma	K08794;K08794;K08794;K08794	GO:0005886//plasma membrane;GO:0005954//calcium- and calmodulin-dependent protein kinase complex;GO:0012505//endomembrane system	GO:0004672//protein kinase activity;GO:0004683//calmodulin-dependent protein kinase activity;GO:0005524//ATP binding	GO:0006468//protein phosphorylation	21	miR-127-x,miR-132-x,miR-141-y,miR-1839-x,miR-200-y,miR-22-y,miR-2478-z,miR-2483-y,miR-379-x,miR-3963-z,miR-3968-z,miR-431-z,miR-432-x,miR-4707-y,miR-5126-z,miR-541-z,miR-8-z,miR-9277-z,novel-m0027-3p,novel-m0028-5p,novel-m0105-3p
ENSEASG00005002748	2.01	0.7	-1.52177	2.32403e-05	0.000128608	ARSI	arylsulfatase family member I [Source:HGNC Symbol;Acc:HGNC:32521]	-	-	-	-	-	GO:0003824//catalytic activity;GO:0008484//sulfuric ester hydrolase activity	-	3	miR-1961-z,miR-362-y,miR-8549-z
ENSEASG00005002796	180.213	79.24	-1.1854	4.90515e-10	6.40265e-09	NCALD	neurocalcin delta [Source:HGNC Symbol;Acc:HGNC:7655]	Organismal Systems	Sensory system	ko04740//Olfactory transduction	K19695	-	GO:0003779//actin binding;GO:0005509//calcium ion binding;GO:0015631//tubulin binding;GO:0030276//clathrin binding	GO:0003073//regulation of systemic arterial blood pressure;GO:0019722//calcium-mediated signaling	1	miR-338-y
ENSEASG00005002811	3.38667	7.10667	1.06931	0.00884641	0.0247013	MOSMO	modulator of smoothened [Source:HGNC Symbol;Acc:HGNC:27087]	Environmental Information Processing	Signal transduction	ko04340//Hedgehog signaling pathway	K23663	GO:0005794//Golgi apparatus;GO:0005886//plasma membrane;GO:0060170//ciliary membrane	-	GO:0031647//regulation of protein stability;GO:0045664//regulation of neuron differentiation;GO:0045879//negative regulation of smoothened signaling pathway	5	miR-127-x,miR-141-x,miR-148-y,miR-885-x,novel-m0068-3p
ENSEASG00005002901	5.29333	13.7567	1.37788	9.28314e-08	8.26027e-07	CDR2	cerebellar degeneration related protein 2 [Source:HGNC Symbol;Acc:HGNC:1799]	-	-	-	-	-	-	-	7	miR-136-x,miR-141-x,miR-4707-y,miR-665-y,miR-665-z,novel-m0025-5p,novel-m0169-5p
ENSEASG00005002913	68.95	24.46	-1.49513	8.26411e-32	7.87579e-30	PLVAP	plasmalemma vesicle associated protein [Source:HGNC Symbol;Acc:HGNC:13635]	-	-	-	-	GO:0005901//caveola;GO:0009986//cell surface	-	GO:0000165//MAPK cascade;GO:0002693//positive regulation of cellular extravasation;GO:0033209//tumor necrosis factor-mediated signaling pathway	2	miR-325-y,novel-m0103-3p
ENSEASG00005002936	3.51333	7.72333	1.13638	0.000153915	0.000703819	CUEDC1	CUE domain containing 1 [Source:HGNC Symbol;Acc:HGNC:31350]	-	-	-	-	-	GO:0005515//protein binding	-	22	miR-11202-x,miR-11971-z,miR-1260-z,miR-129-y,miR-146-y,miR-1842-x,miR-185-y,miR-285-y,miR-370-y,miR-377-x,miR-4497-z,miR-718-z,miR-7550-x,miR-9277-z,novel-m0012-5p,novel-m0025-5p,novel-m0033-5p,novel-m0037-5p,novel-m0049-3p,novel-m0053-5p,novel-m0105-3p,novel-m0166-5p
ENSEASG00005003124	11.5567	2.13667	-2.43529	1.9597e-22	9.66767e-21	GNMT	glycine N-methyltransferase [Source:HGNC Symbol;Acc:HGNC:4415]	Metabolism;Metabolism	Global and overview maps;Amino acid metabolism	ko01100//Metabolic pathways;ko00260//Glycine, serine and threonine metabolism	K00552;K00552	GO:0005829//cytosol	GO:0016594//glycine binding;GO:0017174//glycine N-methyltransferase activity;GO:0042802//identical protein binding	GO:0005977//glycogen metabolic process;GO:0006111//regulation of gluconeogenesis;GO:0006555//methionine metabolic process;GO:0006730//one-carbon metabolic process;GO:0046500//S-adenosylmethionine metabolic process;GO:0051289//protein homotetramerization	2	miR-138-x,novel-m0032-3p
ENSEASG00005003163	5.90333	14.3767	1.28413	6.00376e-06	3.7533e-05	SAMD4A	sterile alpha motif domain containing 4A [Source:HGNC Symbol;Acc:HGNC:23023]	-	-	-	-	GO:0001650//fibrillar center;GO:0005829//cytosol;GO:0030054//cell junction;GO:0045202//synapse	GO:0003723//RNA binding;GO:0005515//protein binding;GO:0030371//translation repressor activity	GO:0017148//negative regulation of translation;GO:0043488//regulation of mRNA stability;GO:0045727//positive regulation of translation	22	miR-10926-z,miR-11971-z,miR-141-x,miR-148-y,miR-154-y,miR-185-y,miR-211-x,miR-3120-y,miR-370-y,miR-433-y,miR-485-y,miR-539-y,miR-8928-z,novel-m0010-3p,novel-m0013-5p,novel-m0028-5p,novel-m0046-3p,novel-m0056-5p,novel-m0110-3p,novel-m0155-5p,novel-m0165-5p,novel-m0169-5p
ENSEASG00005003301	38.5133	16.0367	-1.26398	1.41856e-22	7.06041e-21	SAMHD1	SAM and HD domain containing deoxynucleoside triphosphate triphosphohydrolase 1 [Source:HGNC Symbol;Acc:HGNC:15925]	Human Diseases	Infectious disease: viral	ko05170//Human immunodeficiency virus 1 infection	K22544	GO:0005634//nucleus;GO:0005654//nucleoplasm;GO:0005886//plasma membrane;GO:0035861//site of double-strand break;GO:0097197//tetraspanin-enriched microdomain	GO:0003676//nucleic acid binding;GO:0003697//single-stranded DNA binding;GO:0003723//RNA binding;GO:0004540//ribonuclease activity;GO:0005515//protein binding;GO:0008270//zinc ion binding;GO:0008832//dGTPase activity;GO:0016793//triphosphoric monoester hydrolase activity;GO:0032567//dGTP binding;GO:0042802//identical protein binding	GO:0000724//double-strand break repair via homologous recombination;GO:0006203//dGTP catabolic process;GO:0006974//cellular response to DNA damage stimulus;GO:0009264//deoxyribonucleotide catabolic process;GO:0016446//somatic hypermutation of immunoglobulin genes;GO:0045088//regulation of innate immune response;GO:0046061//dATP catabolic process;GO:0051289//protein homotetramerization;GO:0051607/…	2	miR-874-y,novel-m0032-3p
ENSEASG00005003466	342.63	735.12	1.10133	3.75394e-23	1.96765e-21	RPS19	ribosomal protein S19 [Source:HGNC Symbol;Acc:HGNC:10402]	Genetic Information Processing	Translation	ko03010//Ribosome	K02966	GO:0005654//nucleoplasm;GO:0005730//nucleolus;GO:0005737//cytoplasm;GO:0005829//cytosol;GO:0005840//ribosome;GO:0014069//postsynaptic density;GO:0022627//cytosolic small ribosomal subunit;GO:0045202//synapse	GO:0003735//structural constituent of ribosome;GO:0017134//fibroblast growth factor binding;GO:0019901//protein kinase binding;GO:0042802//identical protein binding	GO:0000028//ribosomal small subunit assembly;GO:0000462//maturation of SSU-rRNA from tricistronic rRNA transcript (SSU-rRNA, 5.8S rRNA, LSU-rRNA);GO:0002548//monocyte chemotaxis;GO:0006364//rRNA processing;GO:0006412//translation;GO:0007000//nucleolus organization;GO:0007219//Notch signaling pathway;GO:0030218//erythrocyte differentiation;GO:0030490//maturation of SSU-rRNA;GO:0031640//killing of …	13	miR-147-y,miR-204-y,miR-211-x,miR-22-y,miR-345-x,miR-382-y,miR-432-x,miR-484-x,miR-6937-x,novel-m0017-3p,novel-m0053-5p,novel-m0073-3p,novel-m0105-3p
ENSEASG00005003469	20.47	7.13667	-1.52019	1.84704e-10	2.56672e-09	-	-	Cellular Processes;Organismal Systems;Human Diseases	Cellular community - eukaryotes;Immune system;Infectious diseases	ko04530//Tight junction;ko04640//Hematopoietic cell lineage;ko05146//Amoebiasis	K06448;K06448;K06448	-	-	-	3	miR-10-z,miR-489-z,novel-m0032-3p
ENSEASG00005003660	5.57667	14.4967	1.37825	3.64785e-05	0.000192286	-	-	Environmental Information Processing;Environmental Information Processing;Cellular Processes;Environmental Information Processing	Signal transduction;Signal transduction;Cellular community - eukaryotes;Signal transduction	ko04015//Rap1 signaling pathway;ko04390//Hippo signaling pathway;ko04550//Signaling pathways regulating pluripotency of stem cells;ko04350//TGF-beta signaling pathway	K04680;K04680;K04680;K04680	GO:0005634//nucleus;GO:0005737//cytoplasm	GO:0046983//protein dimerization activity	GO:0045892//negative regulation of transcription, DNA-templated	28	miR-132-y,miR-147-x,miR-148-y,miR-1842-x,miR-212-x,miR-212-y,miR-22-y,miR-285-y,miR-370-y,miR-377-x,miR-377-y,miR-431-z,miR-493-z,miR-542-y,miR-6529-x,miR-6756-y,miR-9993-y,novel-m0010-3p,novel-m0025-5p,novel-m0028-5p,novel-m0038-5p,novel-m0039-3p,novel-m0053-5p,novel-m0087-5p,novel-m0105-3p,novel-m0107-3p,novel-m0120-3p,novel-m0166-5p
ENSEASG00005003675	91.8967	196.563	1.09691	1.76535e-05	0.000100136	IGFBP4	insulin like growth factor binding protein 4 [Source:HGNC Symbol;Acc:HGNC:5473]	-	-	-	-	GO:0005576//extracellular region;GO:0005615//extracellular space	GO:0005520//insulin-like growth factor binding	GO:0001558//regulation of cell growth;GO:0010906//regulation of glucose metabolic process;GO:0040008//regulation of growth;GO:0043410//positive regulation of MAPK cascade;GO:0043568//positive regulation of insulin-like growth factor receptor signaling pathway;GO:0044342//type B pancreatic cell proliferation	14	miR-1197-y,miR-132-y,miR-147-x,miR-212-y,miR-223-y,miR-299-y,miR-484-x,miR-485-y,miR-539-y,novel-m0014-3p,novel-m0037-5p,novel-m0053-5p,novel-m0056-5p,novel-m0166-5p
ENSEASG00005003728	26.9933	7.69	-1.81155	2.02984e-10	2.80681e-09	-	CD320 molecule [Source:HGNC Symbol;Acc:HGNC:16692]	-	-	-	-	-	GO:0005515//protein binding	-	1	miR-874-y
ENSEASG00005003918	89.05	254.127	1.51286	6.50525e-28	4.58456e-26	THY1	Thy-1 cell surface antigen [Source:HGNC Symbol;Acc:HGNC:11801]	Organismal Systems	Immune system	ko04670//Leukocyte transendothelial migration	K06514	GO:0005783//endoplasmic reticulum;GO:0009897//external side of plasma membrane;GO:0009986//cell surface;GO:0016324//apical plasma membrane;GO:0030425//dendrite;GO:0031362//anchored component of external side of plasma membrane;GO:0045121//membrane raft	GO:0005178//integrin binding	GO:0001525//angiogenesis;GO:0001952//regulation of cell-matrix adhesion;GO:0002693//positive regulation of cellular extravasation;GO:0007155//cell adhesion;GO:0007229//integrin-mediated signaling pathway;GO:0007267//cell-cell signaling;GO:0030334//regulation of cell migration;GO:0034116//positive regulation of heterotypic cell-cell adhesion;GO:0046549//retinal cone cell development;GO:0050860//ne…	10	miR-1839-x,miR-211-x,miR-370-y,miR-495-y,miR-6756-y,novel-m0011-3p,novel-m0095-5p,novel-m0105-3p,novel-m0120-3p,novel-m0166-5p
ENSEASG00005003953	1.03	0.01	-6.6865	1.73203e-07	1.47096e-06	ABCG4	ATP binding cassette subfamily G member 4 [Source:HGNC Symbol;Acc:HGNC:13884]	Environmental Information Processing	Membrane transport	ko02010//ABC transporters	K05680	GO:0016020//membrane	GO:0005524//ATP binding;GO:0016887//ATPase activity;GO:0042803//protein homodimerization activity;GO:0046982//protein heterodimerization activity	GO:1990830//cellular response to leukemia inhibitory factor	5	miR-218-z,miR-3065-y,miR-874-y,miR-96-z,miR-9-z
ENSEASG00005004125	28.3967	86.3	1.60364	5.9514e-20	2.27387e-18	PRDX2	peroxiredoxin 2 [Source:HGNC Symbol;Acc:HGNC:9353]	Cellular Processes	Cell growth and death	ko04214//Apoptosis - fly	K03386	-	GO:0008379//thioredoxin peroxidase activity;GO:0016209//antioxidant activity;GO:0016491//oxidoreductase activity;GO:0051920//peroxiredoxin activity	GO:0000187//activation of MAPK activity;GO:0002536//respiratory burst involved in inflammatory response;GO:0006979//response to oxidative stress;GO:0010310//regulation of hydrogen peroxide metabolic process;GO:0019430//removal of superoxide radicals;GO:0030194//positive regulation of blood coagulation;GO:0031665//negative regulation of lipopolysaccharide-mediated signaling pathway;GO:0032088//neg…	3	miR-11971-z,miR-431-z,novel-m0088-3p
ENSEASG00005004166	0.69	2.15667	1.64413	0.00379615	0.0118461	MEIS3	Meis homeobox 3 [Source:HGNC Symbol;Acc:HGNC:29537]	-	-	-	-	GO:0005634//nucleus	GO:0001228//DNA-binding transcription activator activity, RNA polymerase II-specific;GO:0003677//DNA binding;GO:0003682//chromatin binding;GO:0043565//sequence-specific DNA binding	GO:0006355//regulation of transcription, DNA-templated;GO:0051897//positive regulation of protein kinase B signaling;GO:2001234//negative regulation of apoptotic signaling pathway	47	miR-10001-x,miR-10926-z,miR-12034-z,miR-12229-y,miR-12237-y,miR-12245-y,miR-12263-x,miR-129-y,miR-141-x,miR-154-x,miR-204-y,miR-3178-z,miR-370-y,miR-3960-z,miR-424-x,miR-4497-z,miR-485-x,miR-495-y,miR-5100-z,miR-5126-z,miR-6131-z,miR-6238-z,miR-663-z,miR-6756-y,miR-9899-z,novel-m0002-5p,novel-m0010-3p,novel-m0020-5p,novel-m0025-5p,novel-m0028-5p,novel-m0038-5p,novel-m0039-3p,novel-m0041-5p,novel-…
ENSEASG00005004220	1.28	8.11	2.66356	3.92449e-12	6.81423e-11	FAIM2	Fas apoptotic inhibitory molecule 2 [Source:HGNC Symbol;Acc:HGNC:17067]	-	-	-	-	GO:0005783//endoplasmic reticulum;GO:0005794//Golgi apparatus;GO:0016020//membrane;GO:0045121//membrane raft	-	GO:0002931//response to ischemia;GO:0021549//cerebellum development;GO:0021680//cerebellar Purkinje cell layer development;GO:0021681//cerebellar granular layer development;GO:0021702//cerebellar Purkinje cell differentiation;GO:0043523//regulation of neuron apoptotic process;GO:0043524//negative regulation of neuron apoptotic process;GO:1902042//negative regulation of extrinsic apoptotic signali…	16	miR-1260-z,miR-212-x,miR-2478-z,miR-3963-z,miR-3968-z,miR-4286-z,miR-432-x,miR-663-z,miR-665-y,miR-665-z,miR-6732-y,miR-9097-z,miR-9277-z,novel-m0014-3p,novel-m0028-5p,novel-m0068-3p
ENSEASG00005004240	17.5733	86.8	2.30431	9.62394e-19	3.31463e-17	AQP5	aquaporin 5 [Source:HGNC Symbol;Acc:HGNC:638]	Organismal Systems	Digestive system	ko04970//Salivary secretion	K09867	GO:0005783//endoplasmic reticulum;GO:0005886//plasma membrane;GO:0005887//integral component of plasma membrane;GO:0005902//microvillus;GO:0009925//basal plasma membrane;GO:0016020//membrane;GO:0016324//apical plasma membrane;GO:0030659//cytoplasmic vesicle membrane	GO:0015250//water channel activity;GO:0015267//channel activity;GO:0042802//identical protein binding	GO:0006833//water transport;GO:0015670//carbon dioxide transport;GO:0030157//pancreatic juice secretion;GO:0042476//odontogenesis;GO:0046541//saliva secretion;GO:0048593//camera-type eye morphogenesis;GO:0051289//protein homotetramerization;GO:0055085//transmembrane transport;GO:0071476//cellular hypotonic response	11	miR-107-y,miR-11971-z,miR-1260-z,miR-185-y,miR-204-y,miR-6937-x,novel-m0028-5p,novel-m0053-5p,novel-m0120-3p,novel-m0166-5p,novel-m0169-5p
ENSEASG00005004323	17.2	47.72	1.47219	2.12312e-30	1.81689e-28	INF2	inverted formin, FH2 and WH2 domain containing [Source:HGNC Symbol;Acc:HGNC:23791]	-	-	-	-	GO:0048471//perinuclear region of cytoplasm	GO:0003779//actin binding;GO:0017048//Rho GTPase binding	GO:0016043//cellular component organization;GO:0030036//actin cytoskeleton organization;GO:0090140//regulation of mitochondrial fission	24	miR-107-y,miR-10926-z,miR-11971-z,miR-146-y,miR-185-y,miR-3960-z,miR-424-x,miR-432-y,miR-484-x,miR-485-x,miR-5126-z,miR-541-z,miR-718-z,miR-8928-z,novel-m0010-3p,novel-m0019-3p,novel-m0049-3p,novel-m0073-3p,novel-m0107-3p,novel-m0110-3p,novel-m0120-3p,novel-m0165-5p,novel-m0166-5p,novel-m0169-5p
ENSEASG00005004336	0.55	2.92	2.40846	0.00100866	0.00371665	IL22RA1	interleukin 22 receptor subunit alpha 1 [Source:HGNC Symbol;Acc:HGNC:13700]	Environmental Information Processing;Environmental Information Processing;Environmental Information Processing	Signaling molecules and interaction;Signal transduction;Signaling molecules and interaction	ko04060//Cytokine-cytokine receptor interaction;ko04630//Jak-STAT signaling pathway;ko04061//Viral protein interaction with cytokine and cytokine receptor	K05138;K05138;K05138	-	GO:0005515//protein binding;GO:0042015//interleukin-20 binding	GO:0050829//defense response to Gram-negative bacterium	16	miR-129-y,miR-212-x,miR-2904-z,miR-3178-z,miR-4286-z,miR-431-z,miR-485-x,miR-541-z,miR-8928-z,novel-m0010-3p,novel-m0037-5p,novel-m0110-3p,novel-m0155-5p,novel-m0165-5p,novel-m0166-5p,novel-m0169-5p
ENSEASG00005004346	1.02333	2.94333	1.52417	0.000511062	0.00203708	-	-	-	-	-	-	-	GO:0003676//nucleic acid binding;GO:0003723//RNA binding;GO:0005524//ATP binding	-	1	novel-m0026-5p
ENSEASG00005004414	23.55	56.3667	1.25912	4.13525e-12	7.15796e-11	CTSW	cathepsin W [Source:HGNC Symbol;Acc:HGNC:2546]	Cellular Processes;Cellular Processes	Cell growth and death;Transport and catabolism	ko04210//Apoptosis;ko04142//Lysosome	K08569;K08569	-	GO:0008234//cysteine-type peptidase activity	GO:0006508//proteolysis	1	miR-11971-z
ENSEASG00005004429	0.19	0.633333	1.73697	0.019132	0.0474847	DOK7	docking protein 7 [Source:HGNC Symbol;Acc:HGNC:26594]	-	-	-	-	GO:0005654//nucleoplasm;GO:0005739//mitochondrion	GO:0019901//protein kinase binding	GO:0061098//positive regulation of protein tyrosine kinase activity	35	miR-10926-z,miR-11971-z,miR-12273-x,miR-127-x,miR-1285-z,miR-1307-x,miR-146-y,miR-147-y,miR-1908-y,miR-2478-z,miR-2904-z,miR-370-y,miR-377-y,miR-3963-z,miR-3968-z,miR-424-x,miR-431-z,miR-6240-z,miR-638-z,miR-665-y,miR-665-z,miR-6756-y,miR-8928-z,novel-m0009-3p,novel-m0033-5p,novel-m0046-3p,novel-m0053-5p,novel-m0064-5p,novel-m0068-3p,novel-m0099-3p,novel-m0105-3p,novel-m0120-3p,novel-m0148-5p,nov…
ENSEASG00005004602	89.3167	41.9333	-1.09083	1.67622e-13	3.42452e-12	ACO1	aconitase 1 [Source:HGNC Symbol;Acc:HGNC:117]	Metabolism;Metabolism;Metabolism;Metabolism;Metabolism;Metabolism	Global and overview maps;Global and overview maps;Global and overview maps;Carbohydrate metabolism;Carbohydrate metabolism;Global and overview maps	ko01100//Metabolic pathways;ko01200//Carbon metabolism;ko01230//Biosynthesis of amino acids;ko00020//Citrate cycle (TCA cycle);ko00630//Glyoxylate and dicarboxylate metabolism;ko01210//2-Oxocarboxylic acid metabolism	K01681;K01681;K01681;K01681;K01681;K01681	GO:0005737//cytoplasm;GO:0005739//mitochondrion;GO:0005783//endoplasmic reticulum;GO:0005794//Golgi apparatus;GO:0005829//cytosol	GO:0003723//RNA binding;GO:0003994//aconitate hydratase activity;GO:0030350//iron-responsive element binding;GO:0051538//3 iron, 4 sulfur cluster binding;GO:0051539//4 iron, 4 sulfur cluster binding	GO:0006101//citrate metabolic process;GO:0006417//regulation of translation;GO:0006879//cellular iron ion homeostasis;GO:0009791//post-embryonic development;GO:0010040//response to iron(II) ion;GO:0010468//regulation of gene expression;GO:0050892//intestinal absorption	3	miR-138-x,miR-195-z,miR-196-x
ENSEASG00005004617	93	20.8033	-2.16042	3.51335e-44	6.77349e-42	-	-	-	-	-	-	-	GO:0033743//peptide-methionine (R)-S-oxide reductase activity	GO:0055114//oxidation-reduction process	1	miR-325-y
ENSEASG00005004647	21.5133	10.72	-1.00493	8.84739e-14	1.87607e-12	ACADS	acyl-CoA dehydrogenase short chain [Source:HGNC Symbol;Acc:HGNC:90]	Metabolism;Metabolism;Metabolism;Metabolism;Metabolism;Metabolism;Metabolism;Metabolism	Global and overview maps;Global and overview maps;Global and overview maps;Amino acid metabolism;Lipid metabolism;Carbohydrate metabolism;Metabolism of other amino acids;Carbohydrate metabolism	ko01100//Metabolic pathways;ko01200//Carbon metabolism;ko01212//Fatty acid metabolism;ko00280//Valine, leucine and isoleucine degradation;ko00071//Fatty acid degradation;ko00640//Propanoate metabolism;ko00410//beta-Alanine metabolism;ko00650//Butanoate metabolism	K00248;K00248;K00248;K00248;K00248;K00248;K00248;K00248	GO:0005654//nucleoplasm;GO:0005739//mitochondrion;GO:0005813//centrosome	GO:0003995//acyl-CoA dehydrogenase activity;GO:0016627//oxidoreductase activity, acting on the CH-CH group of donors;GO:0050660//flavin adenine dinucleotide binding	GO:0033539//fatty acid beta-oxidation using acyl-CoA dehydrogenase;GO:0055114//oxidation-reduction process	7	lin-4-x,lin-4-z,miR-125-x,miR-125-z,miR-195-z,miR-335-x,miR-4324-z
ENSEASG00005004736	0.503333	1.41667	1.49291	0.0155687	0.0398738	MSI1	musashi RNA binding protein 1 [Source:HGNC Symbol;Acc:HGNC:7330]	Genetic Information Processing	Translation	ko03015//mRNA surveillance pathway	K14411	GO:0005634//nucleus;GO:0005737//cytoplasm;GO:0005844//polysome	GO:0003676//nucleic acid binding;GO:0003723//RNA binding;GO:0003727//single-stranded RNA binding;GO:0008266//poly(U) RNA binding;GO:0042802//identical protein binding	-	27	miR-10400-x,miR-11971-z,miR-129-y,miR-185-y,miR-212-x,miR-2137-z,miR-215-x,miR-2779-z,miR-3178-z,miR-3960-z,miR-4497-z,miR-4608-z,miR-484-x,miR-663-z,miR-6732-y,miR-718-z,miR-9277-z,novel-m0031-3p,novel-m0033-5p,novel-m0049-3p,novel-m0095-5p,novel-m0104-5p,novel-m0107-3p,novel-m0110-3p,novel-m0155-5p,novel-m0165-5p,novel-m0169-5p
ENSEASG00005004806	2971.08	406.133	-2.87096	5.88718e-32	5.74103e-30	PIGR	polymeric immunoglobulin receptor [Source:HGNC Symbol;Acc:HGNC:8968]	Organismal Systems	Immune system	ko04672//Intestinal immune network for IgA production	K13073	GO:0005615//extracellular space;GO:0005886//plasma membrane;GO:0043235//receptor complex	GO:0001792//polymeric immunoglobulin receptor activity	GO:0001580//detection of chemical stimulus involved in sensory perception of bitter taste;GO:0002415//immunoglobulin transcytosis in epithelial cells mediated by polymeric immunoglobulin receptor;GO:0007173//epidermal growth factor receptor signaling pathway;GO:0038093//Fc receptor signaling pathway;GO:0043113//receptor clustering	8	lin-4-x,lin-4-z,miR-1249-y,miR-125-x,miR-125-z,miR-4324-z,miR-506-z,novel-m0032-3p
ENSEASG00005004813	1013.69	123.03	-3.04253	6.44619e-12	1.09324e-10	IGHM	immunoglobulin heavy constant mu [Source:HGNC Symbol;Acc:HGNC:5541]	Environmental Information Processing;Human Diseases;Human Diseases;Environmental Information Processing;Human Diseases;Human Diseases;Human Diseases;Human Diseases;Human Diseases;Environmental Information Processing;Cellular Processes;Human Diseases;Human Diseases;Human Diseases;Environmental Information Processing;Organismal Systems;Organismal Systems;Organismal Systems;Human Diseases;Human Dise…	Signal transduction;Infectious diseases;Cancers;Signal transduction;Infectious diseases;Immune diseases;Infectious diseases;Infectious diseases;Immune diseases;Signal transduction;Transport and catabolism;Cardiovascular diseases;Immune diseases;Immune diseases;Signal transduction;Immune system;Immune system;Immune system;Immune diseases;Infectious diseases;Cardiovascular diseases;Infectious disea…	ko04151//PI3K-Akt signaling pathway;ko05169//Epstein-Barr virus infection;ko05202//Transcriptional misregulation in cancers;ko04020//Calcium signaling pathway;ko05130//Pathogenic Escherichia coli infection;ko05322//Systemic lupus erythematosus;ko05150//Staphylococcus aureus infection;ko05152//Tuberculosis;ko05323//Rheumatoid arthritis;ko04064//NF-kappa B signaling pathway;ko04145//Phagosome;ko054…	K06856;K06856;K06856;K06856;K06856;K06856;K06856;K06856;K06856;K06856;K06856;K06856;K06856;K06856;K06856;K06856;K06856;K06856;K06856;K06856;K06856;K06856;K06856;K06856;K06856;K06856;K06856	GO:0005615//extracellular space;GO:0009986//cell surface;GO:0071756//pentameric IgM immunoglobulin complex;GO:0071757//hexameric IgM immunoglobulin complex	GO:0003697//single-stranded DNA binding;GO:0031210//phosphatidylcholine binding;GO:0034987//immunoglobulin receptor binding;GO:0042834//peptidoglycan binding	GO:0002250//adaptive immune response;GO:0019731//antibacterial humoral response;GO:0045087//innate immune response;GO:0050829//defense response to Gram-negative bacterium	1	miR-338-y
ENSEASG00005004851	10.1333	2.95333	-1.77869	1.56018e-05	8.94661e-05	TK1	thymidine kinase 1 [Source:HGNC Symbol;Acc:HGNC:11830]	Metabolism;Metabolism;Metabolism	Global and overview maps;Xenobiotics biodegradation and metabolism;Nucleotide metabolism	ko01100//Metabolic pathways;ko00983//Drug metabolism - other enzymes;ko00240//Pyrimidine metabolism	K00857;K00857;K00857	-	GO:0004797//thymidine kinase activity;GO:0005524//ATP binding	-	8	lin-4-x,lin-4-z,miR-125-x,miR-125-z,miR-195-z,miR-3065-y,miR-339-z,miR-4324-z
ENSEASG00005004892	21.35	3.80667	-2.48764	1.61973e-10	2.27536e-09	RRM2	ribonucleotide reductase regulatory subunit M2 [Source:HGNC Symbol;Acc:HGNC:10452]	Metabolism;Metabolism;Metabolism;Cellular Processes;Metabolism;Metabolism	Global and overview maps;Nucleotide metabolism;Xenobiotics biodegradation and metabolism;Cell growth and death;Metabolism of other amino acids;Nucleotide metabolism	ko01100//Metabolic pathways;ko00230//Purine metabolism;ko00983//Drug metabolism - other enzymes;ko04115//p53 signaling pathway;ko00480//Glutathione metabolism;ko00240//Pyrimidine metabolism	K10808;K10808;K10808;K10808;K10808;K10808	GO:0005829//cytosol	GO:0016491//oxidoreductase activity	GO:0009263//deoxyribonucleotide biosynthetic process;GO:0055114//oxidation-reduction process	8	miR-235-z,miR-25-z,miR-311-z,miR-92-y,miR-92-z,novel-m0032-3p,novel-m0070-3p,novel-m0071-5p
ENSEASG00005004935	0.0633333	0.89	3.81277	0.0123112	0.0327147	CNIH2	cornichon family AMPA receptor auxiliary protein 2 [Source:HGNC Symbol;Acc:HGNC:28744]	-	-	-	-	GO:0014069//postsynaptic density;GO:0030425//dendrite;GO:0043197//dendritic spine	-	GO:0016192//vesicle-mediated transport;GO:2000311//regulation of AMPA receptor activity	19	miR-11971-z,miR-12034-z,miR-1260-z,miR-146-y,miR-212-x,miR-370-y,miR-376-y,miR-424-x,miR-485-x,miR-663-z,novel-m0018-5p,novel-m0025-5p,novel-m0028-5p,novel-m0038-5p,novel-m0039-3p,novel-m0053-5p,novel-m0095-5p,novel-m0120-3p,novel-m0166-5p
ENSEASG00005005014	1275.7	2744.47	1.10524	1.51544e-19	5.56203e-18	RPS11	ribosomal protein S11 [Source:HGNC Symbol;Acc:HGNC:10384]	Genetic Information Processing	Translation	ko03010//Ribosome	K02949	GO:0005840//ribosome;GO:0022627//cytosolic small ribosomal subunit	GO:0003735//structural constituent of ribosome	GO:0006412//translation	1	miR-204-y
ENSEASG00005005044	6.13333	15.4433	1.33224	0.00876804	0.0245151	-	-	-	-	-	-	GO:0016020//membrane	GO:0005044//scavenger receptor activity	-	18	miR-12237-y,miR-132-x,miR-204-y,miR-2483-y,miR-2904-z,miR-6131-z,miR-663-z,miR-6732-y,miR-9277-z,miR-9899-z,novel-m0002-5p,novel-m0010-3p,novel-m0013-5p,novel-m0046-3p,novel-m0087-5p,novel-m0120-3p,novel-m0166-5p,novel-m0169-5p
ENSEASG00005005068	13.48	32.79	1.28244	9.18339e-08	8.18454e-07	RBM4B	RNA binding motif protein 4B [Source:HGNC Symbol;Acc:HGNC:28842]	-	-	-	-	GO:0005654//nucleoplasm;GO:0005829//cytosol;GO:0032991//protein-containing complex	GO:0003676//nucleic acid binding;GO:0008270//zinc ion binding	GO:0006417//regulation of translation;GO:0007623//circadian rhythm;GO:0010628//positive regulation of gene expression;GO:0032922//circadian regulation of gene expression;GO:0043153//entrainment of circadian clock by photoperiod	3	miR-382-x,miR-484-x,novel-m0056-5p
ENSEASG00005005109	2.84	7.14	1.33003	6.34704e-06	3.94292e-05	CARD14	caspase recruitment domain family member 14 [Source:HGNC Symbol;Acc:HGNC:16446]	Environmental Information Processing	Signal transduction	ko04064//NF-kappa B signaling pathway	K20913	GO:0005737//cytoplasm	GO:0005515//protein binding;GO:0050700//CARD domain binding	GO:0001934//positive regulation of protein phosphorylation;GO:0033209//tumor necrosis factor-mediated signaling pathway;GO:0042981//regulation of apoptotic process;GO:0043066//negative regulation of apoptotic process;GO:0051092//positive regulation of NF-kappaB transcription factor activity	14	miR-11971-z,miR-1197-y,miR-1285-z,miR-1842-x,miR-204-y,miR-21-x,miR-2483-y,novel-m0010-3p,novel-m0013-5p,novel-m0014-3p,novel-m0105-3p,novel-m0110-3p,novel-m0165-5p,novel-m0169-5p
ENSEASG00005005285	16.32	35.6567	1.12753	0.0119091	0.0317721	-	-	-	-	-	-	-	GO:0036459//thiol-dependent ubiquitinyl hydrolase activity	GO:0006511//ubiquitin-dependent protein catabolic process;GO:0016579//protein deubiquitination	15	miR-1197-y,miR-154-z,miR-204-y,miR-300-y,miR-3120-y,miR-3162-y,miR-381-y,miR-3958-y,miR-485-x,miR-485-y,miR-539-y,miR-668-y,miR-6756-y,novel-m0017-3p,novel-m0073-3p
ENSEASG00005005296	3.64	11.1333	1.61288	1.1592e-08	1.21445e-07	MSX1	msh homeobox 1 [Source:HGNC Symbol;Acc:HGNC:7391]	Human Diseases	Infectious diseases	ko05166//HTLV-I infection	K09341	GO:0005634//nucleus;GO:0005654//nucleoplasm	GO:0000977//RNA polymerase II regulatory region sequence-specific DNA binding;GO:0000981//DNA-binding transcription factor activity, RNA polymerase II-specific;GO:0001227//DNA-binding transcription repressor activity, RNA polymerase II-specific;GO:0001228//DNA-binding transcription activator activity, RNA polymerase II-specific;GO:0002039//p53 binding;GO:0003677//DNA binding;GO:0035326//enhancer …	GO:0000122//negative regulation of transcription by RNA polymerase II;GO:0000902//cell morphogenesis;GO:0001701//in utero embryonic development;GO:0001837//epithelial to mesenchymal transition;GO:0003007//heart morphogenesis;GO:0003198//epithelial to mesenchymal transition involved in endocardial cushion formation;GO:0006355//regulation of transcription, DNA-templated;GO:0007507//heart developmen…	13	miR-148-x,miR-185-y,miR-2478-z,miR-3162-y,miR-3963-z,miR-3968-z,miR-718-z,miR-885-y,miR-9277-z,novel-m0011-3p,novel-m0033-5p,novel-m0049-3p,novel-m0056-5p
ENSEASG00005005318	1.86333	4.52667	1.28056	0.000188629	0.00084213	NUMBL	NUMB like endocytic adaptor protein [Source:HGNC Symbol;Acc:HGNC:8061]	Environmental Information Processing	Signal transduction	ko04330//Notch signaling pathway	K06057	GO:0005737//cytoplasm	GO:0005515//protein binding	GO:0007399//nervous system development;GO:0007405//neuroblast proliferation;GO:0007409//axonogenesis;GO:0019221//cytokine-mediated signaling pathway;GO:0019538//protein metabolic process;GO:0021670//lateral ventricle development;GO:0021849//neuroblast division in subventricular zone;GO:0030900//forebrain development;GO:0034332//adherens junction organization;GO:0050769//positive regulation of neu…	26	miR-11971-z,miR-1260-z,miR-129-y,miR-185-y,miR-212-x,miR-236-y,miR-3178-z,miR-379-y,miR-411-y,miR-4286-z,miR-493-z,miR-5126-z,miR-541-z,miR-665-y,miR-665-z,miR-8-y,miR-9277-z,novel-m0010-3p,novel-m0013-5p,novel-m0028-5p,novel-m0053-5p,novel-m0073-3p,novel-m0095-5p,novel-m0105-3p,novel-m0120-3p,novel-m0166-5p
ENSEASG00005005323	13.5567	56.31	2.05439	1.69524e-30	1.45817e-28	LTBP4	latent transforming growth factor beta binding protein 4 [Source:HGNC Symbol;Acc:HGNC:6717]	-	-	-	-	GO:0031012//extracellular matrix;GO:0062023//collagen-containing extracellular matrix	GO:0005509//calcium ion binding;GO:0050431//transforming growth factor beta binding	GO:0007179//transforming growth factor beta receptor signaling pathway;GO:0030162//regulation of proteolysis;GO:0046879//hormone secretion	56	miR-10400-x,miR-10926-z,miR-12034-z,miR-12273-x,miR-1260-z,miR-127-x,miR-1285-z,miR-132-x,miR-132-y,miR-141-x,miR-154-x,miR-1842-x,miR-185-y,miR-1908-y,miR-212-y,miR-2137-z,miR-2483-y,miR-2483-z,miR-2887-z,miR-2904-z,miR-370-y,miR-377-y,miR-379-x,miR-3960-z,miR-4286-z,miR-4707-y,miR-485-x,miR-494-y,miR-5126-z,miR-541-z,miR-6238-z,miR-6529-x,miR-6732-y,miR-6937-x,miR-718-z,miR-9097-z,miR-9277-z,no…
ENSEASG00005005399	1.79667	4.09667	1.18913	0.00245614	0.00812402	LIPG	lipase G, endothelial type [Source:HGNC Symbol;Acc:HGNC:6623]	Metabolism;Metabolism;Organismal Systems	Global and overview maps;Lipid metabolism;Digestive system	ko01100//Metabolic pathways;ko00561//Glycerolipid metabolism;ko04979//Cholesterol metabolism	K22284;K22284;K22284	GO:0005615//extracellular space;GO:0005769//early endosome;GO:0005794//Golgi apparatus;GO:0009986//cell surface	GO:0004465//lipoprotein lipase activity;GO:0004620//phospholipase activity;GO:0005515//protein binding;GO:0008970//phospholipase A1 activity;GO:0052689//carboxylic ester hydrolase activity	GO:0006629//lipid metabolic process;GO:0010983//positive regulation of high-density lipoprotein particle clearance;GO:0032376//positive regulation of cholesterol transport;GO:0034375//high-density lipoprotein particle remodeling;GO:0042632//cholesterol homeostasis;GO:0043691//reverse cholesterol transport;GO:0050746//regulation of lipoprotein metabolic process;GO:0055091//phospholipid homeostasis	30	miR-10926-z,miR-11202-x,miR-141-x,miR-148-y,miR-154-x,miR-1839-x,miR-1842-x,miR-212-x,miR-21-y,miR-22-y,miR-2483-y,miR-285-y,miR-329-z,miR-369-y,miR-376-y,miR-380-y,miR-382-y,miR-409-x,miR-424-x,miR-4497-z,miR-484-x,miR-6236-z,miR-663-z,miR-668-y,miR-6732-y,miR-6756-y,miR-7550-x,novel-m0019-3p,novel-m0105-3p,novel-m0169-5p
ENSEASG00005005413	5.10333	10.8233	1.08463	2.70185e-05	0.000146898	CCDC102A	coiled-coil domain containing 102A [Source:HGNC Symbol;Acc:HGNC:28097]	-	-	-	-	GO:0016459//myosin complex	GO:0003774//motor activity	-	14	miR-132-x,miR-136-x,miR-2137-z,miR-223-y,miR-432-x,miR-4608-z,miR-487-y,miR-6236-z,miR-718-z,novel-m0018-5p,novel-m0031-3p,novel-m0049-3p,novel-m0104-5p,novel-m0166-5p
ENSEASG00005005488	34.9	15.4333	-1.17718	9.991e-13	1.85992e-11	MMP15	matrix metallopeptidase 15 [Source:HGNC Symbol;Acc:HGNC:7161]	Organismal Systems	Endocrine system	ko04928//Parathyroid hormone synthesis, secretion and action	K07995	GO:0005887//integral component of plasma membrane;GO:0031012//extracellular matrix	GO:0004222//metalloendopeptidase activity;GO:0008237//metallopeptidase activity;GO:0008270//zinc ion binding	GO:0006508//proteolysis;GO:0035987//endodermal cell differentiation	11	lin-4-x,lin-4-z,miR-125-x,miR-125-z,miR-19-y,miR-339-z,miR-4324-z,miR-674-y,miR-874-y,miR-9-z,novel-m0175-5p
ENSEASG00005005520	64.7233	28.3367	-1.19162	2.16155e-19	7.86457e-18	NDRG4	NDRG family member 4 [Source:HGNC Symbol;Acc:HGNC:14466]	-	-	-	-	GO:0005737//cytoplasm;GO:0016323//basolateral plasma membrane	-	GO:0010642//negative regulation of platelet-derived growth factor receptor signaling pathway;GO:0014912//negative regulation of smooth muscle cell migration;GO:0048662//negative regulation of smooth muscle cell proliferation;GO:0070374//positive regulation of ERK1 and ERK2 cascade	2	miR-205-z,miR-3065-y
ENSEASG00005005562	0.316667	2.08333	2.71786	0.0059431	0.0174639	PITX2	paired like homeodomain 2 [Source:HGNC Symbol;Acc:HGNC:9005]	Environmental Information Processing	Signal transduction	ko04350//TGF-beta signaling pathway	K04686	GO:0005634//nucleus;GO:0005654//nucleoplasm;GO:0005667//transcription factor complex	GO:0000976//transcription regulatory region sequence-specific DNA binding;GO:0000981//DNA-binding transcription factor activity, RNA polymerase II-specific;GO:0001102//RNA polymerase II activating transcription factor binding;GO:0003677//DNA binding;GO:0003700//DNA-binding transcription factor activity;GO:0008134//transcription factor binding;GO:0043565//sequence-specific DNA binding	GO:0006355//regulation of transcription, DNA-templated;GO:0006357//regulation of transcription by RNA polymerase II;GO:0035993//deltoid tuberosity development;GO:0042476//odontogenesis;GO:0043010//camera-type eye development;GO:0045944//positive regulation of transcription by RNA polymerase II;GO:0061072//iris morphogenesis	7	miR-10926-z,miR-141-y,miR-200-y,miR-21-x,miR-5100-z,miR-885-y,miR-8-z
ENSEASG00005005728	8.77	4.27333	-1.03721	0.000557734	0.00220582	RAB7B	RAB7B, member RAS oncogene family [Source:HGNC Symbol;Acc:HGNC:30513]	Human Diseases;Cellular Processes;Human Diseases;Cellular Processes;Cellular Processes	Infectious diseases;Transport and catabolism;Infectious diseases;Transport and catabolism;Transport and catabolism	ko05132//Salmonella infection;ko04145//Phagosome;ko05146//Amoebiasis;ko04140//Autophagy - animal;ko04137//Mitophagy - animal	K07898;K07898;K07898;K07898;K07898	GO:0005764//lysosome;GO:0005770//late endosome;GO:0005794//Golgi apparatus;GO:0005802//trans-Golgi network;GO:0045335//phagocytic vesicle	GO:0003924//GTPase activity;GO:0005525//GTP binding	GO:0032755//positive regulation of interleukin-6 production;GO:0034144//negative regulation of toll-like receptor 4 signaling pathway;GO:0034164//negative regulation of toll-like receptor 9 signaling pathway;GO:0034499//late endosome to Golgi transport;GO:0045654//positive regulation of megakaryocyte differentiation;GO:0051092//positive regulation of NF-kappaB transcription factor activity;GO:007…	4	miR-335-x,miR-339-z,miR-96-z,novel-m0071-5p
ENSEASG00005005790	16.6433	5.73	-1.53834	3.30138e-13	6.54539e-12	PRSS22	serine protease 22 [Source:HGNC Symbol;Acc:HGNC:14368]	-	-	-	-	-	GO:0004252//serine-type endopeptidase activity	GO:0006508//proteolysis	3	miR-1961-z,miR-339-z,miR-8549-z
ENSEASG00005005892	2.09333	6.21333	1.56957	3.71553e-07	2.979e-06	-	-	Metabolism;Organismal Systems;Environmental Information Processing;Metabolism;Metabolism	Global and overview maps;Endocrine system;Signal transduction;Global and overview maps;Lipid metabolism	ko01100//Metabolic pathways;ko04910//Insulin signaling pathway;ko04152//AMPK signaling pathway;ko01212//Fatty acid metabolism;ko00061//Fatty acid biosynthesis	K00665;K00665;K00665;K00665;K00665	-	-	-	20	miR-2483-y,miR-285-y,miR-299-y,miR-300-y,miR-3150-x,miR-377-y,miR-381-y,miR-424-x,miR-4286-z,miR-431-z,miR-484-x,miR-485-x,miR-542-x,miR-758-y,miR-8928-z,miR-9097-z,novel-m0026-5p,novel-m0100-3p,novel-m0105-3p,novel-m0107-3p
ENSEASG00005005916	1.18	3.67	1.63699	4.37828e-06	2.83431e-05	CARNS1	carnosine synthase 1 [Source:HGNC Symbol;Acc:HGNC:29268]	Metabolism;Metabolism;Metabolism;Metabolism	Global and overview maps;Amino acid metabolism;Metabolism of other amino acids;Amino acid metabolism	ko01100//Metabolic pathways;ko00330//Arginine and proline metabolism;ko00410//beta-Alanine metabolism;ko00340//Histidine metabolism	K14755;K14755;K14755;K14755	-	GO:0005524//ATP binding;GO:0016887//ATPase activity;GO:0046872//metal ion binding;GO:0047730//carnosine synthase activity	GO:0035499//carnosine biosynthetic process	22	miR-127-x,miR-141-y,miR-185-y,miR-200-y,miR-2137-z,miR-22-x,miR-2904-z,miR-300-y,miR-377-x,miR-381-y,miR-432-x,miR-4497-z,miR-484-x,miR-665-y,miR-665-z,miR-8-z,novel-m0031-3p,novel-m0046-3p,novel-m0052-5p,novel-m0056-5p,novel-m0107-3p,novel-m0169-5p
ENSEASG00005005940	254.477	119.063	-1.0958	4.22619e-16	1.14888e-14	-	proteasome 20S subunit alpha 1 [Source:HGNC Symbol;Acc:HGNC:9530]	Genetic Information Processing	Folding, sorting and degradation	ko03050//Proteasome	K02725	GO:0005839//proteasome core complex;GO:0019773//proteasome core complex, alpha-subunit complex	GO:0004175//endopeptidase activity;GO:0004298//threonine-type endopeptidase activity	GO:0006511//ubiquitin-dependent protein catabolic process;GO:0051603//proteolysis involved in cellular protein catabolic process	1	miR-20-y
ENSEASG00005006151	46.85	22.26	-1.0736	8.26223e-23	4.19947e-21	SLC41A3	solute carrier family 41 member 3 [Source:HGNC Symbol;Acc:HGNC:31046]	-	-	-	-	GO:0005886//plasma membrane	GO:0008324//cation transmembrane transporter activity	GO:0006812//cation transport	4	miR-338-y,miR-362-y,miR-8908-z,novel-m0175-5p
ENSEASG00005006231	1.58667	0.546667	-1.53727	0.000260894	0.0011287	-	-	Metabolism;Environmental Information Processing;Metabolism;Organismal Systems;Human Diseases	Global and overview maps;Signal transduction;Nucleotide metabolism;Endocrine system;Substance dependence	ko01100//Metabolic pathways;ko04024//cAMP signaling pathway;ko00230//Purine metabolism;ko04928//Parathyroid hormone synthesis, secretion and action;ko05032//Morphine addiction	K13293;K13293;K13293;K13293;K13293	GO:0005929//cilium	GO:0004114//3',5'-cyclic-nucleotide phosphodiesterase activity;GO:0008081//phosphoric diester hydrolase activity	GO:0007165//signal transduction	9	lin-4-x,lin-4-z,miR-125-x,miR-125-z,miR-218-z,miR-4324-z,miR-6906-x,novel-m0103-3p,novel-m0175-5p
ENSEASG00005006232	1.99333	0.106667	-4.224	1.32201e-08	1.37567e-07	-	-	-	-	-	-	-	-	-	3	miR-338-y,novel-m0032-3p,novel-m0175-5p
ENSEASG00005006250	1.4	2.81333	1.00685	0.0199374	0.0491636	TMEM145	transmembrane protein 145 [Source:HGNC Symbol;Acc:HGNC:26912]	-	-	-	-	-	-	GO:0007186//G protein-coupled receptor signaling pathway;GO:0019236//response to pheromone	21	miR-12229-y,miR-12273-x,miR-1394-z,miR-154-x,miR-185-y,miR-2887-z,miR-2904-z,miR-3162-y,miR-4449-z,miR-493-z,miR-5126-z,novel-m0009-3p,novel-m0046-3p,novel-m0052-5p,novel-m0064-5p,novel-m0073-3p,novel-m0095-5p,novel-m0099-3p,novel-m0100-3p,novel-m0105-3p,novel-m0169-5p
ENSEASG00005006565	12.1433	29.59	1.28495	1.65436e-17	5.05439e-16	SUGP2	SURP and G-patch domain containing 2 [Source:HGNC Symbol;Acc:HGNC:18641]	-	-	-	-	GO:0005654//nucleoplasm;GO:0016604//nuclear body	GO:0003676//nucleic acid binding;GO:0003723//RNA binding	GO:0006396//RNA processing	6	miR-11971-z,miR-285-y,miR-4286-z,miR-718-z,novel-m0049-3p,novel-m0104-5p
ENSEASG00005006578	2.80667	8.4	1.58153	1.23245e-06	8.9103e-06	MEF2B	myocyte enhancer factor 2B [Source:HGNC Symbol;Acc:HGNC:6995]	Environmental Information Processing;Environmental Information Processing	Signal transduction;Signal transduction	ko04022//cGMP - PKG signaling pathway;ko04371//Apelin signaling pathway	K09261;K09261	GO:0005654//nucleoplasm;GO:0005667//transcription factor complex;GO:0005829//cytosol;GO:0030054//cell junction	GO:0000977//RNA polymerase II regulatory region sequence-specific DNA binding;GO:0000978//RNA polymerase II proximal promoter sequence-specific DNA binding;GO:0001228//DNA-binding transcription activator activity, RNA polymerase II-specific;GO:0003677//DNA binding;GO:0042826//histone deacetylase binding;GO:0046983//protein dimerization activity	GO:0045944//positive regulation of transcription by RNA polymerase II	8	miR-11971-z,miR-1260-z,miR-185-y,miR-3150-x,miR-377-x,novel-m0057-3p,novel-m0120-3p,novel-m0166-5p
ENSEASG00005006615	946.717	345.657	-1.45359	3.96703e-41	6.58801e-39	GLUL	glutamate-ammonia ligase [Source:HGNC Symbol;Acc:HGNC:4341]	Metabolism;Cellular Processes;Organismal Systems;Organismal Systems;Metabolism;Metabolism;Metabolism;Metabolism;Metabolism	Global and overview maps;Cell growth and death;Nervous system;Nervous system;Global and overview maps;Amino acid metabolism;Carbohydrate metabolism;Amino acid metabolism;Energy metabolism	ko01100//Metabolic pathways;ko04217//Necroptosis;ko04724//Glutamatergic synapse;ko04727//GABAergic synapse;ko01230//Biosynthesis of amino acids;ko00250//Alanine, aspartate and glutamate metabolism;ko00630//Glyoxylate and dicarboxylate metabolism;ko00220//Arginine biosynthesis;ko00910//Nitrogen metabolism	K01915;K01915;K01915;K01915;K01915;K01915;K01915;K01915;K01915	GO:0005737//cytoplasm;GO:0005739//mitochondrion;GO:0005829//cytosol;GO:0005886//plasma membrane;GO:0044297//cell body;GO:0097386//glial cell projection	GO:0003824//catalytic activity;GO:0004356//glutamate-ammonia ligase activity;GO:0019706//protein-cysteine S-palmitoyltransferase activity;GO:0042802//identical protein binding	GO:0006542//glutamine biosynthetic process;GO:0006807//nitrogen compound metabolic process;GO:0008283//cell proliferation;GO:0009267//cellular response to starvation;GO:0009749//response to glucose;GO:0010594//regulation of endothelial cell migration;GO:0018345//protein palmitoylation;GO:0042254//ribosome biogenesis;GO:1903670//regulation of sprouting angiogenesis;GO:1904749//regulation of protei…	5	miR-100-x,miR-100-z,miR-1247-x,miR-489-z,miR-99-z
ENSEASG00005006756	0.03	0.603333	4.32992	0.00121923	0.00439977	NCAM1	neural cell adhesion molecule 1 [Source:HGNC Symbol;Acc:HGNC:7656]	Environmental Information Processing;Human Diseases	Signaling molecules and interaction;Neurodegenerative diseases	ko04514//Cell adhesion molecules (CAMs);ko05020//Prion diseases	K06491;K06491	GO:0005829//cytosol;GO:0005886//plasma membrane;GO:0016020//membrane	GO:0005515//protein binding	GO:0007155//cell adhesion	16	miR-10001-x,miR-132-x,miR-22-x,miR-299-y,miR-369-x,miR-370-y,miR-377-x,miR-432-x,miR-485-x,miR-493-z,miR-668-y,miR-6732-y,miR-9097-z,novel-m0014-3p,novel-m0052-5p,novel-m0105-3p
ENSEASG00005006765	1.00333	2.95	1.55591	0.00095351	0.00353832	PODXL2	podocalyxin like 2 [Source:HGNC Symbol;Acc:HGNC:17936]	-	-	-	-	-	-	GO:0050901//leukocyte tethering or rolling	16	miR-12237-y,miR-12273-x,miR-1394-z,miR-2904-z,miR-4449-z,miR-4497-z,miR-5126-z,miR-9899-z,novel-m0002-5p,novel-m0009-3p,novel-m0033-5p,novel-m0064-5p,novel-m0068-3p,novel-m0099-3p,novel-m0120-3p,novel-m0166-5p
ENSEASG00005006861	58.24	197.557	1.76218	4.90483e-19	1.72471e-17	FHL1	four and a half LIM domains 1 [Source:HGNC Symbol;Acc:HGNC:3702]	Environmental Information Processing	Signal transduction	ko04630//Jak-STAT signaling pathway	K14365	GO:0005634//nucleus;GO:0005737//cytoplasm;GO:0005829//cytosol;GO:0005886//plasma membrane	GO:0044325//ion channel binding	GO:0003254//regulation of membrane depolarization;GO:0007517//muscle organ development;GO:0010972//negative regulation of G2/M transition of mitotic cell cycle;GO:0030308//negative regulation of cell growth;GO:0043268//positive regulation of potassium ion transport;GO:1901016//regulation of potassium ion transmembrane transporter activity;GO:2000134//negative regulation of G1/S transition of mito…	14	miR-10400-x,miR-10926-z,miR-1197-y,miR-148-x,miR-1983-z,miR-223-y,miR-2484-z,miR-300-y,miR-381-y,miR-410-y,miR-493-z,miR-5100-z,miR-7177-z,novel-m0017-3p
ENSEASG00005006958	1.89333	5.00667	1.40292	0.00198482	0.00674733	CPEB1	cytoplasmic polyadenylation element binding protein 1 [Source:HGNC Symbol;Acc:HGNC:21744]	Cellular Processes;Organismal Systems;Organismal Systems	Cell growth and death;Endocrine system;Development	ko04114//Oocyte meiosis;ko04914//Progesterone-mediated oocyte maturation;ko04320//Dorso-ventral axis formation	K02602;K02602;K02602	GO:0005654//nucleoplasm;GO:0005737//cytoplasm;GO:0005829//cytosol	GO:0003676//nucleic acid binding;GO:0003730//mRNA 3'-UTR binding;GO:0045182//translation regulator activity	GO:0006417//regulation of translation;GO:0032869//cellular response to insulin stimulus;GO:0071456//cellular response to hypoxia;GO:1900365//positive regulation of mRNA polyadenylation;GO:2000766//negative regulation of cytoplasmic translation	7	miR-129-y,miR-204-y,miR-22-y,novel-m0014-3p,novel-m0053-5p,novel-m0056-5p,novel-m0166-5p
ENSEASG00005007006	26.0833	12.85	-1.02136	7.52367e-13	1.42111e-11	-	-	-	-	-	-	-	-	-	2	miR-205-z,novel-m0071-5p
ENSEASG00005007035	0.53	1.18	1.15472	0.0191247	0.0474734	ARHGEF4	Rho guanine nucleotide exchange factor 4 [Source:HGNC Symbol;Acc:HGNC:684]	Cellular Processes	Cell motility	ko04810//Regulation of actin cytoskeleton	K05769	-	GO:0005085//guanyl-nucleotide exchange factor activity;GO:0005515//protein binding;GO:0019904//protein domain specific binding;GO:0030676//Rac guanyl-nucleotide exchange factor activity	GO:0030032//lamellipodium assembly;GO:0035556//intracellular signal transduction;GO:0046847//filopodium assembly	44	miR-11202-x,miR-11971-z,miR-11980-z,miR-12229-y,miR-1260-z,miR-132-x,miR-136-x,miR-146-y,miR-148-y,miR-1839-x,miR-1842-x,miR-212-x,miR-22-y,miR-236-y,miR-285-y,miR-300-y,miR-3120-y,miR-3178-z,miR-381-y,miR-432-x,miR-433-y,miR-493-x,miR-493-z,miR-5126-z,miR-541-z,miR-638-z,miR-6529-x,miR-665-y,miR-665-z,miR-7550-x,miR-8-y,miR-9277-z,novel-m0013-5p,novel-m0014-3p,novel-m0025-5p,novel-m0038-5p,novel…
ENSEASG00005007043	2.92	6.46	1.14557	0.00666327	0.0192579	-	-	Metabolism;Metabolism	Global and overview maps;Amino acid metabolism	ko01100//Metabolic pathways;ko00250//Alanine, aspartate and glutamate metabolism	K13051;K13051	-	GO:0004067//asparaginase activity;GO:0016787//hydrolase activity	-	1	miR-204-y
ENSEASG00005007070	4.59	13.3433	1.53955	0.000133044	0.000615768	SLC19A1	solute carrier family 19 member 1 [Source:HGNC Symbol;Acc:HGNC:10937]	Human Diseases;Organismal Systems	Drug resistance;Digestive system	ko01523//Antifolate resistance;ko04977//Vitamin digestion and absorption	K14609;K14609	GO:0005887//integral component of plasma membrane;GO:0016021//integral component of membrane;GO:0016323//basolateral plasma membrane;GO:0016324//apical plasma membrane	GO:0008517//folic acid transmembrane transporter activity;GO:0008518//folate:anion antiporter activity;GO:0015350//methotrexate transmembrane transporter activity;GO:0061507//cyclic-GMP-AMP binding;GO:0090482//vitamin transmembrane transporter activity	GO:0015884//folic acid transport;GO:0051180//vitamin transport;GO:0051958//methotrexate transport;GO:0098838//folate transmembrane transport;GO:1904447//folate import across plasma membrane	28	miR-1197-y,miR-12245-y,miR-12263-x,miR-1285-z,miR-141-y,miR-185-y,miR-200-y,miR-22-y,miR-300-y,miR-3120-y,miR-377-y,miR-381-y,miR-541-z,miR-665-y,miR-665-z,miR-8-z,miR-9097-z,novel-m0012-5p,novel-m0013-5p,novel-m0020-5p,novel-m0026-5p,novel-m0041-5p,novel-m0043-3p,novel-m0050-3p,novel-m0068-3p,novel-m0152-5p,novel-m0153-5p,novel-m0154-5p
ENSEASG00005007130	10.6467	33.15	1.63861	8.69795e-13	1.63371e-11	LIMS2	LIM zinc finger domain containing 2 [Source:HGNC Symbol;Acc:HGNC:16084]	-	-	-	-	GO:0005925//focal adhesion	-	GO:0043066//negative regulation of apoptotic process;GO:0045216//cell-cell junction organization;GO:0050680//negative regulation of epithelial cell proliferation;GO:0098609//cell-cell adhesion;GO:2000178//negative regulation of neural precursor cell proliferation;GO:2000346//negative regulation of hepatocyte proliferation;GO:2001046//positive regulation of integrin-mediated signaling pathway	9	miR-10001-x,miR-127-x,miR-212-x,miR-299-y,miR-370-y,miR-485-x,miR-663-z,miR-885-y,novel-m0169-5p
ENSEASG00005007224	14.13	30.4967	1.10989	3.38084e-08	3.2441e-07	DTX3	deltex E3 ubiquitin ligase 3 [Source:HGNC Symbol;Acc:HGNC:24457]	Environmental Information Processing	Signal transduction	ko04330//Notch signaling pathway	K06058	-	-	GO:0007219//Notch signaling pathway;GO:0016567//protein ubiquitination	6	miR-1285-z,miR-147-y,miR-1839-x,miR-3960-z,novel-m0053-5p,novel-m0166-5p
ENSEASG00005007226	5.00667	15.02	1.58496	8.238e-09	8.8802e-08	-	-	Human Diseases	Infectious diseases	ko05130//Pathogenic Escherichia coli infection	K20690	-	GO:0005085//guanyl-nucleotide exchange factor activity;GO:0005089//Rho guanyl-nucleotide exchange factor activity	GO:0035023//regulation of Rho protein signal transduction	8	miR-1260-z,miR-285-y,miR-410-y,miR-541-x,novel-m0028-5p,novel-m0105-3p,novel-m0107-3p,novel-m0166-5p
ENSEASG00005007364	10.3967	22.28	1.09963	3.55519e-09	4.02913e-08	CHD1L	chromodomain helicase DNA binding protein 1 like [Source:HGNC Symbol;Acc:HGNC:1916]	-	-	-	-	GO:0005634//nucleus;GO:0005654//nucleoplasm;GO:0005829//cytosol;GO:0005886//plasma membrane	GO:0000166//nucleotide binding;GO:0003678//DNA helicase activity;GO:0005524//ATP binding;GO:0016887//ATPase activity	GO:0006281//DNA repair;GO:0006338//chromatin remodeling;GO:0006974//cellular response to DNA damage stimulus	31	miR-1260-z,miR-129-y,miR-147-x,miR-148-x,miR-148-y,miR-1839-x,miR-1842-x,miR-211-x,miR-21-y,miR-22-x,miR-22-y,miR-2484-z,miR-3120-y,miR-379-x,miR-382-x,miR-424-x,miR-432-y,miR-484-x,miR-485-x,miR-493-x,miR-493-z,miR-5126-z,miR-542-y,miR-665-y,miR-665-z,miR-6756-y,novel-m0016-5p,novel-m0053-5p,novel-m0056-5p,novel-m0107-3p,novel-m0166-5p
ENSEASG00005007413	7.75333	3.76667	-1.04153	9.57541e-05	0.000460988	HES6	hes family bHLH transcription factor 6 [Source:HGNC Symbol;Acc:HGNC:18254]	Human Diseases	Infectious diseases	ko05165//Human papillomavirus infection	K09087	-	GO:0003677//DNA binding;GO:0046983//protein dimerization activity	GO:0006355//regulation of transcription, DNA-templated	3	miR-735-x,miR-874-y,novel-m0175-5p
ENSEASG00005007415	4.76333	19.1167	2.00479	5.64322e-12	9.61928e-11	PER2	period circadian regulator 2 [Source:HGNC Symbol;Acc:HGNC:8846]	Human Diseases;Organismal Systems;Human Diseases;Organismal Systems;Organismal Systems	Cancers;Environmental adaptation;Cancers;Environmental adaptation;Environmental adaptation	ko05202//Transcriptional misregulation in cancers;ko04713//Circadian entrainment;ko05221//Acute myeloid leukemia;ko04710//Circadian rhythm;ko04711//Circadian rhythm - fly	K02633;K02633;K02633;K02633;K02633	GO:0005634//nucleus	GO:0005515//protein binding	-	30	miR-107-y,miR-10926-z,miR-127-x,miR-147-y,miR-1983-z,miR-21-y,miR-2478-z,miR-2483-z,miR-285-y,miR-363-y,miR-375-y,miR-375-z,miR-377-y,miR-3963-z,miR-3968-z,miR-4497-z,miR-485-x,miR-494-y,miR-543-y,miR-6131-z,miR-6529-x,miR-7177-z,novel-m0011-3p,novel-m0016-5p,novel-m0028-5p,novel-m0030-3p,novel-m0033-5p,novel-m0052-5p,novel-m0057-3p,novel-m0100-3p
ENSEASG00005007743	4.80667	13.8767	1.52955	4.56948e-07	3.61357e-06	MRGPRF	MAS related GPR family member F [Source:HGNC Symbol;Acc:HGNC:24828]	-	-	-	-	GO:0005886//plasma membrane;GO:0016021//integral component of membrane;GO:0031965//nuclear membrane	GO:0004930//G protein-coupled receptor activity	GO:0007186//G protein-coupled receptor signaling pathway	7	miR-212-x,miR-370-y,miR-431-z,miR-432-y,miR-6732-y,miR-9277-z,novel-m0037-5p
ENSEASG00005007772	16.0533	77.7967	2.27684	9.82581e-59	3.45263e-56	ANO1	anoctamin 1 [Source:HGNC Symbol;Acc:HGNC:21625]	-	-	-	-	GO:0005654//nucleoplasm;GO:0005886//plasma membrane;GO:0016324//apical plasma membrane	GO:0005227//calcium activated cation channel activity;GO:0005229//intracellular calcium activated chloride channel activity;GO:0005254//chloride channel activity;GO:0015111//iodide transmembrane transporter activity;GO:0046983//protein dimerization activity	GO:0006812//cation transport;GO:0006821//chloride transport;GO:0015705//iodide transport;GO:0034605//cellular response to heat;GO:0035774//positive regulation of insulin secretion involved in cellular response to glucose stimulus;GO:1902476//chloride transmembrane transport	19	miR-12245-y,miR-12263-x,miR-154-x,miR-1983-z,miR-409-y,novel-m0012-5p,novel-m0018-5p,novel-m0020-5p,novel-m0030-3p,novel-m0041-5p,novel-m0043-3p,novel-m0050-3p,novel-m0052-5p,novel-m0110-3p,novel-m0152-5p,novel-m0153-5p,novel-m0154-5p,novel-m0165-5p,novel-m0169-5p
ENSEASG00005007860	31.0267	14.0967	-1.13815	2.2945e-13	4.62013e-12	-	-	Metabolism;Human Diseases;Human Diseases;Human Diseases;Organismal Systems;Human Diseases;Human Diseases;Metabolism;Metabolism;Metabolism;Metabolism	Global and overview maps;Cancers;Cancers;Cardiovascular diseases;Aging;Cancers;Drug resistance;Xenobiotics biodegradation and metabolism;Xenobiotics biodegradation and metabolism;Metabolism of other amino acids;Xenobiotics biodegradation and metabolism	ko01100//Metabolic pathways;ko05200//Pathways in cancer;ko05225//Hepatocellular carcinoma;ko05418//Fluid shear stress and atherosclerosis;ko04212//Longevity regulating pathway - worm;ko05204//Chemical carcinogenesis;ko01524//Platinum drug resistance;ko00983//Drug metabolism - other enzymes;ko00980//Metabolism of xenobiotics by cytochrome P450;ko00480//Glutathione metabolism;ko00982//Drug metaboli…	K00799;K00799;K00799;K00799;K00799;K00799;K00799;K00799;K00799;K00799;K00799	GO:0016021//integral component of membrane	GO:0008047//enzyme activator activity	GO:0006691//leukotriene metabolic process	2	miR-10174-x,miR-23-x
ENSEASG00005007975	3.24	7.95	1.29496	9.58869e-05	0.000461495	ZNF502	zinc finger protein 502 [Source:HGNC Symbol;Acc:HGNC:23718]	Human Diseases	Infectious diseases	ko05168//Herpes simplex infection	K09228	GO:0005634//nucleus	GO:0003676//nucleic acid binding	GO:0044791//positive regulation by host of viral release from host cell;GO:0044794//positive regulation by host of viral process	20	miR-107-y,miR-136-x,miR-141-x,miR-154-x,miR-212-x,miR-22-x,miR-22-y,miR-2483-y,miR-377-y,miR-382-y,miR-424-x,miR-665-y,miR-665-z,miR-668-y,miR-6732-y,novel-m0025-5p,novel-m0028-5p,novel-m0120-3p,novel-m0166-5p,novel-m0169-5p
ENSEASG00005008043	7.32333	21.3733	1.54524	1.74874e-07	1.48365e-06	CLEC3B	C-type lectin domain family 3 member B [Source:HGNC Symbol;Acc:HGNC:11891]	-	-	-	-	GO:0001652//granular component;GO:0005615//extracellular space;GO:0005737//cytoplasm	GO:0005509//calcium ion binding;GO:0008201//heparin binding;GO:0036143//kringle domain binding	GO:0001503//ossification;GO:0030282//bone mineralization;GO:0071310//cellular response to organic substance;GO:0071560//cellular response to transforming growth factor beta stimulus	3	miR-10401-y,miR-1260-z,novel-m0010-3p
ENSEASG00005008091	66.7267	19.3933	-1.7827	9.23451e-53	2.49823e-50	-	-	-	-	-	-	-	GO:0005085//guanyl-nucleotide exchange factor activity	-	3	miR-19-y,miR-218-z,miR-489-z
ENSEASG00005008129	1.22	0.453333	-1.42824	0.00719217	0.020579	PRSS45P	serine protease 45, pseudogene [Source:HGNC Symbol;Acc:HGNC:30717]	-	-	-	-	-	GO:0004252//serine-type endopeptidase activity	GO:0006508//proteolysis	1	miR-1247-x
ENSEASG00005008190	62.7533	23.5567	-1.41356	3.05804e-19	1.1007e-17	CYB561A3	cytochrome b561 family member A3 [Source:HGNC Symbol;Acc:HGNC:23014]	-	-	-	-	GO:0005654//nucleoplasm;GO:0005730//nucleolus;GO:0005764//lysosome;GO:0005765//lysosomal membrane;GO:0005829//cytosol;GO:0031902//late endosome membrane;GO:0043231//intracellular membrane-bounded organelle	-	-	10	lin-4-x,lin-4-z,miR-125-x,miR-125-z,miR-195-z,miR-3065-y,miR-4324-z,miR-674-y,miR-874-y,miR-9-z
ENSEASG00005008452	2.30333	7.06	1.61594	0.00712282	0.0204046	UCHL1	ubiquitin C-terminal hydrolase L1 [Source:HGNC Symbol;Acc:HGNC:12513]	Human Diseases	Neurodegenerative diseases	ko05012//Parkinson disease	K05611	GO:0005737//cytoplasm;GO:0005829//cytosol;GO:0005886//plasma membrane;GO:0030424//axon;GO:0043025//neuronal cell body;GO:0044306//neuron projection terminus	GO:0004197//cysteine-type endopeptidase activity;GO:0004843//thiol-dependent ubiquitin-specific protease activity;GO:0008242//omega peptidase activity;GO:0016787//hydrolase activity;GO:0016874//ligase activity;GO:0031625//ubiquitin protein ligase binding;GO:0031694//alpha-2A adrenergic receptor binding;GO:0043130//ubiquitin binding	GO:0002931//response to ischemia;GO:0006511//ubiquitin-dependent protein catabolic process;GO:0007409//axonogenesis;GO:0007412//axon target recognition;GO:0007628//adult walking behavior;GO:0008283//cell proliferation;GO:0016579//protein deubiquitination;GO:0019896//axonal transport of mitochondrion;GO:0035690//cellular response to drug;GO:0042755//eating behavior;GO:0043407//negative regulation …	3	miR-212-x,miR-3960-z,miR-424-x
ENSEASG00005008651	0.193333	0.836667	2.11356	0.0109427	0.0296275	OR2I1P	olfactory receptor family 2 subfamily I member 1 pseudogene [Source:HGNC Symbol;Acc:HGNC:8258]	-	-	-	-	GO:0016021//integral component of membrane	GO:0004930//G protein-coupled receptor activity;GO:0004984//olfactory receptor activity	GO:0007186//G protein-coupled receptor signaling pathway	21	miR-10926-z,miR-11971-z,miR-136-x,miR-141-x,miR-146-x,miR-154-x,miR-1839-x,miR-185-y,miR-1983-z,miR-299-y,miR-485-y,miR-493-z,miR-541-z,miR-6131-z,miR-6516-y,miR-6756-y,novel-m0018-5p,novel-m0053-5p,novel-m0105-3p,novel-m0107-3p,novel-m0166-5p
ENSEASG00005008757	1.32667	16.8733	3.66887	8.68089e-15	2.06825e-13	HSPB8	heat shock protein family B (small) member 8 [Source:HGNC Symbol;Acc:HGNC:30171]	-	-	-	-	GO:0005634//nucleus;GO:0005654//nucleoplasm;GO:0005737//cytoplasm;GO:0005829//cytosol;GO:0016604//nuclear body;GO:0101031//chaperone complex	GO:0042802//identical protein binding;GO:0042803//protein homodimerization activity	GO:0034620//cellular response to unfolded protein;GO:1905337//positive regulation of aggrephagy	6	miR-10926-z,miR-1260-z,miR-1394-z,miR-4449-z,novel-m0087-5p,novel-m0100-3p
ENSEASG00005008944	11.1133	26.2833	1.24186	1.15881e-07	1.01455e-06	TGFB1I1	transforming growth factor beta 1 induced transcript 1 [Source:HGNC Symbol;Acc:HGNC:11767]	-	-	-	-	GO:0005925//focal adhesion	GO:0003713//transcription coactivator activity;GO:0048495//Roundabout binding;GO:0050681//androgen receptor binding;GO:0070411//I-SMAD binding	GO:0010718//positive regulation of epithelial to mesenchymal transition;GO:0016331//morphogenesis of embryonic epithelium;GO:0030511//positive regulation of transforming growth factor beta receptor signaling pathway;GO:0030512//negative regulation of transforming growth factor beta receptor signaling pathway;GO:0030579//ubiquitin-dependent SMAD protein catabolic process;GO:0030855//epithelial cel…	29	miR-10001-x,miR-107-y,miR-11971-z,miR-1260-z,miR-127-y,miR-127-z,miR-132-x,miR-147-x,miR-1839-x,miR-204-y,miR-212-x,miR-285-y,miR-4286-z,miR-431-z,miR-484-x,miR-485-x,miR-495-y,miR-5126-z,miR-6756-y,miR-885-x,miR-9097-z,novel-m0026-5p,novel-m0028-5p,novel-m0056-5p,novel-m0095-5p,novel-m0107-3p,novel-m0120-3p,novel-m0166-5p,novel-m0169-5p
ENSEASG00005008949	4.1	12.2933	1.58418	7.84319e-07	5.88608e-06	UST	uronyl 2-sulfotransferase [Source:HGNC Symbol;Acc:HGNC:17223]	Metabolism	Glycan biosynthesis and metabolism	ko00532//Glycosaminoglycan biosynthesis - chondroitin sulfate / dermatan sulfate	K03193	GO:0016021//integral component of membrane	GO:0008146//sulfotransferase activity	GO:0030010//establishment of cell polarity;GO:0050770//regulation of axonogenesis	6	miR-1260-z,miR-1329-x,miR-494-y,novel-m0026-5p,novel-m0056-5p,novel-m0076-5p
ENSEASG00005009009	8.76667	18.8333	1.10319	6.26466e-09	6.88579e-08	ZNF786	zinc finger protein 786 [Source:HGNC Symbol;Acc:HGNC:21806]	Human Diseases	Infectious diseases	ko05168//Herpes simplex infection	K09228	GO:0005634//nucleus	GO:0003676//nucleic acid binding	GO:0006355//regulation of transcription, DNA-templated	7	miR-132-x,miR-2483-y,miR-370-y,miR-410-y,novel-m0017-3p,novel-m0105-3p,novel-m0107-3p
ENSEASG00005009013	0.05	0.44	3.1375	0.0141647	0.0369092	MOG	myelin oligodendrocyte glycoprotein [Source:HGNC Symbol;Acc:HGNC:7197]	-	-	-	-	-	-	-	12	miR-146-y,miR-154-x,miR-1839-x,miR-204-y,miR-299-y,miR-379-x,miR-450-x,miR-484-x,miR-485-x,miR-541-z,novel-m0037-5p,novel-m0105-3p
ENSEASG00005009027	17.51	7.81	-1.16478	5.0089e-17	1.46426e-15	EZH2	enhancer of zeste 2 polycomb repressive complex 2 subunit [Source:HGNC Symbol;Acc:HGNC:3527]	Metabolism;Human Diseases;Metabolism	Global and overview maps;Cancers;Amino acid metabolism	ko01100//Metabolic pathways;ko05206//MicroRNAs in cancer;ko00310//Lysine degradation	K11430;K11430;K11430	GO:0000781//chromosome, telomeric region;GO:0000790//nuclear chromatin;GO:0005634//nucleus;GO:0035098//ESC/E(Z) complex;GO:0045120//pronucleus	GO:0000978//RNA polymerase II proximal promoter sequence-specific DNA binding;GO:0000979//RNA polymerase II core promoter sequence-specific DNA binding;GO:0003677//DNA binding;GO:0003682//chromatin binding;GO:0003714//transcription corepressor activity;GO:0003723//RNA binding;GO:0005515//protein binding;GO:0016279//protein-lysine N-methyltransferase activity;GO:0018024//histone-lysine N-methyltra…	GO:0000122//negative regulation of transcription by RNA polymerase II;GO:0001932//regulation of protein phosphorylation;GO:0006306//DNA methylation;GO:0006348//chromatin silencing at telomere;GO:0006357//regulation of transcription by RNA polymerase II;GO:0008284//positive regulation of cell proliferation;GO:0010468//regulation of gene expression;GO:0010718//positive regulation of epithelial to m…	1	miR-383-x
ENSEASG00005009078	1.45667	4.26667	1.55044	4.60295e-05	0.000238141	BEST1	bestrophin 1 [Source:HGNC Symbol;Acc:HGNC:12703]	-	-	-	-	GO:0016323//basolateral plasma membrane;GO:0034707//chloride channel complex	GO:0005254//chloride channel activity;GO:0042802//identical protein binding	GO:0006821//chloride transport;GO:0030321//transepithelial chloride transport;GO:0050908//detection of light stimulus involved in visual perception;GO:0051924//regulation of calcium ion transport;GO:1902476//chloride transmembrane transport	2	miR-2484-z,novel-m0018-5p
ENSEASG00005009120	8.73333	24.5533	1.49131	7.7733e-08	6.99096e-07	RAP1GAP2	RAP1 GTPase activating protein 2 [Source:HGNC Symbol;Acc:HGNC:29176]	-	-	-	-	GO:0005813//centrosome;GO:0005829//cytosol;GO:0005886//plasma membrane;GO:0031965//nuclear membrane	GO:0005096//GTPase activator activity	GO:0008361//regulation of cell size;GO:0051056//regulation of small GTPase mediated signal transduction	1	miR-6240-z
ENSEASG00005009134	32.9	16.2567	-1.01706	2.136e-11	3.4121e-10	SYNGR1	synaptogyrin 1 [Source:HGNC Symbol;Acc:HGNC:11498]	-	-	-	-	GO:0016020//membrane	-	GO:0048169//regulation of long-term neuronal synaptic plasticity;GO:0048172//regulation of short-term neuronal synaptic plasticity;GO:1990830//cellular response to leukemia inhibitory factor	6	lin-4-x,lin-4-z,miR-125-x,miR-125-z,miR-325-y,miR-4324-z
ENSEASG00005009276	6.08	18.91	1.63701	9.77587e-14	2.06252e-12	VSIG10	V-set and immunoglobulin domain containing 10 [Source:HGNC Symbol;Acc:HGNC:26078]	-	-	-	-	-	-	-	15	miR-136-x,miR-147-x,miR-1983-z,miR-431-z,miR-494-y,miR-543-y,miR-6131-z,miR-665-y,miR-665-z,miR-885-x,miR-9277-z,novel-m0053-5p,novel-m0073-3p,novel-m0105-3p,novel-m0169-5p
ENSEASG00005009293	14.1667	62.3767	2.13851	1.73199e-38	2.40088e-36	IGFBP6	insulin like growth factor binding protein 6 [Source:HGNC Symbol;Acc:HGNC:5475]	-	-	-	-	GO:0005576//extracellular region;GO:0042568//insulin-like growth factor binary complex	GO:0005520//insulin-like growth factor binding;GO:0031995//insulin-like growth factor II binding	-	1	miR-299-y
ENSEASG00005009388	22.2	110.94	2.32115	5.63267e-47	1.25969e-44	OSR1	odd-skipped related transcription factor 1 [Source:HGNC Symbol;Acc:HGNC:8111]	-	-	-	-	GO:0005634//nucleus	GO:0003676//nucleic acid binding	GO:0000122//negative regulation of transcription by RNA polymerase II;GO:0001655//urogenital system development;GO:0001656//metanephros development;GO:0001657//ureteric bud development;GO:0001823//mesonephros development;GO:0002062//chondrocyte differentiation;GO:0007507//heart development;GO:0008406//gonad development;GO:0010628//positive regulation of gene expression;GO:0030154//cell differenti…	39	miR-12034-z,miR-12229-y,miR-12245-y,miR-12263-x,miR-1329-x,miR-1394-z,miR-1908-y,miR-22-y,miR-2904-z,miR-3150-x,miR-3178-z,miR-3960-z,miR-4449-z,miR-484-x,miR-5126-z,miR-6756-y,miR-8112-z,miR-885-y,novel-m0012-5p,novel-m0013-5p,novel-m0020-5p,novel-m0027-3p,novel-m0038-5p,novel-m0039-3p,novel-m0041-5p,novel-m0043-3p,novel-m0050-3p,novel-m0052-5p,novel-m0076-5p,novel-m0087-5p,novel-m0088-3p,novel-…
ENSEASG00005009644	11.6333	5.69	-1.03176	3.07062e-12	5.43286e-11	JOSD2	Josephin domain containing 2 [Source:HGNC Symbol;Acc:HGNC:28853]	-	-	-	-	-	GO:0004843//thiol-dependent ubiquitin-specific protease activity	GO:0016579//protein deubiquitination	8	lin-4-x,lin-4-z,miR-125-x,miR-125-z,miR-205-z,miR-362-y,miR-4324-z,miR-96-z
ENSEASG00005010153	2.65	9.44	1.83279	3.89451e-06	2.55067e-05	HOXC6	homeobox C6 [Source:HGNC Symbol;Acc:HGNC:5128]	-	-	-	-	GO:0005634//nucleus;GO:0005654//nucleoplasm;GO:0005829//cytosol	GO:0003677//DNA binding;GO:0003700//DNA-binding transcription factor activity;GO:0043565//sequence-specific DNA binding	GO:0006355//regulation of transcription, DNA-templated;GO:0009952//anterior/posterior pattern specification;GO:0048706//embryonic skeletal system development	21	miR-11971-z,miR-1329-x,miR-147-y,miR-185-y,miR-3178-z,miR-345-x,miR-377-y,miR-431-z,miR-495-y,miR-5126-z,novel-m0042-5p,novel-m0053-5p,novel-m0076-5p,novel-m0095-5p,novel-m0100-3p,novel-m0105-3p,novel-m0110-3p,novel-m0155-5p,novel-m0165-5p,novel-m0166-5p,novel-m0169-5p
ENSEASG00005010161	0.713333	2.54	1.83218	0.00290267	0.00938805	HOXC4	homeobox C4 [Source:HGNC Symbol;Acc:HGNC:5126]	-	-	-	-	GO:0005634//nucleus;GO:0005654//nucleoplasm	GO:0000978//RNA polymerase II proximal promoter sequence-specific DNA binding;GO:0001228//DNA-binding transcription activator activity, RNA polymerase II-specific;GO:0003677//DNA binding;GO:0003700//DNA-binding transcription factor activity;GO:0043565//sequence-specific DNA binding;GO:0071837//HMG box domain binding	GO:0001501//skeletal system development;GO:0006355//regulation of transcription, DNA-templated;GO:0009952//anterior/posterior pattern specification;GO:0045944//positive regulation of transcription by RNA polymerase II;GO:0048562//embryonic organ morphogenesis;GO:0051216//cartilage development	5	miR-10926-z,miR-6732-y,miR-9097-z,novel-m0028-5p,novel-m0053-5p
ENSEASG00005010319	110.057	47.7833	-1.20367	6.99658e-35	8.09335e-33	TCN2	transcobalamin 2 [Source:HGNC Symbol;Acc:HGNC:11653]	Organismal Systems	Digestive system	ko04977//Vitamin digestion and absorption	K14619	GO:0005615//extracellular space	GO:0031419//cobalamin binding	GO:0015889//cobalamin transport	5	miR-138-x,miR-205-z,miR-20-y,miR-874-y,novel-m0032-3p
ENSEASG00005010392	31.7067	80.3267	1.34109	5.65522e-13	1.08903e-11	-	-	Human Diseases;Human Diseases;Human Diseases;Human Diseases;Human Diseases;Cellular Processes;Environmental Information Processing;Human Diseases;Human Diseases;Cellular Processes;Human Diseases;Human Diseases;Human Diseases;Human Diseases;Organismal Systems;Cellular Processes;Human Diseases;Human Diseases	Infectious diseases;Infectious diseases;Infectious diseases;Infectious diseases;Infectious disease: viral;Transport and catabolism;Signaling molecules and interaction;Infectious diseases;Cancers;Transport and catabolism;Infectious diseases;Cardiovascular diseases;Immune diseases;Immune diseases;Immune system;Cell growth and death;Endocrine and metabolic diseases;Immune diseases	ko05168//Herpes simplex infection;ko05165//Human papillomavirus infection;ko05166//HTLV-I infection;ko05169//Epstein-Barr virus infection;ko05170//Human immunodeficiency virus 1 infection;ko04144//Endocytosis;ko04514//Cell adhesion molecules (CAMs);ko05163//Human cytomegalovirus infection;ko05203//Viral carcinogenesis;ko04145//Phagosome;ko05167//Kaposi sarcoma-associated herpesvirus infection;ko0…	K06751;K06751;K06751;K06751;K06751;K06751;K06751;K06751;K06751;K06751;K06751;K06751;K06751;K06751;K06751;K06751;K06751;K06751	-	-	-	1	novel-m0105-3p
ENSEASG00005010477	35.8567	76.5433	1.09404	0.000394847	0.00162522	MGST3	microsomal glutathione S-transferase 3 [Source:HGNC Symbol;Acc:HGNC:7064]	Metabolism;Human Diseases;Human Diseases;Human Diseases;Organismal Systems;Human Diseases;Human Diseases;Metabolism;Metabolism;Metabolism;Metabolism	Global and overview maps;Cancers;Cancers;Cardiovascular diseases;Aging;Cancers;Drug resistance;Xenobiotics biodegradation and metabolism;Xenobiotics biodegradation and metabolism;Metabolism of other amino acids;Xenobiotics biodegradation and metabolism	ko01100//Metabolic pathways;ko05200//Pathways in cancer;ko05225//Hepatocellular carcinoma;ko05418//Fluid shear stress and atherosclerosis;ko04212//Longevity regulating pathway - worm;ko05204//Chemical carcinogenesis;ko01524//Platinum drug resistance;ko00983//Drug metabolism - other enzymes;ko00980//Metabolism of xenobiotics by cytochrome P450;ko00480//Glutathione metabolism;ko00982//Drug metaboli…	K00799;K00799;K00799;K00799;K00799;K00799;K00799;K00799;K00799;K00799;K00799	GO:0016020//membrane;GO:0043231//intracellular membrane-bounded organelle	GO:0004464//leukotriene-C4 synthase activity;GO:0004602//glutathione peroxidase activity	GO:0006629//lipid metabolic process;GO:0019370//leukotriene biosynthetic process	1	miR-668-y
ENSEASG00005010502	3.88333	17.3467	2.15929	1.79709e-10	2.50353e-09	-	-	Human Diseases	Neurodegenerative diseases	ko05012//Parkinson disease	K04557	GO:0008021//synaptic vesicle	GO:0005525//GTP binding	GO:0017157//regulation of exocytosis	25	miR-10926-z,miR-11980-z,miR-12237-y,miR-212-x,miR-2478-z,miR-299-x,miR-370-y,miR-3963-z,miR-3968-z,miR-431-z,miR-4497-z,miR-718-z,miR-8112-z,miR-8928-z,miR-9097-z,miR-9899-z,novel-m0002-5p,novel-m0028-5p,novel-m0046-3p,novel-m0049-3p,novel-m0053-5p,novel-m0110-3p,novel-m0165-5p,novel-m0167-3p,novel-m0169-5p
ENSEASG00005010551	0.09	1.08333	3.58941	0.0198903	0.0490689	-	-	-	-	-	-	GO:0016020//membrane	-	GO:0098609//cell-cell adhesion	1	miR-211-x
ENSEASG00005010651	182.857	74.0067	-1.30499	6.8501e-36	8.26596e-34	AK3	adenylate kinase 3 [Source:HGNC Symbol;Acc:HGNC:17376]	Metabolism	Nucleotide metabolism	ko00230//Purine metabolism	K00944	GO:0005739//mitochondrion;GO:0005759//mitochondrial matrix	GO:0004017//adenylate kinase activity;GO:0005524//ATP binding;GO:0016776//phosphotransferase activity, phosphate group as acceptor;GO:0019205//nucleobase-containing compound kinase activity;GO:0046899//nucleoside triphosphate adenylate kinase activity	GO:0006139//nucleobase-containing compound metabolic process;GO:0046033//AMP metabolic process;GO:0046039//GTP metabolic process;GO:0046041//ITP metabolic process;GO:0046051//UTP metabolic process	1	miR-489-z
ENSEASG00005010786	354.52	710.187	1.00233	4.24894e-16	1.15319e-14	-	-	Genetic Information Processing	Translation	ko03010//Ribosome	K02987	GO:0005840//ribosome	GO:0003723//RNA binding;GO:0003735//structural constituent of ribosome	GO:0006412//translation	28	miR-1260-z,miR-129-y,miR-136-x,miR-141-x,miR-148-x,miR-1839-x,miR-1842-x,miR-223-y,miR-3162-y,miR-370-y,miR-377-y,miR-409-x,miR-424-x,miR-450-x,miR-485-y,miR-541-x,miR-544-x,miR-6529-x,miR-6937-x,miR-885-y,novel-m0011-3p,novel-m0025-5p,novel-m0028-5p,novel-m0038-5p,novel-m0039-3p,novel-m0105-3p,novel-m0107-3p,novel-m0166-5p
ENSEASG00005010860	13.8833	29.7767	1.10083	0.000285467	0.00122084	PROS1	protein S [Source:HGNC Symbol;Acc:HGNC:9456]	Organismal Systems	Immune system	ko04610//Complement and coagulation cascades	K03908	GO:0005576//extracellular region;GO:0005615//extracellular space	GO:0005509//calcium ion binding	GO:0030195//negative regulation of blood coagulation	10	miR-154-z,miR-3958-y,miR-542-x,miR-6756-y,novel-m0011-3p,novel-m0053-5p,novel-m0100-3p,novel-m0107-3p,novel-m0120-3p,novel-m0166-5p
ENSEASG00005011051	4.09333	1.89333	-1.11235	0.0182159	0.0455344	ANKRD1	ankyrin repeat domain 1 [Source:HGNC Symbol;Acc:HGNC:15819]	-	-	-	-	GO:0001650//fibrillar center;GO:0005634//nucleus;GO:0005654//nucleoplasm;GO:0005667//transcription factor complex;GO:0005737//cytoplasm;GO:0005829//cytosol;GO:0030016//myofibril;GO:0031674//I band;GO:0032991//protein-containing complex	GO:0001085//RNA polymerase II transcription factor binding;GO:0002039//p53 binding;GO:0003677//DNA binding;GO:0003713//transcription coactivator activity;GO:0003714//transcription corepressor activity;GO:0005515//protein binding;GO:0031432//titin binding;GO:0042826//histone deacetylase binding;GO:0070412//R-SMAD binding	GO:0006357//regulation of transcription by RNA polymerase II;GO:0035690//cellular response to drug;GO:0035914//skeletal muscle cell differentiation;GO:0035994//response to muscle stretch;GO:0043065//positive regulation of apoptotic process;GO:0043517//positive regulation of DNA damage response, signal transduction by p53 class mediator;GO:0050714//positive regulation of protein secretion;GO:00550…	8	lin-4-x,lin-4-z,miR-125-x,miR-125-z,miR-20-y,miR-218-z,miR-339-z,miR-4324-z
ENSEASG00005011123	2.25667	11	2.28524	2.00449e-12	3.62843e-11	SLC2A12	solute carrier family 2 member 12 [Source:HGNC Symbol;Acc:HGNC:18067]	-	-	-	-	GO:0016020//membrane;GO:0016021//integral component of membrane	GO:0022857//transmembrane transporter activity	GO:0055085//transmembrane transport	11	miR-127-x,miR-136-x,miR-236-y,miR-285-y,miR-299-x,miR-6529-x,miR-665-y,miR-665-z,miR-8-y,novel-m0052-5p,novel-m0087-5p
ENSEASG00005011138	4.34667	0.67	-2.69768	7.76883e-16	2.04884e-14	NYAP2	neuronal tyrosine-phosphorylated phosphoinositide-3-kinase adaptor 2 [Source:HGNC Symbol;Acc:HGNC:29291]	-	-	-	-	-	-	GO:0014065//phosphatidylinositol 3-kinase signaling;GO:0048812//neuron projection morphogenesis	2	miR-1961-z,miR-8549-z
ENSEASG00005011168	2.09333	0.653333	-1.67991	0.000717533	0.00275405	PRSS53	serine protease 53 [Source:HGNC Symbol;Acc:HGNC:34407]	-	-	-	-	-	GO:0004252//serine-type endopeptidase activity	GO:0006508//proteolysis	4	miR-138-x,miR-20-y,miR-339-z,miR-489-z
ENSEASG00005011303	0.683333	2.35333	1.78404	1.0721e-09	1.32223e-08	SLC4A3	solute carrier family 4 member 3 [Source:HGNC Symbol;Acc:HGNC:11029]	-	-	-	-	GO:0005886//plasma membrane;GO:0009897//external side of plasma membrane;GO:0016020//membrane;GO:0016021//integral component of membrane	GO:0005452//inorganic anion exchanger activity;GO:0008509//anion transmembrane transporter activity;GO:0015106//bicarbonate transmembrane transporter activity;GO:0015301//anion:anion antiporter activity	GO:0006820//anion transport;GO:0015701//bicarbonate transport;GO:0051453//regulation of intracellular pH;GO:0061337//cardiac conduction	62	miR-10926-z,miR-10955-z,miR-11971-z,miR-12237-y,miR-127-x,miR-132-x,miR-136-x,miR-1394-z,miR-147-x,miR-148-x,miR-1842-x,miR-185-y,miR-1983-z,miR-211-x,miR-212-x,miR-22-y,miR-285-y,miR-323-y,miR-377-y,miR-382-x,miR-424-x,miR-4286-z,miR-432-y,miR-4449-z,miR-4497-z,miR-4707-y,miR-484-x,miR-5100-z,miR-5126-z,miR-541-z,miR-6238-z,miR-6732-y,miR-6756-y,miR-6937-x,miR-718-z,miR-9097-z,miR-9277-z,miR-989…
ENSEASG00005011511	273.263	122.233	-1.16065	5.871e-31	5.266e-29	LITAF	lipopolysaccharide induced TNF factor [Source:HGNC Symbol;Acc:HGNC:16841]	Cellular Processes	Transport and catabolism	ko04142//Lysosome	K19363	GO:0005654//nucleoplasm;GO:0005765//lysosomal membrane;GO:0005794//Golgi apparatus;GO:0005829//cytosol;GO:0005886//plasma membrane;GO:0009898//cytoplasmic side of plasma membrane;GO:0043231//intracellular membrane-bounded organelle;GO:0098559//cytoplasmic side of early endosome membrane;GO:0098560//cytoplasmic side of late endosome membrane;GO:0098574//cytoplasmic side of lysosomal membrane	GO:0000978//RNA polymerase II proximal promoter sequence-specific DNA binding;GO:0001228//DNA-binding transcription activator activity, RNA polymerase II-specific;GO:0008270//zinc ion binding;GO:0050699//WW domain binding	GO:0001817//regulation of cytokine production;GO:0032496//response to lipopolysaccharide;GO:0045944//positive regulation of transcription by RNA polymerase II;GO:0071222//cellular response to lipopolysaccharide;GO:1901223//negative regulation of NIK/NF-kappaB signaling	6	miR-20-y,miR-3065-y,miR-338-y,miR-767-x,novel-m0032-3p,novel-m0103-3p
ENSEASG00005011722	238.103	114.693	-1.05381	3.94431e-25	2.34603e-23	IFNGR1	interferon gamma receptor 1 [Source:HGNC Symbol;Acc:HGNC:5439]	Human Diseases;Human Diseases;Environmental Information Processing;Human Diseases;Organismal Systems;Human Diseases;Human Diseases;Human Diseases;Organismal Systems;Human Diseases;Cellular Processes;Environmental Information Processing;Organismal Systems;Human Diseases;Organismal Systems;Human Diseases;Human Diseases;Environmental Information Processing	Cancers;Infectious diseases;Signaling molecules and interaction;Infectious diseases;Immune system;Infectious diseases;Infectious diseases;Infectious diseases;Immune system;Cancer: overview;Cell growth and death;Signal transduction;Immune system;Immune diseases;Development;Infectious diseases;Infectious diseases;Signal transduction	ko05200//Pathways in cancer;ko05168//Herpes simplex infection;ko04060//Cytokine-cytokine receptor interaction;ko05152//Tuberculosis;ko04659//Th17 cell differentiation;ko05167//Kaposi sarcoma-associated herpesvirus infection;ko05142//Chagas disease (American trypanosomiasis);ko05164//Influenza A;ko04658//Th1 and Th2 cell differentiation;ko05235//PD-L1 expression and PD-1 checkpoint pathway in canc…	K05132;K05132;K05132;K05132;K05132;K05132;K05132;K05132;K05132;K05132;K05132;K05132;K05132;K05132;K05132;K05132;K05132;K05132	GO:0005886//plasma membrane;GO:0016020//membrane	GO:0005515//protein binding;GO:0019955//cytokine binding	-	1	miR-23-y
ENSEASG00005011756	0.316667	1.63333	2.36678	0.00245892	0.00812975	IL25	interleukin 25 [Source:HGNC Symbol;Acc:HGNC:13765]	Environmental Information Processing;Organismal Systems	Signaling molecules and interaction;Immune system	ko04060//Cytokine-cytokine receptor interaction;ko04657//IL-17 signaling pathway	K05493;K05493	GO:0005576//extracellular region	GO:0005125//cytokine activity	GO:0006954//inflammatory response;GO:0009620//response to fungus;GO:0009624//response to nematode;GO:0030222//eosinophil differentiation;GO:0032616//interleukin-13 production;GO:0032634//interleukin-5 production;GO:0045944//positive regulation of transcription by RNA polymerase II	9	miR-11971-z,miR-1197-y,miR-132-x,miR-136-x,miR-185-y,miR-211-x,miR-2887-z,miR-363-y,novel-m0100-3p
ENSEASG00005011784	1.12	2.77	1.30639	0.0133079	0.0349809	CAP2	cyclase associated actin cytoskeleton regulatory protein 2 [Source:HGNC Symbol;Acc:HGNC:20039]	-	-	-	-	GO:0014069//postsynaptic density	GO:0003779//actin binding;GO:0042802//identical protein binding	GO:0000902//cell morphogenesis;GO:0007010//cytoskeleton organization	2	miR-377-y,miR-6756-y
ENSEASG00005011789	0.953333	3.42333	1.84435	0.00110594	0.00403609	RBM24	RNA binding motif protein 24 [Source:HGNC Symbol;Acc:HGNC:21539]	-	-	-	-	GO:0005654//nucleoplasm;GO:0005737//cytoplasm;GO:0005829//cytosol	GO:0003676//nucleic acid binding;GO:0003730//mRNA 3'-UTR binding;GO:0035925//mRNA 3'-UTR AU-rich region binding;GO:0097157//pre-mRNA intronic binding;GO:1990715//mRNA CDS binding;GO:1990825//sequence-specific mRNA binding	GO:0000381//regulation of alternative mRNA splicing, via spliceosome;GO:0003197//endocardial cushion development;GO:0006974//cellular response to DNA damage stimulus;GO:0010830//regulation of myotube differentiation;GO:0010831//positive regulation of myotube differentiation;GO:0043488//regulation of mRNA stability;GO:0048255//mRNA stabilization;GO:0061157//mRNA destabilization;GO:0061158//3'-UTR-…	9	miR-148-x,miR-2478-z,miR-375-y,miR-375-z,miR-3963-z,miR-3968-z,miR-6756-y,miR-9277-z,novel-m0025-5p
ENSEASG00005011848	131.683	54.1533	-1.28195	4.12521e-21	1.77416e-19	-	-	Metabolism;Cellular Processes;Metabolism	Global and overview maps;Transport and catabolism;Metabolism of cofactors and vitamins	ko01100//Metabolic pathways;ko04146//Peroxisome;ko00830//Retinol metabolism	K11147;K11147;K11147	GO:0005739//mitochondrion;GO:0005777//peroxisome	GO:0001758//retinal dehydrogenase activity;GO:0016491//oxidoreductase activity	GO:0042574//retinal metabolic process	4	miR-20-y,novel-m0022-3p,novel-m0023-3p,novel-m0024-3p
ENSEASG00005011873	0.536667	2.27333	2.08271	0.00144541	0.00511152	WNT10A	Wnt family member 10A [Source:HGNC Symbol;Acc:HGNC:13829]	Human Diseases;Human Diseases;Human Diseases;Human Diseases;Human Diseases;Environmental Information Processing;Environmental Information Processing;Environmental Information Processing;Human Diseases;Human Diseases;Human Diseases;Cellular Processes;Organismal Systems;Human Diseases	Cancers;Infectious diseases;Neurodegenerative diseases;Cancers;Cancers;Signal transduction;Signal transduction;Signal transduction;Endocrine and metabolic diseases;Cancers;Cancers;Cellular community - eukaryotes;Endocrine system;Cancers	ko05200//Pathways in cancer;ko05165//Human papillomavirus infection;ko05010//Alzheimer disease;ko05205//Proteoglycans in cancer;ko05225//Hepatocellular carcinoma;ko04390//Hippo signaling pathway;ko04150//mTOR signaling pathway;ko04310//Wnt signaling pathway;ko04934//Cushing syndrome;ko05226//Gastric cancer;ko05224//Breast cancer;ko04550//Signaling pathways regulating pluripotency of stem cells;ko…	K01357;K01357;K01357;K01357;K01357;K01357;K01357;K01357;K01357;K01357;K01357;K01357;K01357;K01357	GO:0005576//extracellular region	GO:0005102//signaling receptor binding;GO:0048018//receptor ligand activity	GO:0001942//hair follicle development;GO:0007275//multicellular organism development;GO:0010628//positive regulation of gene expression;GO:0014033//neural crest cell differentiation;GO:0016055//Wnt signaling pathway;GO:0031069//hair follicle morphogenesis;GO:0042476//odontogenesis;GO:0042487//regulation of odontogenesis of dentin-containing tooth;GO:0043586//tongue development;GO:0043588//skin de…	12	miR-11971-z,miR-185-y,miR-2478-z,miR-3963-z,miR-3968-z,miR-484-x,miR-541-z,miR-665-y,miR-665-z,miR-9277-z,novel-m0053-5p,novel-m0166-5p
ENSEASG00005011874	1.17667	4.74333	2.0112	3.16516e-05	0.000169614	WNT6	Wnt family member 6 [Source:HGNC Symbol;Acc:HGNC:12785]	Human Diseases;Human Diseases;Human Diseases;Human Diseases;Human Diseases;Environmental Information Processing;Environmental Information Processing;Environmental Information Processing;Human Diseases;Human Diseases;Human Diseases;Cellular Processes;Organismal Systems;Human Diseases	Cancers;Infectious diseases;Neurodegenerative diseases;Cancers;Cancers;Signal transduction;Signal transduction;Signal transduction;Endocrine and metabolic diseases;Cancers;Cancers;Cellular community - eukaryotes;Endocrine system;Cancers	ko05200//Pathways in cancer;ko05165//Human papillomavirus infection;ko05010//Alzheimer disease;ko05205//Proteoglycans in cancer;ko05225//Hepatocellular carcinoma;ko04390//Hippo signaling pathway;ko04150//mTOR signaling pathway;ko04310//Wnt signaling pathway;ko04934//Cushing syndrome;ko05226//Gastric cancer;ko05224//Breast cancer;ko04550//Signaling pathways regulating pluripotency of stem cells;ko…	K00445;K00445;K00445;K00445;K00445;K00445;K00445;K00445;K00445;K00445;K00445;K00445;K00445;K00445	GO:0005576//extracellular region;GO:0009986//cell surface;GO:0031012//extracellular matrix	GO:0005102//signaling receptor binding	GO:0001658//branching involved in ureteric bud morphogenesis;GO:0007275//multicellular organism development;GO:0009798//axis specification;GO:0010628//positive regulation of gene expression;GO:0016055//Wnt signaling pathway;GO:0042475//odontogenesis of dentin-containing tooth;GO:0045893//positive regulation of transcription, DNA-templated;GO:0060684//epithelial-mesenchymal cell signaling;GO:00701…	15	miR-10400-x,miR-11971-z,miR-132-x,miR-1394-z,miR-147-x,miR-1842-x,miR-370-y,miR-3960-z,miR-4449-z,miR-542-x,miR-885-y,novel-m0052-5p,novel-m0105-3p,novel-m0120-3p,novel-m0166-5p
ENSEASG00005011876	0.28	2.97667	3.4102	0.00142201	0.00504043	ADTRP	androgen dependent TFPI regulating protein [Source:HGNC Symbol;Acc:HGNC:21214]	-	-	-	-	GO:0005901//caveola;GO:0009986//cell surface;GO:0016020//membrane;GO:0016021//integral component of membrane	GO:0016787//hydrolase activity	GO:0001934//positive regulation of protein phosphorylation;GO:0002042//cell migration involved in sprouting angiogenesis;GO:0002686//negative regulation of leukocyte migration;GO:0003332//negative regulation of extracellular matrix constituent secretion;GO:0010628//positive regulation of gene expression;GO:0030195//negative regulation of blood coagulation;GO:0042758//long-chain fatty acid catabol…	10	miR-154-y,miR-1839-x,miR-2484-z,miR-2976-z,miR-299-y,miR-379-x,miR-493-z,miR-543-y,novel-m0092-3p,novel-m0105-3p
ENSEASG00005012101	2.33	8.13333	1.80352	2.02855e-07	1.70551e-06	ZSCAN26	zinc finger and SCAN domain containing 26 [Source:HGNC Symbol;Acc:HGNC:12978]	-	-	-	-	GO:0005654//nucleoplasm;GO:0005829//cytosol	GO:0003676//nucleic acid binding;GO:0003700//DNA-binding transcription factor activity	GO:0006355//regulation of transcription, DNA-templated	3	miR-129-y,miR-21-y,miR-544-x
ENSEASG00005012109	3.53667	8	1.17761	0.0105372	0.028687	NRN1	neuritin 1 [Source:HGNC Symbol;Acc:HGNC:17972]	-	-	-	-	GO:0005615//extracellular space;GO:0032281//AMPA glutamate receptor complex;GO:0046658//anchored component of plasma membrane;GO:0098978//glutamatergic synapse	GO:0042802//identical protein binding	GO:0007399//nervous system development;GO:1990138//neuron projection extension;GO:2000300//regulation of synaptic vesicle exocytosis	11	miR-107-y,miR-141-x,miR-21-y,miR-2779-z,miR-2904-z,miR-3150-x,miR-424-x,miR-541-z,miR-6516-y,miR-6732-y,novel-m0052-5p
ENSEASG00005012118	0.776667	2.26333	1.54308	0.000277798	0.0011926	ZSCAN12	zinc finger and SCAN domain containing 12 [Source:HGNC Symbol;Acc:HGNC:13172]	-	-	-	-	-	GO:0003676//nucleic acid binding;GO:0003700//DNA-binding transcription factor activity	GO:0006355//regulation of transcription, DNA-templated	29	miR-1285-z,miR-129-y,miR-1329-x,miR-146-y,miR-154-x,miR-1839-y,miR-211-x,miR-2478-z,miR-3162-y,miR-33-x,miR-380-y,miR-3963-z,miR-3968-z,miR-424-x,miR-484-x,miR-493-x,miR-5100-z,miR-6131-z,miR-6529-x,miR-655-y,miR-6756-y,miR-6937-x,miR-758-y,novel-m0011-3p,novel-m0026-5p,novel-m0053-5p,novel-m0076-5p,novel-m0120-3p,novel-m0166-5p
ENSEASG00005012130	0.916667	4.03667	2.1387	1.74636e-05	9.92264e-05	HYAL3	hyaluronidase 3 [Source:HGNC Symbol;Acc:HGNC:5322]	Metabolism;Cellular Processes;Metabolism	Global and overview maps;Transport and catabolism;Glycan biosynthesis and metabolism	ko01100//Metabolic pathways;ko04142//Lysosome;ko00531//Glycosaminoglycan degradation	K01197;K01197;K01197	GO:0001669//acrosomal vesicle;GO:0002080//acrosomal membrane;GO:0005764//lysosome;GO:0005769//early endosome;GO:0005783//endoplasmic reticulum;GO:0031410//cytoplasmic vesicle;GO:0097225//sperm midpiece	GO:0003824//catalytic activity;GO:0004415//hyalurononglucosaminidase activity;GO:0033906//hyaluronoglucuronidase activity	GO:0001552//ovarian follicle atresia;GO:0005975//carbohydrate metabolic process;GO:0006954//inflammatory response;GO:0007341//penetration of zona pellucida;GO:0009615//response to virus;GO:0030214//hyaluronan catabolic process;GO:0046677//response to antibiotic;GO:0051216//cartilage development;GO:0071347//cellular response to interleukin-1;GO:0071356//cellular response to tumor necrosis factor;G…	11	miR-22-y,miR-2483-y,miR-345-x,miR-432-x,miR-493-z,miR-6732-y,miR-6756-y,novel-m0100-3p,novel-m0105-3p,novel-m0107-3p,novel-m0120-3p
ENSEASG00005012214	0.11	6.44	5.87149	3.52784e-26	2.23293e-24	GRIK3	glutamate ionotropic receptor kainate type subunit 3 [Source:HGNC Symbol;Acc:HGNC:4581]	Environmental Information Processing;Organismal Systems	Signaling molecules and interaction;Nervous system	ko04080//Neuroactive ligand-receptor interaction;ko04724//Glutamatergic synapse	K05203;K05203	GO:0005886//plasma membrane;GO:0005887//integral component of plasma membrane;GO:0016020//membrane;GO:0098978//glutamatergic synapse	GO:0001640//adenylate cyclase inhibiting G protein-coupled glutamate receptor activity;GO:0004970//ionotropic glutamate receptor activity;GO:0005216//ion channel activity;GO:0015276//ligand-gated ion channel activity;GO:0015277//kainate selective glutamate receptor activity;GO:0038023//signaling receptor activity;GO:0099507//ligand-gated ion channel activity involved in regulation of presynaptic …	GO:0006811//ion transport;GO:0007215//glutamate receptor signaling pathway;GO:0007216//G protein-coupled glutamate receptor signaling pathway;GO:0042391//regulation of membrane potential	17	miR-1394-z,miR-185-y,miR-204-y,miR-22-y,miR-4449-z,miR-485-x,miR-541-x,miR-665-y,miR-665-z,miR-668-y,novel-m0056-5p,novel-m0095-5p,novel-m0110-3p,novel-m0120-3p,novel-m0155-5p,novel-m0165-5p,novel-m0169-5p
ENSEASG00005012347	101.993	28.12	-1.85881	1.30881e-23	7.08153e-22	TMEM120B	transmembrane protein 120B [Source:HGNC Symbol;Acc:HGNC:32008]	-	-	-	-	GO:0005637//nuclear inner membrane;GO:0016021//integral component of membrane	-	GO:0045444//fat cell differentiation;GO:0051291//protein heterooligomerization	8	lin-4-x,lin-4-z,miR-125-x,miR-125-z,miR-195-z,miR-23-y,miR-4324-z,novel-m0175-5p
ENSEASG00005012352	0.97	3.35333	1.78954	9.05127e-05	0.000438271	SHOX2	short stature homeobox 2 [Source:HGNC Symbol;Acc:HGNC:10854]	-	-	-	-	-	GO:0003677//DNA binding;GO:0043565//sequence-specific DNA binding	GO:0001649//osteoblast differentiation;GO:0002053//positive regulation of mesenchymal cell proliferation;GO:0002062//chondrocyte differentiation;GO:0002063//chondrocyte development;GO:0003170//heart valve development;GO:0003209//cardiac atrium morphogenesis;GO:0006355//regulation of transcription, DNA-templated;GO:0030326//embryonic limb morphogenesis;GO:0032330//regulation of chondrocyte differe…	12	miR-10926-z,miR-3178-z,miR-503-x,miR-6236-z,miR-6238-z,miR-7177-z,miR-718-z,novel-m0049-3p,novel-m0088-3p,novel-m0110-3p,novel-m0155-5p,novel-m0165-5p
ENSEASG00005012418	22.7633	48.6367	1.09533	2.93874e-08	2.86579e-07	PDLIM7	PDZ and LIM domain 7 [Source:HGNC Symbol;Acc:HGNC:22958]	-	-	-	-	GO:0001725//stress fiber;GO:0001726//ruffle;GO:0005654//nucleoplasm;GO:0005737//cytoplasm;GO:0005912//adherens junction;GO:0005925//focal adhesion;GO:0015629//actin cytoskeleton	GO:0005515//protein binding	GO:0030036//actin cytoskeleton organization	4	miR-185-y,miR-484-x,miR-665-y,miR-665-z
ENSEASG00005012422	14.9733	3.57667	-2.06571	5.76461e-06	3.61728e-05	ST6GAL2	ST6 beta-galactoside alpha-2,6-sialyltransferase 2 [Source:HGNC Symbol;Acc:HGNC:10861]	Metabolism;Metabolism;Metabolism	Global and overview maps;Glycan biosynthesis and metabolism;Glycan biosynthesis and metabolism	ko01100//Metabolic pathways;ko00510//N-Glycan biosynthesis;ko00514//Other types of O-glycan biosynthesis	K00779;K00779;K00779	-	GO:0003835//beta-galactoside alpha-2,6-sialyltransferase activity;GO:0008373//sialyltransferase activity	GO:0006486//protein glycosylation;GO:0009311//oligosaccharide metabolic process	6	miR-235-z,miR-25-z,miR-311-z,miR-92-y,miR-92-z,novel-m0070-3p
ENSEASG00005012461	22.0933	81.2733	1.87917	0.00218794	0.00734742	MMRN1	multimerin 1 [Source:HGNC Symbol;Acc:HGNC:7178]	-	-	-	-	-	GO:0005509//calcium ion binding;GO:0005515//protein binding	GO:0007596//blood coagulation	5	miR-141-y,miR-200-y,miR-382-x,miR-542-y,miR-8-z
ENSEASG00005012493	2.00333	8.11333	2.01789	1.50004e-08	1.54386e-07	PLA1A	phospholipase A1 member A [Source:HGNC Symbol;Acc:HGNC:17661]	Environmental Information Processing;Metabolism	Signal transduction;Lipid metabolism	ko04014//Ras signaling pathway;ko00564//Glycerophospholipid metabolism	K13618;K13618	GO:0002080//acrosomal membrane	GO:0008970//phospholipase A1 activity;GO:0052689//carboxylic ester hydrolase activity	GO:0006629//lipid metabolic process	7	miR-215-x,miR-2478-z,miR-299-y,miR-3963-z,miR-3968-z,miR-6756-y,novel-m0028-5p
ENSEASG00005012571	27.6733	64.8767	1.2292	5.65736e-08	5.21379e-07	IGFBP2	insulin like growth factor binding protein 2 [Source:HGNC Symbol;Acc:HGNC:5471]	-	-	-	-	GO:0005576//extracellular region;GO:0005615//extracellular space	GO:0005520//insulin-like growth factor binding;GO:0031994//insulin-like growth factor I binding	GO:0042104//positive regulation of activated T cell proliferation	28	miR-12034-z,miR-1260-z,miR-1908-y,miR-211-x,miR-2478-z,miR-2904-z,miR-3178-z,miR-3963-z,miR-3968-z,miR-431-z,miR-485-x,miR-5126-z,miR-6131-z,miR-718-z,novel-m0028-5p,novel-m0033-5p,novel-m0049-3p,novel-m0052-5p,novel-m0053-5p,novel-m0087-5p,novel-m0088-3p,novel-m0095-5p,novel-m0110-3p,novel-m0120-3p,novel-m0165-5p,novel-m0166-5p,novel-m0167-3p,novel-m0169-5p
ENSEASG00005012585	0.91	3.2	1.81413	5.27526e-06	3.34905e-05	COL23A1	collagen type XXIII alpha 1 chain [Source:HGNC Symbol;Acc:HGNC:22990]	-	-	-	-	-	-	-	19	miR-10926-z,miR-1983-z,miR-212-x,miR-3120-y,miR-3178-z,miR-424-x,miR-431-z,miR-4497-z,miR-484-x,miR-541-z,miR-663-z,miR-665-y,miR-665-z,miR-6732-y,miR-9277-z,novel-m0068-3p,novel-m0073-3p,novel-m0105-3p,novel-m0169-5p
ENSEASG00005012654	0.713333	2.33333	1.70974	0.00672191	0.0193923	LTC4S	leukotriene C4 synthase [Source:HGNC Symbol;Acc:HGNC:6719]	Metabolism;Metabolism	Global and overview maps;Lipid metabolism	ko01100//Metabolic pathways;ko00590//Arachidonic acid metabolism	K00807;K00807	GO:0005635//nuclear envelope;GO:0005640//nuclear outer membrane;GO:0005783//endoplasmic reticulum;GO:0005789//endoplasmic reticulum membrane;GO:0016021//integral component of membrane;GO:0031965//nuclear membrane	GO:0004464//leukotriene-C4 synthase activity;GO:0008047//enzyme activator activity;GO:0008289//lipid binding;GO:0042802//identical protein binding	GO:0006691//leukotriene metabolic process;GO:0042759//long-chain fatty acid biosynthetic process	46	miR-10001-x,miR-10400-x,miR-10401-y,miR-12229-y,miR-12237-y,miR-12245-y,miR-12263-x,miR-2137-z,miR-2483-y,miR-2887-z,miR-4332-z,miR-484-x,miR-485-x,miR-6131-z,miR-663-z,miR-665-y,miR-665-z,miR-6732-y,miR-718-z,miR-9899-z,miR-9993-y,novel-m0002-5p,novel-m0010-3p,novel-m0012-5p,novel-m0020-5p,novel-m0030-3p,novel-m0031-3p,novel-m0033-5p,novel-m0041-5p,novel-m0043-3p,novel-m0049-3p,novel-m0050-3p,no…
ENSEASG00005013028	2.56667	6.59333	1.36111	2.33124e-08	2.31646e-07	NAV2	neuron navigator 2 [Source:HGNC Symbol;Acc:HGNC:15997]	-	-	-	-	GO:0005614//interstitial matrix;GO:0005654//nucleoplasm;GO:0031012//extracellular matrix	GO:0005515//protein binding;GO:0008201//heparin binding	GO:0003025//regulation of systemic arterial blood pressure by baroreceptor feedback;GO:0007605//sensory perception of sound;GO:0007608//sensory perception of smell;GO:0007626//locomotory behavior;GO:0021554//optic nerve development;GO:0021563//glossopharyngeal nerve development;GO:0021564//vagus nerve development;GO:0022008//neurogenesis	9	miR-1285-z,miR-132-y,miR-147-x,miR-212-y,miR-285-y,miR-3120-y,miR-485-x,miR-6131-z,miR-663-z
ENSEASG00005013040	70.2833	31.68	-1.14961	1.45396e-29	1.14494e-27	HTATIP2	HIV-1 Tat interactive protein 2 [Source:HGNC Symbol;Acc:HGNC:16637]	-	-	-	-	GO:0005635//nuclear envelope;GO:0005737//cytoplasm;GO:0005829//cytosol	GO:0004674//protein serine/threonine kinase activity;GO:0016620//oxidoreductase activity, acting on the aldehyde or oxo group of donors, NAD or NADP as acceptor;GO:0051287//NAD binding	GO:0043068//positive regulation of programmed cell death;GO:0045765//regulation of angiogenesis;GO:0045944//positive regulation of transcription by RNA polymerase II;GO:0046777//protein autophosphorylation;GO:0051170//import into nucleus;GO:0055114//oxidation-reduction process	7	lin-4-x,lin-4-z,miR-10-z,miR-125-x,miR-125-z,miR-338-y,miR-4324-z
ENSEASG00005013206	1.56333	13.6767	3.12902	1.96627e-14	4.51115e-13	ADGRD1	adhesion G protein-coupled receptor D1 [Source:HGNC Symbol;Acc:HGNC:19893]	-	-	-	-	GO:0005886//plasma membrane;GO:0016021//integral component of membrane	GO:0004888//transmembrane signaling receptor activity;GO:0004930//G protein-coupled receptor activity	GO:0007166//cell surface receptor signaling pathway;GO:0007186//G protein-coupled receptor signaling pathway;GO:0007189//adenylate cyclase-activating G protein-coupled receptor signaling pathway	53	miR-12034-z,miR-12273-x,miR-1394-z,miR-146-x,miR-154-x,miR-1842-x,miR-185-y,miR-1983-z,miR-204-y,miR-212-x,miR-21-y,miR-22-y,miR-2478-z,miR-2483-z,miR-300-y,miR-370-y,miR-377-y,miR-381-y,miR-3963-z,miR-3968-z,miR-431-z,miR-4449-z,miR-4497-z,miR-484-x,miR-485-x,miR-5100-z,miR-6238-z,miR-638-z,miR-663-z,miR-665-y,miR-665-z,miR-6732-y,miR-718-z,miR-885-x,miR-9277-z,novel-m0009-3p,novel-m0010-3p,nove…
ENSEASG00005013250	86.85	30.5233	-1.50861	6.28303e-16	1.67544e-14	ETHE1	ETHE1 persulfide dioxygenase [Source:HGNC Symbol;Acc:HGNC:23287]	Metabolism;Metabolism	Global and overview maps;Energy metabolism	ko01100//Metabolic pathways;ko00920//Sulfur metabolism	K17725;K17725	GO:0005654//nucleoplasm;GO:0005737//cytoplasm;GO:0005739//mitochondrion	GO:0005506//iron ion binding;GO:0050313//sulfur dioxygenase activity	GO:0006749//glutathione metabolic process;GO:0070813//hydrogen sulfide metabolic process	1	miR-138-x
ENSEASG00005013302	15.4	42.0767	1.45009	9.84596e-14	2.0747e-12	LMCD1	LIM and cysteine rich domains 1 [Source:HGNC Symbol;Acc:HGNC:6633]	-	-	-	-	GO:0005634//nucleus	GO:0003714//transcription corepressor activity;GO:0008270//zinc ion binding	GO:0000122//negative regulation of transcription by RNA polymerase II;GO:0010611//regulation of cardiac muscle hypertrophy;GO:0070886//positive regulation of calcineurin-NFAT signaling cascade	10	miR-10926-z,miR-12034-z,miR-147-x,miR-204-y,miR-2483-y,miR-2484-z,miR-5100-z,miR-541-x,novel-m0028-5p,novel-m0042-5p
ENSEASG00005013311	14.84	45.7467	1.62418	1.78984e-18	5.98026e-17	GZMK	granzyme K [Source:HGNC Symbol;Acc:HGNC:4711]	-	-	-	-	-	GO:0004252//serine-type endopeptidase activity	GO:0006508//proteolysis	2	miR-11971-z,miR-885-x
ENSEASG00005013329	3.28	16.2033	2.30452	5.62668e-08	5.19122e-07	FST	follistatin [Source:HGNC Symbol;Acc:HGNC:3971]	Environmental Information Processing	Signal transduction	ko04350//TGF-beta signaling pathway	K04661	GO:0005634//nucleus;GO:0005737//cytoplasm	GO:0005515//protein binding;GO:0038102//activin receptor antagonist activity;GO:0048185//activin binding	GO:0000122//negative regulation of transcription by RNA polymerase II;GO:0001501//skeletal system development;GO:0002244//hematopoietic progenitor cell differentiation;GO:0007276//gamete generation;GO:0007389//pattern specification process;GO:0008585//female gonad development;GO:0030509//BMP signaling pathway;GO:0031069//hair follicle morphogenesis;GO:0032926//negative regulation of activin recep…	12	miR-141-y,miR-146-x,miR-147-x,miR-200-y,miR-300-y,miR-363-y,miR-381-y,miR-411-x,miR-4497-z,miR-6516-y,miR-6732-y,miR-8-z
ENSEASG00005013468	29.72	75.59	1.34676	1.58706e-20	6.4299e-19	-	-	-	-	-	-	-	GO:0005509//calcium ion binding	GO:0001701//in utero embryonic development;GO:0043010//camera-type eye development	27	miR-1329-x,miR-132-y,miR-146-x,miR-185-y,miR-200-x,miR-212-y,miR-22-x,miR-2478-z,miR-300-y,miR-323-y,miR-381-y,miR-3963-z,miR-3968-z,miR-542-y,miR-668-y,miR-6756-y,miR-718-z,miR-8928-z,miR-8-x,novel-m0019-3p,novel-m0026-5p,novel-m0038-5p,novel-m0039-3p,novel-m0049-3p,novel-m0076-5p,novel-m0087-5p,novel-m0104-5p
ENSEASG00005013582	7.68667	16.3467	1.08857	0.002085	0.00703796	MAF	MAF bZIP transcription factor [Source:HGNC Symbol;Acc:HGNC:6776]	Human Diseases;Organismal Systems;Human Diseases	Cancers;Immune system;Immune diseases	ko05202//Transcriptional misregulation in cancers;ko04658//Th1 and Th2 cell differentiation;ko05321//Inflammatiory bowel disease (IBD)	K09035;K09035;K09035	GO:0005634//nucleus;GO:0005737//cytoplasm	GO:0001228//DNA-binding transcription activator activity, RNA polymerase II-specific;GO:0003677//DNA binding;GO:0003700//DNA-binding transcription factor activity;GO:0043565//sequence-specific DNA binding	GO:0000122//negative regulation of transcription by RNA polymerase II;GO:0001816//cytokine production;GO:0002088//lens development in camera-type eye;GO:0006355//regulation of transcription, DNA-templated;GO:0010628//positive regulation of gene expression;GO:0032330//regulation of chondrocyte differentiation;GO:0045944//positive regulation of transcription by RNA polymerase II;GO:0048468//cell de…	11	miR-147-x,miR-299-y,miR-300-y,miR-369-x,miR-381-y,miR-431-z,miR-494-y,miR-5126-z,novel-m0056-5p,novel-m0057-3p,novel-m0095-5p
ENSEASG00005013713	4.15333	10.7467	1.37155	0.000759135	0.00289517	SUSD3	sushi domain containing 3 [Source:HGNC Symbol;Acc:HGNC:28391]	-	-	-	-	GO:0005886//plasma membrane	-	-	23	miR-10001-x,miR-10926-z,miR-12034-z,miR-12229-y,miR-136-x,miR-1908-y,miR-2483-y,miR-3959-y,miR-503-x,miR-5100-z,miR-5126-z,miR-638-z,miR-665-y,miR-665-z,miR-8112-z,miR-885-y,novel-m0018-5p,novel-m0030-3p,novel-m0052-5p,novel-m0087-5p,novel-m0105-3p,novel-m0110-3p,novel-m0165-5p
ENSEASG00005013748	1.74667	0.733333	-1.25206	0.00143474	0.00507914	ZWINT	ZW10 interacting kinetochore protein [Source:HGNC Symbol;Acc:HGNC:13195]	-	-	-	-	GO:0000776//kinetochore;GO:0005654//nucleoplasm;GO:0005737//cytoplasm;GO:0005829//cytosol;GO:0016604//nuclear body	GO:0047485//protein N-terminus binding	GO:0000070//mitotic sister chromatid segregation;GO:0007093//mitotic cell cycle checkpoint;GO:0051649//establishment of localization in cell	3	miR-101-z,miR-205-z,miR-23-y
ENSEASG00005013792	11.65	71.3533	2.61465	1.79697e-05	0.000101826	CRISPLD2	cysteine rich secretory protein LCCL domain containing 2 [Source:HGNC Symbol;Acc:HGNC:25248]	-	-	-	-	GO:0005576//extracellular region;GO:0030133//transport vesicle;GO:0031012//extracellular matrix	GO:0005539//glycosaminoglycan binding;GO:0008201//heparin binding	GO:0030198//extracellular matrix organization;GO:0060325//face morphogenesis	22	miR-107-y,miR-1260-z,miR-129-y,miR-136-x,miR-2478-z,miR-2887-z,miR-2904-z,miR-3963-z,miR-3968-z,miR-424-x,miR-432-x,miR-5126-z,miR-6238-z,miR-6732-y,novel-m0025-5p,novel-m0028-5p,novel-m0033-5p,novel-m0088-3p,novel-m0092-3p,novel-m0095-5p,novel-m0107-3p,novel-m0169-5p
ENSEASG00005013959	5.42333	1.56	-1.79763	0.000313893	0.00132785	CKS2	CDC28 protein kinase regulatory subunit 2 [Source:HGNC Symbol;Acc:HGNC:2000]	Human Diseases;Human Diseases	Cancers;Cancers	ko05200//Pathways in cancer;ko05222//Small cell lung cancer	K02219;K02219	-	GO:0003682//chromatin binding;GO:0016538//cyclin-dependent protein serine/threonine kinase regulator activity	GO:0006357//regulation of transcription by RNA polymerase II;GO:0007127//meiosis I;GO:0008283//cell proliferation;GO:0044772//mitotic cell cycle phase transition	3	miR-26-x,miR-26-z,miR-674-y
ENSEASG00005013999	2.06333	5.69	1.46345	2.18157e-05	0.000121526	ROR2	receptor tyrosine kinase like orphan receptor 2 [Source:HGNC Symbol;Acc:HGNC:10257]	Environmental Information Processing	Signal transduction	ko04310//Wnt signaling pathway	K05123	-	GO:0004672//protein kinase activity;GO:0005109//frizzled binding;GO:0005515//protein binding;GO:0005524//ATP binding;GO:0017147//Wnt-protein binding;GO:0031435//mitogen-activated protein kinase kinase kinase binding	GO:0001501//skeletal system development;GO:0001502//cartilage condensation;GO:0001756//somitogenesis;GO:0006468//protein phosphorylation;GO:0007169//transmembrane receptor protein tyrosine kinase signaling pathway;GO:0007223//Wnt signaling pathway, calcium modulating pathway;GO:0007224//smoothened signaling pathway;GO:0007254//JNK cascade;GO:0008285//negative regulation of cell proliferation;GO:0…	15	miR-11971-z,miR-146-x,miR-147-x,miR-345-x,miR-377-y,miR-424-x,miR-454-x,miR-4707-y,novel-m0010-3p,novel-m0014-3p,novel-m0018-5p,novel-m0046-3p,novel-m0056-5p,novel-m0110-3p,novel-m0165-5p
ENSEASG00005014034	4.11333	9.36333	1.18671	3.61536e-10	4.81114e-09	NPR2	natriuretic peptide receptor 2 [Source:HGNC Symbol;Acc:HGNC:7944]	Metabolism;Environmental Information Processing;Organismal Systems;Metabolism;Organismal Systems	Global and overview maps;Signal transduction;Endocrine system;Nucleotide metabolism;Circulatory system	ko01100//Metabolic pathways;ko04022//cGMP - PKG signaling pathway;ko04921//Oxytocin signaling pathway;ko00230//Purine metabolism;ko04270//Vascular smooth muscle contraction	K12324;K12324;K12324;K12324;K12324	GO:0005886//plasma membrane;GO:0005887//integral component of plasma membrane;GO:0016021//integral component of membrane	GO:0004383//guanylate cyclase activity;GO:0004672//protein kinase activity;GO:0005524//ATP binding;GO:0016849//phosphorus-oxygen lyase activity;GO:0016941//natriuretic peptide receptor activity;GO:0017046//peptide hormone binding;GO:0042562//hormone binding;GO:0042802//identical protein binding	GO:0006182//cGMP biosynthetic process;GO:0006468//protein phosphorylation;GO:0007168//receptor guanylyl cyclase signaling pathway;GO:0009190//cyclic nucleotide biosynthetic process;GO:0022414//reproductive process;GO:0035556//intracellular signal transduction;GO:0051447//negative regulation of meiotic cell cycle;GO:0060348//bone development;GO:0097011//cellular response to granulocyte macrophage …	44	miR-10401-y,miR-11971-z,miR-11980-z,miR-1260-z,miR-1394-z,miR-141-x,miR-146-x,miR-1842-x,miR-204-y,miR-211-x,miR-22-y,miR-285-y,miR-2887-z,miR-377-x,miR-4286-z,miR-432-x,miR-433-x,miR-4449-z,miR-450-x,miR-484-x,miR-485-x,miR-494-y,miR-6236-z,miR-665-y,miR-665-z,miR-668-y,miR-6937-x,miR-718-z,miR-9097-z,miR-9277-z,novel-m0014-3p,novel-m0033-5p,novel-m0049-3p,novel-m0053-5p,novel-m0057-3p,novel-m00…
ENSEASG00005014083	6.29	16.4633	1.38812	0.000357639	0.0014885	CDKN1C	cyclin dependent kinase inhibitor 1C [Source:HGNC Symbol;Acc:HGNC:1786]	Cellular Processes	Cell growth and death	ko04110//Cell cycle	K09993	GO:0005634//nucleus;GO:0005737//cytoplasm	GO:0004860//protein kinase inhibitor activity;GO:0004861//cyclin-dependent protein serine/threonine kinase inhibitor activity;GO:0044877//protein-containing complex binding	GO:0007050//cell cycle arrest;GO:0007346//regulation of mitotic cell cycle;GO:0030511//positive regulation of transforming growth factor beta receptor signaling pathway;GO:0033673//negative regulation of kinase activity;GO:0042326//negative regulation of phosphorylation;GO:0045892//negative regulation of transcription, DNA-templated;GO:0045893//positive regulation of transcription, DNA-templated;…	1	miR-4707-y
ENSEASG00005014109	35.7533	13.2267	-1.43463	2.76663e-24	1.5572e-22	MASP1	mannan binding lectin serine peptidase 1 [Source:HGNC Symbol;Acc:HGNC:6901]	Human Diseases;Organismal Systems	Infectious diseases;Immune system	ko05150//Staphylococcus aureus infection;ko04610//Complement and coagulation cascades	K03992;K03992	GO:0005615//extracellular space;GO:0005654//nucleoplasm;GO:0005829//cytosol	GO:0004252//serine-type endopeptidase activity;GO:0005509//calcium ion binding;GO:0008233//peptidase activity;GO:0042803//protein homodimerization activity;GO:0048306//calcium-dependent protein binding	GO:0001867//complement activation, lectin pathway;GO:0006508//proteolysis	20	lin-4-x,lin-4-z,miR-10174-x,miR-125-x,miR-125-z,miR-195-z,miR-1961-z,miR-196-x,miR-20-y,miR-218-z,miR-23-x,miR-23-y,miR-26-x,miR-26-z,miR-325-y,miR-338-y,miR-339-z,miR-4324-z,miR-506-z,miR-8549-z
ENSEASG00005014122	7.91333	21.7733	1.4602	2.67163e-15	6.71833e-14	HEYL	hes related family bHLH transcription factor with YRPW motif like [Source:HGNC Symbol;Acc:HGNC:4882]	Human Diseases;Human Diseases;Human Diseases;Environmental Information Processing	Cancers;Infectious diseases;Cancers;Signal transduction	ko05200//Pathways in cancer;ko05165//Human papillomavirus infection;ko05224//Breast cancer;ko04330//Notch signaling pathway	K09091;K09091;K09091;K09091	GO:0005634//nucleus;GO:0005737//cytoplasm	GO:0000978//RNA polymerase II proximal promoter sequence-specific DNA binding;GO:0000981//DNA-binding transcription factor activity, RNA polymerase II-specific;GO:0001227//DNA-binding transcription repressor activity, RNA polymerase II-specific;GO:0001228//DNA-binding transcription activator activity, RNA polymerase II-specific;GO:0003677//DNA binding;GO:0003700//DNA-binding transcription factor …	GO:0003151//outflow tract morphogenesis;GO:0003181//atrioventricular valve morphogenesis;GO:0003184//pulmonary valve morphogenesis;GO:0003198//epithelial to mesenchymal transition involved in endocardial cushion formation;GO:0003203//endocardial cushion morphogenesis;GO:0003208//cardiac ventricle morphogenesis;GO:0006355//regulation of transcription, DNA-templated;GO:0007219//Notch signaling path…	16	miR-10926-z,miR-1197-y,miR-129-y,miR-132-y,miR-1842-x,miR-204-y,miR-212-x,miR-212-y,miR-370-y,miR-433-x,miR-485-y,miR-541-z,miR-6131-z,novel-m0027-3p,novel-m0042-5p,novel-m0169-5p
ENSEASG00005014191	0.356667	12.3033	5.10833	2.1376e-15	5.44065e-14	FOSB	FosB proto-oncogene, AP-1 transcription factor subunit [Source:HGNC Symbol;Acc:HGNC:3797]	Human Diseases;Organismal Systems;Organismal Systems;Human Diseases;Human Diseases	Substance dependence;Development;Immune system;Substance dependence;Substance dependence	ko05034//Alcoholism;ko04380//Osteoclast differentiation;ko04657//IL-17 signaling pathway;ko05031//Amphetamine addiction;ko05030//Cocaine addiction	K09029;K09029;K09029;K09029;K09029	GO:0005634//nucleus;GO:0005654//nucleoplasm;GO:0043231//intracellular membrane-bounded organelle	GO:0000978//RNA polymerase II proximal promoter sequence-specific DNA binding;GO:0001228//DNA-binding transcription activator activity, RNA polymerase II-specific;GO:0003677//DNA binding;GO:0003700//DNA-binding transcription factor activity	GO:0006355//regulation of transcription, DNA-templated;GO:0006357//regulation of transcription by RNA polymerase II;GO:0045944//positive regulation of transcription by RNA polymerase II;GO:0071277//cellular response to calcium ion	14	miR-10400-x,miR-1908-y,miR-4497-z,miR-6131-z,miR-6756-y,miR-718-z,miR-885-y,novel-m0010-3p,novel-m0028-5p,novel-m0033-5p,novel-m0049-3p,novel-m0053-5p,novel-m0110-3p,novel-m0166-5p
ENSEASG00005014218	5.45	12.1133	1.15227	2.14161e-07	1.79337e-06	SIX5	SIX homeobox 5 [Source:HGNC Symbol;Acc:HGNC:10891]	-	-	-	-	GO:0005634//nucleus	GO:0000978//RNA polymerase II proximal promoter sequence-specific DNA binding;GO:0001228//DNA-binding transcription activator activity, RNA polymerase II-specific;GO:0003677//DNA binding;GO:0043565//sequence-specific DNA binding	GO:0002088//lens development in camera-type eye;GO:0006355//regulation of transcription, DNA-templated;GO:0007286//spermatid development;GO:0008285//negative regulation of cell proliferation;GO:0045892//negative regulation of transcription, DNA-templated;GO:0045944//positive regulation of transcription by RNA polymerase II;GO:1902723//negative regulation of skeletal muscle satellite cell prolifer…	19	miR-11971-z,miR-1394-z,miR-185-y,miR-285-y,miR-4449-z,miR-542-y,miR-6238-z,miR-718-z,novel-m0012-5p,novel-m0028-5p,novel-m0033-5p,novel-m0049-3p,novel-m0052-5p,novel-m0053-5p,novel-m0068-3p,novel-m0087-5p,novel-m0100-3p,novel-m0120-3p,novel-m0169-5p
ENSEASG00005014220	2.64667	10.7033	2.01581	4.87755e-10	6.37656e-09	DMPK	DM1 protein kinase [Source:HGNC Symbol;Acc:HGNC:2933]	-	-	-	-	GO:0005886//plasma membrane;GO:0031307//integral component of mitochondrial outer membrane;GO:0033017//sarcoplasmic reticulum membrane	GO:0004672//protein kinase activity;GO:0004674//protein serine/threonine kinase activity;GO:0005524//ATP binding;GO:0017020//myosin phosphatase regulator activity	GO:0002028//regulation of sodium ion transport;GO:0006468//protein phosphorylation;GO:0006874//cellular calcium ion homeostasis;GO:0006998//nuclear envelope organization;GO:0008016//regulation of heart contraction;GO:0010657//muscle cell apoptotic process;GO:0010830//regulation of myotube differentiation;GO:0014722//regulation of skeletal muscle contraction by calcium ion signaling;GO:0014853//re…	54	miR-12034-z,miR-12229-y,miR-12237-y,miR-12245-y,miR-12263-x,miR-12273-x,miR-1839-x,miR-2137-z,miR-2904-z,miR-3150-x,miR-3960-z,miR-411-x,miR-4332-z,miR-450-x,miR-4608-z,miR-503-x,miR-5335-z,miR-541-z,miR-638-z,miR-6732-y,miR-718-z,miR-8112-z,miR-885-y,miR-8928-z,miR-9277-z,miR-9899-z,novel-m0002-5p,novel-m0009-3p,novel-m0010-3p,novel-m0020-5p,novel-m0028-5p,novel-m0031-3p,novel-m0033-5p,novel-m00…
ENSEASG00005014478	0.956667	4.50333	2.23491	0.000129583	0.000602076	EMX2	empty spiracles homeobox 2 [Source:HGNC Symbol;Acc:HGNC:3341]	-	-	-	-	-	GO:0003677//DNA binding;GO:0043565//sequence-specific DNA binding	GO:0006355//regulation of transcription, DNA-templated;GO:0007420//brain development;GO:0009952//anterior/posterior pattern specification;GO:0010468//regulation of gene expression;GO:0021542//dentate gyrus development;GO:0021796//cerebral cortex regionalization;GO:0021846//cell proliferation in forebrain;GO:0021885//forebrain cell migration;GO:0021987//cerebral cortex development;GO:0030182//neur…	4	miR-345-x,miR-541-x,miR-6732-y,miR-9995-y
ENSEASG00005014526	4.29	1.04	-2.04439	2.58786e-07	2.1288e-06	-	-	Metabolism;Cellular Processes;Metabolism;Metabolism;Metabolism;Metabolism	Global and overview maps;Transport and catabolism;Amino acid metabolism;Amino acid metabolism;Biosynthesis of other secondary metabolites;Metabolism of other amino acids	ko01100//Metabolic pathways;ko04146//Peroxisome;ko00330//Arginine and proline metabolism;ko00260//Glycine, serine and threonine metabolism;ko00311//Penicillin and cephalosporin biosynthesis;ko00472//D-Arginine and D-ornithine metabolism	K00273;K00273;K00273;K00273;K00273;K00273	-	GO:0003884//D-amino-acid oxidase activity;GO:0071949//FAD binding	GO:0046416//D-amino acid metabolic process	3	miR-20-y,miR-3065-y,miR-874-y
ENSEASG00005014584	177.963	69.3333	-1.35996	5.90121e-40	8.85517e-38	SPPL2A	signal peptide peptidase like 2A [Source:HGNC Symbol;Acc:HGNC:30227]	-	-	-	-	GO:0005765//lysosomal membrane;GO:0005770//late endosome;GO:0005886//plasma membrane;GO:0016020//membrane;GO:0016021//integral component of membrane;GO:0030660//Golgi-associated vesicle membrane;GO:0031902//late endosome membrane;GO:0043231//intracellular membrane-bounded organelle;GO:0071458//integral component of cytoplasmic side of endoplasmic reticulum membrane;GO:0071556//integral component …	GO:0004190//aspartic-type endopeptidase activity;GO:0042500//aspartic endopeptidase activity, intramembrane cleaving;GO:0042803//protein homodimerization activity	GO:0006509//membrane protein ectodomain proteolysis;GO:0031293//membrane protein intracellular domain proteolysis;GO:0033619//membrane protein proteolysis;GO:0050776//regulation of immune response	3	miR-101-z,miR-19-y,miR-96-z
ENSEASG00005014973	90.2633	41.9333	-1.10604	9.14025e-11	1.32277e-09	MDK	midkine [Source:HGNC Symbol;Acc:HGNC:6972]	-	-	-	-	-	GO:0008083//growth factor activity;GO:0008201//heparin binding;GO:0035374//chondroitin sulfate binding;GO:1904399//heparan sulfate binding	GO:0001662//behavioral fear response;GO:0002232//leukocyte chemotaxis involved in inflammatory response;GO:0002286//T cell activation involved in immune response;GO:0002690//positive regulation of leukocyte chemotaxis;GO:0007010//cytoskeleton organization;GO:0007162//negative regulation of cell adhesion;GO:0007614//short-term memory;GO:0009611//response to wounding;GO:0010667//negative regulation…	1	miR-339-z
ENSEASG00005014989	56.5567	27.7667	-1.02634	5.57207e-15	1.35254e-13	INTS11	integrator complex subunit 11 [Source:HGNC Symbol;Acc:HGNC:26052]	-	-	-	-	GO:0005634//nucleus;GO:0005654//nucleoplasm;GO:0005737//cytoplasm;GO:0005829//cytosol;GO:0032039//integrator complex	-	GO:0016180//snRNA processing	5	lin-4-x,lin-4-z,miR-125-x,miR-125-z,miR-4324-z
ENSEASG00005015021	0.793333	0.22	-1.85042	0.0166572	0.0421723	-	-	Environmental Information Processing	Signaling molecules and interaction	ko04060//Cytokine-cytokine receptor interaction	K05142	-	GO:0005515//protein binding	-	5	lin-4-x,lin-4-z,miR-125-x,miR-125-z,miR-4324-z
ENSEASG00005015095	68.88	225.847	1.71319	0.0135221	0.0354551	ISG15	ISG15 ubiquitin like modifier [Source:HGNC Symbol;Acc:HGNC:4053]	Human Diseases;Human Diseases;Organismal Systems	Infectious diseases;Infectious diseases;Immune system	ko05165//Human papillomavirus infection;ko05169//Epstein-Barr virus infection;ko04622//RIG-I-like receptor signaling pathway	K12159;K12159;K12159	GO:0005576//extracellular region	GO:0005178//integrin binding;GO:0005515//protein binding;GO:0031386//protein tag	GO:0007229//integrin-mediated signaling pathway;GO:0009617//response to bacterium;GO:0019941//modification-dependent protein catabolic process;GO:0030501//positive regulation of bone mineralization;GO:0031397//negative regulation of protein ubiquitination;GO:0032020//ISG15-protein conjugation;GO:0032649//regulation of interferon-gamma production;GO:0034340//response to type I interferon;GO:004274…	3	miR-107-y,novel-m0100-3p,novel-m0107-3p
ENSEASG00005015154	4.22333	10.95	1.37448	4.93211e-10	6.42784e-09	CALHM2	calcium homeostasis modulator family member 2 [Source:HGNC Symbol;Acc:HGNC:23493]	-	-	-	-	-	-	GO:0043065//positive regulation of apoptotic process	33	miR-10400-x,miR-10926-z,miR-1260-z,miR-148-y,miR-1842-x,miR-1983-z,miR-204-y,miR-211-x,miR-2478-z,miR-3120-y,miR-3162-y,miR-345-x,miR-370-y,miR-377-x,miR-3963-z,miR-3968-z,miR-432-x,miR-484-x,miR-485-x,miR-503-x,miR-541-z,miR-6529-x,miR-6732-y,miR-9097-z,novel-m0027-3p,novel-m0028-5p,novel-m0038-5p,novel-m0039-3p,novel-m0056-5p,novel-m0100-3p,novel-m0107-3p,novel-m0166-5p,novel-m0169-5p
ENSEASG00005015168	0.223333	1.98	3.14823	1.27005e-06	9.15061e-06	PLIN1	perilipin 1 [Source:HGNC Symbol;Acc:HGNC:9076]	Organismal Systems;Environmental Information Processing;Organismal Systems;Organismal Systems	Environmental adaptation;Signal transduction;Endocrine system;Endocrine system	ko04714//Thermogenesis;ko04371//Apelin signaling pathway;ko03320//PPAR signaling pathway;ko04923//Regulation of lipolysis in adipocyte	K08768;K08768;K08768;K08768	GO:0005811//lipid droplet;GO:0005829//cytosol	-	GO:0006629//lipid metabolic process;GO:0016042//lipid catabolic process	21	miR-10001-x,miR-107-y,miR-1842-x,miR-204-y,miR-212-x,miR-2137-z,miR-299-y,miR-424-x,miR-5126-z,miR-542-y,miR-665-y,miR-665-z,miR-6732-y,miR-6756-y,novel-m0014-3p,novel-m0018-5p,novel-m0031-3p,novel-m0053-5p,novel-m0100-3p,novel-m0120-3p,novel-m0166-5p
ENSEASG00005015285	3.24333	1.09667	-1.56435	3.78992e-06	2.48688e-05	ASF1B	anti-silencing function 1B histone chaperone [Source:HGNC Symbol;Acc:HGNC:20996]	-	-	-	-	GO:0000785//chromatin;GO:0000790//nuclear chromatin;GO:0005634//nucleus;GO:0005654//nucleoplasm;GO:0032991//protein-containing complex	GO:0042393//histone binding	GO:0001835//blastocyst hatching;GO:0006333//chromatin assembly or disassembly;GO:0006334//nucleosome assembly;GO:0006335//DNA replication-dependent nucleosome assembly;GO:0006336//DNA replication-independent nucleosome assembly	2	miR-195-z,miR-6906-x
ENSEASG00005015307	2.87667	6.48333	1.17234	0.0028652	0.00927939	PODNL1	podocan like 1 [Source:HGNC Symbol;Acc:HGNC:26275]	-	-	-	-	GO:0062023//collagen-containing extracellular matrix	GO:0005515//protein binding	-	7	miR-1285-z,miR-154-x,miR-663-z,novel-m0038-5p,novel-m0039-3p,novel-m0087-5p,novel-m0105-3p
ENSEASG00005015311	0.4	1.23333	1.62449	0.0111989	0.0302138	-	-	-	-	-	-	-	-	-	21	miR-154-x,miR-1842-x,miR-1983-z,miR-204-y,miR-3120-y,miR-377-y,miR-4286-z,miR-4497-z,miR-485-x,miR-493-z,miR-6240-z,miR-665-y,miR-665-z,miR-6732-y,miR-9277-z,novel-m0014-3p,novel-m0026-5p,novel-m0028-5p,novel-m0033-5p,novel-m0092-3p,novel-m0105-3p
ENSEASG00005015354	307.137	143.247	-1.10038	3.92305e-15	9.70522e-14	MFGE8	milk fat globule-EGF factor 8 protein [Source:HGNC Symbol;Acc:HGNC:7036]	-	-	-	-	GO:0005615//extracellular space;GO:0009897//external side of plasma membrane;GO:0019897//extrinsic component of plasma membrane	GO:0001786//phosphatidylserine binding;GO:0005178//integrin binding;GO:0008429//phosphatidylethanolamine binding	GO:0006910//phagocytosis, recognition;GO:0006911//phagocytosis, engulfment;GO:0043277//apoptotic cell clearance;GO:0050766//positive regulation of phagocytosis	4	miR-1249-y,miR-195-z,miR-3065-y,miR-339-z
ENSEASG00005015427	1.65667	11.88	2.84218	1.15695e-21	5.27322e-20	SV2B	synaptic vesicle glycoprotein 2B [Source:HGNC Symbol;Acc:HGNC:16874]	Environmental Information Processing	Signaling molecules and interaction	ko04512//ECM-receptor interaction	K06258	GO:0008021//synaptic vesicle;GO:0016020//membrane;GO:0016021//integral component of membrane	GO:0022857//transmembrane transporter activity	GO:0007268//chemical synaptic transmission;GO:0055085//transmembrane transport	14	miR-1197-y,miR-1329-x,miR-154-z,miR-1983-z,miR-22-x,miR-3120-y,miR-3958-y,miR-495-y,miR-542-y,miR-9277-z,novel-m0028-5p,novel-m0053-5p,novel-m0057-3p,novel-m0076-5p
ENSEASG00005015603	0.923333	0.356667	-1.37228	0.000366215	0.00151892	ERC2	ELKS/RAB6-interacting/CAST family member 2 [Source:HGNC Symbol;Acc:HGNC:31922]	-	-	-	-	GO:0045202//synapse;GO:0048786//presynaptic active zone;GO:0098831//presynaptic active zone cytoplasmic component;GO:0098978//glutamatergic synapse;GO:0098982//GABA-ergic synapse	GO:0098882//structural constituent of presynaptic active zone	GO:0016082//synaptic vesicle priming	7	miR-138-x,miR-195-z,miR-205-z,miR-218-z,miR-23-y,miR-362-y,miR-9-z
ENSEASG00005015943	19.7967	61.38	1.63251	2.71189e-18	8.83234e-17	MFAP5	microfibril associated protein 5 [Source:HGNC Symbol;Acc:HGNC:29673]	-	-	-	-	GO:0001527//microfibril;GO:0031012//extracellular matrix	-	GO:0060216//definitive hemopoiesis;GO:0097435//supramolecular fiber organization	11	miR-1260-z,miR-148-x,miR-1842-x,miR-21-y,miR-3120-y,miR-323-y,miR-379-y,miR-382-x,miR-411-y,miR-541-z,miR-9097-z
ENSEASG00005016047	70.89	146.023	1.04254	1.34254e-07	1.16434e-06	DHRS3	dehydrogenase/reductase 3 [Source:HGNC Symbol;Acc:HGNC:17693]	Metabolism;Metabolism	Global and overview maps;Metabolism of cofactors and vitamins	ko01100//Metabolic pathways;ko00830//Retinol metabolism	K11146;K11146	-	GO:0004745//retinol dehydrogenase activity	GO:0001523//retinoid metabolic process;GO:0003151//outflow tract morphogenesis;GO:0030278//regulation of ossification;GO:0042572//retinol metabolic process;GO:0048387//negative regulation of retinoic acid receptor signaling pathway;GO:0060021//roof of mouth development;GO:0060349//bone morphogenesis;GO:0060411//cardiac septum morphogenesis	7	miR-132-x,miR-223-y,miR-485-x,miR-9277-z,novel-m0053-5p,novel-m0166-5p,novel-m0169-5p
ENSEASG00005016066	2.67667	7.61667	1.50872	0.00154456	0.00541984	ENO2	enolase 2 [Source:HGNC Symbol;Acc:HGNC:3353]	Metabolism;Metabolism;Environmental Information Processing;Genetic Information Processing;Metabolism;Metabolism	Global and overview maps;Global and overview maps;Signal transduction;Folding, sorting and degradation;Global and overview maps;Carbohydrate metabolism	ko01100//Metabolic pathways;ko01200//Carbon metabolism;ko04066//HIF-1 signaling pathway;ko03018//RNA degradation;ko01230//Biosynthesis of amino acids;ko00010//Glycolysis / Gluconeogenesis	K01689;K01689;K01689;K01689;K01689;K01689	GO:0000015//phosphopyruvate hydratase complex;GO:0001917//photoreceptor inner segment;GO:0005737//cytoplasm;GO:0005829//cytosol;GO:0005886//plasma membrane;GO:0016020//membrane;GO:0043025//neuronal cell body;GO:0043204//perikaryon	GO:0000287//magnesium ion binding;GO:0004634//phosphopyruvate hydratase activity	GO:0006096//glycolytic process	16	miR-1260-z,miR-1983-z,miR-21-y,miR-484-x,miR-6756-y,miR-9277-z,novel-m0013-5p,novel-m0014-3p,novel-m0028-5p,novel-m0053-5p,novel-m0057-3p,novel-m0073-3p,novel-m0092-3p,novel-m0120-3p,novel-m0166-5p,novel-m0169-5p
ENSEASG00005016072	13.9067	6.54667	-1.08694	9.26881e-08	8.2519e-07	HMGB3	high mobility group box 3 [Source:HGNC Symbol;Acc:HGNC:5004]	-	-	-	-	GO:0005634//nucleus	GO:0003677//DNA binding	-	7	lin-4-x,lin-4-z,miR-125-x,miR-125-z,miR-190-y,miR-4324-z,miR-506-z
ENSEASG00005016088	8.56333	21.13	1.30305	6.25803e-10	8.00084e-09	-	-	-	-	-	-	GO:0005634//nucleus	-	GO:0006334//nucleosome assembly	10	miR-146-y,miR-236-y,miR-299-y,miR-424-x,miR-663-z,miR-8-y,novel-m0053-5p,novel-m0068-3p,novel-m0148-5p,novel-m0166-5p
ENSEASG00005016196	1.54333	3.83667	1.3138	1.60846e-05	9.20144e-05	KIAA1614	KIAA1614 [Source:HGNC Symbol;Acc:HGNC:29327]	-	-	-	-	-	GO:0005515//protein binding	-	29	miR-1197-y,miR-1285-z,miR-129-y,miR-1394-z,miR-22-y,miR-2478-z,miR-3963-z,miR-3968-z,miR-433-x,miR-4449-z,miR-484-x,miR-485-x,miR-5126-z,miR-6131-z,miR-6732-y,miR-8928-z,novel-m0010-3p,novel-m0014-3p,novel-m0028-5p,novel-m0037-5p,novel-m0053-5p,novel-m0073-3p,novel-m0087-5p,novel-m0095-5p,novel-m0100-3p,novel-m0107-3p,novel-m0110-3p,novel-m0155-5p,novel-m0165-5p
ENSEASG00005016223	0.02	0.34	4.08746	0.0175	0.0439347	SLC34A3	solute carrier family 34 member 3 [Source:HGNC Symbol;Acc:HGNC:20305]	Organismal Systems;Organismal Systems	Endocrine system;Digestive system	ko04928//Parathyroid hormone synthesis, secretion and action;ko04978//Mineral absorption	K14683;K14683	GO:0005903//brush border;GO:0016020//membrane;GO:0016324//apical plasma membrane;GO:0031526//brush border membrane	GO:0005436//sodium:phosphate symporter activity;GO:0015321//sodium-dependent phosphate transmembrane transporter activity	GO:0006814//sodium ion transport;GO:0006817//phosphate ion transport;GO:0030643//cellular phosphate ion homeostasis;GO:0044341//sodium-dependent phosphate transport	1	novel-m0087-5p
ENSEASG00005016242	10.1233	24.69	1.28624	1.94048e-09	2.29533e-08	GEM	GTP binding protein overexpressed in skeletal muscle [Source:HGNC Symbol;Acc:HGNC:4234]	-	-	-	-	GO:0009898//cytoplasmic side of plasma membrane;GO:0016020//membrane;GO:0030496//midbody;GO:0051233//spindle midzone;GO:0072686//mitotic spindle	GO:0000287//magnesium ion binding;GO:0003924//GTPase activity;GO:0005525//GTP binding;GO:0019003//GDP binding	GO:0000278//mitotic cell cycle;GO:0007165//signal transduction;GO:0051276//chromosome organization;GO:0051310//metaphase plate congression;GO:1901842//negative regulation of high voltage-gated calcium channel activity	9	miR-147-x,miR-148-x,miR-2483-y,miR-409-x,miR-7177-z,miR-8-y,novel-m0011-3p,novel-m0027-3p,novel-m0092-3p
ENSEASG00005016294	5080.09	812.023	-2.64526	3.57478e-38	4.75871e-36	CLU	clusterin [Source:HGNC Symbol;Acc:HGNC:2095]	Organismal Systems	Immune system	ko04610//Complement and coagulation cascades	K17252	GO:0005615//extracellular space;GO:0005634//nucleus;GO:0005737//cytoplasm;GO:0005739//mitochondrion;GO:0005743//mitochondrial inner membrane;GO:0005829//cytosol;GO:0005856//cytoskeleton;GO:0009986//cell surface;GO:0016020//membrane;GO:0032991//protein-containing complex;GO:0034366//spherical high-density lipoprotein particle;GO:0043231//intracellular membrane-bounded organelle;GO:0045202//synapse…	GO:0001540//amyloid-beta binding;GO:0005102//signaling receptor binding;GO:0031625//ubiquitin protein ligase binding;GO:0044877//protein-containing complex binding;GO:0048156//tau protein binding;GO:0050750//low-density lipoprotein particle receptor binding;GO:0051082//unfolded protein binding;GO:0051787//misfolded protein binding	GO:0000902//cell morphogenesis;GO:0001774//microglial cell activation;GO:0002434//immune complex clearance;GO:0009615//response to virus;GO:0017038//protein import;GO:0031333//negative regulation of protein complex assembly;GO:0031334//positive regulation of protein complex assembly;GO:0032286//central nervous system myelin maintenance;GO:0032436//positive regulation of proteasomal ubiquitin-depe…	1	miR-325-y
ENSEASG00005016295	134.6	48.6967	-1.46678	5.15184e-77	3.32353e-74	SCARA3	scavenger receptor class A member 3 [Source:HGNC Symbol;Acc:HGNC:19000]	-	-	-	-	-	-	-	10	lin-4-x,lin-4-z,miR-125-x,miR-125-z,miR-1961-z,miR-3065-y,miR-339-z,miR-4324-z,miR-8549-z,miR-874-y
ENSEASG00005016296	36.2367	15.3567	-1.23859	3.44111e-19	1.22804e-17	CCDC25	coiled-coil domain containing 25 [Source:HGNC Symbol;Acc:HGNC:25591]	-	-	-	-	-	-	-	6	lin-4-x,lin-4-z,miR-125-x,miR-125-z,miR-4324-z,miR-96-z
ENSEASG00005016409	0.276667	1.17333	2.08439	0.0195784	0.0484062	-	-	Human Diseases;Genetic Information Processing;Human Diseases;Genetic Information Processing;Genetic Information Processing	Infectious diseases;Translation;Infectious diseases;Translation;Translation	ko05168//Herpes simplex infection;ko03013//RNA transport;ko05164//Influenza A;ko03015//mRNA surveillance pathway;ko03008//Ribosome biogenesis in eukaryotes	K14284;K14284;K14284;K14284;K14284	-	-	-	2	miR-1983-z,miR-485-x
ENSEASG00005016436	1759.76	411.567	-2.09618	6.80587e-41	1.1083e-38	CTSB	cathepsin B [Source:HGNC Symbol;Acc:HGNC:2527]	Cellular Processes;Organismal Systems;Organismal Systems;Cellular Processes;Cellular Processes;Organismal Systems	Cell growth and death;Immune system;Immune system;Transport and catabolism;Transport and catabolism;Endocrine system	ko04210//Apoptosis;ko04621//NOD-like receptor signaling pathway;ko04612//Antigen processing and presentation;ko04140//Autophagy - animal;ko04142//Lysosome;ko04924//Renin secretion	K01363;K01363;K01363;K01363;K01363;K01363	GO:0005615//extracellular space;GO:0005730//nucleolus;GO:0005764//lysosome;GO:0009897//external side of plasma membrane;GO:0043231//intracellular membrane-bounded organelle;GO:0048471//perinuclear region of cytoplasm	GO:0004175//endopeptidase activity;GO:0004197//cysteine-type endopeptidase activity;GO:0005518//collagen binding;GO:0008233//peptidase activity;GO:0008234//cysteine-type peptidase activity;GO:0043394//proteoglycan binding	GO:0006508//proteolysis;GO:0006590//thyroid hormone generation;GO:0030574//collagen catabolic process;GO:0030855//epithelial cell differentiation;GO:0046697//decidualization;GO:0046718//viral entry into host cell;GO:0050790//regulation of catalytic activity;GO:0051603//proteolysis involved in cellular protein catabolic process;GO:0097067//cellular response to thyroid hormone stimulus	3	miR-195-z,miR-674-y,miR-8908-z
ENSEASG00005016534	2.05	0.926667	-1.1455	0.00202271	0.00685671	CELF4	CUGBP Elav-like family member 4 [Source:HGNC Symbol;Acc:HGNC:14015]	-	-	-	-	GO:0005634//nucleus;GO:0005654//nucleoplasm;GO:0005737//cytoplasm	GO:0003676//nucleic acid binding;GO:0003723//RNA binding;GO:0003729//mRNA binding;GO:0036002//pre-mRNA binding	GO:0000380//alternative mRNA splicing, via spliceosome;GO:0000381//regulation of alternative mRNA splicing, via spliceosome;GO:0001701//in utero embryonic development;GO:0006376//mRNA splice site selection;GO:0048025//negative regulation of mRNA splicing, via spliceosome;GO:0048026//positive regulation of mRNA splicing, via spliceosome;GO:0090394//negative regulation of excitatory postsynaptic po…	4	miR-674-y,miR-874-y,miR-9-z,novel-m0175-5p
ENSEASG00005016629	119.77	36.02	-1.7334	1.48592e-56	4.7025e-54	ADAM9	ADAM metallopeptidase domain 9 [Source:HGNC Symbol;Acc:HGNC:216]	-	-	-	-	-	GO:0004222//metalloendopeptidase activity;GO:0005178//integrin binding;GO:0005518//collagen binding;GO:0008237//metallopeptidase activity;GO:0017124//SH3 domain binding;GO:0043236//laminin binding	GO:0000186//activation of MAPKK activity;GO:0006508//proteolysis;GO:0006509//membrane protein ectodomain proteolysis;GO:0007155//cell adhesion;GO:0007160//cell-matrix adhesion;GO:0007179//transforming growth factor beta receptor signaling pathway;GO:0010042//response to manganese ion;GO:0030216//keratinocyte differentiation;GO:0033627//cell adhesion mediated by integrin;GO:0033630//positive regul…	6	miR-1961-z,miR-196-x,miR-23-y,miR-735-x,miR-8549-z,novel-m0175-5p
ENSEASG00005016669	33.96	6.53	-2.37868	2.35514e-24	1.33006e-22	BMF	Bcl2 modifying factor [Source:HGNC Symbol;Acc:HGNC:24132]	Human Diseases	Cancers	ko05206//MicroRNAs in cancer	K17460	-	-	GO:0006915//apoptotic process;GO:0010507//negative regulation of autophagy;GO:0034644//cellular response to UV;GO:0043065//positive regulation of apoptotic process;GO:0043276//anoikis	12	lin-4-x,lin-4-z,miR-125-x,miR-125-z,miR-138-x,miR-1961-z,miR-3065-y,miR-338-y,miR-4324-z,miR-735-x,miR-8549-z,novel-m0032-3p
ENSEASG00005016725	2.17667	8.35667	1.94081	9.68413e-09	1.02416e-07	MEIS2	Meis homeobox 2 [Source:HGNC Symbol;Acc:HGNC:7001]	-	-	-	-	GO:0005634//nucleus	GO:0000978//RNA polymerase II proximal promoter sequence-specific DNA binding;GO:0001228//DNA-binding transcription activator activity, RNA polymerase II-specific;GO:0003677//DNA binding;GO:0003712//transcription coregulator activity;GO:0008134//transcription factor binding;GO:0043565//sequence-specific DNA binding	GO:0001654//eye development;GO:0006355//regulation of transcription, DNA-templated;GO:0008542//visual learning;GO:0045638//negative regulation of myeloid cell differentiation;GO:0045931//positive regulation of mitotic cell cycle;GO:0045944//positive regulation of transcription by RNA polymerase II;GO:0110024//positive regulation of cardiac muscle myoblast proliferation	13	miR-1197-y,miR-127-x,miR-132-y,miR-212-y,miR-21-y,miR-2483-y,miR-33-x,miR-376-y,miR-539-y,miR-758-y,novel-m0017-3p,novel-m0037-5p,novel-m0056-5p
ENSEASG00005016993	1.06667	10.4067	3.28633	3.67205e-14	8.13622e-13	NTF3	neurotrophin 3 [Source:HGNC Symbol;Acc:HGNC:8023]	Environmental Information Processing;Environmental Information Processing;Environmental Information Processing;Organismal Systems	Signal transduction;Signal transduction;Signal transduction;Nervous system	ko04151//PI3K-Akt signaling pathway;ko04014//Ras signaling pathway;ko04010//MAPK signaling pathway;ko04722//Neurotrophin signaling pathway	K04356;K04356;K04356;K04356	-	GO:0005102//signaling receptor binding;GO:0005165//neurotrophin receptor binding;GO:0008083//growth factor activity;GO:0042056//chemoattractant activity	GO:0000187//activation of MAPK activity;GO:0002092//positive regulation of receptor internalization;GO:0007169//transmembrane receptor protein tyrosine kinase signaling pathway;GO:0008284//positive regulation of cell proliferation;GO:0030335//positive regulation of cell migration;GO:0032148//activation of protein kinase B activity;GO:0033138//positive regulation of peptidyl-serine phosphorylation…	1	miR-21-x
ENSEASG00005017041	0.353333	1.19	1.75186	0.00861813	0.0241524	-	-	Human Diseases;Environmental Information Processing;Cellular Processes;Organismal Systems;Environmental Information Processing;Environmental Information Processing;Organismal Systems;Organismal Systems;Organismal Systems;Organismal Systems;Organismal Systems;Human Diseases	Neurodegenerative diseases;Signal transduction;Transport and catabolism;Endocrine system;Signal transduction;Signal transduction;Endocrine system;Aging;Endocrine system;Aging;Endocrine system;Endocrine and metabolic diseases	ko05010//Alzheimer disease;ko04022//cGMP - PKG signaling pathway;ko04140//Autophagy - animal;ko04910//Insulin signaling pathway;ko04068//FoxO signaling pathway;ko04152//AMPK signaling pathway;ko04935//Growth hormone synthesis, secretion and action;ko04211//Longevity regulating pathway - mammal;ko04920//Adipocytokine signaling pathway;ko04213//Longevity regulating pathway - multiple species;ko0492…	K17445;K17445;K17445;K17445;K17445;K17445;K17445;K17445;K17445;K17445;K17445;K17445	GO:0005886//plasma membrane	GO:0005158//insulin receptor binding;GO:0043548//phosphatidylinositol 3-kinase binding	GO:0008286//insulin receptor signaling pathway	21	miR-1260-z,miR-127-x,miR-185-y,miR-2904-z,miR-3178-z,miR-370-y,miR-431-z,miR-450-x,miR-484-x,miR-542-x,miR-8112-z,novel-m0028-5p,novel-m0033-5p,novel-m0052-5p,novel-m0053-5p,novel-m0087-5p,novel-m0092-3p,novel-m0100-3p,novel-m0120-3p,novel-m0166-5p,novel-m0169-5p
ENSEASG00005017094	5.74667	12.6067	1.13339	3.47791e-05	0.000184371	-	-	-	-	-	-	-	GO:0038023//signaling receptor activity	GO:0050860//negative regulation of T cell receptor signaling pathway	9	miR-1260-z,miR-541-z,miR-665-y,miR-665-z,miR-9277-z,novel-m0027-3p,novel-m0056-5p,novel-m0073-3p,novel-m0100-3p
ENSEASG00005017160	16.55	45.7267	1.4662	5.65355e-19	1.97969e-17	LRRC17	leucine rich repeat containing 17 [Source:HGNC Symbol;Acc:HGNC:16895]	-	-	-	-	GO:0005615//extracellular space	GO:0005515//protein binding	GO:0045671//negative regulation of osteoclast differentiation;GO:0048539//bone marrow development	2	miR-409-x,miR-431-z
ENSEASG00005017384	111.217	28.2033	-1.97944	4.61475e-35	5.37522e-33	NPDC1	neural proliferation, differentiation and control 1 [Source:HGNC Symbol;Acc:HGNC:7899]	-	-	-	-	GO:0016021//integral component of membrane	-	-	6	miR-10174-x,miR-195-z,miR-23-x,miR-3065-y,miR-339-z,miR-874-y
ENSEASG00005017599	7.95	24.5433	1.6263	2.43727e-09	2.83694e-08	MAPK7	mitogen-activated protein kinase 7 [Source:HGNC Symbol;Acc:HGNC:6880]	Environmental Information Processing;Human Diseases;Organismal Systems;Human Diseases;Organismal Systems;Organismal Systems;Organismal Systems;Cellular Processes	Signal transduction;Cancers;Endocrine system;Cardiovascular diseases;Nervous system;Immune system;Endocrine system;Cellular community - eukaryotes	ko04010//MAPK signaling pathway;ko05206//MicroRNAs in cancer;ko04921//Oxytocin signaling pathway;ko05418//Fluid shear stress and atherosclerosis;ko04722//Neurotrophin signaling pathway;ko04657//IL-17 signaling pathway;ko04912//GnRH signaling pathway;ko04540//Gap junction	K04464;K04464;K04464;K04464;K04464;K04464;K04464;K04464	GO:0005634//nucleus;GO:0005654//nucleoplasm;GO:0005737//cytoplasm;GO:0005829//cytosol;GO:0016605//PML body	GO:0004672//protein kinase activity;GO:0004674//protein serine/threonine kinase activity;GO:0004707//MAP kinase activity;GO:0005524//ATP binding;GO:0051019//mitogen-activated protein kinase binding	GO:0006468//protein phosphorylation;GO:0018105//peptidyl-serine phosphorylation;GO:0034115//negative regulation of heterotypic cell-cell adhesion;GO:0036003//positive regulation of transcription from RNA polymerase II promoter in response to stress;GO:0043066//negative regulation of apoptotic process;GO:0045765//regulation of angiogenesis;GO:0045944//positive regulation of transcription by RNA po…	22	miR-12237-y,miR-147-y,miR-154-x,miR-154-y,miR-236-y,miR-285-y,miR-2904-z,miR-299-y,miR-3150-x,miR-4286-z,miR-432-x,miR-4497-z,miR-454-x,miR-8-y,miR-9899-z,novel-m0002-5p,novel-m0018-5p,novel-m0019-3p,novel-m0028-5p,novel-m0046-3p,novel-m0052-5p,novel-m0169-5p
ENSEASG00005017603	10.4833	24.5433	1.22723	3.52893e-10	4.70791e-09	EPN2	epsin 2 [Source:HGNC Symbol;Acc:HGNC:18639]	Cellular Processes	Transport and catabolism	ko04144//Endocytosis	K12471	GO:0030128//clathrin coat of endocytic vesicle;GO:0043231//intracellular membrane-bounded organelle	-	GO:0006897//endocytosis;GO:0030948//negative regulation of vascular endothelial growth factor receptor signaling pathway;GO:0045747//positive regulation of Notch signaling pathway;GO:1903671//negative regulation of sprouting angiogenesis	17	miR-10955-z,miR-141-y,miR-200-y,miR-377-y,miR-432-x,miR-485-x,miR-718-z,miR-8-z,novel-m0012-5p,novel-m0014-3p,novel-m0018-5p,novel-m0025-5p,novel-m0049-3p,novel-m0073-3p,novel-m0100-3p,novel-m0166-5p,novel-m0169-5p
ENSEASG00005017661	36.08	15.2367	-1.24365	7.07711e-13	1.3461e-11	SREBF1	sterol regulatory element binding transcription factor 1 [Source:HGNC Symbol;Acc:HGNC:11289]	Human Diseases;Organismal Systems;Environmental Information Processing;Human Diseases	Endocrine and metabolic diseases;Endocrine system;Signal transduction;Endocrine and metabolic diseases	ko04932//Non-alcoholic fatty liver disease (NAFLD);ko04910//Insulin signaling pathway;ko04152//AMPK signaling pathway;ko04931//Insulin resistance	K07197;K07197;K07197;K07197	GO:0005634//nucleus;GO:0005737//cytoplasm;GO:0016020//membrane	GO:0000977//RNA polymerase II regulatory region sequence-specific DNA binding;GO:0000978//RNA polymerase II proximal promoter sequence-specific DNA binding;GO:0000981//DNA-binding transcription factor activity, RNA polymerase II-specific;GO:0003677//DNA binding;GO:0003682//chromatin binding;GO:0003700//DNA-binding transcription factor activity;GO:0004879//nuclear receptor activity;GO:0019901//pro…	GO:0000122//negative regulation of transcription by RNA polymerase II;GO:0003062//regulation of heart rate by chemical signal;GO:0006355//regulation of transcription, DNA-templated;GO:0007623//circadian rhythm;GO:0008286//insulin receptor signaling pathway;GO:0008610//lipid biosynthetic process;GO:0009267//cellular response to starvation;GO:0009749//response to glucose;GO:0010867//positive regula…	2	miR-138-x,miR-3065-y
ENSEASG00005017776	11.7733	3.50667	-1.74735	4.78878e-12	8.2129e-11	AGTRAP	angiotensin II receptor associated protein [Source:HGNC Symbol;Acc:HGNC:13539]	-	-	-	-	GO:0005654//nucleoplasm;GO:0005829//cytosol;GO:0005886//plasma membrane;GO:0005938//cell cortex;GO:0043231//intracellular membrane-bounded organelle	GO:0004945//angiotensin type II receptor activity	GO:0008217//regulation of blood pressure;GO:0038166//angiotensin-activated signaling pathway	1	miR-767-x
ENSEASG00005017784	0.863333	5.55667	2.68623	2.58844e-05	0.000141454	ECRG4	ECRG4 augurin precursor [Source:HGNC Symbol;Acc:HGNC:24642]	-	-	-	-	GO:0005615//extracellular space	-	GO:0031145//anaphase-promoting complex-dependent catabolic process;GO:0070314//G1 to G0 transition;GO:0090398//cellular senescence	4	miR-4332-z,miR-4497-z,novel-m0046-3p,novel-m0105-3p
ENSEASG00005017864	7.61333	22.2667	1.54829	3.32882e-07	2.69862e-06	NDN	necdin, MAGE family member [Source:HGNC Symbol;Acc:HGNC:7675]	-	-	-	-	GO:0005634//nucleus;GO:0005654//nucleoplasm;GO:0005737//cytoplasm;GO:0005813//centrosome;GO:0005829//cytosol;GO:0042995//cell projection	GO:0000978//RNA polymerase II proximal promoter sequence-specific DNA binding;GO:0001228//DNA-binding transcription activator activity, RNA polymerase II-specific;GO:0043015//gamma-tubulin binding	GO:0001764//neuron migration;GO:0003016//respiratory system process;GO:0006355//regulation of transcription, DNA-templated;GO:0007409//axonogenesis;GO:0007413//axonal fasciculation;GO:0007417//central nervous system development;GO:0007585//respiratory gaseous exchange;GO:0008285//negative regulation of cell proliferation;GO:0008347//glial cell migration;GO:0009791//post-embryonic development;GO:0…	13	miR-1260-z,miR-1285-z,miR-132-y,miR-212-y,miR-22-x,miR-236-y,miR-285-y,miR-495-y,miR-8-y,miR-9097-z,novel-m0019-3p,novel-m0107-3p,novel-m0155-5p
ENSEASG00005017881	4.86333	14.0767	1.53329	8.48283e-07	6.3293e-06	GPM6B	glycoprotein M6B [Source:HGNC Symbol;Acc:HGNC:4461]	-	-	-	-	GO:0016021//integral component of membrane	-	GO:0030501//positive regulation of bone mineralization;GO:0032956//regulation of actin cytoskeleton organization;GO:0051893//regulation of focal adhesion assembly;GO:0085029//extracellular matrix assembly	4	miR-1329-x,miR-21-x,miR-6516-y,novel-m0076-5p
ENSEASG00005017909	160.917	50.5567	-1.67034	1.24624e-11	2.03141e-10	SHF	Src homology 2 domain containing F [Source:HGNC Symbol;Acc:HGNC:25116]	-	-	-	-	-	-	-	1	novel-m0103-3p
ENSEASG00005017919	1.24333	41.8467	5.07283	8.09881e-38	1.04493e-35	SLC16A11	solute carrier family 16 member 11 [Source:HGNC Symbol;Acc:HGNC:23093]	-	-	-	-	GO:0005789//endoplasmic reticulum membrane;GO:0005886//plasma membrane	GO:0050833//pyruvate transmembrane transporter activity	GO:0006629//lipid metabolic process;GO:0055085//transmembrane transport	2	miR-11971-z,miR-185-y
ENSEASG00005017922	0.22	0.0433333	-2.34395	0.00585458	0.0172673	DUOX1	dual oxidase 1 [Source:HGNC Symbol;Acc:HGNC:3062]	Environmental Information Processing;Organismal Systems	Signal transduction;Immune system	ko04013//MAPK signaling pathway - fly;ko04624//Toll and Imd signaling pathway	K13411;K13411	GO:0005783//endoplasmic reticulum;GO:0005886//plasma membrane;GO:0009986//cell surface;GO:0031252//cell leading edge	GO:0004601//peroxidase activity;GO:0005509//calcium ion binding;GO:0016174//NAD(P)H oxidase activity;GO:0016491//oxidoreductase activity;GO:0020037//heme binding	GO:0006979//response to oxidative stress;GO:0019221//cytokine-mediated signaling pathway;GO:0042335//cuticle development;GO:0050665//hydrogen peroxide biosynthetic process;GO:0051591//response to cAMP;GO:0055114//oxidation-reduction process;GO:0072593//reactive oxygen species metabolic process;GO:0090303//positive regulation of wound healing;GO:2000147//positive regulation of cell motility	2	miR-10174-x,miR-23-x
ENSEASG00005018029	4.32333	12.6967	1.55423	8.40647e-13	1.58251e-11	MAP1B	microtubule associated protein 1B [Source:HGNC Symbol;Acc:HGNC:6836]	-	-	-	-	GO:0001750//photoreceptor outer segment;GO:0005829//cytosol;GO:0005874//microtubule;GO:0005886//plasma membrane;GO:0014069//postsynaptic density;GO:0030425//dendrite;GO:0043025//neuronal cell body	GO:0008017//microtubule binding	GO:0000226//microtubule cytoskeleton organization;GO:0001578//microtubule bundle formation;GO:0007399//nervous system development;GO:0007409//axonogenesis;GO:0009987//cellular process;GO:0016358//dendrite development;GO:0032387//negative regulation of intracellular transport;GO:0047497//mitochondrion transport along microtubule;GO:0048675//axon extension;GO:0061162//establishment of monopolar cel…	7	miR-147-x,miR-187-y,miR-431-z,miR-493-x,novel-m0018-5p,novel-m0019-3p,novel-m0073-3p
ENSEASG00005018059	0.506667	3.06	2.59442	5.72436e-07	4.42057e-06	LRRC14B	leucine rich repeat containing 14B [Source:HGNC Symbol;Acc:HGNC:37268]	-	-	-	-	-	-	-	20	miR-11971-z,miR-129-y,miR-147-x,miR-185-y,miR-2478-z,miR-300-y,miR-33-x,miR-380-y,miR-381-y,miR-3963-z,miR-3968-z,miR-4286-z,miR-542-y,miR-543-y,miR-6516-y,miR-665-y,miR-665-z,miR-6732-y,novel-m0053-5p,novel-m0105-3p
ENSEASG00005018168	0.126667	4.36667	5.10742	3.44286e-08	3.2923e-07	ARHGDIG	Rho GDP dissociation inhibitor gamma [Source:HGNC Symbol;Acc:HGNC:680]	Organismal Systems;Organismal Systems	Nervous system;Excretory system	ko04722//Neurotrophin signaling pathway;ko04962//Vasopressin-regulated water reabsorption	K12462;K12462	GO:0005737//cytoplasm;GO:0005829//cytosol;GO:0005886//plasma membrane;GO:0016020//membrane	GO:0005092//GDP-dissociation inhibitor activity;GO:0005094//Rho GDP-dissociation inhibitor activity;GO:0030695//GTPase regulator activity	GO:0001835//blastocyst hatching;GO:0032880//regulation of protein localization	22	miR-11971-z,miR-127-y,miR-127-z,miR-185-y,miR-22-y,miR-285-y,miR-3162-y,miR-370-y,miR-377-y,miR-424-x,miR-542-x,miR-542-y,miR-6240-z,miR-663-z,miR-665-y,miR-665-z,miR-8928-z,novel-m0019-3p,novel-m0025-5p,novel-m0028-5p,novel-m0105-3p,novel-m0107-3p
ENSEASG00005018169	0.583333	1.96667	1.75336	0.000297404	0.00126801	EPHA5	EPH receptor A5 [Source:HGNC Symbol;Acc:HGNC:3389]	Organismal Systems	Development	ko04360//Axon guidance	K05106	GO:0005887//integral component of plasma membrane;GO:0005912//adherens junction;GO:0016021//integral component of membrane;GO:0071944//cell periphery	GO:0004672//protein kinase activity;GO:0004713//protein tyrosine kinase activity;GO:0005003//ephrin receptor activity;GO:0005004//GPI-linked ephrin receptor activity;GO:0005515//protein binding;GO:0005524//ATP binding	GO:0006468//protein phosphorylation;GO:0007169//transmembrane receptor protein tyrosine kinase signaling pathway;GO:0007411//axon guidance;GO:0021766//hippocampus development;GO:0032956//regulation of actin cytoskeleton organization;GO:0043087//regulation of GTPase activity;GO:0048013//ephrin receptor signaling pathway;GO:0061178//regulation of insulin secretion involved in cellular response to g…	10	miR-11971-z,miR-141-y,miR-185-y,miR-200-y,miR-204-y,miR-211-x,miR-382-y,miR-431-z,miR-8-z,novel-m0057-3p
ENSEASG00005018189	3.58667	13.7	1.93346	5.0837e-09	5.65443e-08	FGF2	fibroblast growth factor 2 [Source:HGNC Symbol;Acc:HGNC:3676]	Human Diseases;Environmental Information Processing;Environmental Information Processing;Environmental Information Processing;Environmental Information Processing;Cellular Processes;Human Diseases;Human Diseases;Human Diseases;Human Diseases;Cellular Processes;Human Diseases;Human Diseases	Cancers;Signal transduction;Signal transduction;Signal transduction;Signal transduction;Cell motility;Cancers;Infectious diseases;Cancers;Cancers;Cellular community - eukaryotes;Drug resistance;Cancers	ko05200//Pathways in cancer;ko04151//PI3K-Akt signaling pathway;ko04014//Ras signaling pathway;ko04015//Rap1 signaling pathway;ko04010//MAPK signaling pathway;ko04810//Regulation of actin cytoskeleton;ko05205//Proteoglycans in cancer;ko05167//Kaposi sarcoma-associated herpesvirus infection;ko05226//Gastric cancer;ko05224//Breast cancer;ko04550//Signaling pathways regulating pluripotency of stem c…	K18497;K18497;K18497;K18497;K18497;K18497;K18497;K18497;K18497;K18497;K18497;K18497;K18497	GO:0005576//extracellular region;GO:0005615//extracellular space	GO:0005104//fibroblast growth factor receptor binding;GO:0008083//growth factor activity	GO:0000186//activation of MAPKK activity;GO:0001759//organ induction;GO:0001934//positive regulation of protein phosphorylation;GO:0001938//positive regulation of endothelial cell proliferation;GO:0008284//positive regulation of cell proliferation;GO:0008285//negative regulation of cell proliferation;GO:0008543//fibroblast growth factor receptor signaling pathway;GO:0010001//glial cell differenti…	1	miR-6937-x
ENSEASG00005018222	21.0633	8.90333	-1.24232	3.07206e-09	3.51725e-08	MCRIP2	MAPK regulated corepressor interacting protein 2 [Source:HGNC Symbol;Acc:HGNC:14142]	-	-	-	-	GO:0005634//nucleus;GO:0005737//cytoplasm;GO:0010494//cytoplasmic stress granule	-	-	2	miR-19-y,miR-735-x
ENSEASG00005018274	13.7833	67.6033	2.29417	4.91316e-24	2.7108e-22	CRABP2	cellular retinoic acid binding protein 2 [Source:HGNC Symbol;Acc:HGNC:2339]	-	-	-	-	GO:0005634//nucleus;GO:0005654//nucleoplasm;GO:0005737//cytoplasm;GO:0005783//endoplasmic reticulum;GO:0005829//cytosol	GO:0001972//retinoic acid binding;GO:0008289//lipid binding;GO:0030332//cyclin binding	GO:0035115//embryonic forelimb morphogenesis;GO:0042573//retinoic acid metabolic process;GO:0048385//regulation of retinoic acid receptor signaling pathway;GO:0048672//positive regulation of collateral sprouting	38	miR-10926-z,miR-11971-z,miR-11980-z,miR-1260-z,miR-1394-z,miR-148-y,miR-204-y,miR-212-x,miR-21-y,miR-22-y,miR-2478-z,miR-2483-y,miR-299-y,miR-3120-y,miR-377-x,miR-382-x,miR-3963-z,miR-3968-z,miR-424-x,miR-433-y,miR-4449-z,miR-485-x,miR-5100-z,miR-541-z,miR-6131-z,miR-6529-x,miR-6732-y,novel-m0019-3p,novel-m0025-5p,novel-m0027-3p,novel-m0038-5p,novel-m0039-3p,novel-m0073-3p,novel-m0095-5p,novel-m0…
ENSEASG00005018281	11.59	25.55	1.14044	7.74134e-09	8.37173e-08	CHST10	carbohydrate sulfotransferase 10 [Source:HGNC Symbol;Acc:HGNC:19650]	Metabolism;Metabolism	Global and overview maps;Glycan biosynthesis and metabolism	ko01100//Metabolic pathways;ko00515//Mannose type O-glycan biosyntheis	K09674;K09674	GO:0016021//integral component of membrane	GO:0008146//sulfotransferase activity	GO:0016051//carbohydrate biosynthetic process	23	miR-11971-z,miR-1285-z,miR-1394-z,miR-154-y,miR-1839-x,miR-211-x,miR-285-y,miR-300-y,miR-3120-y,miR-370-y,miR-381-y,miR-3959-y,miR-424-x,miR-4449-z,miR-485-y,miR-503-x,miR-539-y,miR-541-z,miR-6756-y,miR-718-z,novel-m0049-3p,novel-m0100-3p,novel-m0166-5p
ENSEASG00005018289	0.0433333	0.456667	3.39759	0.0170756	0.0430562	-	-	-	-	-	-	-	GO:0005515//protein binding	-	23	miR-10926-z,miR-12237-y,miR-1260-z,miR-148-y,miR-1983-z,miR-212-x,miR-4286-z,miR-431-z,miR-541-z,miR-665-y,miR-665-z,miR-6732-y,miR-6756-y,miR-9899-z,novel-m0002-5p,novel-m0013-5p,novel-m0014-3p,novel-m0046-3p,novel-m0053-5p,novel-m0100-3p,novel-m0120-3p,novel-m0166-5p,novel-m0169-5p
ENSEASG00005018291	23.91	85.51	1.83848	2.72193e-41	4.61162e-39	IRX3	iroquois homeobox 3 [Source:HGNC Symbol;Acc:HGNC:14360]	-	-	-	-	GO:0005634//nucleus;GO:0005737//cytoplasm;GO:0030424//axon	GO:0003677//DNA binding;GO:0043565//sequence-specific DNA binding	GO:0001656//metanephros development;GO:0006355//regulation of transcription, DNA-templated;GO:0007498//mesoderm development;GO:0045665//negative regulation of neuron differentiation;GO:0045666//positive regulation of neuron differentiation;GO:0072047//proximal/distal pattern formation involved in nephron development;GO:0072086//specification of loop of Henle identity;GO:0097009//energy homeostasis	4	miR-485-y,miR-495-y,miR-539-y,novel-m0073-3p
ENSEASG00005018440	2.78	7.96667	1.51889	5.39868e-14	1.17295e-12	PLXNA3	plexin A3 [Source:HGNC Symbol;Acc:HGNC:9101]	Organismal Systems	Development	ko04360//Axon guidance	K06820	-	GO:0005515//protein binding;GO:0017154//semaphorin receptor activity	GO:0007165//signal transduction;GO:0007411//axon guidance;GO:0021612//facial nerve structural organization;GO:0021637//trigeminal nerve structural organization;GO:0021766//hippocampus development;GO:0021785//branchiomotor neuron axon guidance;GO:0021860//pyramidal neuron development;GO:0048843//negative regulation of axon extension involved in axon guidance;GO:0050919//negative chemotaxis;GO:0051…	22	miR-10001-x,miR-1260-z,miR-132-x,miR-141-y,miR-200-y,miR-345-x,miR-485-x,miR-493-z,miR-5126-z,miR-6732-y,miR-718-z,miR-8-z,novel-m0012-5p,novel-m0033-5p,novel-m0049-3p,novel-m0053-5p,novel-m0067-3p,novel-m0073-3p,novel-m0095-5p,novel-m0104-5p,novel-m0105-3p,novel-m0120-3p
ENSEASG00005018511	1.04	3.06667	1.56009	0.00177299	0.00611275	DDIT4L	DNA damage inducible transcript 4 like [Source:HGNC Symbol;Acc:HGNC:30555]	-	-	-	-	GO:0005737//cytoplasm	-	GO:0009968//negative regulation of signal transduction	15	miR-127-x,miR-141-y,miR-146-x,miR-154-y,miR-1983-z,miR-200-y,miR-236-y,miR-370-y,miR-485-y,miR-539-y,miR-8-y,miR-8-z,novel-m0042-5p,novel-m0056-5p,novel-m0169-5p
ENSEASG00005018512	0.653333	1.52667	1.22449	0.00131614	0.00470294	CACNA1H	calcium voltage-gated channel subunit alpha1 H [Source:HGNC Symbol;Acc:HGNC:1395]	Environmental Information Processing;Environmental Information Processing;Human Diseases;Organismal Systems;Organismal Systems;Organismal Systems;Organismal Systems	Signal transduction;Signal transduction;Endocrine and metabolic diseases;Environmental adaptation;Endocrine system;Endocrine system;Endocrine system	ko04020//Calcium signaling pathway;ko04010//MAPK signaling pathway;ko04934//Cushing syndrome;ko04713//Circadian entrainment;ko04925//Aldosterone synthesis and secretion;ko04929//GnRH secretion;ko04927//Cortisol synthesis and secretion	K04855;K04855;K04855;K04855;K04855;K04855;K04855	GO:0005887//integral component of plasma membrane;GO:0005891//voltage-gated calcium channel complex;GO:0016020//membrane;GO:0016021//integral component of membrane	GO:0005216//ion channel activity;GO:0005244//voltage-gated ion channel activity;GO:0005245//voltage-gated calcium channel activity;GO:0008332//low voltage-gated calcium channel activity;GO:0097110//scaffold protein binding	GO:0006811//ion transport;GO:0032342//aldosterone biosynthetic process;GO:0032870//cellular response to hormone stimulus;GO:0034651//cortisol biosynthetic process;GO:0035865//cellular response to potassium ion;GO:0042391//regulation of membrane potential;GO:0055085//transmembrane transport;GO:0070509//calcium ion import;GO:0070588//calcium ion transmembrane transport;GO:0098662//inorganic cation …	24	miR-11971-z,miR-12237-y,miR-141-y,miR-146-x,miR-148-y,miR-200-y,miR-212-x,miR-4332-z,miR-4707-y,miR-541-z,miR-542-x,miR-6238-z,miR-663-z,miR-8-z,miR-9899-z,novel-m0002-5p,novel-m0012-5p,novel-m0046-3p,novel-m0053-5p,novel-m0087-5p,novel-m0107-3p,novel-m0120-3p,novel-m0166-5p,novel-m0167-3p
ENSEASG00005018611	13.7033	81.75	2.57669	5.55672e-14	1.20262e-12	ACSF2	acyl-CoA synthetase family member 2 [Source:HGNC Symbol;Acc:HGNC:26101]	-	-	-	-	-	GO:0003824//catalytic activity;GO:0031956//medium-chain fatty acid-CoA ligase activity	-	14	miR-147-x,miR-1839-y,miR-22-y,miR-299-y,miR-376-y,miR-4286-z,miR-487-y,novel-m0014-3p,novel-m0027-3p,novel-m0057-3p,novel-m0067-3p,novel-m0073-3p,novel-m0087-5p,novel-m0088-3p
ENSEASG00005018661	4.83333	9.79	1.01829	0.000662659	0.00257287	-	-	-	-	-	-	-	-	-	1	miR-22-x
ENSEASG00005018670	10.61	26.78	1.33573	9.13363e-05	0.000441621	B3GALNT1	beta-1,3-N-acetylgalactosaminyltransferase 1 (globoside blood group) [Source:HGNC Symbol;Acc:HGNC:918]	Metabolism;Metabolism;Metabolism	Global and overview maps;Glycan biosynthesis and metabolism;Glycan biosynthesis and metabolism	ko01100//Metabolic pathways;ko00601//Glycosphingolipid biosynthesis - lacto and neolacto series;ko00603//Glycosphingolipid biosynthesis - globo and isoglobo series	K00719;K00719;K00719	GO:0016020//membrane	GO:0008378//galactosyltransferase activity;GO:0008499//UDP-galactose:beta-N-acetylglucosamine beta-1,3-galactosyltransferase activity	GO:0006486//protein glycosylation;GO:0009312//oligosaccharide biosynthetic process	2	miR-2483-z,miR-543-y
ENSEASG00005018718	1.28	3.34333	1.38514	0.0112728	0.0303693	ARSH	arylsulfatase family member H [Source:HGNC Symbol;Acc:HGNC:32488]	-	-	-	-	-	GO:0003824//catalytic activity;GO:0008484//sulfuric ester hydrolase activity	-	5	miR-345-x,miR-424-x,miR-885-y,novel-m0017-3p,novel-m0095-5p
ENSEASG00005018775	0.803333	2.93	1.86683	0.00481932	0.0146148	NKX3-1	NK3 homeobox 1 [Source:HGNC Symbol;Acc:HGNC:7838]	Human Diseases;Human Diseases	Cancers;Cancers	ko05200//Pathways in cancer;ko05215//Prostate cancer	K09348;K09348	GO:0005634//nucleus;GO:0005654//nucleoplasm;GO:0005829//cytosol;GO:0090734//site of DNA damage	GO:0000976//transcription regulatory region sequence-specific DNA binding;GO:0000978//RNA polymerase II proximal promoter sequence-specific DNA binding;GO:0003677//DNA binding;GO:0003700//DNA-binding transcription factor activity;GO:0004879//nuclear receptor activity;GO:0008134//transcription factor binding;GO:0008656//cysteine-type endopeptidase activator activity involved in apoptotic process;G…	GO:0001655//urogenital system development;GO:0001656//metanephros development;GO:0001756//somitogenesis;GO:0001934//positive regulation of protein phosphorylation;GO:0006355//regulation of transcription, DNA-templated;GO:0006919//activation of cysteine-type endopeptidase activity involved in apoptotic process;GO:0007431//salivary gland development;GO:0007507//heart development;GO:0008284//positiv…	14	miR-1285-z,miR-129-y,miR-1983-z,miR-21-y,miR-2478-z,miR-377-y,miR-3963-z,miR-3968-z,miR-433-x,miR-4497-z,miR-663-z,novel-m0028-5p,novel-m0088-3p,novel-m0107-3p
ENSEASG00005018848	2.03333	4.16667	1.03505	0.000366554	0.00151958	DMTN	dematin actin binding protein [Source:HGNC Symbol;Acc:HGNC:3382]	-	-	-	-	GO:0005829//cytosol;GO:0005884//actin filament;GO:0005886//plasma membrane;GO:0014069//postsynaptic density;GO:0014731//spectrin-associated cytoskeleton;GO:0016020//membrane;GO:0030863//cortical cytoskeleton;GO:0031095//platelet dense tubular network membrane;GO:0031253//cell projection membrane;GO:0031410//cytoplasmic vesicle;GO:0048471//perinuclear region of cytoplasm	GO:0003779//actin binding;GO:0005102//signaling receptor binding;GO:0030507//spectrin binding;GO:0043621//protein self-association	GO:0008360//regulation of cell shape;GO:0010591//regulation of lamellipodium assembly;GO:0010763//positive regulation of fibroblast migration;GO:0010801//negative regulation of peptidyl-threonine phosphorylation;GO:0010812//negative regulation of cell-substrate adhesion;GO:0030036//actin cytoskeleton organization;GO:0030194//positive regulation of blood coagulation;GO:0032956//regulation of actin…	49	miR-10001-x,miR-10926-z,miR-11971-z,miR-1197-y,miR-12237-y,miR-1329-x,miR-136-x,miR-141-x,miR-1842-x,miR-185-y,miR-1983-z,miR-2904-z,miR-370-y,miR-377-y,miR-409-y,miR-424-x,miR-4286-z,miR-484-x,miR-485-x,miR-5100-z,miR-5126-z,miR-5335-z,miR-665-y,miR-665-z,miR-6756-y,miR-885-y,miR-9277-z,miR-9899-z,novel-m0002-5p,novel-m0012-5p,novel-m0013-5p,novel-m0019-3p,novel-m0025-5p,novel-m0026-5p,novel-m00…
ENSEASG00005018952	103.267	241.54	1.22589	1.90665e-09	2.26169e-08	-	-	Genetic Information Processing	Translation	ko03010//Ribosome	K02923	GO:0005840//ribosome	GO:0003735//structural constituent of ribosome	GO:0006412//translation	4	miR-1197-y,miR-1260-z,miR-300-y,miR-381-y
ENSEASG00005018972	19.3467	47	1.28058	1.05837e-10	1.52508e-09	ZSCAN21	zinc finger and SCAN domain containing 21 [Source:HGNC Symbol;Acc:HGNC:13104]	-	-	-	-	GO:0005634//nucleus	GO:0000978//RNA polymerase II proximal promoter sequence-specific DNA binding;GO:0001228//DNA-binding transcription activator activity, RNA polymerase II-specific;GO:0003676//nucleic acid binding;GO:0003677//DNA binding;GO:0003700//DNA-binding transcription factor activity	GO:0006355//regulation of transcription, DNA-templated;GO:0045893//positive regulation of transcription, DNA-templated;GO:0045944//positive regulation of transcription by RNA polymerase II	1	miR-495-y
ENSEASG00005018998	131.297	615.973	2.23004	1.60776e-46	3.4573e-44	TIMP3	TIMP metallopeptidase inhibitor 3 [Source:HGNC Symbol;Acc:HGNC:11822]	Human Diseases;Human Diseases	Cancers;Cancers	ko05205//Proteoglycans in cancer;ko05206//MicroRNAs in cancer	K16866;K16866	GO:0005604//basement membrane	GO:0005515//protein binding;GO:0008191//metalloendopeptidase inhibitor activity	GO:0051045//negative regulation of membrane protein ectodomain proteolysis;GO:0070373//negative regulation of ERK1 and ERK2 cascade;GO:0071310//cellular response to organic substance;GO:1903984//positive regulation of TRAIL-activated apoptotic signaling pathway;GO:1904684//negative regulation of metalloendopeptidase activity	18	miR-147-y,miR-148-x,miR-1983-z,miR-204-y,miR-21-x,miR-21-y,miR-22-x,miR-2483-y,miR-433-y,miR-493-x,miR-494-y,miR-665-y,miR-665-z,novel-m0053-5p,novel-m0057-3p,novel-m0088-3p,novel-m0107-3p,novel-m0166-5p
ENSEASG00005019008	45.3133	19.28	-1.23283	9.56966e-27	6.27e-25	GPRC5C	G protein-coupled receptor class C group 5 member C [Source:HGNC Symbol;Acc:HGNC:13309]	-	-	-	-	GO:0016021//integral component of membrane	GO:0004930//G protein-coupled receptor activity	GO:0007186//G protein-coupled receptor signaling pathway	3	miR-1961-z,miR-6906-x,miR-8549-z
ENSEASG00005019237	3.35333	10.83	1.69137	8.91355e-06	5.37988e-05	PCSK1N	proprotein convertase subtilisin/kexin type 1 inhibitor [Source:HGNC Symbol;Acc:HGNC:17301]	-	-	-	-	GO:0005615//extracellular space;GO:0005802//trans-Golgi network;GO:0030141//secretory granule	GO:0004866//endopeptidase inhibitor activity;GO:0004867//serine-type endopeptidase inhibitor activity	GO:0002021//response to dietary excess;GO:0009409//response to cold;GO:0010951//negative regulation of endopeptidase activity;GO:0016486//peptide hormone processing	1	novel-m0105-3p
ENSEASG00005019258	28.6733	100.217	1.80534	5.56652e-36	6.76574e-34	GATA3	GATA binding protein 3 [Source:HGNC Symbol;Acc:HGNC:4172]	Organismal Systems;Organismal Systems;Human Diseases;Organismal Systems	Immune system;Immune system;Immune diseases;Endocrine system	ko04659//Th17 cell differentiation;ko04658//Th1 and Th2 cell differentiation;ko05321//Inflammatiory bowel disease (IBD);ko04928//Parathyroid hormone synthesis, secretion and action	K17895;K17895;K17895;K17895	GO:0000790//nuclear chromatin;GO:0005634//nucleus;GO:0005654//nucleoplasm	GO:0000976//transcription regulatory region sequence-specific DNA binding;GO:0000977//RNA polymerase II regulatory region sequence-specific DNA binding;GO:0000978//RNA polymerase II proximal promoter sequence-specific DNA binding;GO:0000987//proximal promoter sequence-specific DNA binding;GO:0001227//DNA-binding transcription repressor activity, RNA polymerase II-specific;GO:0001228//DNA-binding …	GO:0000122//negative regulation of transcription by RNA polymerase II;GO:0000902//cell morphogenesis;GO:0001701//in utero embryonic development;GO:0001709//cell fate determination;GO:0001764//neuron migration;GO:0001775//cell activation;GO:0001819//positive regulation of cytokine production;GO:0001822//kidney development;GO:0001823//mesonephros development;GO:0002088//lens development in camera-t…	7	miR-1329-x,miR-433-y,novel-m0016-5p,novel-m0057-3p,novel-m0076-5p,novel-m0100-3p,novel-m0107-3p
ENSEASG00005019291	3.27333	8.70667	1.41136	2.40152e-05	0.000132372	CAMK1D	calcium/calmodulin dependent protein kinase ID [Source:HGNC Symbol;Acc:HGNC:19341]	Environmental Information Processing;Organismal Systems;Organismal Systems;Human Diseases	Signal transduction;Endocrine system;Endocrine system;Cancers	ko04020//Calcium signaling pathway;ko04921//Oxytocin signaling pathway;ko04925//Aldosterone synthesis and secretion;ko05214//Glioma	K08794;K08794;K08794;K08794	GO:0005634//nucleus;GO:0005737//cytoplasm	GO:0004672//protein kinase activity;GO:0004683//calmodulin-dependent protein kinase activity;GO:0005524//ATP binding	GO:0006468//protein phosphorylation;GO:0010976//positive regulation of neuron projection development;GO:0032793//positive regulation of CREB transcription factor activity;GO:0043065//positive regulation of apoptotic process;GO:0043066//negative regulation of apoptotic process;GO:0050766//positive regulation of phagocytosis;GO:0050773//regulation of dendrite development;GO:0060267//positive regula…	18	miR-10400-x,miR-1197-y,miR-147-x,miR-22-y,miR-285-y,miR-300-y,miR-3120-y,miR-376-y,miR-381-y,miR-431-z,miR-432-x,miR-718-z,novel-m0012-5p,novel-m0049-3p,novel-m0068-3p,novel-m0105-3p,novel-m0120-3p,novel-m0166-5p
ENSEASG00005019334	546.36	2417.88	2.14582	1.65497e-51	4.40616e-49	DCN	decorin [Source:HGNC Symbol;Acc:HGNC:2705]	Human Diseases;Environmental Information Processing	Cancers;Signal transduction	ko05205//Proteoglycans in cancer;ko04350//TGF-beta signaling pathway	K04660;K04660	-	GO:0005515//protein binding;GO:0005518//collagen binding;GO:0005539//glycosaminoglycan binding;GO:0030021//extracellular matrix structural constituent conferring compression resistance;GO:0050840//extracellular matrix binding	GO:0010508//positive regulation of autophagy;GO:0010596//negative regulation of endothelial cell migration;GO:0014068//positive regulation of phosphatidylinositol 3-kinase signaling;GO:0016239//positive regulation of macroautophagy;GO:0016525//negative regulation of angiogenesis;GO:0019800//peptide cross-linking via chondroitin 4-sulfate glycosaminoglycan;GO:0045944//positive regulation of transc…	2	miR-21-x,miR-299-y
ENSEASG00005019424	1.38	3.72333	1.43193	1.13564e-06	8.27712e-06	THBS3	thrombospondin 3 [Source:HGNC Symbol;Acc:HGNC:11787]	Environmental Information Processing;Human Diseases;Cellular Processes;Cellular Processes;Human Diseases;Environmental Information Processing	Signal transduction;Infectious diseases;Transport and catabolism;Cellular community - eukaryotes;Infectious diseases;Signaling molecules and interaction	ko04151//PI3K-Akt signaling pathway;ko05165//Human papillomavirus infection;ko04145//Phagosome;ko04510//Focal adhesion;ko05144//Malaria;ko04512//ECM-receptor interaction	K04659;K04659;K04659;K04659;K04659;K04659	GO:0005576//extracellular region;GO:0048471//perinuclear region of cytoplasm	GO:0005509//calcium ion binding;GO:0008201//heparin binding	GO:0003417//growth plate cartilage development;GO:0007155//cell adhesion;GO:0043931//ossification involved in bone maturation;GO:0060346//bone trabecula formation	26	miR-10926-z,miR-11202-x,miR-11971-z,miR-12229-y,miR-12237-y,miR-1842-x,miR-185-y,miR-211-x,miR-2478-z,miR-363-y,miR-3963-z,miR-3968-z,miR-4707-y,miR-5126-z,miR-5335-z,miR-6732-y,miR-7550-x,miR-9899-z,novel-m0002-5p,novel-m0010-3p,novel-m0042-5p,novel-m0046-3p,novel-m0053-5p,novel-m0087-5p,novel-m0088-3p,novel-m0166-5p
ENSEASG00005019516	10.0367	25.53	1.34691	7.38809e-11	1.08702e-09	NR2F1	nuclear receptor subfamily 2 group F member 1 [Source:HGNC Symbol;Acc:HGNC:7975]	-	-	-	-	GO:0005634//nucleus;GO:0005654//nucleoplasm;GO:0005829//cytosol	GO:0000978//RNA polymerase II proximal promoter sequence-specific DNA binding;GO:0001227//DNA-binding transcription repressor activity, RNA polymerase II-specific;GO:0003677//DNA binding;GO:0003700//DNA-binding transcription factor activity;GO:0003707//steroid hormone receptor activity;GO:0008270//zinc ion binding;GO:0043565//sequence-specific DNA binding	GO:0000122//negative regulation of transcription by RNA polymerase II;GO:0006355//regulation of transcription, DNA-templated	9	miR-12237-y,miR-493-z,miR-8928-z,miR-9899-z,novel-m0002-5p,novel-m0027-3p,novel-m0028-5p,novel-m0046-3p,novel-m0053-5p
ENSEASG00005019584	13.4067	30.37	1.1797	4.33183e-06	2.80532e-05	-	-	-	-	-	-	-	-	-	1	miR-432-x
ENSEASG00005019614	2.76667	8.64333	1.64344	3.90844e-08	3.71213e-07	ALG13	ALG13 UDP-N-acetylglucosaminyltransferase subunit [Source:HGNC Symbol;Acc:HGNC:30881]	Metabolism;Metabolism;Metabolism	Global and overview maps;Glycan biosynthesis and metabolism;Glycan biosynthesis and metabolism	ko01100//Metabolic pathways;ko00510//N-Glycan biosynthesis;ko00513//Various types of N-glycan biosynthesis	K07432;K07432;K07432	-	-	GO:0006488//dolichol-linked oligosaccharide biosynthetic process	3	miR-148-y,miR-21-y,miR-3120-y
ENSEASG00005019625	4.39333	9.71333	1.14465	2.36652e-06	1.61685e-05	CFAP69	cilia and flagella associated protein 69 [Source:HGNC Symbol;Acc:HGNC:26107]	-	-	-	-	GO:0005737//cytoplasm;GO:0097225//sperm midpiece;GO:0097730//non-motile cilium	-	GO:0042048//olfactory behavior;GO:1902093//positive regulation of flagellated sperm motility;GO:1905516//positive regulation of fertilization;GO:1990834//response to odorant	7	miR-136-x,miR-345-x,miR-4286-z,miR-665-y,miR-665-z,novel-m0012-5p,novel-m0073-3p
ENSEASG00005019637	0.001	33.7333	15.0419	0.00149476	0.00526161	-	-	-	-	-	-	-	-	GO:0007165//signal transduction	3	miR-329-z,miR-495-y,novel-m0028-5p
ENSEASG00005019649	1.06	3.08333	1.54043	0.00263654	0.00862545	MBLAC2	metallo-beta-lactamase domain containing 2 [Source:HGNC Symbol;Acc:HGNC:33711]	-	-	-	-	-	-	-	2	miR-127-x,miR-21-y
ENSEASG00005019660	1.18333	2.74667	1.21483	0.000400801	0.00164569	PPFIA4	PTPRF interacting protein alpha 4 [Source:HGNC Symbol;Acc:HGNC:9248]	-	-	-	-	GO:0045202//synapse;GO:0048786//presynaptic active zone	GO:0005515//protein binding	-	9	miR-21-x,miR-285-y,miR-299-y,miR-345-x,miR-4707-y,novel-m0010-3p,novel-m0013-5p,novel-m0042-5p,novel-m0107-3p
ENSEASG00005019675	51.6767	18.0333	-1.51885	6.83009e-39	9.70857e-37	CYB5R1	cytochrome b5 reductase 1 [Source:HGNC Symbol;Acc:HGNC:13397]	Metabolism	Carbohydrate metabolism	ko00520//Amino sugar and nucleotide sugar metabolism	K00326	-	GO:0016491//oxidoreductase activity	GO:0055114//oxidation-reduction process	3	miR-10174-x,miR-195-z,miR-23-x
ENSEASG00005019700	8.31333	22.2367	1.41944	0.000829188	0.00313172	PPP1R12B	protein phosphatase 1 regulatory subunit 12B [Source:HGNC Symbol;Acc:HGNC:7619]	Cellular Processes;Human Diseases;Cellular Processes;Organismal Systems;Organismal Systems	Cell motility;Cancers;Cellular community - eukaryotes;Endocrine system;Circulatory system	ko04810//Regulation of actin cytoskeleton;ko05205//Proteoglycans in cancer;ko04510//Focal adhesion;ko04921//Oxytocin signaling pathway;ko04270//Vascular smooth muscle contraction	K12329;K12329;K12329;K12329;K12329	-	GO:0005515//protein binding;GO:0019208//phosphatase regulator activity;GO:0019901//protein kinase binding	GO:0007165//signal transduction	5	miR-200-x,miR-8-x,novel-m0017-3p,novel-m0053-5p,novel-m0100-3p
ENSEASG00005019768	2.35333	0.69	-1.77004	5.61156e-07	4.34546e-06	FRMPD3	FERM and PDZ domain containing 3 [Source:HGNC Symbol;Acc:HGNC:29382]	-	-	-	-	GO:0005856//cytoskeleton	GO:0005515//protein binding	-	2	miR-138-x,miR-674-y
ENSEASG00005019826	0.226667	3.17	3.80584	2.02098e-11	3.23171e-10	NGEF	neuronal guanine nucleotide exchange factor [Source:HGNC Symbol;Acc:HGNC:7807]	Organismal Systems	Development	ko04360//Axon guidance	K07525	-	GO:0005085//guanyl-nucleotide exchange factor activity;GO:0005515//protein binding	-	19	miR-1197-y,miR-1285-z,miR-236-y,miR-2483-z,miR-411-x,miR-485-x,miR-493-x,miR-665-y,miR-665-z,miR-6756-y,miR-8-y,novel-m0010-3p,novel-m0013-5p,novel-m0028-5p,novel-m0073-3p,novel-m0100-3p,novel-m0105-3p,novel-m0120-3p,novel-m0169-5p
ENSEASG00005019864	2.16	5.80667	1.42668	7.58921e-05	0.000375277	DCLK1	doublecortin like kinase 1 [Source:HGNC Symbol;Acc:HGNC:2700]	-	-	-	-	GO:0014069//postsynaptic density	GO:0004672//protein kinase activity;GO:0005524//ATP binding	GO:0001764//neuron migration;GO:0006468//protein phosphorylation;GO:0007409//axonogenesis;GO:0007420//brain development;GO:0009615//response to virus;GO:0018105//peptidyl-serine phosphorylation;GO:0021952//central nervous system projection neuron axonogenesis;GO:0030900//forebrain development;GO:0035556//intracellular signal transduction;GO:0048675//axon extension;GO:0048813//dendrite morphogenes…	12	miR-107-y,miR-132-y,miR-211-x,miR-212-y,miR-377-y,miR-424-x,miR-432-x,miR-494-y,miR-543-y,novel-m0056-5p,novel-m0107-3p,novel-m0169-5p
ENSEASG00005019916	8.94667	19.2733	1.10718	1.82471e-05	0.000103259	NAV1	neuron navigator 1 [Source:HGNC Symbol;Acc:HGNC:15989]	-	-	-	-	GO:0015630//microtubule cytoskeleton;GO:0043194//axon initial segment	-	GO:0001578//microtubule bundle formation;GO:0001764//neuron migration;GO:0022008//neurogenesis	15	miR-1260-z,miR-2478-z,miR-285-y,miR-3963-z,miR-3968-z,miR-431-z,miR-541-z,miR-665-y,miR-665-z,miR-885-y,novel-m0028-5p,novel-m0053-5p,novel-m0107-3p,novel-m0120-3p,novel-m0166-5p
ENSEASG00005020095	4.31333	19.7333	2.19376	1.57751e-07	1.34998e-06	PLAAT2	phospholipase A and acyltransferase 2 [Source:HGNC Symbol;Acc:HGNC:17824]	Metabolism;Environmental Information Processing;Metabolism;Metabolism;Organismal Systems;Metabolism;Metabolism;Metabolism	Global and overview maps;Signal transduction;Lipid metabolism;Lipid metabolism;Endocrine system;Lipid metabolism;Lipid metabolism;Lipid metabolism	ko01100//Metabolic pathways;ko04014//Ras signaling pathway;ko00564//Glycerophospholipid metabolism;ko00590//Arachidonic acid metabolism;ko04923//Regulation of lipolysis in adipocyte;ko00565//Ether lipid metabolism;ko00591//Linoleic acid metabolism;ko00592//alpha-Linolenic acid metabolism	K16817;K16817;K16817;K16817;K16817;K16817;K16817;K16817	-	GO:0004623//phospholipase A2 activity;GO:0008970//phospholipase A1 activity;GO:0016410//N-acyltransferase activity	GO:0070292//N-acylphosphatidylethanolamine metabolic process	19	miR-12237-y,miR-1260-z,miR-2483-y,miR-299-y,miR-323-y,miR-382-y,miR-4286-z,miR-503-x,miR-6131-z,miR-9899-z,novel-m0002-5p,novel-m0010-3p,novel-m0028-5p,novel-m0073-3p,novel-m0105-3p,novel-m0110-3p,novel-m0155-5p,novel-m0165-5p,novel-m0169-5p
ENSEASG00005020100	0.403333	1.40333	1.79881	0.00613363	0.017967	-	-	-	-	-	-	-	-	-	23	miR-11980-z,miR-12237-y,miR-136-x,miR-1842-x,miR-22-y,miR-3120-y,miR-370-y,miR-409-y,miR-484-x,miR-495-y,miR-665-y,miR-665-z,miR-668-y,miR-6756-y,miR-9097-z,miR-9899-z,novel-m0002-5p,novel-m0027-3p,novel-m0038-5p,novel-m0039-3p,novel-m0042-5p,novel-m0073-3p,novel-m0169-5p
ENSEASG00005020211	2.69	7.81333	1.53833	1.14557e-08	1.20167e-07	JPH1	junctophilin 1 [Source:HGNC Symbol;Acc:HGNC:14201]	-	-	-	-	GO:0005654//nucleoplasm;GO:0005783//endoplasmic reticulum;GO:0005789//endoplasmic reticulum membrane;GO:0005886//plasma membrane;GO:0014701//junctional sarcoplasmic reticulum membrane;GO:0016529//sarcoplasmic reticulum;GO:0030018//Z disc;GO:0030314//junctional membrane complex	GO:0008307//structural constituent of muscle	GO:0007517//muscle organ development	11	miR-146-x,miR-21-y,miR-3120-y,miR-409-y,miR-424-x,miR-543-y,miR-665-y,miR-665-z,novel-m0010-3p,novel-m0013-5p,novel-m0026-5p
ENSEASG00005020478	13.0433	27.58	1.08031	4.15317e-07	3.30461e-06	STXBP1	syntaxin binding protein 1 [Source:HGNC Symbol;Acc:HGNC:11444]	Organismal Systems	Nervous system	ko04721//Synaptic vesicle cycle	K15292	GO:0005654//nucleoplasm;GO:0005829//cytosol;GO:0005886//plasma membrane;GO:0030424//axon;GO:0031091//platelet alpha granule;GO:0045335//phagocytic vesicle;GO:0048787//presynaptic active zone membrane;GO:0098978//glutamatergic synapse	GO:0017075//syntaxin-1 binding;GO:0019905//syntaxin binding	GO:0002576//platelet degranulation;GO:0006887//exocytosis;GO:0006904//vesicle docking involved in exocytosis;GO:0007269//neurotransmitter secretion;GO:0007274//neuromuscular synaptic transmission;GO:0007412//axon target recognition;GO:0016082//synaptic vesicle priming;GO:0016188//synaptic vesicle maturation;GO:0016192//vesicle-mediated transport;GO:0032229//negative regulation of synaptic transmi…	11	miR-200-x,miR-204-y,miR-370-y,miR-8-x,miR-9277-z,novel-m0037-5p,novel-m0038-5p,novel-m0039-3p,novel-m0053-5p,novel-m0105-3p,novel-m0166-5p
ENSEASG00005020559	3.15	7.96333	1.33802	5.69359e-06	3.58209e-05	PRELID2	PRELI domain containing 2 [Source:HGNC Symbol;Acc:HGNC:28306]	-	-	-	-	GO:0005758//mitochondrial intermembrane space	-	-	19	miR-10001-x,miR-187-y,miR-212-x,miR-22-y,miR-285-y,miR-300-y,miR-3120-y,miR-345-x,miR-363-y,miR-370-y,miR-381-y,miR-484-x,miR-493-x,miR-493-z,miR-9097-z,novel-m0026-5p,novel-m0056-5p,novel-m0092-3p,novel-m0105-3p
ENSEASG00005020564	3.00667	7.80667	1.37654	6.09612e-05	0.000307058	CPT1B	carnitine palmitoyltransferase 1B [Source:HGNC Symbol;Acc:HGNC:2329]	Organismal Systems;Environmental Information Processing;Human Diseases;Organismal Systems;Organismal Systems;Organismal Systems;Metabolism;Metabolism	Environmental adaptation;Signal transduction;Endocrine and metabolic diseases;Endocrine system;Endocrine system;Endocrine system;Global and overview maps;Lipid metabolism	ko04714//Thermogenesis;ko04152//AMPK signaling pathway;ko04931//Insulin resistance;ko04922//Glucagon signaling pathway;ko03320//PPAR signaling pathway;ko04920//Adipocytokine signaling pathway;ko01212//Fatty acid metabolism;ko00071//Fatty acid degradation	K19523;K19523;K19523;K19523;K19523;K19523;K19523;K19523	-	GO:0016746//transferase activity, transferring acyl groups	-	4	miR-212-x,miR-370-y,novel-m0073-3p,novel-m0105-3p
ENSEASG00005020573	4.06333	17.5967	2.11457	2.00902e-15	5.12116e-14	ODF3B	outer dense fiber of sperm tails 3B [Source:HGNC Symbol;Acc:HGNC:34388]	-	-	-	-	-	-	-	41	miR-10400-x,miR-10926-z,miR-12245-y,miR-12263-x,miR-187-y,miR-2137-z,miR-3162-y,miR-3960-z,miR-4332-z,miR-4608-z,miR-5126-z,miR-541-z,miR-663-z,miR-718-z,miR-8928-z,miR-9993-y,novel-m0010-3p,novel-m0012-5p,novel-m0013-5p,novel-m0020-5p,novel-m0026-5p,novel-m0027-3p,novel-m0031-3p,novel-m0033-5p,novel-m0041-5p,novel-m0042-5p,novel-m0043-3p,novel-m0049-3p,novel-m0050-3p,novel-m0068-3p,novel-m0088-3…
ENSEASG00005020575	0.983333	3.9	1.98772	1.49769e-06	1.06625e-05	GARNL3	GTPase activating Rap/RanGAP domain like 3 [Source:HGNC Symbol;Acc:HGNC:25425]	-	-	-	-	-	GO:0005096//GTPase activator activity	GO:0051056//regulation of small GTPase mediated signal transduction	2	miR-494-y,novel-m0025-5p
ENSEASG00005020643	18.07	57.02	1.65787	4.01477e-12	6.95658e-11	DPYSL3	dihydropyrimidinase like 3 [Source:HGNC Symbol;Acc:HGNC:3015]	-	-	-	-	GO:0005737//cytoplasm	GO:0016787//hydrolase activity;GO:0016810//hydrolase activity, acting on carbon-nitrogen (but not peptide) bonds;GO:0031005//filamin binding	GO:0010975//regulation of neuron projection development;GO:0030334//regulation of cell migration;GO:0048678//response to axon injury;GO:0051017//actin filament bundle assembly;GO:0051491//positive regulation of filopodium assembly	15	miR-10926-z,miR-10955-z,miR-1260-z,miR-129-y,miR-141-x,miR-141-y,miR-200-y,miR-285-y,miR-494-y,miR-5100-z,miR-543-y,miR-8-z,novel-m0017-3p,novel-m0053-5p,novel-m0087-5p
ENSEASG00005020757	1.42667	10.4667	2.87508	1.56285e-14	3.62569e-13	NAT14	N-acetyltransferase 14 (putative) [Source:HGNC Symbol;Acc:HGNC:28918]	-	-	-	-	-	GO:0008080//N-acetyltransferase activity	-	14	miR-11971-z,miR-12034-z,miR-148-y,miR-21-y,miR-2779-z,miR-6756-y,miR-718-z,novel-m0012-5p,novel-m0028-5p,novel-m0049-3p,novel-m0053-5p,novel-m0120-3p,novel-m0166-5p,novel-m0169-5p
ENSEASG00005020804	3.66333	10.77	1.55579	2.95241e-09	3.39183e-08	ARHGAP6	Rho GTPase activating protein 6 [Source:HGNC Symbol;Acc:HGNC:676]	-	-	-	-	GO:0005737//cytoplasm;GO:0005829//cytosol;GO:0015629//actin cytoskeleton	GO:0005096//GTPase activator activity	GO:0007015//actin filament organization;GO:0007165//signal transduction;GO:0043087//regulation of GTPase activity;GO:0043547//positive regulation of GTPase activity;GO:0048041//focal adhesion assembly;GO:0051497//negative regulation of stress fiber assembly;GO:0051895//negative regulation of focal adhesion assembly	4	miR-2484-z,miR-539-y,miR-9097-z,novel-m0057-3p
ENSEASG00005020815	29.2367	91.2033	1.64131	1.40844e-10	1.98853e-09	SGCE	sarcoglycan epsilon [Source:HGNC Symbol;Acc:HGNC:10808]	-	-	-	-	GO:0005794//Golgi apparatus;GO:0005886//plasma membrane;GO:0016012//sarcoglycan complex;GO:0016020//membrane;GO:0032590//dendrite membrane	-	-	5	miR-132-y,miR-212-y,miR-285-y,novel-m0026-5p,novel-m0042-5p
ENSEASG00005021099	2.29	4.75667	1.0546	0.000677819	0.00262141	CEP89	centrosomal protein 89 [Source:HGNC Symbol;Acc:HGNC:25907]	-	-	-	-	GO:0000922//spindle pole;GO:0005813//centrosome;GO:0005814//centriole;GO:0005829//cytosol;GO:0005886//plasma membrane;GO:0031514//motile cilium;GO:0097539//ciliary transition fiber;GO:0097730//non-motile cilium	-	GO:0007005//mitochondrion organization;GO:0007268//chemical synaptic transmission;GO:0060271//cilium assembly;GO:1905515//non-motile cilium assembly	60	miR-10926-z,miR-10955-z,miR-11971-z,miR-12237-y,miR-12245-y,miR-12263-x,miR-1260-z,miR-129-y,miR-141-x,miR-146-y,miR-148-y,miR-185-y,miR-187-y,miR-1983-z,miR-204-y,miR-211-x,miR-2137-z,miR-21-y,miR-22-x,miR-2483-z,miR-285-y,miR-323-y,miR-370-y,miR-424-x,miR-431-z,miR-485-x,miR-495-y,miR-5100-z,miR-542-y,miR-6131-z,miR-6732-y,miR-7177-z,miR-8112-z,miR-8928-z,miR-9097-z,miR-9277-z,miR-9899-z,miR-99…
ENSEASG00005021208	0.4	0.001	-8.64386	0.000200057	0.000888653	SLC45A1	solute carrier family 45 member 1 [Source:HGNC Symbol;Acc:HGNC:17939]	-	-	-	-	-	-	GO:0055085//transmembrane transport;GO:1904659//glucose transmembrane transport	1	miR-9-z
ENSEASG00005021294	11.21	1.42333	-2.97744	3.1719e-26	2.01524e-24	-	-	Human Diseases;Human Diseases;Environmental Information Processing;Environmental Information Processing;Human Diseases;Human Diseases;Human Diseases;Organismal Systems;Human Diseases;Human Diseases;Human Diseases;Human Diseases;Organismal Systems;Human Diseases;Human Diseases;Organismal Systems;Organismal Systems;Organismal Systems;Human Diseases;Cellular Processes;Human Diseases;Organismal Syste…	Infectious diseases;Infectious disease: viral;Signal transduction;Signal transduction;Infectious diseases;Infectious diseases;Infectious diseases;Environmental adaptation;Infectious diseases;Infectious diseases;Cancers;Infectious disease: bacterial;Immune system;Infectious diseases;Infectious diseases;Immune system;Immune system;Immune system;Cancer: overview;Cell growth and death;Infectious dise…	ko05169//Epstein-Barr virus infection;ko05170//Human immunodeficiency virus 1 infection;ko04015//Rap1 signaling pathway;ko04010//MAPK signaling pathway;ko05131//Shigellosis;ko05130//Pathogenic Escherichia coli infection;ko05132//Salmonella infection;ko04714//Thermogenesis;ko05163//Human cytomegalovirus infection;ko05152//Tuberculosis;ko05205//Proteoglycans in cancer;ko05135//Yersinia infection;ko…	K04441;K04441;K04441;K04441;K04441;K04441;K04441;K04441;K04441;K04441;K04441;K04441;K04441;K04441;K04441;K04441;K04441;K04441;K04441;K04441;K04441;K04441;K04441;K04441;K04441;K04441;K04441;K04441;K04441;K04441;K04441;K04441;K04441;K04441;K04441;K04441;K04441;K04441;K04441;K04441;K04441;K04441;K04441;K04441;K04441;K04441;K04441;K04441;K04441;K04441;K04441;K04441;K04441;K04441;K04441;K04441;K04441	-	GO:0004672//protein kinase activity;GO:0005524//ATP binding	GO:0006468//protein phosphorylation	3	miR-10174-x,miR-20-y,miR-23-x
ENSEASG00005021402	30	7.49333	-2.00128	8.70527e-28	6.0839e-26	SCN1B	sodium voltage-gated channel beta subunit 1 [Source:HGNC Symbol;Acc:HGNC:10586]	Organismal Systems	Circulatory system	ko04261//Adrenergic signaling in cardiomyocytes	K04845	GO:0001518//voltage-gated sodium channel complex;GO:0005887//integral component of plasma membrane;GO:0014704//intercalated disc;GO:0030315//T-tubule;GO:0033268//node of Ranvier;GO:0034706//sodium channel complex	GO:0005248//voltage-gated sodium channel activity;GO:0017080//sodium channel regulator activity;GO:0019871//sodium channel inhibitor activity;GO:0086006//voltage-gated sodium channel activity involved in cardiac muscle cell action potential;GO:0086062//voltage-gated sodium channel activity involved in Purkinje myocyte action potential	GO:0006814//sodium ion transport;GO:0007411//axon guidance;GO:0010765//positive regulation of sodium ion transport;GO:0010976//positive regulation of neuron projection development;GO:0019227//neuronal action potential propagation;GO:0021966//corticospinal neuron axon guidance;GO:0035725//sodium ion transmembrane transport;GO:0040011//locomotion;GO:0051899//membrane depolarization;GO:0060048//card…	4	miR-138-x,miR-19-y,miR-20-y,miR-506-z
ENSEASG00005021419	1.00333	3.85	1.94006	7.22487e-07	5.47595e-06	SLC7A3	solute carrier family 7 member 3 [Source:HGNC Symbol;Acc:HGNC:11061]	-	-	-	-	GO:0016020//membrane;GO:0016021//integral component of membrane	GO:0022857//transmembrane transporter activity	GO:0006865//amino acid transport;GO:0055085//transmembrane transport;GO:1902475//L-alpha-amino acid transmembrane transport	11	miR-1260-z,miR-127-x,miR-136-x,miR-21-y,miR-3120-y,miR-411-x,miR-484-x,miR-6732-y,novel-m0037-5p,novel-m0100-3p,novel-m0120-3p
ENSEASG00005021469	3.60667	0.533333	-2.75756	4.23845e-14	9.3296e-13	-	-	-	-	-	-	GO:0005615//extracellular space	-	-	1	miR-874-y
ENSEASG00005021481	4.24667	9.77	1.20203	0.00472046	0.0143722	GZMM	granzyme M [Source:HGNC Symbol;Acc:HGNC:4712]	-	-	-	-	-	GO:0004252//serine-type endopeptidase activity;GO:0008236//serine-type peptidase activity	GO:0006508//proteolysis;GO:0008219//cell death	3	miR-12034-z,miR-6756-y,novel-m0095-5p
ENSEASG00005021517	0.0966667	4.67667	5.59632	3.07861e-08	2.97966e-07	C14orf132	chromosome 14 open reading frame 132 [Source:HGNC Symbol;Acc:HGNC:20346]	-	-	-	-	-	-	-	17	miR-1197-y,miR-129-y,miR-141-y,miR-185-y,miR-200-y,miR-285-y,miR-2904-z,miR-379-x,miR-432-y,miR-4497-z,miR-8928-z,miR-8-z,miR-9277-z,novel-m0013-5p,novel-m0056-5p,novel-m0120-3p,novel-m0166-5p
ENSEASG00005021526	35.1567	94.28	1.42315	9.84367e-21	4.0667e-19	LENG8	leukocyte receptor cluster member 8 [Source:HGNC Symbol;Acc:HGNC:15500]	-	-	-	-	-	-	-	30	miR-1260-z,miR-141-y,miR-147-x,miR-200-y,miR-2137-z,miR-2483-y,miR-2976-z,miR-299-x,miR-363-y,miR-3960-z,miR-4608-z,miR-494-y,miR-663-z,miR-6756-y,miR-718-z,miR-885-y,miR-8928-z,miR-8-z,novel-m0010-3p,novel-m0028-5p,novel-m0031-3p,novel-m0033-5p,novel-m0038-5p,novel-m0039-3p,novel-m0046-3p,novel-m0049-3p,novel-m0053-5p,novel-m0068-3p,novel-m0110-3p,novel-m0165-5p
ENSEASG00005021564	0.803333	2.09333	1.38173	0.00365152	0.0114673	BCL11B	BAF chromatin remodeling complex subunit BCL11B [Source:HGNC Symbol;Acc:HGNC:13222]	Human Diseases	Cancers	ko05202//Transcriptional misregulation in cancers	K22046	GO:0005634//nucleus;GO:0043005//neuron projection	GO:0000978//RNA polymerase II proximal promoter sequence-specific DNA binding;GO:0001228//DNA-binding transcription activator activity, RNA polymerase II-specific;GO:0003676//nucleic acid binding;GO:0043565//sequence-specific DNA binding	GO:0003334//keratinocyte development;GO:0003382//epithelial cell morphogenesis;GO:0007409//axonogenesis;GO:0008285//negative regulation of cell proliferation;GO:0009791//post-embryonic development;GO:0010468//regulation of gene expression;GO:0010837//regulation of keratinocyte proliferation;GO:0019216//regulation of lipid metabolic process;GO:0021773//striatal medium spiny neuron differentiation;…	10	miR-12034-z,miR-127-x,miR-363-y,miR-424-x,miR-9995-y,novel-m0038-5p,novel-m0039-3p,novel-m0053-5p,novel-m0087-5p,novel-m0105-3p
ENSEASG00005021590	0.433333	1.95333	2.17239	0.00327056	0.0104351	AGMO	alkylglycerol monooxygenase [Source:HGNC Symbol;Acc:HGNC:33784]	-	-	-	-	GO:0005783//endoplasmic reticulum	GO:0005506//iron ion binding;GO:0016491//oxidoreductase activity;GO:0050479//glyceryl-ether monooxygenase activity	GO:0006643//membrane lipid metabolic process;GO:0008610//lipid biosynthetic process;GO:0046485//ether lipid metabolic process;GO:0055114//oxidation-reduction process	2	miR-146-x,miR-363-y
ENSEASG00005021677	26.3733	79.6	1.59369	9.30672e-12	1.54251e-10	CIRBP	cold inducible RNA binding protein [Source:HGNC Symbol;Acc:HGNC:1982]	-	-	-	-	GO:0005634//nucleus;GO:0005654//nucleoplasm;GO:0005737//cytoplasm;GO:0010494//cytoplasmic stress granule	GO:0003676//nucleic acid binding;GO:0003723//RNA binding;GO:0008266//poly(U) RNA binding;GO:0030371//translation repressor activity	GO:0030308//negative regulation of cell growth;GO:0034063//stress granule assembly;GO:0070417//cellular response to cold;GO:1902806//regulation of cell cycle G1/S phase transition	75	miR-10401-y,miR-11202-x,miR-11980-z,miR-12229-y,miR-12237-y,miR-12245-y,miR-12263-x,miR-12273-x,miR-1285-z,miR-129-y,miR-1307-x,miR-1394-z,miR-146-x,miR-154-x,miR-1908-y,miR-2137-z,miR-2976-z,miR-3178-z,miR-370-y,miR-424-x,miR-4332-z,miR-4449-z,miR-4608-z,miR-4707-y,miR-5126-z,miR-5335-z,miR-541-x,miR-541-z,miR-542-x,miR-6131-z,miR-6236-z,miR-638-z,miR-663-z,miR-665-y,miR-665-z,miR-6756-y,miR-718…
ENSEASG00005021793	5.92	17.1867	1.53762	8.3508e-08	7.47827e-07	SMIM1	small integral membrane protein 1 (Vel blood group) [Source:HGNC Symbol;Acc:HGNC:44204]	-	-	-	-	GO:0005886//plasma membrane;GO:0009986//cell surface	GO:0042803//protein homodimerization activity	-	16	miR-1329-x,miR-154-x,miR-1839-x,miR-1908-y,miR-4286-z,miR-432-x,miR-6756-y,miR-718-z,novel-m0049-3p,novel-m0053-5p,novel-m0076-5p,novel-m0105-3p,novel-m0110-3p,novel-m0165-5p,novel-m0167-3p,novel-m0169-5p
ENSEASG00005021899	40.94	151.04	1.88335	9.76962e-24	5.32032e-22	GAS6	growth arrest specific 6 [Source:HGNC Symbol;Acc:HGNC:4168]	Human Diseases	Drug resistance	ko01521//EGFR tyrosine kinase inhibitor resistance	K05464	GO:0005576//extracellular region;GO:0005615//extracellular space;GO:0005737//cytoplasm	GO:0001786//phosphatidylserine binding;GO:0005102//signaling receptor binding;GO:0005509//calcium ion binding;GO:0030296//protein tyrosine kinase activator activity;GO:0030674//protein binding, bridging;GO:0030971//receptor tyrosine kinase binding;GO:0043027//cysteine-type endopeptidase inhibitor activity involved in apoptotic process;GO:0048018//receptor ligand activity	GO:0001764//neuron migration;GO:0001934//positive regulation of protein phosphorylation;GO:0001961//positive regulation of cytokine-mediated signaling pathway;GO:0006468//protein phosphorylation;GO:0006909//phagocytosis;GO:0007165//signal transduction;GO:0007167//enzyme linked receptor protein signaling pathway;GO:0007596//blood coagulation;GO:0009267//cellular response to starvation;GO:0010628//…	5	miR-2483-y,miR-3150-x,miR-493-z,novel-m0120-3p,novel-m0166-5p
ENSEASG00005021905	11.2267	23.12	1.04221	4.66396e-06	2.99842e-05	TMCO3	transmembrane and coiled-coil domains 3 [Source:HGNC Symbol;Acc:HGNC:20329]	-	-	-	-	GO:0016021//integral component of membrane	GO:0015299//solute:proton antiporter activity	GO:0006812//cation transport;GO:0055085//transmembrane transport	9	miR-141-y,miR-200-y,miR-2137-z,miR-236-y,miR-758-y,miR-8-y,miR-8-z,novel-m0025-5p,novel-m0031-3p
ENSEASG00005021923	16.6533	33.33	1.00101	4.04446e-10	5.33735e-09	ATP11A	ATPase phospholipid transporting 11A [Source:HGNC Symbol;Acc:HGNC:13552]	-	-	-	-	GO:0005783//endoplasmic reticulum;GO:0016021//integral component of membrane;GO:0043231//intracellular membrane-bounded organelle;GO:0055037//recycling endosome	GO:0000166//nucleotide binding;GO:0000287//magnesium ion binding;GO:0005524//ATP binding	GO:0001701//in utero embryonic development;GO:0015914//phospholipid transport	4	miR-4332-z,miR-4608-z,novel-m0057-3p,novel-m0169-5p
ENSEASG00005022134	16.8933	65.7567	1.96068	1.11123e-08	1.16637e-07	CPE	carboxypeptidase E [Source:HGNC Symbol;Acc:HGNC:2303]	Human Diseases	Endocrine and metabolic diseases	ko04940//Type I diabetes mellitus	K01294	GO:0005794//Golgi apparatus;GO:0030667//secretory granule membrane	GO:0004180//carboxypeptidase activity;GO:0004181//metallocarboxypeptidase activity;GO:0008270//zinc ion binding;GO:0042043//neurexin family protein binding;GO:0050839//cell adhesion molecule binding	GO:0003214//cardiac left ventricle morphogenesis;GO:0006508//proteolysis;GO:0016055//Wnt signaling pathway;GO:0030070//insulin processing;GO:0030072//peptide hormone secretion;GO:0033366//protein localization to secretory granule;GO:0072657//protein localization to membrane	2	miR-215-x,miR-323-y
ENSEASG00005022136	0.173333	0.503333	1.53797	0.0117585	0.0314252	NALCN	sodium leak channel, non-selective [Source:HGNC Symbol;Acc:HGNC:19082]	-	-	-	-	GO:0016020//membrane	GO:0005216//ion channel activity;GO:0005261//cation channel activity	GO:0006811//ion transport;GO:0055085//transmembrane transport	23	miR-1329-x,miR-136-x,miR-1983-z,miR-200-x,miR-21-y,miR-236-y,miR-2483-y,miR-3120-y,miR-33-x,miR-369-y,miR-380-y,miR-5126-z,miR-541-x,miR-655-y,miR-758-y,miR-8-x,miR-8-y,novel-m0017-3p,novel-m0026-5p,novel-m0073-3p,novel-m0076-5p,novel-m0095-5p,novel-m0169-5p
ENSEASG00005022161	1.72333	4.15	1.26791	0.00511832	0.0154052	-	-	-	-	-	-	GO:0005634//nucleus	GO:0003677//DNA binding;GO:0003700//DNA-binding transcription factor activity;GO:0043565//sequence-specific DNA binding	GO:0006355//regulation of transcription, DNA-templated	6	miR-154-x,miR-22-y,miR-300-y,miR-381-y,miR-493-x,novel-m0056-5p
ENSEASG00005022172	3.93333	10.4867	1.41473	6.21732e-05	0.000312412	-	-	Human Diseases	Cancers	ko05202//Transcriptional misregulation in cancers	K21950	GO:0005634//nucleus;GO:0005667//transcription factor complex	GO:0000978//RNA polymerase II proximal promoter sequence-specific DNA binding;GO:0001228//DNA-binding transcription activator activity, RNA polymerase II-specific;GO:0003677//DNA binding;GO:0043565//sequence-specific DNA binding	GO:0006351//transcription, DNA-templated;GO:0006355//regulation of transcription, DNA-templated;GO:0007283//spermatogenesis;GO:0007338//single fertilization;GO:0008584//male gonad development;GO:0009952//anterior/posterior pattern specification;GO:0009954//proximal/distal pattern formation;GO:0010468//regulation of gene expression;GO:0030879//mammary gland development;GO:0035115//embryonic foreli…	9	miR-1260-z,miR-147-y,miR-1839-x,miR-204-y,miR-2478-z,miR-3963-z,miR-3968-z,miR-485-x,novel-m0028-5p
ENSEASG00005022176	2.87667	9.25333	1.68558	1.4903e-06	1.06189e-05	HOXA10	homeobox A10 [Source:HGNC Symbol;Acc:HGNC:5100]	Human Diseases	Cancers	ko05202//Transcriptional misregulation in cancers	K17443	GO:0005634//nucleus;GO:0005667//transcription factor complex;GO:0005737//cytoplasm	GO:0000978//RNA polymerase II proximal promoter sequence-specific DNA binding;GO:0001228//DNA-binding transcription activator activity, RNA polymerase II-specific;GO:0003677//DNA binding;GO:0042826//histone deacetylase binding;GO:0043565//sequence-specific DNA binding	GO:0001501//skeletal system development;GO:0006355//regulation of transcription, DNA-templated;GO:0007275//multicellular organism development;GO:0007283//spermatogenesis;GO:0007338//single fertilization;GO:0008584//male gonad development;GO:0009952//anterior/posterior pattern specification;GO:0009954//proximal/distal pattern formation;GO:0010468//regulation of gene expression;GO:0030326//embryoni…	22	miR-107-y,miR-11202-x,miR-129-y,miR-200-x,miR-285-y,miR-300-y,miR-3120-y,miR-379-y,miR-381-y,miR-411-y,miR-424-x,miR-495-y,miR-5100-z,miR-665-y,miR-665-z,miR-7550-x,miR-8-x,miR-9277-z,novel-m0026-5p,novel-m0038-5p,novel-m0039-3p,novel-m0105-3p
ENSEASG00005022234	16.6833	39.9467	1.25967	3.12701e-14	7.00257e-13	FARP1	FERM, ARH/RhoGEF and pleckstrin domain protein 1 [Source:HGNC Symbol;Acc:HGNC:3591]	-	-	-	-	GO:0005856//cytoskeleton	GO:0005085//guanyl-nucleotide exchange factor activity;GO:0008092//cytoskeletal protein binding	-	9	miR-136-x,miR-200-x,miR-211-x,miR-3120-y,miR-382-x,miR-454-x,miR-758-y,miR-8-x,novel-m0107-3p
ENSEASG00005022236	22.1633	9.59	-1.20857	2.59726e-05	0.000141671	MFSD12	major facilitator superfamily domain containing 12 [Source:HGNC Symbol;Acc:HGNC:28299]	-	-	-	-	GO:0005770//late endosome;GO:0016021//integral component of membrane	GO:0015293//symporter activity	GO:0008643//carbohydrate transport;GO:0048022//negative regulation of melanin biosynthetic process	1	miR-10-z
ENSEASG00005022474	58.75	163.48	1.47645	6.26571e-19	2.18947e-17	FBXO32	F-box protein 32 [Source:HGNC Symbol;Acc:HGNC:16731]	Environmental Information Processing	Signal transduction	ko04068//FoxO signaling pathway	K10305	GO:0005634//nucleus;GO:0005654//nucleoplasm;GO:0005737//cytoplasm;GO:0005829//cytosol;GO:0019005//SCF ubiquitin ligase complex;GO:0030018//Z disc	GO:0005515//protein binding	GO:0014894//response to denervation involved in regulation of muscle adaptation;GO:0016567//protein ubiquitination;GO:0071549//cellular response to dexamethasone stimulus	1	miR-10926-z
ENSEASG00005022493	196.2	19.2233	-3.35139	1.69635e-10	2.379e-09	LRG1	leucine rich alpha-2-glycoprotein 1 [Source:HGNC Symbol;Acc:HGNC:29480]	-	-	-	-	GO:0005615//extracellular space;GO:0043231//intracellular membrane-bounded organelle	GO:0005515//protein binding	-	1	miR-1247-x
ENSEASG00005023044	1.46667	5.60667	1.9346	2.08727e-05	0.000116738	HSD11B1L	hydroxysteroid 11-beta dehydrogenase 1 like [Source:HGNC Symbol;Acc:HGNC:30419]	Metabolism;Human Diseases;Metabolism;Metabolism	Global and overview maps;Cancers;Lipid metabolism;Xenobiotics biodegradation and metabolism	ko01100//Metabolic pathways;ko05204//Chemical carcinogenesis;ko00140//Steroid hormone biosynthesis;ko00980//Metabolism of xenobiotics by cytochrome P450	K15680;K15680;K15680;K15680	GO:0005654//nucleoplasm;GO:0043231//intracellular membrane-bounded organelle	GO:0016491//oxidoreductase activity	-	22	miR-10926-z,miR-132-x,miR-204-y,miR-22-x,miR-3178-z,miR-503-x,miR-5100-z,miR-6131-z,miR-6238-z,miR-718-z,novel-m0010-3p,novel-m0013-5p,novel-m0033-5p,novel-m0049-3p,novel-m0053-5p,novel-m0057-3p,novel-m0100-3p,novel-m0104-5p,novel-m0110-3p,novel-m0165-5p,novel-m0166-5p,novel-m0169-5p
ENSEASG00005023059	0.156667	0.956667	2.61032	0.0194596	0.0481481	DIPK1C	divergent protein kinase domain 1C [Source:HGNC Symbol;Acc:HGNC:31729]	-	-	-	-	-	-	-	6	miR-10955-z,novel-m0033-5p,novel-m0057-3p,novel-m0092-3p,novel-m0120-3p,novel-m0166-5p
ENSEASG00005023148	8	17.0733	1.09367	3.3597e-12	5.90694e-11	ZNF512B	zinc finger protein 512B [Source:HGNC Symbol;Acc:HGNC:29212]	-	-	-	-	-	GO:0003676//nucleic acid binding	-	65	miR-1197-y,miR-12237-y,miR-1260-z,miR-136-x,miR-1394-z,miR-146-x,miR-147-x,miR-1839-x,miR-185-y,miR-2137-z,miR-22-y,miR-2779-z,miR-285-y,miR-2887-z,miR-3120-y,miR-363-y,miR-370-y,miR-377-x,miR-377-y,miR-409-x,miR-4286-z,miR-432-x,miR-432-y,miR-4449-z,miR-4497-z,miR-484-x,miR-485-x,miR-5126-z,miR-5335-z,miR-541-z,miR-542-x,miR-6131-z,miR-663-z,miR-668-y,miR-6732-y,miR-6756-y,miR-718-z,miR-885-y,mi…
ENSEASG00005023158	7.86333	16.5233	1.07129	0.000185821	0.000831804	-	-	-	-	-	-	GO:0019815//B cell receptor complex	GO:0019901//protein kinase binding	GO:0006357//regulation of transcription by RNA polymerase II;GO:0014066//regulation of phosphatidylinositol 3-kinase signaling;GO:0043122//regulation of I-kappaB kinase/NF-kappaB signaling;GO:0043405//regulation of MAP kinase activity;GO:0050852//T cell receptor signaling pathway;GO:0050853//B cell receptor signaling pathway;GO:0051279//regulation of release of sequestered calcium ion into cytoso…	5	miR-1394-z,miR-4449-z,novel-m0028-5p,novel-m0087-5p,novel-m0169-5p
ENSEASG00005023168	14.0133	28.1167	1.00463	0.00126735	0.00454992	HELZ2	helicase with zinc finger 2 [Source:HGNC Symbol;Acc:HGNC:30021]	-	-	-	-	-	GO:0003723//RNA binding;GO:0004540//ribonuclease activity;GO:0030374//nuclear receptor transcription coactivator activity;GO:0046872//metal ion binding	GO:0045944//positive regulation of transcription by RNA polymerase II	7	miR-10001-x,miR-107-y,miR-10926-z,miR-5126-z,miR-6240-z,novel-m0056-5p,novel-m0100-3p
ENSEASG00005023265	1.89333	7.35333	1.95747	2.04642e-07	1.71967e-06	BMP7	bone morphogenetic protein 7 [Source:HGNC Symbol;Acc:HGNC:1074]	Environmental Information Processing;Organismal Systems;Environmental Information Processing;Environmental Information Processing	Signaling molecules and interaction;Development;Signal transduction;Signal transduction	ko04060//Cytokine-cytokine receptor interaction;ko04360//Axon guidance;ko04390//Hippo signaling pathway;ko04350//TGF-beta signaling pathway	K16621;K16621;K16621;K16621	GO:0005615//extracellular space	GO:0008083//growth factor activity	GO:0001654//eye development;GO:0001656//metanephros development;GO:0001657//ureteric bud development;GO:0001707//mesoderm formation;GO:0001822//kidney development;GO:0001823//mesonephros development;GO:0003272//endocardial cushion formation;GO:0003344//pericardium morphogenesis;GO:0007389//pattern specification process;GO:0007411//axon guidance;GO:0007435//salivary gland morphogenesis;GO:0008285/…	20	miR-12034-z,miR-148-y,miR-2137-z,miR-2887-z,miR-370-y,miR-3960-z,miR-493-z,miR-542-x,miR-665-y,miR-665-z,miR-8112-z,miR-9097-z,novel-m0012-5p,novel-m0027-3p,novel-m0031-3p,novel-m0087-5p,novel-m0100-3p,novel-m0110-3p,novel-m0155-5p,novel-m0165-5p
ENSEASG00005023448	0.373333	1.89333	2.34239	3.0807e-06	2.05485e-05	KIF5C	kinesin family member 5C [Source:HGNC Symbol;Acc:HGNC:6325]	Human Diseases;Human Diseases;Cellular Processes;Organismal Systems	Neurodegenerative diseases;Neurodegenerative diseases;Transport and catabolism;Nervous system	ko05010//Alzheimer disease;ko05016//Huntington disease;ko04144//Endocytosis;ko04728//Dopaminergic synapse	K10396;K10396;K10396;K10396	GO:0005737//cytoplasm;GO:0035253//ciliary rootlet;GO:0043005//neuron projection;GO:0043025//neuronal cell body;GO:0044295//axonal growth cone;GO:0150034//distal axon	GO:0003777//microtubule motor activity;GO:0005524//ATP binding;GO:0008017//microtubule binding	GO:0007018//microtubule-based movement;GO:0008045//motor neuron axon guidance;GO:0051028//mRNA transport	16	miR-1260-z,miR-148-y,miR-22-y,miR-2887-z,miR-300-y,miR-381-y,miR-382-x,miR-382-y,miR-484-x,miR-541-z,miR-6529-x,miR-665-y,miR-665-z,novel-m0100-3p,novel-m0107-3p,novel-m0169-5p
ENSEASG00005023497	65.05	31.73	-1.0357	1.84765e-14	4.25112e-13	TWF1	twinfilin actin binding protein 1 [Source:HGNC Symbol;Acc:HGNC:9620]	-	-	-	-	GO:0005911//cell-cell junction;GO:0015629//actin cytoskeleton;GO:0030016//myofibril;GO:0030175//filopodium;GO:0032587//ruffle membrane;GO:0048471//perinuclear region of cytoplasm	GO:0003779//actin binding;GO:0003785//actin monomer binding;GO:0004713//protein tyrosine kinase activity;GO:0005546//phosphatidylinositol-4,5-bisphosphate binding;GO:0044877//protein-containing complex binding	GO:0010613//positive regulation of cardiac muscle hypertrophy;GO:0030837//negative regulation of actin filament polymerization;GO:0042989//sequestering of actin monomers;GO:0051016//barbed-end actin filament capping	13	miR-190-y,miR-205-z,miR-235-z,miR-23-y,miR-25-z,miR-26-x,miR-26-z,miR-311-z,miR-674-y,miR-92-y,miR-92-z,novel-m0070-3p,novel-m0071-5p
MSTRG.10113	2.66667	0.23	-3.53533	0.000164568	0.000746229	--	-	-	-	-	-	-	-	-	2	miR-338-y,miR-735-x
MSTRG.10125	3.17667	7.79667	1.29534	3.1888e-08	3.07566e-07	--	hCG2040663, partial [Homo sapiens]	-	-	-	-	-	-	-	34	miR-10400-x,miR-12263-x,miR-1908-y,miR-1983-z,miR-211-x,miR-2137-z,miR-22-y,miR-2478-z,miR-379-y,miR-3960-z,miR-3968-z,miR-432-x,miR-4497-z,miR-450-x,miR-4608-z,miR-4707-y,miR-495-y,miR-541-x,miR-638-z,miR-758-y,miR-9277-z,novel-m0018-5p,novel-m0020-5p,novel-m0028-5p,novel-m0031-3p,novel-m0041-5p,novel-m0042-5p,novel-m0046-3p,novel-m0053-5p,novel-m0057-3p,novel-m0088-3p,novel-m0152-5p,novel-m0153…
MSTRG.10143	11.2867	3.69333	-1.61162	1.61152e-14	3.71803e-13	--	-	-	-	-	-	-	-	-	3	miR-138-x,miR-195-z,miR-338-y
MSTRG.10192	0.376667	4.40667	3.54833	5.28843e-08	4.90613e-07	--	-	-	-	-	-	-	-	-	17	miR-12237-y,miR-129-y,miR-1394-z,miR-22-y,miR-370-y,miR-4449-z,miR-6732-y,miR-758-y,miR-9097-z,miR-9899-z,novel-m0002-5p,novel-m0012-5p,novel-m0052-5p,novel-m0087-5p,novel-m0105-3p,novel-m0107-3p,novel-m0169-5p
MSTRG.10229	2.48667	0.433333	-2.52066	0.00048066	0.00193429	--	-	-	-	-	-	-	-	-	1	miR-3065-y
MSTRG.10261	4.16	14.65	1.81625	1.95351e-29	1.51696e-27	--	uncharacterized protein LOC106783330 isoform X5 [Equus caballus]	-	-	-	-	-	-	-	31	miR-107-y,miR-10926-z,miR-146-y,miR-148-x,miR-1842-x,miR-236-y,miR-2478-z,miR-300-y,miR-3162-y,miR-375-y,miR-375-z,miR-3963-z,miR-3968-z,miR-424-x,miR-433-x,miR-4497-z,miR-542-x,miR-663-z,miR-6732-y,miR-6756-y,miR-718-z,miR-8-y,miR-9993-y,novel-m0037-5p,novel-m0042-5p,novel-m0049-3p,novel-m0053-5p,novel-m0056-5p,novel-m0105-3p,novel-m0120-3p,novel-m0166-5p
MSTRG.10291	0.363333	2.81333	2.95291	2.44006e-05	0.000134187	--	uncharacterized protein LOC113922677 [Zalophus californianus]	-	-	-	-	-	-	-	12	miR-132-x,miR-136-x,miR-141-y,miR-200-y,miR-211-x,miR-4286-z,miR-4332-z,miR-503-x,miR-544-x,miR-656-y,miR-6732-y,novel-m0169-5p
MSTRG.10295	2.18333	8.77667	2.00714	2.30991e-20	9.18108e-19	--	nascent polypeptide-associated complex subunit alpha, muscle-specific form-like [Equus caballus]	-	-	-	-	-	-	-	53	miR-10001-x,miR-10400-x,miR-10926-z,miR-11202-x,miR-12229-y,miR-12273-x,miR-154-x,miR-154-z,miR-1842-x,miR-212-x,miR-2137-z,miR-22-y,miR-2887-z,miR-3150-x,miR-3178-z,miR-329-z,miR-370-y,miR-382-x,miR-3958-y,miR-3960-z,miR-4449-z,miR-4707-y,miR-493-z,miR-5126-z,miR-6131-z,miR-663-z,miR-6732-y,miR-6756-y,miR-718-z,miR-7550-x,miR-885-y,miR-8928-z,miR-9277-z,novel-m0010-3p,novel-m0012-5p,novel-m0017-…
MSTRG.10303	0.0866667	1.17	3.75489	0.00232368	0.00773776	--	hCG2004654 [Homo sapiens]	-	-	-	-	-	-	-	31	miR-10400-x,miR-12034-z,miR-12237-y,miR-1394-z,miR-1842-x,miR-1908-y,miR-3178-z,miR-345-x,miR-370-y,miR-4332-z,miR-4449-z,miR-454-x,miR-6131-z,miR-6240-z,miR-6756-y,miR-718-z,miR-8928-z,miR-9899-z,novel-m0002-5p,novel-m0012-5p,novel-m0013-5p,novel-m0038-5p,novel-m0039-3p,novel-m0046-3p,novel-m0049-3p,novel-m0053-5p,novel-m0068-3p,novel-m0104-5p,novel-m0120-3p,novel-m0166-5p,novel-m0167-3p
MSTRG.10371	4.24667	0.723333	-2.5536	4.53973e-09	5.06957e-08	--	PREDICTED: rho-related GTP-binding protein RhoU [Equus asinus]	-	-	-	-	-	-	-	7	miR-10-z,miR-144-y,miR-190-y,miR-205-z,miR-338-x,miR-338-y,miR-383-x
MSTRG.10382	55.5133	12.83	-2.11331	0.00332609	0.01058	Pol	LINE-1 retrotransposable element ORF2 protein [Camelus dromedarius]	-	-	-	-	-	-	-	12	miR-10174-x,miR-10-z,miR-144-y,miR-190-y,miR-195-z,miR-23-x,miR-25-z,miR-362-y,miR-383-x,miR-96-z,novel-m0032-3p,novel-m0175-5p
MSTRG.1041	3.15	0.001	-11.6211	3.74681e-12	6.53278e-11	--	-	-	-	-	-	-	-	-	3	miR-10-z,miR-23-y,miR-8908-z
MSTRG.10427	0.24	1.47333	2.61798	2.95661e-05	0.000159509	--	PREDICTED: zinc finger protein 737-like [Galeopterus variegatus]	-	-	-	-	-	-	-	27	miR-10400-x,miR-11980-z,miR-12229-y,miR-185-y,miR-215-x,miR-369-y,miR-377-y,miR-3960-z,miR-409-x,miR-409-y,miR-410-y,miR-433-y,miR-539-y,miR-655-y,miR-718-z,miR-8928-z,miR-9277-z,novel-m0011-3p,novel-m0012-5p,novel-m0026-5p,novel-m0033-5p,novel-m0049-3p,novel-m0057-3p,novel-m0073-3p,novel-m0110-3p,novel-m0155-5p,novel-m0165-5p
MSTRG.10439	1.14	2.53333	1.152	0.0168522	0.0425695	ZNF564	PREDICTED: zinc finger protein 709-like [Equus asinus]	Human Diseases	Infectious diseases	ko05168//Herpes simplex infection	K09228	-	-	-	10	miR-1260-z,miR-1839-y,miR-211-x,miR-215-x,miR-377-y,miR-485-y,miR-539-y,miR-542-y,novel-m0019-3p,novel-m0166-5p
MSTRG.10467	0.423333	2.43	2.52109	7.51916e-05	0.000372032	--	PREDICTED: aminopeptidase Q [Camelus bactrianus]	-	-	-	-	-	-	-	24	miR-11971-z,miR-12229-y,miR-127-y,miR-127-z,miR-1394-z,miR-1842-x,miR-215-x,miR-22-y,miR-3178-z,miR-4332-z,miR-4707-y,miR-5126-z,miR-638-z,miR-718-z,miR-8112-z,miR-9277-z,novel-m0013-5p,novel-m0028-5p,novel-m0033-5p,novel-m0049-3p,novel-m0087-5p,novel-m0095-5p,novel-m0100-3p,novel-m0120-3p
MSTRG.10501	2.02333	5.24	1.37283	2.13965e-05	0.000119469	--	PREDICTED: tigger transposable element-derived protein 1-like [Equus przewalskii]	-	-	-	-	-	-	-	38	miR-107-y,miR-1197-y,miR-12237-y,miR-146-x,miR-147-x,miR-148-y,miR-1839-x,miR-1983-z,miR-204-y,miR-21-x,miR-21-y,miR-223-y,miR-22-x,miR-236-y,miR-2483-y,miR-2483-z,miR-299-x,miR-3120-y,miR-33-x,miR-377-x,miR-411-x,miR-432-x,miR-450-x,miR-485-y,miR-493-z,miR-542-y,miR-543-y,miR-7177-z,miR-889-y,miR-8-y,miR-9899-z,novel-m0002-5p,novel-m0011-3p,novel-m0019-3p,novel-m0056-5p,novel-m0073-3p,novel-m010…
MSTRG.10576	2.85333	8.89667	1.64062	0.000232577	0.00102014	Pol	LORF2 protein, partial [Crocuta crocuta]	-	-	-	-	GO:0043005//neuron projection;GO:0044421//extracellular region part	GO:0004519//endonuclease activity;GO:0016779//nucleotidyltransferase activity;GO:0032934//sterol binding;GO:0043167//ion binding;GO:0046983//protein dimerization activity;GO:0071813//lipoprotein particle binding	GO:0002526//acute inflammatory response;GO:0006259//DNA metabolic process;GO:0006956//complement activation;GO:0009611//response to wounding;GO:0009628//response to abiotic stimulus;GO:0010976//positive regulation of neuron projection development;GO:0010984//regulation of lipoprotein particle clearance;GO:0031328//positive regulation of cellular biosynthetic process;GO:0032196//transposition;GO:0…	15	miR-11980-z,miR-136-x,miR-141-x,miR-1839-y,miR-22-y,miR-2484-z,miR-299-x,miR-424-x,miR-485-y,miR-495-y,miR-542-y,miR-6529-x,novel-m0028-5p,novel-m0057-3p,novel-m0088-3p
MSTRG.10579	9.95	0.19	-5.71063	2.45042e-29	1.89405e-27	--	LORF2 protein, partial [Crocuta crocuta]	-	-	-	-	-	-	-	4	miR-195-z,miR-3065-y,miR-338-x,novel-m0071-5p
MSTRG.10610	5.21	1.61667	-1.68826	6.98621e-21	2.92949e-19	--	PREDICTED: neutral and basic amino acid transport protein rBAT isoform X2 [Equus przewalskii]	-	-	-	-	-	-	-	7	miR-10-z,miR-138-x,miR-195-z,miR-1961-z,miR-674-y,miR-767-x,novel-m0048-5p
MSTRG.1081	2.66	0.246667	-3.43079	0.00157205	0.00550709	--	-	-	-	-	-	-	-	-	1	miR-195-z
MSTRG.10847	0.86	2.55333	1.56997	5.37879e-05	0.000273804	ZKSCAN1	zinc finger and SCAN domain-containing protein 22-like [Leptonychotes weddellii]	-	-	-	-	-	-	-	33	miR-11971-z,miR-12237-y,miR-154-x,miR-1842-x,miR-200-x,miR-22-y,miR-3162-y,miR-376-y,miR-424-x,miR-4497-z,miR-495-y,miR-5335-z,miR-542-y,miR-665-y,miR-665-z,miR-6756-y,miR-885-y,miR-8-x,miR-8-z,miR-9097-z,miR-9899-z,novel-m0002-5p,novel-m0011-3p,novel-m0018-5p,novel-m0037-5p,novel-m0053-5p,novel-m0057-3p,novel-m0092-3p,novel-m0110-3p,novel-m0120-3p,novel-m0155-5p,novel-m0165-5p,novel-m0166-5p
MSTRG.10896	1.13	2.44667	1.11449	3.11555e-05	0.000167223	ZNF211	zinc finger protein 154 [Carlito syrichta]	Human Diseases	Infectious diseases	ko05168//Herpes simplex infection	K09228	-	-	-	38	miR-107-y,miR-1329-x,miR-141-x,miR-141-y,miR-148-y,miR-154-x,miR-154-y,miR-1839-x,miR-200-x,miR-200-y,miR-211-x,miR-212-y,miR-215-x,miR-21-y,miR-2483-z,miR-285-y,miR-3120-y,miR-3162-y,miR-33-x,miR-376-y,miR-382-x,miR-410-y,miR-424-x,miR-4286-z,miR-485-y,miR-543-y,miR-6937-x,miR-758-y,miR-8-z,miR-9097-z,miR-9899-z,novel-m0014-3p,novel-m0026-5p,novel-m0037-5p,novel-m0038-5p,novel-m0039-3p,novel-m00…
MSTRG.10936	1	3.49333	1.8046	4.34742e-10	5.7102e-09	--	-	-	-	-	-	-	-	-	18	miR-1197-y,miR-1260-z,miR-136-y,miR-141-x,miR-1839-y,miR-223-y,miR-300-y,miR-377-y,miR-381-y,miR-382-x,miR-410-y,miR-542-x,miR-6516-y,miR-6529-x,miR-655-y,novel-m0014-3p,novel-m0017-3p,novel-m0057-3p
MSTRG.10946	1.97333	6.87667	1.80107	1.3698e-06	9.82289e-06	--	-	-	-	-	-	-	-	-	14	miR-1285-z,miR-1329-x,miR-141-x,miR-147-x,miR-1839-y,miR-1983-z,miR-211-x,miR-2478-z,miR-3150-x,miR-3963-z,miR-3968-z,miR-409-y,novel-m0076-5p,novel-m0107-3p
MSTRG.10951	0.466667	1.07333	1.20163	0.0151352	0.0389599	--	PREDICTED: zinc finger protein 239-like [Equus asinus]	Human Diseases	Infectious diseases	ko05168//Herpes simplex infection	K09228	-	-	-	40	miR-10955-z,miR-11202-x,miR-12229-y,miR-1260-z,miR-1394-z,miR-141-x,miR-146-x,miR-146-y,miR-212-x,miR-2137-z,miR-223-y,miR-2478-z,miR-2779-z,miR-299-y,miR-3960-z,miR-3963-z,miR-3968-z,miR-4286-z,miR-4449-z,miR-5335-z,miR-6131-z,miR-6240-z,miR-665-y,miR-665-z,miR-6756-y,miR-718-z,miR-7550-x,miR-8112-z,miR-9097-z,novel-m0013-5p,novel-m0031-3p,novel-m0033-5p,novel-m0037-5p,novel-m0038-5p,novel-m0039…
MSTRG.11092	0.0866667	6.91	6.31706	4.69716e-26	2.91798e-24	ACSM1	acyl-coenzyme A synthetase ACSM2A, mitochondrial [Balaenoptera acutorostrata scammoni]	Metabolism;Metabolism	Global and overview maps;Carbohydrate metabolism	ko01100//Metabolic pathways;ko00650//Butanoate metabolism	K01896;K01896	GO:0044421//extracellular region part;GO:0044429//mitochondrial part	GO:0016405//CoA-ligase activity;GO:0016878//acid-thiol ligase activity;GO:0032550//purine ribonucleoside binding;GO:0043169//cation binding	GO:0006091//generation of precursor metabolites and energy;GO:0033500//carbohydrate homeostasis;GO:0035337//fatty-acyl-CoA metabolic process;GO:0046459//short-chain fatty acid metabolic process;GO:0055090//acylglycerol homeostasis;GO:0055092//sterol homeostasis	32	miR-107-y,miR-10955-z,miR-127-x,miR-132-y,miR-136-x,miR-147-x,miR-148-y,miR-154-y,miR-212-y,miR-223-y,miR-2484-z,miR-285-y,miR-376-y,miR-377-y,miR-424-x,miR-433-x,miR-5100-z,miR-656-y,miR-665-y,miR-668-y,miR-6756-y,miR-8928-z,miR-9277-z,novel-m0010-3p,novel-m0030-3p,novel-m0056-5p,novel-m0057-3p,novel-m0105-3p,novel-m0110-3p,novel-m0155-5p,novel-m0165-5p,novel-m0166-5p
MSTRG.11094	0.573333	24.3033	5.40564	2.34833e-42	4.19027e-40	ERI2	PREDICTED: ERI1 exoribonuclease 2-like [Mustela putorius furo]	-	-	-	-	-	-	-	13	miR-127-x,miR-1394-z,miR-154-y,miR-1842-x,miR-212-y,miR-376-y,miR-377-y,miR-4449-z,miR-485-y,miR-5100-z,miR-539-y,miR-544-x,miR-889-y
MSTRG.11096	0.13	19.34	7.21693	8.2566e-57	2.66323e-54	--	melanoma inhibitory activity protein 3-like [Odocoileus virginianus texanus]	-	-	-	-	-	-	-	38	miR-1260-z,miR-127-y,miR-132-y,miR-141-x,miR-147-x,miR-154-y,miR-1839-x,miR-212-y,miR-223-y,miR-236-y,miR-2478-z,miR-2483-y,miR-299-y,miR-3162-y,miR-369-y,miR-376-y,miR-380-y,miR-3963-z,miR-3968-z,miR-424-x,miR-432-x,miR-4449-z,miR-485-y,miR-495-y,miR-503-x,miR-539-y,miR-6732-y,miR-758-y,miR-8-y,miR-8-z,novel-m0014-3p,novel-m0019-3p,novel-m0042-5p,novel-m0056-5p,novel-m0067-3p,novel-m0068-3p,nove…
MSTRG.11118	18.4667	45.6967	1.30717	8.6331e-12	1.43654e-10	Cox20	cytochrome c oxidase protein 20 homolog [Equus caballus]	Organismal Systems	Environmental adaptation	ko04714//Thermogenesis	K18184	GO:0031090//organelle membrane;GO:0031224//intrinsic component of membrane;GO:0043231//intracellular membrane-bounded organelle	-	-	35	miR-11202-x,miR-12229-y,miR-12245-y,miR-12263-x,miR-12273-x,miR-1285-z,miR-148-x,miR-21-x,miR-299-y,miR-376-y,miR-4332-z,miR-5126-z,miR-539-y,miR-638-z,miR-718-z,miR-7550-x,miR-885-x,miR-8928-z,novel-m0009-3p,novel-m0010-3p,novel-m0011-3p,novel-m0020-5p,novel-m0033-5p,novel-m0041-5p,novel-m0043-3p,novel-m0049-3p,novel-m0050-3p,novel-m0064-5p,novel-m0099-3p,novel-m0104-5p,novel-m0110-3p,novel-m015…
MSTRG.11120	1.05	2.81667	1.4236	0.00322006	0.0102896	--	-	-	-	-	-	-	-	-	45	miR-10400-x,miR-10401-y,miR-12229-y,miR-12237-y,miR-12245-y,miR-12263-x,miR-1260-z,miR-1394-z,miR-147-x,miR-1908-y,miR-211-x,miR-236-y,miR-2976-z,miR-3960-z,miR-4449-z,miR-484-x,miR-503-x,miR-542-y,miR-6236-z,miR-665-y,miR-665-z,miR-718-z,miR-8928-z,miR-9899-z,novel-m0002-5p,novel-m0010-3p,novel-m0013-5p,novel-m0020-5p,novel-m0031-3p,novel-m0038-5p,novel-m0039-3p,novel-m0041-5p,novel-m0043-3p,nov…
MSTRG.11152	1.98	5.34667	1.43314	1.65747e-07	1.41264e-06	--	PREDICTED: sperm-associated antigen 16 protein-like isoform X4 [Equus asinus]	-	-	-	-	-	-	-	27	miR-141-x,miR-154-z,miR-1842-x,miR-185-y,miR-211-x,miR-212-x,miR-215-x,miR-33-x,miR-377-y,miR-3958-y,miR-411-y,miR-431-z,miR-432-x,miR-4707-y,miR-485-x,miR-542-y,miR-543-y,miR-718-z,miR-758-y,miR-889-y,novel-m0010-3p,novel-m0013-5p,novel-m0028-5p,novel-m0049-3p,novel-m0105-3p,novel-m0120-3p,novel-m0166-5p
MSTRG.1117	1.86667	5.26333	1.49551	0.000801814	0.00304203	--	-	-	-	-	-	-	-	-	14	miR-10926-z,miR-1197-y,miR-129-y,miR-141-x,miR-2483-y,miR-377-y,miR-424-x,miR-454-x,miR-544-x,miR-9277-z,novel-m0056-5p,novel-m0107-3p,novel-m0120-3p,novel-m0166-5p
MSTRG.11252	2.41	1.02667	-1.23107	0.0154118	0.0395444	--	-	-	-	-	-	-	-	-	3	miR-338-y,miR-506-z,miR-96-z
MSTRG.11258	0.663333	2.45333	1.88694	0.000126414	0.000589309	--	-	-	-	-	-	-	-	-	20	miR-12034-z,miR-146-x,miR-1842-x,miR-215-x,miR-299-x,miR-370-y,miR-377-x,miR-424-x,miR-4332-z,miR-495-y,miR-718-z,novel-m0010-3p,novel-m0028-5p,novel-m0033-5p,novel-m0042-5p,novel-m0049-3p,novel-m0110-3p,novel-m0120-3p,novel-m0155-5p,novel-m0165-5p
MSTRG.11297	2.48667	6.1	1.2946	0.00104347	0.00382809	--	basic proline-rich protein-like [Eumetopias jubatus]	-	-	-	-	-	-	-	29	miR-10400-x,miR-12229-y,miR-12237-y,miR-12273-x,miR-2137-z,miR-21-y,miR-22-y,miR-369-y,miR-3960-z,miR-495-y,miR-503-x,miR-638-z,miR-6516-y,miR-668-y,miR-718-z,miR-8928-z,miR-9899-z,novel-m0002-5p,novel-m0009-3p,novel-m0031-3p,novel-m0038-5p,novel-m0039-3p,novel-m0049-3p,novel-m0053-5p,novel-m0099-3p,novel-m0105-3p,novel-m0107-3p,novel-m0110-3p,novel-m0165-5p
MSTRG.11343	0.266667	2.60333	3.28725	3.18934e-05	0.000170692	--	-	-	-	-	-	-	-	-	12	miR-21-x,miR-2478-z,miR-3963-z,miR-3968-z,miR-424-x,miR-495-y,miR-544-x,miR-9097-z,novel-m0018-5p,novel-m0028-5p,novel-m0095-5p,novel-m0105-3p
MSTRG.11346	1.96333	4.78667	1.28572	1.60779e-07	1.37379e-06	Pol	LORF2 protein, partial [Crocuta crocuta]	-	-	-	-	GO:0005783//endoplasmic reticulum;GO:0031090//organelle membrane	GO:0000166//nucleotide binding;GO:0008289//lipid binding;GO:0015179//L-amino acid transmembrane transporter activity;GO:0015666//restriction endodeoxyribonuclease activity;GO:0033764//steroid dehydrogenase activity, acting on the CH-OH group of donors, NAD or NADP as acceptor;GO:0034061//DNA polymerase activity	GO:0001171//reverse transcription;GO:0006308//DNA catabolic process;GO:0006575//cellular modified amino acid metabolic process;GO:0006643//membrane lipid metabolic process;GO:0006694//steroid biosynthetic process;GO:0006706//steroid catabolic process;GO:0006796//phosphate-containing compound metabolic process;GO:0009991//response to extracellular stimulus;GO:0010906//regulation of glucose metabol…	59	miR-1197-y,miR-129-y,miR-132-y,miR-141-x,miR-141-y,miR-148-x,miR-148-y,miR-154-x,miR-1839-x,miR-1839-y,miR-1842-x,miR-200-y,miR-204-y,miR-211-x,miR-212-y,miR-215-x,miR-285-y,miR-299-y,miR-300-y,miR-3120-y,miR-376-y,miR-377-y,miR-379-y,miR-381-y,miR-382-y,miR-3959-y,miR-3960-z,miR-409-y,miR-410-y,miR-411-x,miR-411-y,miR-424-x,miR-450-x,miR-454-x,miR-4707-y,miR-485-y,miR-493-z,miR-494-y,miR-495-y,m…
MSTRG.11355	0.756667	2.33333	1.62466	0.000328787	0.00138188	--	-	-	-	-	-	-	-	-	22	miR-141-y,miR-146-x,miR-200-x,miR-200-y,miR-211-x,miR-215-x,miR-21-x,miR-236-y,miR-3120-y,miR-3162-y,miR-432-x,miR-542-y,miR-6516-y,miR-668-y,miR-7177-z,miR-8-x,miR-8-y,miR-8-z,novel-m0017-3p,novel-m0037-5p,novel-m0092-3p,novel-m0166-5p
MSTRG.11369	1.22667	7.81333	2.67119	5.09525e-11	7.66482e-10	--	hypothetical protein PAL_GLEAN10015271 [Pteropus alecto]	-	-	-	-	-	-	-	14	miR-1394-z,miR-147-x,miR-148-x,miR-187-y,miR-1983-z,miR-285-y,miR-323-y,miR-410-y,miR-4449-z,miR-5100-z,novel-m0016-5p,novel-m0028-5p,novel-m0120-3p,novel-m0166-5p
MSTRG.11427	1.34667	3.05333	1.18099	0.00541439	0.0161364	--	PREDICTED: leukemia-associated protein 1-like [Callithrix jacchus]	-	-	-	-	-	-	-	19	miR-107-y,miR-141-x,miR-141-y,miR-1839-x,miR-1839-y,miR-200-y,miR-22-x,miR-379-x,miR-382-x,miR-454-x,miR-6240-z,miR-6756-y,miR-718-z,miR-8-z,novel-m0033-5p,novel-m0049-3p,novel-m0057-3p,novel-m0104-5p,novel-m0166-5p
MSTRG.1143	1.71333	0.446667	-1.93954	0.00177532	0.00611699	--	-	-	-	-	-	-	-	-	6	miR-195-z,miR-23-y,miR-26-x,miR-26-z,miR-325-y,miR-6906-x
MSTRG.11469	2.85333	6.28	1.13812	5.6251e-07	4.35243e-06	WDR90	PREDICTED: LOW QUALITY PROTEIN: WD repeat-containing protein 90 [Equus asinus]	-	-	-	-	-	-	-	50	miR-10400-x,miR-10401-y,miR-11971-z,miR-1197-y,miR-11980-z,miR-12237-y,miR-132-x,miR-1394-z,miR-2137-z,miR-22-y,miR-2483-y,miR-285-y,miR-3120-y,miR-3178-z,miR-370-y,miR-376-y,miR-377-x,miR-377-y,miR-379-x,miR-3960-z,miR-411-x,miR-424-x,miR-432-x,miR-432-y,miR-4332-z,miR-4449-z,miR-4707-y,miR-495-y,miR-503-x,miR-541-z,miR-542-y,miR-6236-z,miR-663-z,miR-8928-z,miR-9277-z,miR-9899-z,miR-9995-y,novel…
MSTRG.1148	1.45	13.8233	3.25298	3.73682e-06	2.45699e-05	--	-	-	-	-	-	-	-	-	59	miR-1197-y,miR-12245-y,miR-12263-x,miR-12273-x,miR-1260-z,miR-129-y,miR-136-x,miR-141-x,miR-147-x,miR-1842-x,miR-185-y,miR-1983-z,miR-211-x,miR-22-x,miR-22-y,miR-2483-y,miR-2484-z,miR-3162-y,miR-377-y,miR-3959-y,miR-409-y,miR-4286-z,miR-433-y,miR-454-x,miR-495-y,miR-539-y,miR-541-x,miR-542-y,miR-6516-y,miR-668-y,miR-6756-y,miR-6937-x,miR-8112-z,miR-885-y,miR-8-z,miR-9097-z,miR-9277-z,miR-9899-z,m…
MSTRG.11486	0.296667	2.26667	2.93366	0.000124997	0.000584167	--	translation initiation factor IF-2-like [Rhinolophus ferrumequinum]	-	-	-	-	-	-	-	38	miR-10400-x,miR-10926-z,miR-1908-y,miR-2137-z,miR-285-y,miR-3960-z,miR-424-x,miR-4332-z,miR-4608-z,miR-493-z,miR-5126-z,miR-542-x,miR-6236-z,miR-668-y,miR-6937-x,miR-718-z,miR-8112-z,miR-8928-z,novel-m0010-3p,novel-m0012-5p,novel-m0027-3p,novel-m0028-5p,novel-m0031-3p,novel-m0033-5p,novel-m0049-3p,novel-m0053-5p,novel-m0068-3p,novel-m0073-3p,novel-m0087-5p,novel-m0088-3p,novel-m0095-5p,novel-m010…
MSTRG.1152	30.5033	0.0866667	-8.45927	4.56898e-17	1.34213e-15	--	PREDICTED: uncharacterized threonine-rich GPI-anchored glycoprotein PJ4664.02-like [Equus przewalskii]	-	-	-	-	-	-	-	1	miR-195-z
MSTRG.1153	6.96667	0.001	-12.7663	7.41299e-09	8.04777e-08	--	PREDICTED: proline-rich proteoglycan 2-like [Equus asinus]	-	-	-	-	-	-	-	3	miR-195-z,miR-20-y,miR-9040-z
MSTRG.11567	12.9733	3.45	-1.91088	4.70761e-10	6.15918e-09	--	vegetative cell wall protein gp1-like [Equus caballus]	-	-	-	-	-	-	-	2	miR-195-z,novel-m0175-5p
MSTRG.1161	0.0266667	0.98	5.19967	0.00307855	0.00989965	--	-	-	-	-	-	-	-	-	9	miR-211-x,miR-377-y,miR-379-y,miR-411-y,miR-433-x,miR-758-y,miR-9995-y,novel-m0017-3p,novel-m0042-5p
MSTRG.11693	1.97667	4.61333	1.22274	0.000606521	0.00237358	--	PREDICTED: LOW QUALITY PROTEIN: endogenous retrovirus group K member 25 Pol protein-like [Chinchilla lanigera]	-	-	-	-	-	-	-	26	miR-127-x,miR-1285-z,miR-132-y,miR-146-x,miR-212-y,miR-21-x,miR-2484-z,miR-370-y,miR-382-y,miR-409-y,miR-493-x,miR-885-x,miR-9277-z,novel-m0020-5p,novel-m0028-5p,novel-m0038-5p,novel-m0039-3p,novel-m0041-5p,novel-m0043-3p,novel-m0052-5p,novel-m0087-5p,novel-m0110-3p,novel-m0120-3p,novel-m0152-5p,novel-m0153-5p,novel-m0165-5p
MSTRG.11694	3.27333	0.9	-1.86276	4.98893e-05	0.000256056	Pol	LINE-1 retrotransposable element ORF2 protein [Camelus dromedarius]	-	-	-	-	-	-	-	2	miR-23-y,miR-674-y
MSTRG.11751	0.001	1.98667	10.9561	0.000526257	0.0020897	TRB	T cell receptor beta variable 19, partial [Homo sapiens]	Human Diseases;Human Diseases;Environmental Information Processing;Human Diseases;Environmental Information Processing;Human Diseases;Environmental Information Processing;Environmental Information Processing;Human Diseases;Human Diseases;Human Diseases;Human Diseases;Environmental Information Processing;Human Diseases;Organismal Systems;Human Diseases;Human Diseases;Human Diseases;Organismal Syst…	Infectious diseases;Infectious diseases;Signal transduction;Cancers;Signal transduction;Infectious disease: viral;Signal transduction;Signaling molecules and interaction;Immune diseases;Infectious diseases;Infectious diseases;Immune diseases;Signal transduction;Infectious disease: bacterial;Immune system;Cardiovascular diseases;Immune diseases;Infectious diseases;Immune system;Immune diseases;Imm…	ko05166//HTLV-I infection;ko05169//Epstein-Barr virus infection;ko04014//Ras signaling pathway;ko05202//Transcriptional misregulation in cancers;ko04020//Calcium signaling pathway;ko05170//Human immunodeficiency virus 1 infection;ko04015//Rap1 signaling pathway;ko04514//Cell adhesion molecules (CAMs);ko05322//Systemic lupus erythematosus;ko05162//Measles;ko05150//Staphylococcus aureus infection;k…	K10785;K10785;K10785;K10785;K10785;K10785;K10785;K10785;K10785;K10785;K10785;K10785;K10785;K10785;K10785;K10785;K10785;K10785;K10785;K10785;K10785;K10785;K10785;K10785;K10785;K10785;K10785;K10785;K10785	-	-	-	3	miR-147-x,novel-m0088-3p,novel-m0092-3p
MSTRG.11764	0.323333	3.12667	3.27353	0.00119729	0.00433457	TRBV14	hCG1737378, partial [Homo sapiens]	Human Diseases;Human Diseases;Environmental Information Processing;Human Diseases;Environmental Information Processing;Human Diseases;Environmental Information Processing;Environmental Information Processing;Human Diseases;Human Diseases;Human Diseases;Human Diseases;Environmental Information Processing;Human Diseases;Organismal Systems;Human Diseases;Human Diseases;Human Diseases;Organismal Syst…	Infectious diseases;Infectious diseases;Signal transduction;Cancers;Signal transduction;Infectious disease: viral;Signal transduction;Signaling molecules and interaction;Immune diseases;Infectious diseases;Infectious diseases;Immune diseases;Signal transduction;Infectious disease: bacterial;Immune system;Cardiovascular diseases;Immune diseases;Infectious diseases;Immune system;Immune diseases;Imm…	ko05166//HTLV-I infection;ko05169//Epstein-Barr virus infection;ko04014//Ras signaling pathway;ko05202//Transcriptional misregulation in cancers;ko04020//Calcium signaling pathway;ko05170//Human immunodeficiency virus 1 infection;ko04015//Rap1 signaling pathway;ko04514//Cell adhesion molecules (CAMs);ko05322//Systemic lupus erythematosus;ko05162//Measles;ko05150//Staphylococcus aureus infection;k…	K10785;K10785;K10785;K10785;K10785;K10785;K10785;K10785;K10785;K10785;K10785;K10785;K10785;K10785;K10785;K10785;K10785;K10785;K10785;K10785;K10785;K10785;K10785;K10785;K10785;K10785;K10785;K10785;K10785	GO:0016020//membrane	GO:0005488//binding	GO:0031294//lymphocyte costimulation;GO:0050851//antigen receptor-mediated signaling pathway	6	miR-11980-z,miR-22-y,miR-345-x,miR-432-y,miR-6732-y,novel-m0017-3p
MSTRG.11782	1.48667	3.47667	1.22562	0.000115033	0.000542741	--	transmembrane protein 178B isoform X1 [Camelus ferus]	-	-	-	-	-	-	-	45	miR-10001-x,miR-1197-y,miR-127-x,miR-1394-z,miR-148-x,miR-154-x,miR-1839-x,miR-1842-x,miR-200-x,miR-211-x,miR-223-y,miR-22-y,miR-236-y,miR-299-y,miR-300-y,miR-3120-y,miR-3162-y,miR-369-y,miR-409-y,miR-410-y,miR-424-x,miR-432-y,miR-4449-z,miR-4497-z,miR-450-x,miR-484-x,miR-494-y,miR-5100-z,miR-541-z,miR-542-y,miR-6529-x,miR-655-y,miR-656-y,miR-6937-x,miR-7177-z,miR-8-x,novel-m0012-5p,novel-m0017-3…
MSTRG.11828	2.40667	7.08	1.55671	0.00919058	0.0254926	SLC23A2	PREDICTED: solute carrier family 23 member 2-like isoform X3 [Equus przewalskii]	Organismal Systems	Digestive system	ko04977//Vitamin digestion and absorption	K14611	-	-	GO:0051234//establishment of localization	7	miR-10926-z,miR-127-x,miR-146-x,miR-212-x,miR-345-x,miR-665-y,miR-665-z
MSTRG.11844	2.55333	0.97	-1.39633	0.00222504	0.00745518	--	-	-	-	-	-	-	-	-	3	miR-205-z,novel-m0071-5p,novel-m0175-5p
MSTRG.11854	2.69667	0.34	-2.98757	7.12347e-05	0.000354336	--	protein GRISEA [Bubalus bubalis]	-	-	-	-	-	-	-	2	miR-674-y,miR-767-x
MSTRG.11878	0.156667	0.94	2.58496	0.0168	0.042476	--	-	-	-	-	-	-	-	-	12	miR-127-y,miR-127-z,miR-141-x,miR-147-x,miR-2904-z,miR-3150-x,miR-377-y,miR-4449-z,miR-665-z,novel-m0052-5p,novel-m0053-5p,novel-m0169-5p
MSTRG.1194	1.37	4.18	1.60933	1.65908e-09	1.98628e-08	A2ML1	PREDICTED: alpha-2-macroglobulin-like protein 1 isoform X1 [Equus asinus]	-	-	-	-	GO:0044421//extracellular region part	GO:0004857//enzyme inhibitor activity;GO:0061135//endopeptidase regulator activity	GO:0010466//negative regulation of peptidase activity	32	miR-107-y,miR-127-y,miR-127-z,miR-141-x,miR-146-x,miR-154-x,miR-212-x,miR-215-x,miR-223-y,miR-2478-z,miR-2483-y,miR-3120-y,miR-376-y,miR-380-y,miR-3963-z,miR-3968-z,miR-412-z,miR-432-y,miR-4497-z,miR-454-x,miR-493-x,miR-541-x,miR-8-z,miR-9277-z,miR-9899-z,novel-m0017-3p,novel-m0025-5p,novel-m0042-5p,novel-m0056-5p,novel-m0088-3p,novel-m0100-3p,novel-m0120-3p
MSTRG.11953	0.193333	4.05	4.38876	2.92938e-06	1.96146e-05	--	-	-	-	-	-	-	-	-	24	miR-107-y,miR-1197-y,miR-1260-z,miR-1329-x,miR-136-x,miR-141-x,miR-147-x,miR-185-y,miR-215-x,miR-21-y,miR-236-y,miR-379-x,miR-409-y,miR-485-y,miR-493-z,miR-541-x,miR-6131-z,miR-668-y,miR-6756-y,miR-758-y,miR-8-y,miR-9277-z,novel-m0057-3p,novel-m0076-5p
MSTRG.12	0.0866667	1.02667	3.56635	3.20534e-05	0.000171494	--	PREDICTED: insulin-like growth factor II isoform X2 [Hipposideros armiger]	Human Diseases;Environmental Information Processing;Environmental Information Processing;Environmental Information Processing;Human Diseases;Human Diseases	Cancers;Signal transduction;Signal transduction;Signal transduction;Cancers;Cancers	ko05200//Pathways in cancer;ko04151//PI3K-Akt signaling pathway;ko04014//Ras signaling pathway;ko04010//MAPK signaling pathway;ko05205//Proteoglycans in cancer;ko05225//Hepatocellular carcinoma	K13769;K13769;K13769;K13769;K13769;K13769	GO:0016020//membrane;GO:0034774//secretory granule lumen;GO:0044421//extracellular region part	GO:0005102//signaling receptor binding;GO:0030295//protein kinase activator activity;GO:0030545//receptor regulator activity	GO:0001503//ossification;GO:0005979//regulation of glycogen biosynthetic process;GO:0006357//regulation of transcription by RNA polymerase II;GO:0006887//exocytosis;GO:0007088//regulation of mitotic nuclear division;GO:0007599//hemostasis;GO:0007611//learning or memory;GO:0008286//insulin receptor signaling pathway;GO:0009611//response to wounding;GO:0009612//response to mechanical stimulus;GO:00…	41	miR-10400-x,miR-10401-y,miR-11202-x,miR-12237-y,miR-1394-z,miR-141-x,miR-148-y,miR-154-x,miR-1908-y,miR-2137-z,miR-22-x,miR-2976-z,miR-3178-z,miR-329-z,miR-3960-z,miR-4449-z,miR-4497-z,miR-4608-z,miR-4707-y,miR-503-x,miR-5126-z,miR-5335-z,miR-541-z,miR-542-x,miR-638-z,miR-6529-x,miR-7550-x,miR-9899-z,novel-m0002-5p,novel-m0010-3p,novel-m0027-3p,novel-m0028-5p,novel-m0033-5p,novel-m0046-3p,novel-m…
MSTRG.12018	0.323333	2.57667	2.99441	0.000122176	0.000572099	COL13A1	PREDICTED: collagen alpha-1(XIII) chain isoform X4 [Equus asinus]	Organismal Systems	Digestive system	ko04974//Protein digestion and absorption	K16617	GO:0005581//collagen trimer;GO:0030054//cell junction;GO:0031224//intrinsic component of membrane;GO:0044432//endoplasmic reticulum part	GO:0005539//glycosaminoglycan binding	GO:0009653//anatomical structure morphogenesis;GO:0022411//cellular component disassembly;GO:0031589//cell-substrate adhesion;GO:0032963//collagen metabolic process;GO:0036075//replacement ossification;GO:0043062//extracellular structure organization;GO:0048869//cellular developmental process	24	miR-10400-x,miR-12237-y,miR-12273-x,miR-1908-y,miR-211-x,miR-377-y,miR-432-x,miR-484-x,miR-541-z,miR-542-x,miR-6131-z,miR-718-z,miR-8112-z,novel-m0002-5p,novel-m0018-5p,novel-m0046-3p,novel-m0049-3p,novel-m0052-5p,novel-m0064-5p,novel-m0068-3p,novel-m0087-5p,novel-m0088-3p,novel-m0104-5p,novel-m0167-3p
MSTRG.12097	0.32	2.52667	2.98109	6.67229e-08	6.0823e-07	--	-	-	-	-	-	-	-	-	24	miR-132-y,miR-141-x,miR-148-y,miR-1839-x,miR-212-y,miR-299-y,miR-3120-y,miR-3150-x,miR-345-x,miR-379-x,miR-433-y,miR-4449-z,miR-454-x,miR-539-y,miR-665-y,miR-665-z,miR-718-z,novel-m0017-3p,novel-m0025-5p,novel-m0049-3p,novel-m0067-3p,novel-m0073-3p,novel-m0110-3p,novel-m0165-5p
MSTRG.12098	0.313333	1.90333	2.60276	0.000161793	0.000735633	--	uncharacterized protein LOC111770708 [Equus caballus]	-	-	-	-	-	-	-	29	miR-10400-x,miR-12245-y,miR-12263-x,miR-1394-z,miR-141-y,miR-147-x,miR-200-y,miR-3120-y,miR-3960-z,miR-431-z,miR-4449-z,miR-454-x,miR-503-x,miR-5335-z,miR-543-y,miR-6529-x,miR-6937-x,miR-8112-z,novel-m0012-5p,novel-m0020-5p,novel-m0028-5p,novel-m0031-3p,novel-m0041-5p,novel-m0050-3p,novel-m0068-3p,novel-m0152-5p,novel-m0153-5p,novel-m0154-5p,novel-m0166-5p
MSTRG.12210	1.51	5.28	1.80599	4.9398e-05	0.000253846	--	teashirt homolog 2 isoform X2 [Phoca vitulina]	Environmental Information Processing	Signal transduction	ko04391//Hippo signaling pathway -fly	K09236	-	-	-	13	miR-129-y,miR-1329-x,miR-147-x,miR-148-y,miR-187-y,miR-3178-z,miR-382-x,miR-487-y,novel-m0012-5p,novel-m0017-3p,novel-m0037-5p,novel-m0076-5p,novel-m0107-3p
MSTRG.12224	10.17	1.27	-3.00142	0.000347318	0.0014495	--	-	-	-	-	-	-	-	-	10	lin-4-x,lin-4-z,miR-125-x,miR-125-z,miR-335-x,miR-383-x,miR-4324-z,miR-6906-x,miR-767-x,novel-m0103-3p
MSTRG.12269	5.05	10.3567	1.0362	4.00146e-11	6.11819e-10	ZNF334	PREDICTED: LOW QUALITY PROTEIN: zinc finger protein 334-like [Equus asinus]	Human Diseases	Infectious diseases	ko05168//Herpes simplex infection	K09228	-	-	-	43	miR-129-y,miR-141-x,miR-141-y,miR-146-x,miR-147-x,miR-148-x,miR-148-y,miR-1839-y,miR-185-y,miR-200-y,miR-204-y,miR-21-y,miR-22-y,miR-2483-z,miR-3120-y,miR-377-x,miR-377-y,miR-424-x,miR-432-x,miR-485-x,miR-485-y,miR-494-y,miR-5126-z,miR-542-y,miR-543-y,miR-665-y,miR-665-z,miR-8-z,miR-9097-z,miR-9277-z,novel-m0010-3p,novel-m0012-5p,novel-m0017-3p,novel-m0027-3p,novel-m0037-5p,novel-m0053-5p,novel-m…
MSTRG.1234	2.81	8.75333	1.63926	0.000439516	0.00178715	--	parathymosin [Equus caballus]	-	-	-	-	-	-	-	34	miR-10400-x,miR-12237-y,miR-204-y,miR-2976-z,miR-370-y,miR-3960-z,miR-4332-z,miR-5335-z,miR-718-z,miR-8112-z,miR-885-y,miR-9899-z,novel-m0002-5p,novel-m0009-3p,novel-m0010-3p,novel-m0013-5p,novel-m0020-5p,novel-m0027-3p,novel-m0028-5p,novel-m0041-5p,novel-m0043-3p,novel-m0046-3p,novel-m0049-3p,novel-m0053-5p,novel-m0064-5p,novel-m0095-5p,novel-m0099-3p,novel-m0104-5p,novel-m0110-3p,novel-m0152-5p…
MSTRG.12342	0.613333	2.15667	1.81406	5.44794e-09	6.02362e-08	--	Receptor-type tyrosine-protein phosphatase T [Pteropus alecto]	-	-	-	-	-	-	-	33	miR-11971-z,miR-1197-y,miR-1329-x,miR-147-x,miR-1839-x,miR-185-y,miR-21-y,miR-22-y,miR-2483-y,miR-2484-z,miR-299-x,miR-3162-y,miR-323-y,miR-370-y,miR-432-x,miR-484-x,miR-493-x,miR-541-z,miR-663-z,miR-665-y,miR-665-z,miR-889-y,miR-8-x,miR-9097-z,novel-m0011-3p,novel-m0013-5p,novel-m0018-5p,novel-m0028-5p,novel-m0037-5p,novel-m0056-5p,novel-m0076-5p,novel-m0105-3p,novel-m0166-5p
MSTRG.12470	13.3767	35.5733	1.41108	2.92166e-05	0.000157775	gag-pol	Gag polyprotein [Camelus dromedarius]	-	-	-	-	-	-	-	38	miR-10926-z,miR-11971-z,miR-12034-z,miR-12237-y,miR-12245-y,miR-12263-x,miR-127-y,miR-127-z,miR-154-x,miR-1842-x,miR-212-x,miR-21-x,miR-2478-z,miR-2483-y,miR-370-y,miR-381-y,miR-3963-z,miR-3968-z,miR-410-y,miR-432-x,miR-485-x,miR-541-z,miR-6238-z,miR-9899-z,novel-m0002-5p,novel-m0020-5p,novel-m0030-3p,novel-m0041-5p,novel-m0042-5p,novel-m0043-3p,novel-m0046-3p,novel-m0050-3p,novel-m0100-3p,novel-…
MSTRG.12471	1.43333	4.88333	1.76849	0.0109092	0.0295512	--	-	-	-	-	-	-	-	-	8	miR-129-y,miR-154-y,miR-211-x,miR-370-y,miR-410-y,miR-454-x,miR-663-z,novel-m0017-3p
MSTRG.12487	1.77667	5.20333	1.55026	0.010338	0.0282178	--	-	-	-	-	-	-	-	-	3	miR-141-y,miR-200-y,miR-8-z
MSTRG.12489	1.36333	3.55667	1.38339	0.000415673	0.00169885	ERVPABLB-1	PREDICTED: endogenous retrovirus group PABLB member 1 Env polyprotein-like [Equus asinus]	-	-	-	-	-	-	-	7	miR-107-y,miR-10955-z,miR-33-x,miR-376-y,miR-432-x,miR-665-y,novel-m0105-3p
MSTRG.12507	28.6267	61.7567	1.10924	7.22192e-08	6.55483e-07	--	-	-	-	-	-	-	-	-	9	miR-10400-x,miR-1260-z,miR-1394-z,miR-3178-z,miR-3960-z,miR-424-x,miR-4449-z,miR-663-z,novel-m0031-3p
MSTRG.12537	30.5933	9.36667	-1.70761	1.07055e-18	3.67957e-17	--	PREDICTED: uncharacterized protein LOC108637396 [Capra hircus]	-	-	-	-	-	-	-	9	miR-1247-x,miR-195-z,miR-335-x,miR-362-y,miR-6906-x,miR-8908-z,novel-m0032-3p,novel-m0048-5p,novel-m0175-5p
MSTRG.12538	0.296667	0.001	-8.2127	0.00519473	0.0155872	--	-	-	-	-	-	-	-	-	2	miR-196-x,miR-362-y
MSTRG.1258	0.11	1.56	3.82597	2.15928e-10	2.95896e-09	--	-	-	-	-	-	-	-	-	28	miR-1197-y,miR-132-y,miR-136-x,miR-141-x,miR-141-y,miR-200-y,miR-212-y,miR-21-x,miR-223-y,miR-345-x,miR-370-y,miR-376-y,miR-3959-y,miR-424-x,miR-4286-z,miR-433-y,miR-503-x,miR-5126-z,miR-541-z,miR-6131-z,miR-6756-y,miR-8-z,novel-m0025-5p,novel-m0033-5p,novel-m0053-5p,novel-m0056-5p,novel-m0057-3p,novel-m0095-5p
MSTRG.12696	1.37333	3.46333	1.33448	0.000221824	0.000976631	--	translation initiation factor IF-2-like [Mustela erminea]	-	-	-	-	-	-	-	47	miR-10001-x,miR-10400-x,miR-12245-y,miR-12263-x,miR-1285-z,miR-1394-z,miR-1908-y,miR-204-y,miR-2137-z,miR-223-y,miR-22-y,miR-2478-z,miR-300-y,miR-3178-z,miR-377-y,miR-381-y,miR-3960-z,miR-3963-z,miR-3968-z,miR-432-y,miR-4332-z,miR-4449-z,miR-542-x,miR-638-z,miR-663-z,miR-885-y,novel-m0009-3p,novel-m0012-5p,novel-m0016-5p,novel-m0028-5p,novel-m0031-3p,novel-m0038-5p,novel-m0039-3p,novel-m0041-5p,n…
MSTRG.12723	0.15	1.29667	3.11177	0.00310583	0.00997972	--	-	-	-	-	-	-	-	-	8	miR-1329-x,miR-146-x,miR-1839-x,miR-212-x,miR-377-y,miR-409-y,miR-432-x,novel-m0076-5p
MSTRG.12731	2.23333	5.67333	1.345	0.000252149	0.00109596	--	PREDICTED: molybdenum cofactor sulfurase [Equus przewalskii]	Metabolism	Metabolism of cofactors and vitamins	ko00790//Folate biosynthesis	K15631	-	-	-	26	miR-12245-y,miR-12263-x,miR-1285-z,miR-136-x,miR-146-x,miR-1839-x,miR-1983-z,miR-215-x,miR-493-x,miR-5100-z,miR-542-x,miR-6732-y,miR-718-z,miR-8928-z,miR-9277-z,novel-m0010-3p,novel-m0019-3p,novel-m0041-5p,novel-m0049-3p,novel-m0050-3p,novel-m0092-3p,novel-m0110-3p,novel-m0152-5p,novel-m0153-5p,novel-m0154-5p,novel-m0165-5p
MSTRG.1274	0.45	1.45	1.68806	0.00052335	0.00207964	--	-	-	-	-	-	-	-	-	54	miR-10001-x,miR-11202-x,miR-11971-z,miR-12034-z,miR-12237-y,miR-12245-y,miR-12263-x,miR-1260-z,miR-1285-z,miR-132-x,miR-1394-z,miR-141-y,miR-1839-x,miR-1983-z,miR-200-y,miR-22-x,miR-3959-y,miR-432-x,miR-4449-z,miR-484-x,miR-485-x,miR-5126-z,miR-541-z,miR-6131-z,miR-665-y,miR-6732-y,miR-6756-y,miR-718-z,miR-7550-x,miR-8928-z,miR-8-z,miR-9097-z,miR-9277-z,miR-9899-z,novel-m0002-5p,novel-m0012-5p,no…
MSTRG.12793	4.39333	9.57333	1.12371	0.0012694	0.00455534	--	-	-	-	-	-	-	-	-	12	miR-12237-y,miR-1394-z,miR-22-x,miR-3963-z,miR-4449-z,miR-495-y,miR-8928-z,miR-9899-z,novel-m0002-5p,novel-m0056-5p,novel-m0073-3p,novel-m0166-5p
MSTRG.12822	3.75667	1.27	-1.56462	0.000925025	0.00344176	--	PREDICTED: probable tRNA pseudouridine synthase 2 isoform X2 [Equus asinus]	-	-	-	-	GO:0031224//intrinsic component of membrane	GO:0046943//carboxylic acid transmembrane transporter activity	-	5	lin-4-x,miR-10174-x,miR-23-x,miR-3065-y,miR-4324-z
MSTRG.12867	1.68667	8.08333	2.26078	5.52973e-21	2.34811e-19	Pol	endonuclease/reverse transcriptase [Sus scrofa]	-	-	-	-	GO:0005783//endoplasmic reticulum;GO:0031090//organelle membrane;GO:0031224//intrinsic component of membrane	GO:0000166//nucleotide binding;GO:0008289//lipid binding;GO:0015179//L-amino acid transmembrane transporter activity;GO:0015666//restriction endodeoxyribonuclease activity;GO:0033764//steroid dehydrogenase activity, acting on the CH-OH group of donors, NAD or NADP as acceptor;GO:0034061//DNA polymerase activity;GO:0043169//cation binding	GO:0001171//reverse transcription;GO:0006308//DNA catabolic process;GO:0006575//cellular modified amino acid metabolic process;GO:0006643//membrane lipid metabolic process;GO:0006644//phospholipid metabolic process;GO:0006694//steroid biosynthetic process;GO:0006706//steroid catabolic process;GO:0009991//response to extracellular stimulus;GO:0010906//regulation of glucose metabolic process;GO:001…	66	miR-10400-x,miR-12229-y,miR-12245-y,miR-12263-x,miR-12273-x,miR-1329-x,miR-136-y,miR-1394-z,miR-146-y,miR-147-x,miR-154-y,miR-1839-y,miR-1908-y,miR-212-x,miR-2137-z,miR-223-y,miR-22-y,miR-236-y,miR-2484-z,miR-3178-z,miR-370-y,miR-377-x,miR-377-y,miR-382-y,miR-3960-z,miR-412-z,miR-4286-z,miR-432-x,miR-4332-z,miR-4449-z,miR-450-x,miR-454-x,miR-4608-z,miR-493-z,miR-494-y,miR-495-y,miR-5126-z,miR-533…
MSTRG.12901	5.08333	17.7667	1.80533	5.40764e-09	5.9837e-08	--	hCG2032970, partial [Homo sapiens]	-	-	-	-	-	-	-	22	miR-1260-z,miR-141-x,miR-211-x,miR-212-y,miR-2483-y,miR-285-y,miR-3162-y,miR-345-x,miR-379-x,miR-485-x,miR-6516-y,miR-6756-y,miR-718-z,miR-9097-z,novel-m0010-3p,novel-m0011-3p,novel-m0026-5p,novel-m0049-3p,novel-m0053-5p,novel-m0110-3p,novel-m0120-3p,novel-m0165-5p
MSTRG.12902	2.87	10.0367	1.80616	8.2031e-07	6.13422e-06	--	-	-	-	-	-	-	-	-	11	miR-1260-z,miR-1329-x,miR-299-x,miR-300-y,miR-376-y,miR-485-x,miR-494-y,miR-6516-y,miR-655-y,novel-m0056-5p,novel-m0076-5p
MSTRG.13020	0.233333	1.04333	2.16074	2.51599e-05	0.000137776	--	PREDICTED: translation initiation factor IF-2-like [Equus asinus]	-	-	-	-	-	-	-	40	miR-10001-x,miR-10926-z,miR-12237-y,miR-12245-y,miR-12263-x,miR-1983-z,miR-345-x,miR-3963-z,miR-424-x,miR-432-y,miR-454-x,miR-4608-z,miR-493-z,miR-495-y,miR-503-x,miR-5100-z,miR-541-x,miR-543-y,miR-638-z,miR-6529-x,miR-9277-z,miR-9899-z,novel-m0002-5p,novel-m0009-3p,novel-m0013-5p,novel-m0041-5p,novel-m0042-5p,novel-m0043-3p,novel-m0046-3p,novel-m0050-3p,novel-m0056-5p,novel-m0067-3p,novel-m0073-…
MSTRG.13097	3.91667	8.86	1.17768	2.09881e-08	2.09419e-07	--	alternative protein ARHGAP42 [Homo sapiens]	-	-	-	-	-	-	-	28	miR-132-y,miR-148-y,miR-1839-x,miR-1842-x,miR-200-x,miR-212-x,miR-212-y,miR-2478-z,miR-2483-y,miR-3120-y,miR-3162-y,miR-370-y,miR-375-y,miR-375-z,miR-379-y,miR-3963-z,miR-3968-z,miR-411-y,miR-450-x,miR-485-y,miR-493-x,miR-539-y,miR-541-x,miR-6131-z,miR-889-y,miR-8-y,novel-m0011-3p,novel-m0092-3p
MSTRG.13121	12.1167	29.0333	1.26072	7.97447e-11	1.16309e-09	--	hypothetical protein D623_10005970 [Myotis brandtii]	-	-	-	-	-	-	-	24	miR-1285-z,miR-141-x,miR-148-y,miR-1839-y,miR-1908-y,miR-211-x,miR-323-y,miR-33-x,miR-411-x,miR-4497-z,miR-494-y,miR-542-y,miR-543-y,miR-885-y,miR-889-y,novel-m0028-5p,novel-m0042-5p,novel-m0056-5p,novel-m0068-3p,novel-m0092-3p,novel-m0100-3p,novel-m0120-3p,novel-m0166-5p,novel-m0169-5p
MSTRG.13205	0.39	2.31333	2.56843	1.27322e-07	1.10766e-06	--	uncharacterized protein LOC106729228 isoform X2 [Camelus ferus]	-	-	-	-	-	-	-	23	miR-11202-x,miR-1197-y,miR-2483-z,miR-2904-z,miR-345-x,miR-382-y,miR-3960-z,miR-663-z,miR-665-y,miR-6732-y,miR-6937-x,miR-7550-x,miR-885-y,miR-9995-y,novel-m0017-3p,novel-m0027-3p,novel-m0028-5p,novel-m0052-5p,novel-m0053-5p,novel-m0057-3p,novel-m0087-5p,novel-m0105-3p,novel-m0166-5p
MSTRG.13220	1.38	5.79333	2.06973	8.02128e-05	0.000394317	PPEF1	PREDICTED: serine/threonine-protein phosphatase with EF-hands 1-like [Equus asinus]	Organismal Systems	Sensory system	ko04745//Phototransduction - fly	K13807	GO:0044444//cytoplasmic part	GO:0004721//phosphoprotein phosphatase activity;GO:0046914//transition metal ion binding	GO:0006464//cellular protein modification process;GO:0006796//phosphate-containing compound metabolic process;GO:0007600//sensory perception;GO:0007602//phototransduction;GO:0008277//regulation of G protein-coupled receptor signaling pathway	9	miR-1329-x,miR-141-y,miR-200-y,miR-223-y,miR-22-y,miR-4497-z,miR-889-y,novel-m0056-5p,novel-m0076-5p
MSTRG.1323	25.9533	6.9	-1.91125	8.53776e-17	2.46055e-15	--	-	-	-	-	-	-	-	-	2	miR-338-x,miR-451-x
MSTRG.13246	1.17	2.38333	1.02647	0.00169284	0.0058714	--	progesterone-induced-blocking factor 1 isoform X3 [Equus caballus]	-	-	-	-	-	-	-	54	miR-10001-x,miR-1197-y,miR-12229-y,miR-12237-y,miR-12273-x,miR-127-x,miR-129-y,miR-1329-x,miR-146-x,miR-147-x,miR-148-x,miR-148-y,miR-1842-x,miR-1983-z,miR-2976-z,miR-3178-z,miR-377-y,miR-3963-z,miR-431-z,miR-4707-y,miR-485-x,miR-485-y,miR-495-y,miR-5100-z,miR-5126-z,miR-541-z,miR-665-y,miR-6756-y,miR-718-z,miR-8928-z,miR-9277-z,miR-9899-z,novel-m0002-5p,novel-m0009-3p,novel-m0010-3p,novel-m0013-…
MSTRG.13286	1.28333	10.21	2.99202	0.0109694	0.0296948	--	-	-	-	-	-	-	-	-	19	miR-1260-z,miR-136-y,miR-21-y,miR-2478-z,miR-3120-y,miR-33-x,miR-382-y,miR-3959-y,miR-3963-z,miR-3968-z,miR-411-x,miR-4286-z,miR-541-x,miR-6529-x,miR-6756-y,miR-8-y,novel-m0016-5p,novel-m0018-5p,novel-m0042-5p
MSTRG.13288	0.133333	1.49333	3.48543	0.0026611	0.00869224	--	PREDICTED: uncharacterized protein LOC103228850 [Chlorocebus sabaeus]	-	-	-	-	-	-	-	38	miR-10001-x,miR-12229-y,miR-12245-y,miR-12263-x,miR-185-y,miR-1908-y,miR-223-y,miR-22-y,miR-2483-y,miR-285-y,miR-2887-z,miR-3150-x,miR-3178-z,miR-345-x,miR-370-y,miR-377-x,miR-5126-z,miR-542-x,miR-543-y,miR-665-y,miR-8112-z,miR-885-y,miR-8928-z,novel-m0012-5p,novel-m0018-5p,novel-m0020-5p,novel-m0041-5p,novel-m0043-3p,novel-m0057-3p,novel-m0073-3p,novel-m0105-3p,novel-m0110-3p,novel-m0152-5p,nove…
MSTRG.13289	0.47	3.12	2.73081	0.0117632	0.0314328	--	tetratricopeptide repeat protein 6 [Equus caballus]	-	-	-	-	-	-	-	8	miR-148-y,miR-211-x,miR-2483-y,miR-299-x,miR-450-x,miR-484-x,miR-6732-y,novel-m0067-3p
MSTRG.13294	0.146667	1.8	3.61738	0.0151192	0.0389365	--	-	-	-	-	-	-	-	-	5	miR-141-y,miR-200-y,miR-370-y,miR-8-z,novel-m0053-5p
MSTRG.13319	5.17667	0.236667	-4.45109	2.80024e-17	8.38722e-16	--	-	-	-	-	-	-	-	-	3	miR-489-z,miR-506-z,miR-735-x
MSTRG.13354	0.623333	1.92333	1.62553	0.000980518	0.00362971	--	-	-	-	-	-	-	-	-	10	miR-10400-x,miR-370-y,miR-376-y,miR-431-z,miR-503-x,miR-543-y,miR-6756-y,novel-m0014-3p,novel-m0018-5p,novel-m0052-5p
MSTRG.13364	2.91667	7.86333	1.43082	3.81931e-09	4.31098e-08	--	-	-	-	-	-	-	-	-	28	miR-1260-z,miR-141-x,miR-147-x,miR-148-y,miR-1908-y,miR-1983-z,miR-204-y,miR-2478-z,miR-2483-y,miR-369-y,miR-377-y,miR-3963-z,miR-3968-z,miR-424-x,miR-450-x,miR-485-x,miR-495-y,miR-541-z,miR-544-x,miR-655-y,miR-6756-y,novel-m0014-3p,novel-m0027-3p,novel-m0046-3p,novel-m0052-5p,novel-m0092-3p,novel-m0167-3p,novel-m0169-5p
MSTRG.1338	0.001	3.35667	11.7128	5.30643e-08	4.91994e-07	--	-	-	-	-	-	-	-	-	14	miR-141-y,miR-147-x,miR-200-y,miR-215-x,miR-236-y,miR-345-x,miR-369-y,miR-6756-y,miR-8-y,novel-m0010-3p,novel-m0053-5p,novel-m0087-5p,novel-m0088-3p,novel-m0166-5p
MSTRG.1339	0.846667	3.80667	2.16866	4.91775e-06	3.1459e-05	ERVMER34-1	endogenous retrovirus group MER34 member 1 Env polyprotein [Pongo abelii]	-	-	-	-	GO:0016020//membrane;GO:0044423//virion part	-	GO:0006949//syncytium formation;GO:0048568//embryonic organ development	19	miR-127-z,miR-136-x,miR-154-z,miR-1842-x,miR-1983-z,miR-2478-z,miR-2483-z,miR-3958-y,miR-3959-y,miR-3963-z,miR-3968-z,miR-450-x,miR-485-x,miR-493-z,miR-495-y,miR-6131-z,miR-6937-x,novel-m0053-5p,novel-m0105-3p
MSTRG.13448	0.586667	2.36	2.00817	0.00153177	0.00537833	--	-	-	-	-	-	-	-	-	8	miR-2478-z,miR-370-y,miR-377-x,miR-3968-z,miR-424-x,miR-8928-z,novel-m0010-3p,novel-m0166-5p
MSTRG.13484	8.01	18.85	1.23469	0.0116516	0.0312044	--	hCG2042458, partial [Homo sapiens]	-	-	-	-	-	-	-	7	miR-2478-z,miR-3178-z,miR-3963-z,miR-3968-z,miR-4497-z,miR-4608-z,miR-663-z
MSTRG.13526	33.2133	9.39	-1.82257	3.66298e-11	5.64694e-10	DNASE1L1	deoxyribonuclease-1-like 1 isoform X2 [Equus caballus]	-	-	-	-	-	-	-	3	miR-195-z,miR-196-x,miR-362-y
MSTRG.13533	8.42667	24.7567	1.55478	1.56328e-13	3.20548e-12	--	unnamed protein product [Macaca fascicularis]	-	-	-	-	-	-	-	10	miR-10400-x,miR-136-y,miR-382-x,miR-541-z,novel-m0012-5p,novel-m0053-5p,novel-m0100-3p,novel-m0120-3p,novel-m0155-5p,novel-m0166-5p
MSTRG.13562	1.86667	5.13	1.45849	3.28232e-08	3.15498e-07	Pol	LORF2 protein, partial [Crocuta crocuta]	Human Diseases;Human Diseases;Human Diseases;Cellular Processes;Genetic Information Processing;Human Diseases;Genetic Information Processing;Human Diseases;Human Diseases;Cellular Processes	Infectious diseases;Neurodegenerative diseases;Infectious diseases;Cell growth and death;Translation;Infectious diseases;Folding, sorting and degradation;Endocrine and metabolic diseases;Infectious diseases;Transport and catabolism	ko05168//Herpes simplex infection;ko05010//Alzheimer disease;ko05162//Measles;ko04210//Apoptosis;ko03013//RNA transport;ko05164//Influenza A;ko04141//Protein processing in endoplasmic reticulum;ko04932//Non-alcoholic fatty liver disease (NAFLD);ko05160//Hepatitis C;ko04140//Autophagy - animal	K03237;K03237;K03237;K03237;K03237;K03237;K03237;K03237;K03237;K03237	-	GO:0015666//restriction endodeoxyribonuclease activity;GO:0034061//DNA polymerase activity	GO:0001171//reverse transcription;GO:0006308//DNA catabolic process;GO:0032196//transposition	65	miR-10926-z,miR-1197-y,miR-127-x,miR-127-y,miR-127-z,miR-132-y,miR-1394-z,miR-141-x,miR-141-y,miR-146-x,miR-147-x,miR-148-x,miR-148-y,miR-154-x,miR-1839-x,miR-185-y,miR-200-y,miR-211-x,miR-212-x,miR-223-y,miR-2478-z,miR-2483-y,miR-2484-z,miR-285-y,miR-3120-y,miR-369-y,miR-379-x,miR-381-y,miR-382-x,miR-3963-z,miR-3968-z,miR-409-x,miR-410-y,miR-424-x,miR-4449-z,miR-454-x,miR-495-y,miR-503-x,miR-541…
MSTRG.13580	2.64333	7.68667	1.54	2.15294e-13	4.36654e-12	OR5T3	olfactory receptor 5T1-like [Equus caballus]	Organismal Systems	Sensory system	ko04740//Olfactory transduction	K04257	GO:0031224//intrinsic component of membrane	GO:0004888//transmembrane signaling receptor activity	GO:0007166//cell surface receptor signaling pathway;GO:0050907//detection of chemical stimulus involved in sensory perception	41	miR-12245-y,miR-12263-x,miR-132-y,miR-141-y,miR-154-x,miR-154-z,miR-200-y,miR-212-y,miR-2483-z,miR-2484-z,miR-285-y,miR-379-x,miR-380-y,miR-382-x,miR-382-y,miR-3958-y,miR-409-y,miR-450-x,miR-485-x,miR-638-z,miR-656-y,miR-668-y,miR-885-y,miR-8928-z,miR-8-z,novel-m0010-3p,novel-m0012-5p,novel-m0013-5p,novel-m0020-5p,novel-m0025-5p,novel-m0041-5p,novel-m0043-3p,novel-m0046-3p,novel-m0050-3p,novel-m0…
MSTRG.13616	2.99333	6.30667	1.07512	1.11534e-07	9.81513e-07	JRK	PREDICTED: jerky protein homolog [Equus asinus]	-	-	-	-	GO:0043231//intracellular membrane-bounded organelle	-	-	46	miR-10001-x,miR-10400-x,miR-1197-y,miR-132-x,miR-1394-z,miR-141-y,miR-187-y,miR-200-y,miR-212-x,miR-2137-z,miR-22-y,miR-285-y,miR-2887-z,miR-2904-z,miR-2976-z,miR-3120-y,miR-3150-x,miR-370-y,miR-432-x,miR-432-y,miR-4332-z,miR-4449-z,miR-450-x,miR-4608-z,miR-503-x,miR-541-z,miR-542-y,miR-665-y,miR-718-z,miR-8112-z,miR-8928-z,miR-9097-z,miR-9277-z,novel-m0018-5p,novel-m0031-3p,novel-m0046-3p,novel-…
MSTRG.13654	0.0866667	2.27333	4.71319	0.000602456	0.00236098	--	-	-	-	-	-	-	-	-	8	miR-148-x,miR-148-y,miR-1983-z,miR-2483-z,miR-376-y,miR-885-y,novel-m0037-5p,novel-m0105-3p
MSTRG.13669	1.85667	3.82	1.04086	0.0173868	0.0437029	--	transmembrane protein 65 [Puma concolor]	-	-	-	-	-	-	-	16	miR-11971-z,miR-127-x,miR-1329-x,miR-22-y,miR-2483-y,miR-382-y,miR-431-z,miR-432-y,miR-493-x,miR-6131-z,miR-6732-y,miR-7177-z,miR-9995-y,novel-m0016-5p,novel-m0068-3p,novel-m0076-5p
MSTRG.13688	0.803333	3.14333	1.96822	2.99382e-06	2.00034e-05	--	-	-	-	-	-	-	-	-	15	miR-12034-z,miR-136-x,miR-1394-z,miR-22-x,miR-22-y,miR-3162-y,miR-380-y,miR-3959-y,miR-431-z,miR-495-y,miR-8112-z,novel-m0053-5p,novel-m0057-3p,novel-m0087-5p,novel-m0166-5p
MSTRG.13713	9.51333	0.79	-3.59003	7.31313e-18	2.29706e-16	--	-	-	-	-	-	-	-	-	5	miR-25-z,miR-92-y,miR-92-z,novel-m0070-3p,novel-m0071-5p
MSTRG.13714	3.89333	16.0867	2.04679	2.2448e-07	1.87323e-06	--	hCG1794338 [Homo sapiens]	-	-	-	-	-	-	-	55	miR-10926-z,miR-1197-y,miR-132-y,miR-147-y,miR-154-x,miR-1839-y,miR-1983-z,miR-211-x,miR-212-x,miR-212-y,miR-215-x,miR-21-y,miR-22-x,miR-2478-z,miR-2483-y,miR-285-y,miR-3120-y,miR-363-y,miR-377-y,miR-379-y,miR-381-y,miR-382-x,miR-3968-z,miR-409-y,miR-411-y,miR-424-x,miR-4286-z,miR-431-z,miR-432-x,miR-4449-z,miR-484-x,miR-541-z,miR-542-y,miR-543-y,miR-6516-y,miR-6529-x,miR-655-y,miR-663-z,miR-6732…
MSTRG.13812	2.03667	9.57333	2.23281	8.63063e-07	6.42528e-06	--	-	-	-	-	-	-	-	-	21	miR-10001-x,miR-132-x,miR-148-y,miR-1983-z,miR-2904-z,miR-377-y,miR-450-x,miR-484-x,miR-493-x,miR-663-z,miR-6937-x,miR-8928-z,miR-9097-z,novel-m0012-5p,novel-m0014-3p,novel-m0052-5p,novel-m0053-5p,novel-m0056-5p,novel-m0068-3p,novel-m0155-5p,novel-m0166-5p
MSTRG.13813	2.57	5.39667	1.0703	0.000903941	0.00337379	--	-	-	-	-	-	-	-	-	25	miR-10001-x,miR-11971-z,miR-1197-y,miR-1285-z,miR-148-y,miR-1983-z,miR-212-x,miR-21-y,miR-285-y,miR-377-x,miR-377-y,miR-411-x,miR-424-x,miR-450-x,miR-542-y,miR-6131-z,miR-7177-z,novel-m0017-3p,novel-m0037-5p,novel-m0052-5p,novel-m0056-5p,novel-m0057-3p,novel-m0073-3p,novel-m0105-3p,novel-m0155-5p
MSTRG.13912	0.426667	1.23333	1.53138	0.00146717	0.00517426	--	nascent polypeptide-associated complex subunit alpha, muscle-specific form-like [Equus caballus]	-	-	-	-	-	-	-	51	miR-11971-z,miR-12237-y,miR-12245-y,miR-12263-x,miR-136-x,miR-147-y,miR-148-x,miR-154-z,miR-1842-x,miR-21-y,miR-345-x,miR-376-y,miR-380-y,miR-382-x,miR-3958-y,miR-410-y,miR-4286-z,miR-432-x,miR-450-x,miR-4707-y,miR-485-x,miR-5126-z,miR-5335-z,miR-638-z,miR-6516-y,miR-8112-z,miR-8928-z,novel-m0002-5p,novel-m0010-3p,novel-m0012-5p,novel-m0016-5p,novel-m0020-5p,novel-m0033-5p,novel-m0037-5p,novel-m0…
MSTRG.140	1.58667	4.76333	1.58597	0.000477209	0.00192224	NTF4	PREDICTED: neurotrophin-4 [Equus przewalskii]	Environmental Information Processing;Environmental Information Processing;Environmental Information Processing;Organismal Systems	Signal transduction;Signal transduction;Signal transduction;Nervous system	ko04151//PI3K-Akt signaling pathway;ko04014//Ras signaling pathway;ko04010//MAPK signaling pathway;ko04722//Neurotrophin signaling pathway	K12457;K12457;K12457;K12457	-	-	-	30	miR-10400-x,miR-11202-x,miR-12229-y,miR-12273-x,miR-127-y,miR-1394-z,miR-148-x,miR-1983-z,miR-2478-z,miR-3178-z,miR-3960-z,miR-3963-z,miR-3968-z,miR-4449-z,miR-5335-z,miR-543-y,miR-7177-z,miR-7550-x,miR-758-y,novel-m0009-3p,novel-m0010-3p,novel-m0027-3p,novel-m0028-5p,novel-m0033-5p,novel-m0046-3p,novel-m0053-5p,novel-m0064-5p,novel-m0099-3p,novel-m0105-3p,novel-m0169-5p
MSTRG.14029	1.38667	3.10333	1.1622	0.00663851	0.0191946	--	CPW-WPC family protein [Plasmodium sp. DRC-Itaito]	-	-	-	-	-	-	-	37	miR-11971-z,miR-12237-y,miR-12245-y,miR-12263-x,miR-127-y,miR-147-x,miR-148-y,miR-154-x,miR-185-y,miR-21-x,miR-2887-z,miR-377-y,miR-4497-z,miR-484-x,miR-543-y,miR-718-z,miR-8112-z,miR-885-y,miR-8928-z,novel-m0002-5p,novel-m0010-3p,novel-m0012-5p,novel-m0020-5p,novel-m0041-5p,novel-m0046-3p,novel-m0049-3p,novel-m0050-3p,novel-m0056-5p,novel-m0073-3p,novel-m0095-5p,novel-m0100-3p,novel-m0107-3p,nov…
MSTRG.1404	6.56333	2.45667	-1.41773	1.03829e-34	1.18471e-32	Pol	Retrovirus-related Pol polyprotein LINE-1 [Bos mutus]	Organismal Systems	Sensory system	ko04740//Olfactory transduction	K04257	-	-	-	17	miR-10174-x,miR-101-z,miR-10-z,miR-138-x,miR-144-y,miR-190-y,miR-195-z,miR-205-z,miR-23-x,miR-25-z,miR-338-y,miR-489-z,miR-674-y,miR-8908-z,miR-9-z,novel-m0032-3p,novel-m0175-5p
MSTRG.14077	13.4533	27.1933	1.01529	3.8881e-09	4.37685e-08	gag-pol	endogenous retrovirus group V member 2 Env polyprotein-like [Myotis lucifugus]	-	-	-	-	-	-	-	62	miR-10001-x,miR-10400-x,miR-11202-x,miR-12229-y,miR-1394-z,miR-141-x,miR-141-y,miR-154-x,miR-185-y,miR-200-y,miR-204-y,miR-2483-y,miR-2904-z,miR-3150-x,miR-3162-y,miR-3178-z,miR-377-y,miR-3960-z,miR-431-y,miR-4332-z,miR-4449-z,miR-4497-z,miR-4608-z,miR-5126-z,miR-5335-z,miR-541-z,miR-542-x,miR-542-y,miR-6236-z,miR-663-z,miR-665-y,miR-6732-y,miR-6756-y,miR-718-z,miR-7550-x,miR-8112-z,miR-885-y,miR…
MSTRG.14085	3.11	7.23667	1.21841	0.00163045	0.00567493	--	-	-	-	-	-	-	-	-	19	miR-12245-y,miR-12263-x,miR-2779-z,miR-285-y,miR-300-y,miR-381-y,miR-495-y,miR-5335-z,miR-885-x,miR-9277-z,novel-m0012-5p,novel-m0020-5p,novel-m0043-3p,novel-m0050-3p,novel-m0056-5p,novel-m0104-5p,novel-m0152-5p,novel-m0153-5p,novel-m0154-5p
MSTRG.14169	51.85	10.7033	-2.27628	3.60009e-14	8.00852e-13	STAP2	PREDICTED: signal-transducing adaptor protein 2 [Equus asinus]	-	-	-	-	GO:0016020//membrane;GO:0044424//intracellular part	-	-	1	miR-735-x
MSTRG.1425	2.13	1.00667	-1.08127	0.00589683	0.0173613	Pol	LORF2 protein, partial [Crocuta crocuta]	-	-	-	-	GO:0042995//cell projection;GO:0044421//extracellular region part	GO:0004519//endonuclease activity;GO:0005515//protein binding;GO:0016779//nucleotidyltransferase activity	GO:0006259//DNA metabolic process;GO:0006950//response to stress;GO:0010038//response to metal ion;GO:0016043//cellular component organization;GO:0031325//positive regulation of cellular metabolic process;GO:0032196//transposition;GO:0044249//cellular biosynthetic process;GO:0045595//regulation of cell differentiation;GO:0048523//negative regulation of cellular process;GO:0048545//response to ste…	4	miR-196-x,miR-3065-y,miR-506-z,miR-96-z
MSTRG.1426	229.65	102.397	-1.16527	2.4001e-09	2.79756e-08	FTL	ferritin light chain [Leptonychotes weddellii]	Human Diseases;Human Diseases;Human Diseases;Human Diseases;Human Diseases;Human Diseases;Human Diseases;Human Diseases;Human Diseases;Human Diseases;Human Diseases;Human Diseases;Human Diseases;Human Diseases;Human Diseases;Human Diseases;Cellular Processes;Human Diseases;Genetic Information Processing;Human Diseases;Human Diseases;Cellular Processes;Human Diseases;Human Diseases;Human Diseases;…	Cancers;Infectious diseases;Infectious diseases;Infectious diseases;Infectious diseases;Cancers;Infectious disease: viral;Neurodegenerative diseases;Infectious diseases;Infectious diseases;Infectious diseases;Infectious diseases;Infectious diseases;Infectious diseases;Cancers;Infectious diseases;Cell growth and death;Infectious diseases;Folding, sorting and degradation;Cancers;Infectious diseases…	ko05200//Pathways in cancer;ko05168//Herpes simplex infection;ko05165//Human papillomavirus infection;ko05166//HTLV-I infection;ko05169//Epstein-Barr virus infection;ko05202//Transcriptional misregulation in cancers;ko05170//Human immunodeficiency virus 1 infection;ko05016//Huntington disease;ko05131//Shigellosis;ko05130//Pathogenic Escherichia coli infection;ko05132//Salmonella infection;ko05163…	K02159;K02159;K02159;K02159;K02159;K02159;K02159;K02159;K02159;K02159;K02159;K02159;K02159;K02159;K02159;K02159;K02159;K02159;K02159;K02159;K02159;K02159;K02159;K02159;K02159;K02159;K02159;K02159;K02159;K02159;K02159;K02159;K02159;K02159;K02159;K02159;K02159;K02159;K02159;K02159;K02159;K02159;K02159;K02159;K02159;K02159;K02159	GO:0043231//intracellular membrane-bounded organelle	GO:0005506//iron ion binding;GO:0005515//protein binding;GO:0016491//oxidoreductase activity	GO:0000041//transition metal ion transport;GO:0008285//negative regulation of cell proliferation;GO:0010038//response to metal ion;GO:0010939//regulation of necrotic cell death;GO:0046916//cellular transition metal ion homeostasis	2	miR-1249-y,miR-1961-z
MSTRG.14299	2.94667	9.38	1.6705	0.000224496	0.000987537	--	-	-	-	-	-	-	-	-	5	miR-132-x,miR-299-y,novel-m0019-3p,novel-m0073-3p,novel-m0105-3p
MSTRG.14319	1.91333	4.30333	1.16937	2.6959e-05	0.000146623	--	hCG2041904, partial [Homo sapiens]	-	-	-	-	-	-	-	25	miR-1197-y,miR-129-y,miR-141-x,miR-148-y,miR-215-x,miR-21-y,miR-223-y,miR-236-y,miR-285-y,miR-299-y,miR-369-y,miR-377-y,miR-432-x,miR-450-x,miR-484-x,miR-495-y,miR-6529-x,miR-655-y,miR-7177-z,miR-8-y,novel-m0025-5p,novel-m0042-5p,novel-m0053-5p,novel-m0092-3p,novel-m0107-3p
MSTRG.14322	0.33	1.66	2.33065	0.00650079	0.0188647	--	-	-	-	-	-	-	-	-	30	miR-10401-y,miR-1197-y,miR-132-y,miR-136-x,miR-1394-z,miR-147-x,miR-148-x,miR-1983-z,miR-212-y,miR-22-x,miR-3120-y,miR-3178-z,miR-377-y,miR-379-y,miR-3959-y,miR-411-y,miR-424-x,miR-4286-z,miR-4449-z,miR-4707-y,miR-484-x,miR-495-y,miR-5126-z,miR-5335-z,miR-6238-z,miR-9097-z,novel-m0057-3p,novel-m0088-3p,novel-m0095-5p,novel-m0107-3p
MSTRG.14457	0.42	2.1	2.32193	9.43507e-07	6.98387e-06	Pol	LORF2 protein, partial [Crocuta crocuta]	-	-	-	-	GO:0005783//endoplasmic reticulum;GO:0031090//organelle membrane	GO:0000166//nucleotide binding;GO:0004519//endonuclease activity;GO:0008289//lipid binding;GO:0016779//nucleotidyltransferase activity;GO:0033764//steroid dehydrogenase activity, acting on the CH-OH group of donors, NAD or NADP as acceptor	GO:0006278//RNA-dependent DNA biosynthetic process;GO:0006694//steroid biosynthetic process;GO:0006706//steroid catabolic process;GO:0009991//response to extracellular stimulus;GO:0010906//regulation of glucose metabolic process;GO:0032196//transposition;GO:0032355//response to estradiol;GO:0042537//benzene-containing compound metabolic process;GO:0044248//cellular catabolic process	31	miR-11202-x,miR-127-x,miR-129-y,miR-136-x,miR-141-x,miR-141-y,miR-146-x,miR-146-y,miR-148-y,miR-1839-y,miR-200-y,miR-204-y,miR-21-y,miR-2478-z,miR-3120-y,miR-3968-z,miR-495-y,miR-541-x,miR-542-y,miR-656-y,miR-6756-y,miR-7550-x,miR-8-z,miR-9097-z,miR-9277-z,novel-m0011-3p,novel-m0026-5p,novel-m0030-3p,novel-m0100-3p,novel-m0105-3p,novel-m0107-3p
MSTRG.14520	0.746667	2.43	1.70242	1.75293e-09	2.0882e-08	--	PREDICTED: inositol 2-dehydrogenase-like isoform X4 [Macaca fascicularis]	Metabolism;Metabolism	Global and overview maps;Carbohydrate metabolism	ko01100//Metabolic pathways;ko00562//Inositol phosphate metabolism	K00010;K00010	-	-	-	56	miR-10001-x,miR-10926-z,miR-10955-z,miR-1197-y,miR-11980-z,miR-12034-z,miR-132-y,miR-141-x,miR-141-y,miR-147-x,miR-148-x,miR-1839-x,miR-1842-x,miR-200-y,miR-211-x,miR-215-x,miR-2483-y,miR-2484-z,miR-285-y,miR-2976-z,miR-299-y,miR-3120-y,miR-3162-y,miR-3178-z,miR-377-y,miR-379-y,miR-411-y,miR-4286-z,miR-431-z,miR-450-x,miR-454-x,miR-5335-z,miR-541-z,miR-542-y,miR-6238-z,miR-6240-z,miR-668-y,miR-67…
MSTRG.1453	10.7533	0.296667	-5.1798	2.50256e-38	3.41264e-36	--	PREDICTED: cytosolic carboxypeptidase 2-like, partial [Equus przewalskii]	-	-	-	-	-	-	-	8	lin-4-z,miR-125-x,miR-125-z,miR-195-z,miR-20-y,miR-335-x,miR-4324-z,miR-674-y
MSTRG.14537	0.773333	2.69	1.79844	0.00107784	0.00394903	MT-ND1	NADH dehydrogenase subunit 1 [Arctonyx collaris]	Metabolism;Human Diseases;Human Diseases;Organismal Systems;Human Diseases;Organismal Systems;Metabolism	Global and overview maps;Neurodegenerative diseases;Neurodegenerative diseases;Environmental adaptation;Neurodegenerative diseases;Nervous system;Energy metabolism	ko01100//Metabolic pathways;ko05010//Alzheimer disease;ko05016//Huntington disease;ko04714//Thermogenesis;ko05012//Parkinson disease;ko04723//Retrograde endocannabinoid signaling;ko00190//Oxidative phosphorylation	K03878;K03878;K03878;K03878;K03878;K03878;K03878	GO:0005739//mitochondrion;GO:0016020//membrane	-	-	18	miR-10001-x,miR-129-y,miR-141-x,miR-154-x,miR-185-y,miR-212-x,miR-215-x,miR-377-y,miR-379-x,miR-409-y,miR-454-x,miR-5126-z,miR-544-x,miR-665-y,novel-m0011-3p,novel-m0037-5p,novel-m0088-3p,novel-m0120-3p
MSTRG.14619	0.506667	2.16333	2.09415	0.000261942	0.00113207	--	protein NYNRIN-like isoform X1 [Pelodiscus sinensis]	-	-	-	-	-	-	-	21	miR-12237-y,miR-285-y,miR-299-x,miR-376-y,miR-409-x,miR-409-y,miR-4707-y,miR-493-z,miR-6516-y,miR-668-y,miR-8112-z,miR-8928-z,miR-9899-z,novel-m0002-5p,novel-m0018-5p,novel-m0028-5p,novel-m0046-3p,novel-m0056-5p,novel-m0087-5p,novel-m0100-3p,novel-m0167-3p
MSTRG.14625	0.953333	4.35333	2.19107	0.00204703	0.00692374	--	-	-	-	-	-	-	-	-	14	miR-12237-y,miR-1329-x,miR-1394-z,miR-21-y,miR-3120-y,miR-3178-z,miR-323-y,miR-424-x,miR-4449-z,miR-541-z,miR-9899-z,novel-m0002-5p,novel-m0046-3p,novel-m0092-3p
MSTRG.1463	0.376667	3.42333	3.18404	5.70083e-07	4.40645e-06	--	uncharacterized protein LOC113603220 [Acinonyx jubatus]	-	-	-	-	-	-	-	41	miR-10400-x,miR-12034-z,miR-12229-y,miR-12237-y,miR-1394-z,miR-1983-z,miR-204-y,miR-3162-y,miR-3178-z,miR-345-x,miR-4449-z,miR-4497-z,miR-454-x,miR-4608-z,miR-485-x,miR-5126-z,miR-5335-z,miR-542-x,miR-6732-y,miR-6756-y,miR-718-z,miR-885-y,miR-9899-z,novel-m0002-5p,novel-m0013-5p,novel-m0017-3p,novel-m0027-3p,novel-m0031-3p,novel-m0033-5p,novel-m0038-5p,novel-m0039-3p,novel-m0046-3p,novel-m0049-3p…
MSTRG.14665	1.59	4.97667	1.64615	0.00345169	0.0109257	Pol	Retrovirus-related Pol polyprotein LINE-1 [Bos mutus]	-	-	-	-	GO:0012505//endomembrane system;GO:0016020//membrane;GO:0043005//neuron projection;GO:0043231//intracellular membrane-bounded organelle;GO:0044421//extracellular region part;GO:0044444//cytoplasmic part	GO:0015666//restriction endodeoxyribonuclease activity;GO:0032934//sterol binding;GO:0034061//DNA polymerase activity;GO:0046983//protein dimerization activity;GO:0071813//lipoprotein particle binding	GO:0001171//reverse transcription;GO:0002526//acute inflammatory response;GO:0006308//DNA catabolic process;GO:0006956//complement activation;GO:0007610//behavior;GO:0009611//response to wounding;GO:0009628//response to abiotic stimulus;GO:0010976//positive regulation of neuron projection development;GO:0010984//regulation of lipoprotein particle clearance;GO:0031328//positive regulation of cellu…	14	miR-1260-z,miR-136-x,miR-204-y,miR-211-x,miR-212-x,miR-21-x,miR-299-x,miR-431-y,miR-450-x,miR-6732-y,miR-6937-x,miR-8-y,novel-m0011-3p,novel-m0028-5p
MSTRG.1473	1.55667	8.45	2.44049	8.92085e-22	4.12202e-20	--	PREDICTED: CB1 cannabinoid receptor-interacting protein 1 isoform X1 [Saimiri boliviensis boliviensis]	-	-	-	-	-	-	-	61	miR-11971-z,miR-12237-y,miR-132-y,miR-136-x,miR-141-x,miR-141-y,miR-146-x,miR-147-x,miR-148-x,miR-1983-z,miR-200-y,miR-211-x,miR-212-y,miR-21-x,miR-2478-z,miR-2483-z,miR-2904-z,miR-3162-y,miR-323-y,miR-345-x,miR-363-y,miR-370-y,miR-3963-z,miR-3968-z,miR-424-x,miR-432-x,miR-450-x,miR-454-x,miR-484-x,miR-5126-z,miR-542-y,miR-543-y,miR-544-x,miR-6529-x,miR-665-y,miR-6732-y,miR-6756-y,miR-718-z,miR-8…
MSTRG.14761	0.453333	3.54333	2.96646	2.61854e-07	2.14982e-06	--	-	-	-	-	-	-	-	-	27	miR-146-x,miR-154-x,miR-1839-x,miR-21-y,miR-2887-z,miR-3120-y,miR-3162-y,miR-323-y,miR-363-y,miR-377-y,miR-3959-y,miR-424-x,miR-432-x,miR-450-x,miR-493-x,miR-494-y,miR-665-y,miR-665-z,miR-6937-x,novel-m0011-3p,novel-m0012-5p,novel-m0017-3p,novel-m0019-3p,novel-m0057-3p,novel-m0092-3p,novel-m0107-3p,novel-m0120-3p
MSTRG.14787	2.22	0.0566667	-5.29192	1.66851e-06	1.17292e-05	--	-	-	-	-	-	-	-	-	1	miR-8908-z
MSTRG.14819	0.286667	1.10333	1.94442	0.0163658	0.04156	--	-	-	-	-	-	-	-	-	14	miR-10001-x,miR-12237-y,miR-127-x,miR-212-x,miR-22-x,miR-411-x,miR-424-x,miR-485-x,novel-m0002-5p,novel-m0028-5p,novel-m0056-5p,novel-m0073-3p,novel-m0092-3p,novel-m0107-3p
MSTRG.14964	12.0267	24.9567	1.05319	1.18931e-07	1.04006e-06	PODN	PREDICTED: podocan [Equus asinus]	-	-	-	-	GO:0031012//extracellular matrix;GO:0044421//extracellular region part;GO:0044424//intracellular part	-	GO:0008283//cell proliferation;GO:0030334//regulation of cell migration	20	miR-10001-x,miR-10400-x,miR-12034-z,miR-12237-y,miR-1394-z,miR-154-x,miR-187-y,miR-377-x,miR-4497-z,miR-541-z,miR-542-x,miR-718-z,miR-8928-z,miR-9899-z,novel-m0002-5p,novel-m0010-3p,novel-m0046-3p,novel-m0049-3p,novel-m0100-3p,novel-m0169-5p
MSTRG.1500	4.38667	9.53	1.11935	1.74294e-05	9.90658e-05	--	putative serine protease 46 isoform X1 [Equus caballus]	-	-	-	-	-	-	-	29	miR-11971-z,miR-1197-y,miR-132-x,miR-141-x,miR-147-x,miR-154-y,miR-1839-x,miR-1839-y,miR-211-x,miR-22-x,miR-300-y,miR-377-y,miR-381-y,miR-494-y,miR-5100-z,miR-542-x,miR-542-y,miR-6516-y,miR-6756-y,miR-885-y,miR-8-y,novel-m0014-3p,novel-m0053-5p,novel-m0057-3p,novel-m0088-3p,novel-m0092-3p,novel-m0100-3p,novel-m0105-3p,novel-m0120-3p
MSTRG.15021	1.31333	2.82	1.10246	0.000259649	0.00112389	--	-	-	-	-	-	-	-	-	30	miR-107-y,miR-11971-z,miR-11980-z,miR-132-y,miR-1394-z,miR-141-y,miR-148-y,miR-1839-x,miR-200-x,miR-200-y,miR-212-x,miR-212-y,miR-21-y,miR-22-y,miR-2483-y,miR-2779-z,miR-345-x,miR-424-x,miR-4449-z,miR-5126-z,miR-6238-z,miR-663-z,miR-665-y,miR-8-x,miR-9277-z,novel-m0011-3p,novel-m0018-5p,novel-m0052-5p,novel-m0053-5p,novel-m0056-5p
MSTRG.15035	0.313333	2.09	2.73773	0.0175129	0.0439539	--	PREDICTED: SLAM family member 8-like isoform X1 [Equus asinus]	-	-	-	-	-	-	-	3	miR-215-x,miR-377-y,miR-6516-y
MSTRG.15036	1.04667	6.20667	2.56802	4.0531e-08	3.83432e-07	--	PREDICTED: SLAM family member 8-like isoform X1 [Equus asinus]	-	-	-	-	-	-	-	9	miR-1329-x,miR-148-x,miR-21-y,miR-484-x,miR-542-y,miR-6732-y,novel-m0018-5p,novel-m0028-5p,novel-m0076-5p
MSTRG.15051	2.15	0.47	-2.1936	2.46691e-06	1.67656e-05	--	-	-	-	-	-	-	-	-	2	miR-10174-x,miR-23-x
MSTRG.1506	1.53333	3.69667	1.26955	4.11419e-05	0.000215177	--	-	-	-	-	-	-	-	-	27	miR-10400-x,miR-127-z,miR-132-x,miR-141-y,miR-147-x,miR-200-y,miR-211-x,miR-299-x,miR-3178-z,miR-377-y,miR-382-y,miR-3960-z,miR-432-x,miR-454-x,miR-4608-z,miR-494-y,miR-495-y,miR-503-x,miR-543-y,miR-6756-y,miR-8112-z,miR-8-z,novel-m0025-5p,novel-m0046-3p,novel-m0053-5p,novel-m0057-3p,novel-m0095-5p
MSTRG.15118	2.45	5.06333	1.04731	7.83806e-06	4.78238e-05	Pol	endonuclease/reverse transcriptase [Sus scrofa]	Human Diseases	Infectious diseases	ko05168//Herpes simplex infection	K09228	GO:0030141//secretory granule;GO:0031090//organelle membrane;GO:0043005//neuron projection;GO:0044421//extracellular region part	GO:0015179//L-amino acid transmembrane transporter activity;GO:0015666//restriction endodeoxyribonuclease activity;GO:0032934//sterol binding;GO:0034061//DNA polymerase activity;GO:0046872//metal ion binding;GO:0046983//protein dimerization activity;GO:0071813//lipoprotein particle binding	GO:0001171//reverse transcription;GO:0002526//acute inflammatory response;GO:0006308//DNA catabolic process;GO:0006575//cellular modified amino acid metabolic process;GO:0006643//membrane lipid metabolic process;GO:0006956//complement activation;GO:0007610//behavior;GO:0009611//response to wounding;GO:0009628//response to abiotic stimulus;GO:0010467//gene expression;GO:0010976//positive regulatio…	45	miR-1260-z,miR-136-x,miR-141-x,miR-147-x,miR-148-x,miR-154-y,miR-1839-x,miR-185-y,miR-212-x,miR-223-y,miR-22-y,miR-236-y,miR-3120-y,miR-323-y,miR-33-x,miR-377-y,miR-382-x,miR-382-y,miR-410-y,miR-424-x,miR-454-x,miR-485-y,miR-493-x,miR-494-y,miR-503-x,miR-5100-z,miR-541-z,miR-544-x,miR-665-y,miR-885-y,miR-8-x,miR-8-z,miR-9277-z,novel-m0011-3p,novel-m0017-3p,novel-m0028-5p,novel-m0042-5p,novel-m005…
MSTRG.15210	2.26667	5.02667	1.14903	0.000721151	0.0027654	--	-	-	-	-	-	-	-	-	11	miR-127-x,miR-129-y,miR-212-x,miR-2483-z,miR-543-y,miR-6516-y,miR-6732-y,novel-m0053-5p,novel-m0073-3p,novel-m0092-3p,novel-m0105-3p
MSTRG.15241	17.6267	44.3133	1.32998	5.13127e-14	1.1163e-12	--	-	-	-	-	-	-	-	-	22	miR-10001-x,miR-141-x,miR-147-x,miR-1842-x,miR-215-x,miR-2478-z,miR-3963-z,miR-3968-z,miR-4286-z,miR-494-y,miR-542-x,miR-663-z,miR-6732-y,miR-718-z,miR-8928-z,novel-m0010-3p,novel-m0049-3p,novel-m0053-5p,novel-m0068-3p,novel-m0087-5p,novel-m0110-3p,novel-m0165-5p
MSTRG.15254	0.87	2.22333	1.35364	0.000678492	0.00262341	--	F-box only protein 47 [Myotis brandtii]	-	-	-	-	-	-	-	15	miR-11971-z,miR-12034-z,miR-154-x,miR-223-y,miR-345-x,miR-370-y,miR-376-y,miR-380-y,miR-382-y,miR-5335-z,miR-6732-y,miR-885-y,novel-m0028-5p,novel-m0107-3p,novel-m0120-3p
MSTRG.15326	0.626667	2.87333	2.19696	0.00142422	0.00504403	--	LORF2 protein, partial [Crocuta crocuta]	-	-	-	-	-	-	-	6	miR-11971-z,miR-2483-y,miR-410-y,miR-539-y,miR-6732-y,novel-m0028-5p
MSTRG.1536	4.78333	0.93	-2.36271	0.00498105	0.01504	MUC5B	PREDICTED: mucin-5B [Equus asinus]	Organismal Systems;Organismal Systems	Immune system;Digestive system	ko04657//IL-17 signaling pathway;ko04970//Salivary secretion	K13908;K13908	GO:0044421//extracellular region part;GO:0044431//Golgi apparatus part	GO:0005198//structural molecule activity	GO:0002694//regulation of leukocyte activation;GO:0006493//protein O-linked glycosylation;GO:0009617//response to bacterium	2	miR-195-z,novel-m0175-5p
MSTRG.15380	3.01667	0.386667	-2.96379	1.52004e-11	2.46573e-10	--	hCG2007896 [Homo sapiens]	-	-	-	-	-	-	-	18	lin-4-x,lin-4-z,miR-10174-x,miR-1249-y,miR-125-x,miR-125-z,miR-195-z,miR-205-z,miR-218-z,miR-23-x,miR-3065-y,miR-4324-z,miR-735-x,novel-m0022-3p,novel-m0023-3p,novel-m0024-3p,novel-m0103-3p,novel-m0175-5p
MSTRG.15381	4.17333	1.04	-2.00462	4.31375e-10	5.67042e-09	--	Xin actin-binding repeat-containing protein 1 [Cricetulus griseus]	-	-	-	-	-	-	-	10	lin-4-x,lin-4-z,miR-125-x,miR-125-z,miR-19-y,miR-218-z,miR-3065-y,miR-4324-z,miR-489-z,miR-9-z
MSTRG.15418	0.49	2.25	2.19907	0.00355132	0.0111988	--	-	-	-	-	-	-	-	-	10	miR-185-y,miR-236-y,miR-2478-z,miR-382-y,miR-3959-y,miR-3963-z,miR-3968-z,miR-450-x,miR-6756-y,miR-8-y
MSTRG.15458	5.52667	1.21333	-2.18743	1.14624e-06	8.34459e-06	--	-	-	-	-	-	-	-	-	1	miR-195-z
MSTRG.15539	31.99	76.4667	1.25721	3.47383e-09	3.94226e-08	--	-	-	-	-	-	-	-	-	10	miR-1329-x,miR-1839-y,miR-187-y,miR-204-y,miR-285-y,miR-345-x,miR-370-y,miR-432-y,novel-m0053-5p,novel-m0076-5p
MSTRG.15639	3.86	1.41333	-1.4495	0.00345877	0.010944	CENPN	PREDICTED: centromere protein N isoform X1 [Equus asinus]	-	-	-	-	GO:0000776//kinetochore;GO:0031981//nuclear lumen;GO:0044444//cytoplasmic part	-	GO:0000087//mitotic M phase;GO:0000278//mitotic cell cycle;GO:0000280//nuclear division;GO:0035556//intracellular signal transduction;GO:0043486//histone exchange	2	miR-138-x,miR-19-y
MSTRG.15675	0.193333	1.16667	2.59323	0.00680999	0.0196134	--	-	-	-	-	-	-	-	-	28	miR-11202-x,miR-1197-y,miR-12034-z,miR-141-x,miR-147-y,miR-187-y,miR-1983-z,miR-212-x,miR-2478-z,miR-2887-z,miR-382-x,miR-3968-z,miR-432-x,miR-433-x,miR-433-y,miR-5126-z,miR-542-x,miR-542-y,miR-665-y,miR-718-z,miR-7550-x,novel-m0010-3p,novel-m0049-3p,novel-m0056-5p,novel-m0095-5p,novel-m0105-3p,novel-m0110-3p,novel-m0165-5p
MSTRG.1570	2.73333	8.72333	1.67422	2.73451e-06	1.84275e-05	--	PREDICTED: proline-rich protein 2-like [Chlorocebus sabaeus]	-	-	-	-	-	-	-	17	miR-10400-x,miR-1394-z,miR-211-x,miR-2137-z,miR-299-y,miR-3960-z,miR-4449-z,miR-6756-y,miR-8928-z,novel-m0010-3p,novel-m0013-5p,novel-m0028-5p,novel-m0031-3p,novel-m0038-5p,novel-m0039-3p,novel-m0087-5p,novel-m0167-3p
MSTRG.15888	0.626667	2.84333	2.18181	5.50038e-06	3.47749e-05	--	-	-	-	-	-	-	-	-	9	miR-10401-y,miR-1839-x,miR-541-z,miR-665-z,novel-m0018-5p,novel-m0028-5p,novel-m0038-5p,novel-m0039-3p,novel-m0056-5p
MSTRG.15890	3.49333	0.14	-4.64111	1.05856e-17	3.28712e-16	Pol	endonuclease/reverse transcriptase [Sus scrofa]	-	-	-	-	GO:0042995//cell projection;GO:0044421//extracellular region part	GO:0004519//endonuclease activity;GO:0005515//protein binding;GO:0016779//nucleotidyltransferase activity	GO:0006259//DNA metabolic process;GO:0006950//response to stress;GO:0010038//response to metal ion;GO:0016043//cellular component organization;GO:0031325//positive regulation of cellular metabolic process;GO:0032196//transposition;GO:0044249//cellular biosynthetic process;GO:0045595//regulation of cell differentiation;GO:0048523//negative regulation of cellular process;GO:0048545//response to ste…	4	miR-190-y,miR-3065-y,miR-335-x,miR-506-z
MSTRG.15903	0.646667	5.05333	2.96614	3.15997e-30	2.65011e-28	--	-	-	-	-	-	-	-	-	39	miR-10926-z,miR-11971-z,miR-127-x,miR-127-y,miR-127-z,miR-136-x,miR-141-x,miR-147-x,miR-148-y,miR-1839-x,miR-1983-z,miR-223-y,miR-22-x,miR-2478-z,miR-285-y,miR-33-x,miR-376-y,miR-382-x,miR-3963-z,miR-3968-z,miR-424-x,miR-485-x,miR-495-y,miR-5126-z,miR-541-z,miR-542-y,miR-6238-z,miR-665-z,miR-9277-z,novel-m0019-3p,novel-m0037-5p,novel-m0042-5p,novel-m0046-3p,novel-m0053-5p,novel-m0100-3p,novel-m01…
MSTRG.15908	6.3	15.3433	1.28419	1.57166e-09	1.88971e-08	--	-	-	-	-	-	-	-	-	50	miR-129-y,miR-132-y,miR-136-x,miR-141-y,miR-146-x,miR-148-x,miR-148-y,miR-1839-x,miR-200-x,miR-200-y,miR-212-y,miR-21-x,miR-21-y,miR-223-y,miR-22-x,miR-22-y,miR-236-y,miR-2483-z,miR-2484-z,miR-2779-z,miR-285-y,miR-299-y,miR-300-y,miR-323-y,miR-370-y,miR-377-y,miR-381-y,miR-382-x,miR-409-y,miR-4286-z,miR-433-x,miR-450-x,miR-493-x,miR-493-z,miR-541-x,miR-542-y,miR-543-y,miR-544-x,miR-6516-y,miR-652…
MSTRG.15915	96.5167	30.33	-1.67003	3.34202e-25	2.00199e-23	RAB3IP	rab-3A-interacting protein isoform X3 [Otolemur garnettii]	-	-	-	-	GO:0005815//microtubule organizing center;GO:0031252//cell leading edge;GO:0043231//intracellular membrane-bounded organelle;GO:0044444//cytoplasmic part	GO:0005088//Ras guanyl-nucleotide exchange factor activity;GO:0019899//enzyme binding	GO:0006605//protein targeting;GO:0006892//post-Golgi vesicle-mediated transport;GO:0010927//cellular component assembly involved in morphogenesis;GO:0043087//regulation of GTPase activity	5	miR-101-z,miR-1249-y,miR-338-x,miR-362-y,miR-489-z
MSTRG.15917	1.69	4.53	1.42249	3.65889e-12	6.39944e-11	--	CCR4-NOT transcription complex subunit 2 isoform X1 [Equus caballus]	-	-	-	-	-	-	-	64	miR-11971-z,miR-1197-y,miR-12229-y,miR-12237-y,miR-12273-x,miR-129-y,miR-223-y,miR-22-x,miR-236-y,miR-2483-y,miR-285-y,miR-2904-z,miR-3120-y,miR-376-y,miR-377-y,miR-3963-z,miR-410-y,miR-4332-z,miR-454-x,miR-484-x,miR-485-y,miR-495-y,miR-5335-z,miR-539-y,miR-542-y,miR-544-x,miR-6238-z,miR-638-z,miR-663-z,miR-668-y,miR-718-z,miR-8928-z,miR-8-y,miR-9899-z,novel-m0002-5p,novel-m0009-3p,novel-m0010-3p…
MSTRG.15934	0.733333	3.18333	2.118	5.8512e-10	7.52047e-09	COL4A4	PREDICTED: collagen alpha-4(IV) chain isoform X3 [Equus asinus]	Human Diseases;Environmental Information Processing;Human Diseases;Cellular Processes;Human Diseases;Organismal Systems;Human Diseases;Organismal Systems;Human Diseases;Environmental Information Processing	Cancers;Signal transduction;Infectious diseases;Cellular community - eukaryotes;Infectious diseases;Endocrine system;Endocrine and metabolic diseases;Digestive system;Cancers;Signaling molecules and interaction	ko05200//Pathways in cancer;ko04151//PI3K-Akt signaling pathway;ko05165//Human papillomavirus infection;ko04510//Focal adhesion;ko05146//Amoebiasis;ko04926//Relaxin signaling pathway;ko04933//AGE-RAGE signaling pathway in diabetic complications;ko04974//Protein digestion and absorption;ko05222//Small cell lung cancer;ko04512//ECM-receptor interaction	K06237;K06237;K06237;K06237;K06237;K06237;K06237;K06237;K06237;K06237	GO:0005581//collagen trimer;GO:0005604//basement membrane;GO:0044432//endoplasmic reticulum part	GO:0005198//structural molecule activity;GO:0005488//binding	GO:0006897//endocytosis;GO:0022411//cellular component disassembly;GO:0022610//biological adhesion;GO:0030198//extracellular matrix organization;GO:0032963//collagen metabolic process;GO:0034645//cellular macromolecule biosynthetic process;GO:0045765//regulation of angiogenesis;GO:0071363//cellular response to growth factor stimulus;GO:0097485//neuron projection guidance	33	miR-129-y,miR-132-y,miR-1394-z,miR-148-y,miR-1839-x,miR-21-x,miR-223-y,miR-22-y,miR-2483-y,miR-3150-x,miR-377-y,miR-380-y,miR-382-x,miR-409-y,miR-424-x,miR-4286-z,miR-4449-z,miR-484-x,miR-495-y,miR-5100-z,miR-541-x,miR-541-z,miR-542-x,miR-665-z,miR-8-y,novel-m0011-3p,novel-m0013-5p,novel-m0014-3p,novel-m0019-3p,novel-m0038-5p,novel-m0039-3p,novel-m0052-5p,novel-m0073-3p
MSTRG.15935	1.18667	4.44	1.90364	2.7579e-05	0.000149654	COL4A3	PREDICTED: collagen alpha-3(IV) chain [Equus asinus]	Human Diseases;Environmental Information Processing;Human Diseases;Cellular Processes;Human Diseases;Organismal Systems;Human Diseases;Organismal Systems;Human Diseases;Environmental Information Processing	Cancers;Signal transduction;Infectious diseases;Cellular community - eukaryotes;Infectious diseases;Endocrine system;Endocrine and metabolic diseases;Digestive system;Cancers;Signaling molecules and interaction	ko05200//Pathways in cancer;ko04151//PI3K-Akt signaling pathway;ko05165//Human papillomavirus infection;ko04510//Focal adhesion;ko05146//Amoebiasis;ko04926//Relaxin signaling pathway;ko04933//AGE-RAGE signaling pathway in diabetic complications;ko04974//Protein digestion and absorption;ko05222//Small cell lung cancer;ko04512//ECM-receptor interaction	K06237;K06237;K06237;K06237;K06237;K06237;K06237;K06237;K06237;K06237	GO:0005581//collagen trimer;GO:0005604//basement membrane;GO:0044432//endoplasmic reticulum part	GO:0005102//signaling receptor binding;GO:0005198//structural molecule activity	GO:0003013//circulatory system process;GO:0007165//signal transduction;GO:0007411//axon guidance;GO:0008283//cell proliferation;GO:0022411//cellular component disassembly;GO:0022610//biological adhesion;GO:0030198//extracellular matrix organization;GO:0032963//collagen metabolic process;GO:0043280//positive regulation of cysteine-type endopeptidase activity involved in apoptotic process;GO:004576…	33	miR-12034-z,miR-136-x,miR-146-x,miR-146-y,miR-148-y,miR-154-y,miR-1842-x,miR-200-x,miR-211-x,miR-21-y,miR-22-x,miR-22-y,miR-285-y,miR-299-y,miR-33-x,miR-370-y,miR-379-y,miR-411-y,miR-432-x,miR-493-x,miR-541-z,miR-543-y,miR-758-y,miR-8-x,miR-8-z,novel-m0017-3p,novel-m0018-5p,novel-m0042-5p,novel-m0068-3p,novel-m0073-3p,novel-m0076-5p,novel-m0100-3p,novel-m0169-5p
MSTRG.15954	0.393333	3.13	2.99234	8.23907e-08	7.394e-07	--	-	-	-	-	-	-	-	-	24	miR-107-y,miR-146-y,miR-212-x,miR-22-y,miR-382-x,miR-411-x,miR-4286-z,miR-431-z,miR-433-y,miR-494-y,miR-5126-z,miR-541-x,miR-6238-z,miR-6732-y,miR-7177-z,miR-758-y,miR-8928-z,miR-9277-z,novel-m0011-3p,novel-m0019-3p,novel-m0027-3p,novel-m0053-5p,novel-m0092-3p,novel-m0095-5p
MSTRG.16020	96.2267	192.83	1.00282	5.35944e-11	8.03341e-10	Fus	PREDICTED: RNA-binding protein FUS isoform X1 [Equus asinus]	Human Diseases	Cancers	ko05202//Transcriptional misregulation in cancers	K13098	GO:0031981//nuclear lumen;GO:0043197//dendritic spine;GO:0044297//cell body;GO:0044444//cytoplasmic part	GO:0003712//transcription coregulator activity;GO:0003723//RNA binding;GO:0017022//myosin binding;GO:0035254//glutamate receptor binding;GO:0035258//steroid hormone receptor binding;GO:0036094//small molecule binding;GO:0042974//retinoic acid receptor binding;GO:0046914//transition metal ion binding	GO:0000377//RNA splicing, via transesterification reactions with bulged adenosine as nucleophile;GO:0051592//response to calcium ion;GO:2001141//regulation of RNA biosynthetic process	18	miR-12237-y,miR-146-x,miR-285-y,miR-369-y,miR-370-y,miR-665-y,miR-665-z,miR-718-z,miR-9899-z,novel-m0002-5p,novel-m0012-5p,novel-m0014-3p,novel-m0027-3p,novel-m0042-5p,novel-m0046-3p,novel-m0049-3p,novel-m0053-5p,novel-m0104-5p
MSTRG.1606	2.02333	4.64667	1.19946	0.000130388	0.000605144	Pol	LORF2 protein, partial [Crocuta crocuta]	-	-	-	-	-	GO:0004518//nuclease activity;GO:0016740//transferase activity	GO:0006259//DNA metabolic process	17	miR-154-y,miR-1842-x,miR-2483-y,miR-369-y,miR-493-x,miR-6732-y,miR-6756-y,miR-718-z,miR-8-x,novel-m0010-3p,novel-m0028-5p,novel-m0049-3p,novel-m0100-3p,novel-m0110-3p,novel-m0120-3p,novel-m0165-5p,novel-m0169-5p
MSTRG.16221	0.983333	3.63333	1.88554	0.000954738	0.0035421	--	-	-	-	-	-	-	-	-	24	miR-11971-z,miR-12245-y,miR-12263-x,miR-1307-x,miR-185-y,miR-187-y,miR-2483-z,miR-2887-z,miR-3178-z,miR-6756-y,miR-9277-z,novel-m0020-5p,novel-m0027-3p,novel-m0028-5p,novel-m0030-3p,novel-m0041-5p,novel-m0043-3p,novel-m0087-5p,novel-m0095-5p,novel-m0120-3p,novel-m0152-5p,novel-m0153-5p,novel-m0154-5p,novel-m0166-5p
MSTRG.16262	0.193333	1.62333	3.0698	0.00143157	0.00506896	Pol	LORF2 protein, partial [Crocuta crocuta]	-	-	-	-	-	-	-	12	miR-187-y,miR-22-x,miR-2478-z,miR-2483-z,miR-376-y,miR-377-y,miR-3968-z,miR-424-x,novel-m0018-5p,novel-m0053-5p,novel-m0105-3p,novel-m0166-5p
MSTRG.16374	0.836667	0.0466667	-4.16419	0.00827971	0.0233287	--	-	-	-	-	-	-	-	-	1	miR-195-z
MSTRG.16384	0.953333	3.49667	1.87493	5.89488e-08	5.41483e-07	--	protein FAM173B isoform X1 [Aotus nancymaae]	-	-	-	-	-	-	-	25	miR-107-y,miR-11971-z,miR-136-x,miR-141-x,miR-1839-x,miR-1842-x,miR-1983-z,miR-204-y,miR-212-y,miR-215-x,miR-22-y,miR-236-y,miR-2483-y,miR-285-y,miR-2887-z,miR-33-x,miR-424-x,miR-433-y,miR-543-y,miR-6529-x,miR-8-y,novel-m0019-3p,novel-m0033-5p,novel-m0073-3p,novel-m0169-5p
MSTRG.16397	0.26	1.66	2.6746	0.00889844	0.0248135	--	-	-	-	-	-	-	-	-	8	miR-148-x,miR-148-y,miR-154-x,miR-223-y,miR-544-x,miR-6131-z,novel-m0010-3p,novel-m0025-5p
MSTRG.16405	5.15667	0.633333	-3.0254	2.45394e-14	5.56968e-13	CYP4F3	PREDICTED: leukotriene-B(4) omega-hydroxylase 2-like [Equus przewalskii]	Metabolism;Metabolism	Global and overview maps;Lipid metabolism	ko01100//Metabolic pathways;ko00590//Arachidonic acid metabolism	K17726;K17726	GO:0005886//plasma membrane;GO:0031090//organelle membrane;GO:0031224//intrinsic component of membrane;GO:0043231//intracellular membrane-bounded organelle	GO:0008391//arachidonic acid monooxygenase activity;GO:0016713//oxidoreductase activity, acting on paired donors, with incorporation or reduction of molecular oxygen, reduced iron-sulfur protein as one donor, and incorporation of one atom of oxygen;GO:0016900//oxidoreductase activity, acting on the CH-OH group of donors, disulfide as acceptor;GO:0046906//tetrapyrrole binding;GO:0046914//transitio…	GO:0001977//renal system process involved in regulation of blood volume;GO:0007599//hemostasis;GO:0009233//menaquinone metabolic process;GO:0019369//arachidonic acid metabolic process;GO:0032303//regulation of icosanoid secretion;GO:0036100//leukotriene catabolic process;GO:0042362//fat-soluble vitamin biosynthetic process;GO:0042363//fat-soluble vitamin catabolic process;GO:0042374//phylloquinon…	12	lin-4-z,miR-195-z,miR-1961-z,miR-196-x,miR-362-y,miR-383-x,miR-4324-z,miR-674-y,miR-6906-x,miR-735-x,miR-9040-z,novel-m0175-5p
MSTRG.1653	1.62333	0.213333	-2.92778	1.70971e-18	5.74687e-17	COL11A1	PREDICTED: collagen alpha-1(XI) chain isoform X3 [Equus asinus]	Organismal Systems	Digestive system	ko04974//Protein digestion and absorption	K19721	GO:0005583//fibrillar collagen trimer;GO:0044432//endoplasmic reticulum part	GO:0005198//structural molecule activity;GO:0005515//protein binding;GO:0043169//cation binding	GO:0009100//glycoprotein metabolic process;GO:0022411//cellular component disassembly;GO:0030198//extracellular matrix organization;GO:0032963//collagen metabolic process;GO:0048468//cell development;GO:0048562//embryonic organ morphogenesis;GO:0048705//skeletal system morphogenesis;GO:0050953//sensory perception of light stimulus;GO:0050954//sensory perception of mechanical stimulus;GO:0055008//…	17	miR-10174-x,miR-10-z,miR-125-x,miR-125-z,miR-144-y,miR-195-z,miR-196-x,miR-218-z,miR-23-x,miR-3065-y,miR-383-x,miR-767-x,miR-8908-z,miR-96-z,miR-9-z,novel-m0032-3p,novel-m0103-3p
MSTRG.16596	59.8033	3.40333	-4.13521	1.75909e-79	1.28284e-76	--	serine/threonine-protein kinase PRP4 homolog [Bos taurus]	-	-	-	-	-	-	-	7	miR-10174-x,miR-138-x,miR-218-z,miR-23-x,miR-338-x,miR-489-z,miR-9-z
MSTRG.16601	851.497	50.52	-4.07507	0.00224644	0.00750888	CSN1S2	PREDICTED: alpha-S2-casein isoform X3 [Equus asinus]	-	-	-	-	-	-	GO:0043434//response to peptide hormone;GO:0051234//establishment of localization	2	miR-195-z,miR-335-x
MSTRG.16602	8.75667	0.26	-5.0738	2.1491e-16	5.95814e-15	CSN1S2	PREDICTED: alpha-S2-casein isoform X1 [Equus asinus]	-	-	-	-	-	-	GO:0043434//response to peptide hormone;GO:0051234//establishment of localization	5	miR-195-z,miR-1961-z,miR-196-x,miR-338-y,miR-8549-z
MSTRG.16607	4.2	0.476667	-3.13934	7.77838e-06	4.74943e-05	--	PREDICTED: histatin-3-like [Callithrix jacchus]	-	-	-	-	-	-	-	2	miR-144-y,miR-3065-y
MSTRG.16612	10205.3	562.883	-4.18034	9.6217e-05	0.000462819	CSN1S1	PREDICTED: alpha-S1-casein isoform X1 [Equus asinus]	-	-	-	-	GO:0044421//extracellular region part	-	GO:0043434//response to peptide hormone;GO:0051234//establishment of localization	1	miR-195-z
MSTRG.16627	1.53333	0.001	-10.5825	0.00773628	0.0219524	--	-	-	-	-	-	-	-	-	5	lin-4-x,lin-4-z,miR-125-x,miR-125-z,miR-4324-z
MSTRG.16636	2.24667	6.87333	1.61322	9.4364e-09	1.00049e-07	--	PREDICTED: neutral and basic amino acid transport protein rBAT isoform X2 [Equus przewalskii]	-	-	-	-	-	-	-	29	miR-1329-x,miR-132-y,miR-1394-z,miR-141-x,miR-141-y,miR-148-y,miR-187-y,miR-200-y,miR-22-y,miR-236-y,miR-2483-z,miR-3120-y,miR-345-x,miR-409-y,miR-411-x,miR-424-x,miR-4449-z,miR-6131-z,miR-663-z,miR-6732-y,miR-9277-z,novel-m0025-5p,novel-m0028-5p,novel-m0056-5p,novel-m0057-3p,novel-m0068-3p,novel-m0073-3p,novel-m0076-5p,novel-m0105-3p
MSTRG.16704	0.133333	2.38333	4.15987	3.13133e-12	5.5228e-11	--	-	-	-	-	-	-	-	-	32	miR-1197-y,miR-1285-z,miR-141-y,miR-187-y,miR-1983-z,miR-200-y,miR-204-y,miR-211-x,miR-21-y,miR-223-y,miR-2483-z,miR-370-y,miR-377-x,miR-377-y,miR-495-y,miR-5335-z,miR-541-z,miR-6131-z,miR-665-y,miR-665-z,miR-668-y,miR-8-z,miR-9277-z,novel-m0013-5p,novel-m0025-5p,novel-m0037-5p,novel-m0057-3p,novel-m0095-5p,novel-m0100-3p,novel-m0107-3p,novel-m0120-3p,novel-m0169-5p
MSTRG.16837	1.37667	3.77667	1.45593	0.000129292	0.000601033	--	-	-	-	-	-	-	-	-	10	miR-10926-z,miR-141-x,miR-433-x,miR-6238-z,miR-9993-y,miR-9995-y,novel-m0053-5p,novel-m0056-5p,novel-m0068-3p,novel-m0120-3p
MSTRG.16853	0.983333	2.14333	1.1241	0.0112199	0.0302557	--	ras-related protein Rab-31 isoform X2 [Phocoena sinus]	-	-	-	-	GO:0012505//endomembrane system;GO:0016020//membrane;GO:0030017//sarcomere;GO:0043231//intracellular membrane-bounded organelle;GO:0044446//intracellular organelle part	GO:0005515//protein binding;GO:0015666//restriction endodeoxyribonuclease activity;GO:0016491//oxidoreductase activity;GO:0034061//DNA polymerase activity	GO:0001171//reverse transcription;GO:0003012//muscle system process;GO:0006308//DNA catabolic process;GO:0007507//heart development;GO:0009888//tissue development;GO:0019222//regulation of metabolic process;GO:0030239//myofibril assembly;GO:0032196//transposition;GO:0050896//response to stimulus	23	miR-1197-y,miR-12237-y,miR-132-x,miR-132-y,miR-141-x,miR-154-y,miR-154-z,miR-212-y,miR-21-y,miR-3120-y,miR-377-y,miR-382-x,miR-3958-y,miR-3960-z,miR-409-x,miR-493-x,miR-495-y,miR-5335-z,miR-6131-z,miR-885-y,miR-9899-z,novel-m0002-5p,novel-m0088-3p
MSTRG.1691	4.58667	11.39	1.31225	2.80883e-14	6.34085e-13	Fam120c	PREDICTED: constitutive coactivator of PPAR-gamma-like protein 2 isoform X1 [Equus asinus]	-	-	-	-	-	GO:0003723//RNA binding;GO:0016301//kinase activity;GO:0032550//purine ribonucleoside binding	GO:0006464//cellular protein modification process	24	miR-107-y,miR-1260-z,miR-1329-x,miR-132-x,miR-141-y,miR-200-y,miR-21-y,miR-236-y,miR-300-y,miR-3120-y,miR-376-y,miR-381-y,miR-411-x,miR-424-x,miR-485-x,miR-541-x,miR-6756-y,miR-8-y,miR-8-z,novel-m0011-3p,novel-m0053-5p,novel-m0067-3p,novel-m0076-5p,novel-m0166-5p
MSTRG.16928	0.65	7.73	3.57196	2.56468e-13	5.14562e-12	--	PREDICTED: translation initiation factor IF-2-like [Capra hircus]	-	-	-	-	-	-	-	38	miR-10400-x,miR-11971-z,miR-12034-z,miR-12273-x,miR-1260-z,miR-136-x,miR-146-y,miR-154-x,miR-185-y,miR-1908-y,miR-22-y,miR-3178-z,miR-3960-z,miR-4332-z,miR-4449-z,miR-5126-z,miR-5335-z,miR-541-z,miR-542-y,miR-6131-z,miR-6756-y,miR-718-z,miR-8928-z,novel-m0010-3p,novel-m0012-5p,novel-m0031-3p,novel-m0033-5p,novel-m0038-5p,novel-m0039-3p,novel-m0049-3p,novel-m0064-5p,novel-m0099-3p,novel-m0105-3p,n…
MSTRG.16932	1.83667	0.323333	-2.506	0.0040014	0.0124081	CENPI	PREDICTED: LOW QUALITY PROTEIN: centromere protein I [Lipotes vexillifer]	-	-	-	-	GO:0031981//nuclear lumen;GO:0044444//cytoplasmic part;GO:0098687//chromosomal region	GO:0005488//binding	GO:0000087//mitotic M phase;GO:0000278//mitotic cell cycle;GO:0003006//developmental process involved in reproduction;GO:0007186//G protein-coupled receptor signaling pathway;GO:0035556//intracellular signal transduction;GO:0043486//histone exchange	3	miR-138-x,miR-362-y,novel-m0032-3p
MSTRG.16950	0.85	4.55333	2.42139	7.3065e-05	0.000362579	--	-	-	-	-	-	-	-	-	14	miR-11971-z,miR-141-x,miR-212-y,miR-2478-z,miR-299-y,miR-3963-z,miR-3968-z,miR-424-x,miR-4449-z,miR-543-y,miR-6529-x,novel-m0017-3p,novel-m0026-5p,novel-m0057-3p
MSTRG.16953	3.65333	1.53	-1.25568	0.00648412	0.0188228	--	hCG39586, partial [Homo sapiens]	-	-	-	-	-	-	-	2	miR-195-z,miR-338-x
MSTRG.16967	1.30333	3.46333	1.40996	8.40379e-06	5.09789e-05	--	-	-	-	-	-	-	-	-	23	miR-12034-z,miR-127-x,miR-132-y,miR-136-x,miR-141-y,miR-1839-y,miR-200-y,miR-212-y,miR-2483-z,miR-285-y,miR-377-y,miR-424-x,miR-454-x,miR-484-x,miR-541-z,miR-8-z,novel-m0011-3p,novel-m0026-5p,novel-m0056-5p,novel-m0105-3p,novel-m0110-3p,novel-m0155-5p,novel-m0165-5p
MSTRG.17062	3.66333	0.07	-5.70966	7.52979e-08	6.80114e-07	--	-	-	-	-	-	-	-	-	4	miR-20-y,miR-25-z,miR-311-z,novel-m0032-3p
MSTRG.17115	0.666667	3.42	2.35896	8.00665e-06	4.87638e-05	--	-	-	-	-	-	-	-	-	31	miR-10401-y,miR-12034-z,miR-12229-y,miR-12245-y,miR-12263-x,miR-1394-z,miR-154-x,miR-285-y,miR-4449-z,miR-454-x,miR-541-z,miR-542-x,miR-542-y,miR-6756-y,miR-9277-z,novel-m0010-3p,novel-m0013-5p,novel-m0017-3p,novel-m0020-5p,novel-m0027-3p,novel-m0041-5p,novel-m0043-3p,novel-m0050-3p,novel-m0092-3p,novel-m0110-3p,novel-m0152-5p,novel-m0153-5p,novel-m0154-5p,novel-m0155-5p,novel-m0165-5p,novel-m016…
MSTRG.17116	1.22	4.45333	1.868	2.84071e-08	2.7815e-07	--	-	-	-	-	-	-	-	-	42	miR-11971-z,miR-1197-y,miR-11980-z,miR-12229-y,miR-129-y,miR-1394-z,miR-1839-x,miR-1908-y,miR-1983-z,miR-212-x,miR-21-y,miR-22-y,miR-2483-z,miR-285-y,miR-299-y,miR-3150-x,miR-424-x,miR-433-x,miR-4449-z,miR-4497-z,miR-484-x,miR-503-x,miR-5100-z,miR-541-z,miR-542-x,miR-6131-z,miR-665-y,miR-6732-y,miR-8112-z,miR-885-y,miR-9097-z,novel-m0010-3p,novel-m0026-5p,novel-m0028-5p,novel-m0030-3p,novel-m0033…
MSTRG.1719	1.77333	5.11667	1.52874	7.41376e-08	6.71099e-07	--	PREDICTED: iroquois-class homeodomain protein IRX-1 [Equus przewalskii]	-	-	-	-	-	-	-	50	miR-107-y,miR-1197-y,miR-12245-y,miR-12263-x,miR-12273-x,miR-185-y,miR-187-y,miR-1908-y,miR-2483-z,miR-2887-z,miR-3178-z,miR-345-x,miR-370-y,miR-377-y,miR-380-y,miR-4332-z,miR-4497-z,miR-4608-z,miR-484-x,miR-5126-z,miR-5335-z,miR-541-z,miR-718-z,miR-8112-z,miR-885-y,miR-9277-z,novel-m0012-5p,novel-m0013-5p,novel-m0014-3p,novel-m0020-5p,novel-m0030-3p,novel-m0038-5p,novel-m0039-3p,novel-m0041-5p,n…
MSTRG.17260	3.11667	0.223333	-3.80273	6.73534e-11	9.9447e-10	Pol	LORF2 protein, partial [Crocuta crocuta]	-	-	-	-	-	GO:0015666//restriction endodeoxyribonuclease activity;GO:0034061//DNA polymerase activity	GO:0001171//reverse transcription;GO:0006308//DNA catabolic process;GO:0032196//transposition	9	lin-4-x,lin-4-z,miR-10-z,miR-125-x,miR-125-z,miR-23-y,miR-4324-z,miR-9-z,novel-m0032-3p
MSTRG.17284	0.126667	1.57667	3.63777	2.10676e-06	1.45179e-05	--	LORF2 protein, partial [Crocuta crocuta]	-	-	-	-	-	GO:0004518//nuclease activity;GO:0016740//transferase activity	GO:0006259//DNA metabolic process	26	miR-107-y,miR-1260-z,miR-132-x,miR-147-x,miR-22-y,miR-299-x,miR-3120-y,miR-3150-x,miR-377-y,miR-424-x,miR-485-x,miR-487-y,miR-6238-z,miR-758-y,novel-m0012-5p,novel-m0016-5p,novel-m0025-5p,novel-m0038-5p,novel-m0039-3p,novel-m0042-5p,novel-m0052-5p,novel-m0067-3p,novel-m0073-3p,novel-m0088-3p,novel-m0100-3p,novel-m0105-3p
MSTRG.17289	2.44	16.5533	2.76217	2.43593e-23	1.28889e-21	--	uncharacterized protein LOC114670959 [Macaca mulatta]	-	-	-	-	-	-	-	49	miR-107-y,miR-11971-z,miR-1197-y,miR-12229-y,miR-12245-y,miR-12263-x,miR-12273-x,miR-1394-z,miR-146-y,miR-1908-y,miR-204-y,miR-211-x,miR-223-y,miR-2779-z,miR-2976-z,miR-3178-z,miR-424-x,miR-4449-z,miR-4497-z,miR-5335-z,miR-541-x,miR-638-z,miR-663-z,miR-6756-y,miR-718-z,miR-9277-z,novel-m0009-3p,novel-m0012-5p,novel-m0018-5p,novel-m0020-5p,novel-m0028-5p,novel-m0030-3p,novel-m0033-5p,novel-m0041-5…
MSTRG.17357	10.67	21.8833	1.03627	2.05587e-10	2.83578e-09	--	transcription initiation factor TFIID subunit 4-like [Equus caballus]	-	-	-	-	-	-	-	69	miR-10400-x,miR-12237-y,miR-12245-y,miR-12263-x,miR-1285-z,miR-132-y,miR-1394-z,miR-154-x,miR-1839-x,miR-1908-y,miR-1983-z,miR-215-x,miR-21-x,miR-21-y,miR-2904-z,miR-2976-z,miR-300-y,miR-3162-y,miR-363-y,miR-370-y,miR-377-y,miR-381-y,miR-431-y,miR-4332-z,miR-4449-z,miR-4608-z,miR-4707-y,miR-484-x,miR-485-x,miR-493-z,miR-503-x,miR-5126-z,miR-543-y,miR-6529-x,miR-663-z,miR-6732-y,miR-6756-y,miR-718…
MSTRG.1736	3.15667	8.27667	1.39065	5.24985e-07	4.08612e-06	TIGD1	PREDICTED: tigger transposable element-derived protein 1-like [Equus asinus]	-	-	-	-	GO:0043231//intracellular membrane-bounded organelle	GO:0003676//nucleic acid binding	-	34	miR-132-y,miR-147-x,miR-148-x,miR-148-y,miR-154-x,miR-154-y,miR-1839-x,miR-212-y,miR-22-x,miR-22-y,miR-2483-y,miR-285-y,miR-3120-y,miR-3162-y,miR-323-y,miR-363-y,miR-376-y,miR-377-y,miR-380-y,miR-382-y,miR-424-x,miR-495-y,miR-539-y,miR-542-y,miR-6516-y,miR-656-y,miR-6732-y,miR-8-z,novel-m0018-5p,novel-m0019-3p,novel-m0037-5p,novel-m0057-3p,novel-m0092-3p,novel-m0155-5p
MSTRG.1738	6.93333	17.2733	1.31693	2.16517e-05	0.000120693	--	-	-	-	-	-	-	-	-	8	miR-127-x,miR-141-x,miR-148-y,miR-185-y,miR-1983-z,miR-285-y,novel-m0037-5p,novel-m0057-3p
MSTRG.17396	1.07	3.25333	1.60431	0.00240127	0.0079645	--	LORF2 protein, partial [Crocuta crocuta]	-	-	-	-	-	-	-	19	miR-132-x,miR-1394-z,miR-1839-y,miR-185-y,miR-215-x,miR-3162-y,miR-377-y,miR-379-y,miR-4449-z,miR-503-x,miR-6131-z,miR-656-y,miR-6732-y,miR-885-y,miR-8928-z,novel-m0037-5p,novel-m0046-3p,novel-m0057-3p,novel-m0105-3p
MSTRG.17427	1.21	4.45333	1.87988	1.5316e-08	1.57123e-07	--	LOW QUALITY PROTEIN: uncharacterized protein LOC116095272, partial [Mastomys coucha]	-	-	-	-	-	-	-	43	miR-10926-z,miR-127-x,miR-136-y,miR-154-y,miR-187-y,miR-204-y,miR-2137-z,miR-21-x,miR-2478-z,miR-299-y,miR-300-y,miR-3120-y,miR-323-y,miR-381-y,miR-3963-z,miR-3968-z,miR-424-x,miR-4286-z,miR-484-x,miR-485-y,miR-5126-z,miR-539-y,miR-541-z,miR-542-x,miR-542-y,miR-6238-z,miR-668-y,miR-6732-y,miR-9097-z,novel-m0009-3p,novel-m0031-3p,novel-m0037-5p,novel-m0038-5p,novel-m0039-3p,novel-m0042-5p,novel-m0…
MSTRG.17442	0.696667	2.15	1.6258	0.0112572	0.030337	--	ubiquitin carboxyl-terminal hydrolase 27 [Sus scrofa]	-	-	-	-	-	GO:0046914//transition metal ion binding;GO:0070011//peptidase activity, acting on L-amino acid peptides	GO:0019941//modification-dependent protein catabolic process	10	miR-1842-x,miR-2137-z,miR-215-x,miR-2976-z,miR-323-y,miR-424-x,miR-4286-z,miR-495-y,miR-5335-z,miR-541-x
MSTRG.17612	0.376667	1.83333	2.28311	2.70169e-08	2.66092e-07	--	PREDICTED: uncharacterized protein LOC108544047 [Rhinopithecus bieti]	-	-	-	-	-	-	-	53	miR-10401-y,miR-11971-z,miR-12237-y,miR-12245-y,miR-12263-x,miR-132-y,miR-1394-z,miR-141-y,miR-185-y,miR-200-y,miR-212-x,miR-2137-z,miR-21-y,miR-223-y,miR-2483-y,miR-2887-z,miR-2904-z,miR-345-x,miR-424-x,miR-4332-z,miR-4449-z,miR-4497-z,miR-4608-z,miR-484-x,miR-5126-z,miR-6238-z,miR-638-z,miR-6732-y,miR-6756-y,miR-718-z,miR-8112-z,miR-8-z,miR-9899-z,novel-m0002-5p,novel-m0012-5p,novel-m0027-3p,no…
MSTRG.17626	0.813333	3.22	1.98514	0.00720641	0.0206092	--	-	-	-	-	-	-	-	-	15	miR-1908-y,miR-200-x,miR-21-y,miR-2976-z,miR-376-y,miR-411-x,miR-433-y,miR-4497-z,miR-495-y,miR-503-x,miR-541-z,novel-m0042-5p,novel-m0053-5p,novel-m0120-3p,novel-m0166-5p
MSTRG.17708	4.59	9.71333	1.08147	1.05702e-05	6.29147e-05	--	-	-	-	-	-	-	-	-	29	miR-10400-x,miR-10401-y,miR-11971-z,miR-185-y,miR-1908-y,miR-2137-z,miR-22-x,miR-22-y,miR-2779-z,miR-2887-z,miR-2904-z,miR-363-y,miR-3960-z,miR-495-y,miR-5126-z,miR-5335-z,miR-539-y,miR-542-y,miR-8112-z,miR-8928-z,miR-8-y,novel-m0010-3p,novel-m0031-3p,novel-m0038-5p,novel-m0039-3p,novel-m0042-5p,novel-m0095-5p,novel-m0100-3p,novel-m0167-3p
MSTRG.17749	0.176667	0.986667	2.48153	0.0161851	0.0411821	--	-	-	-	-	-	-	-	-	34	miR-10400-x,miR-11980-z,miR-12229-y,miR-12245-y,miR-12263-x,miR-12273-x,miR-1394-z,miR-2137-z,miR-3960-z,miR-424-x,miR-4449-z,miR-450-x,miR-494-y,miR-503-x,miR-5126-z,miR-6238-z,miR-665-z,miR-8112-z,miR-8928-z,novel-m0009-3p,novel-m0020-5p,novel-m0031-3p,novel-m0041-5p,novel-m0043-3p,novel-m0050-3p,novel-m0053-5p,novel-m0064-5p,novel-m0095-5p,novel-m0099-3p,novel-m0152-5p,novel-m0153-5p,novel-m01…
MSTRG.17755	0.766667	2.98667	1.96186	0.000100973	0.000482663	--	-	-	-	-	-	-	-	-	25	miR-10926-z,miR-11971-z,miR-12229-y,miR-1394-z,miR-1908-y,miR-2137-z,miR-3178-z,miR-3960-z,miR-4449-z,miR-541-z,miR-6131-z,miR-665-y,miR-665-z,miR-6732-y,novel-m0010-3p,novel-m0025-5p,novel-m0031-3p,novel-m0037-5p,novel-m0038-5p,novel-m0039-3p,novel-m0068-3p,novel-m0087-5p,novel-m0095-5p,novel-m0120-3p,novel-m0166-5p
MSTRG.17761	1.55	4.06	1.38921	0.0112097	0.030238	DMD	PREDICTED: dystrophin-like [Equus asinus]	Human Diseases;Human Diseases;Human Diseases;Human Diseases	Cardiovascular diseases;Cardiovascular diseases;Cardiovascular diseases;Cardiovascular diseases	ko05416//Viral myocarditis;ko05414//Dilated cardiomyopathy (DCM);ko05410//Hypertrophic cardiomyopathy (HCM);ko05412//Arrhythmogenic right ventricular cardiomyopathy (ARVC)	K10366;K10366;K10366;K10366	GO:0005856//cytoskeleton;GO:0030054//cell junction;GO:0031253//cell projection membrane;GO:0031674//I band;GO:0043231//intracellular membrane-bounded organelle;GO:0097060//synaptic membrane;GO:0098589//membrane region	GO:0005198//structural molecule activity;GO:0008092//cytoskeletal protein binding;GO:0019899//enzyme binding;GO:0046914//transition metal ion binding	GO:0001508//action potential;GO:0001885//endothelial cell development;GO:0001933//negative regulation of protein phosphorylation;GO:0003009//skeletal muscle contraction;GO:0006518//peptide metabolic process;GO:0007268//chemical synaptic transmission;GO:0008016//regulation of heart contraction;GO:0008104//protein localization;GO:0009612//response to mechanical stimulus;GO:0010468//regulation of ge…	14	miR-11202-x,miR-148-x,miR-1842-x,miR-211-x,miR-2478-z,miR-2484-z,miR-3963-z,miR-3968-z,miR-409-y,miR-542-y,miR-7550-x,novel-m0014-3p,novel-m0018-5p,novel-m0057-3p
MSTRG.17836	0.77	16.0867	4.38486	1.12825e-35	1.35172e-33	ADGB	PREDICTED: androglobin isoform X3 [Equus asinus]	-	-	-	-	-	-	-	50	miR-11202-x,miR-1197-y,miR-1285-z,miR-132-y,miR-141-x,miR-141-y,miR-146-x,miR-147-x,miR-148-y,miR-1842-x,miR-200-y,miR-212-y,miR-21-x,miR-21-y,miR-223-y,miR-22-x,miR-2483-y,miR-2483-z,miR-2779-z,miR-2904-z,miR-370-y,miR-376-y,miR-377-y,miR-410-y,miR-431-z,miR-432-x,miR-4449-z,miR-484-x,miR-493-z,miR-494-y,miR-495-y,miR-541-x,miR-541-z,miR-543-y,miR-544-x,miR-6131-z,miR-6516-y,miR-6529-x,miR-6732-…
MSTRG.17880	1.22333	2.90333	1.24689	0.00504099	0.0151964	--	DBF4-type zinc finger-containing protein 2 homolog [Equus caballus]	-	-	-	-	-	-	-	35	miR-10400-x,miR-107-y,miR-11980-z,miR-129-y,miR-148-y,miR-1908-y,miR-2137-z,miR-22-y,miR-2478-z,miR-2976-z,miR-300-y,miR-3178-z,miR-363-y,miR-381-y,miR-3963-z,miR-3968-z,miR-450-x,miR-4707-y,miR-494-y,miR-541-z,miR-542-y,miR-543-y,miR-6240-z,miR-655-y,miR-885-x,miR-885-y,miR-8928-z,novel-m0031-3p,novel-m0038-5p,novel-m0039-3p,novel-m0053-5p,novel-m0068-3p,novel-m0088-3p,novel-m0105-3p,novel-m0166…
MSTRG.1789	7.30667	0.683333	-3.41855	1.7186e-10	2.40618e-09	--	-	-	-	-	-	-	-	-	1	miR-138-x
MSTRG.17915	2.49667	7.36333	1.56036	0.00280478	0.00910128	EPPK1	PREDICTED: epiplakin, partial [Equus przewalskii]	-	-	-	-	-	GO:0003723//RNA binding	-	9	miR-10401-y,miR-129-y,miR-132-x,miR-4332-z,novel-m0012-5p,novel-m0013-5p,novel-m0043-3p,novel-m0050-3p,novel-m0166-5p
MSTRG.17952	1.41	0.573333	-1.29825	0.00472407	0.0143779	RECQL4	ATP-dependent DNA helicase Q4 [Equus caballus]	-	-	-	-	GO:0032991//protein-containing complex;GO:0043231//intracellular membrane-bounded organelle	GO:0000217//DNA secondary structure binding;GO:0004003//ATP-dependent DNA helicase activity;GO:0032550//purine ribonucleoside binding;GO:0046914//transition metal ion binding	GO:0006259//DNA metabolic process;GO:0007063//regulation of sister chromatid cohesion;GO:0009887//animal organ morphogenesis;GO:0032392//DNA geometric change;GO:0035561//regulation of chromatin binding;GO:0042127//regulation of cell proliferation	3	miR-138-x,miR-3065-y,novel-m0175-5p
MSTRG.17955	0.18	1.11	2.62449	0.00736719	0.0210153	--	zinc finger protein 501-like isoform X2 [Microcebus murinus]	Genetic Information Processing;Human Diseases;Human Diseases	Translation;Infectious diseases;Infectious diseases	ko03013//RNA transport;ko05140//Leishmaniasis;ko05134//Legionellosis	K03231;K03231;K03231	-	-	-	14	miR-1260-z,miR-127-x,miR-2478-z,miR-3120-y,miR-323-y,miR-380-y,miR-3963-z,miR-3968-z,miR-411-x,miR-541-x,miR-6732-y,novel-m0026-5p,novel-m0092-3p,novel-m0107-3p
MSTRG.17965	1.70333	3.68667	1.11396	2.42438e-05	0.000133413	TIGD1	tigger transposable element-derived protein 1 [Echinops telfairi]	-	-	-	-	-	GO:0097159//organic cyclic compound binding	-	35	miR-107-y,miR-10926-z,miR-10955-z,miR-1260-z,miR-132-x,miR-146-y,miR-1839-y,miR-187-y,miR-204-y,miR-22-y,miR-2478-z,miR-285-y,miR-3120-y,miR-3150-x,miR-375-y,miR-375-z,miR-377-y,miR-3963-z,miR-3968-z,miR-409-x,miR-424-x,miR-433-x,miR-4608-z,miR-503-x,miR-542-y,miR-638-z,miR-6732-y,miR-8112-z,miR-885-y,miR-889-y,miR-9277-z,novel-m0011-3p,novel-m0013-5p,novel-m0100-3p,novel-m0105-3p
MSTRG.18076	0.396667	26.2	6.0455	1.64267e-10	2.30565e-09	--	-	-	-	-	-	-	-	-	12	miR-127-y,miR-127-z,miR-129-y,miR-132-x,miR-132-y,miR-1842-x,miR-212-y,miR-3120-y,miR-493-x,miR-6756-y,novel-m0120-3p,novel-m0166-5p
MSTRG.18078	0.05	0.58	3.53605	0.00776051	0.0220174	--	-	-	-	-	-	-	-	-	20	miR-127-y,miR-127-z,miR-132-x,miR-1394-z,miR-285-y,miR-3162-y,miR-363-y,miR-4449-z,miR-542-y,miR-638-z,miR-6756-y,miR-8928-z,miR-9097-z,novel-m0009-3p,novel-m0014-3p,novel-m0027-3p,novel-m0064-5p,novel-m0068-3p,novel-m0099-3p,novel-m0120-3p
MSTRG.18097	1.35667	3.59	1.40392	0.000102877	0.000490772	--	uncharacterized protein LOC113920306 [Zalophus californianus]	-	-	-	-	-	-	-	34	miR-1394-z,miR-141-y,miR-154-z,miR-200-y,miR-2137-z,miR-21-x,miR-22-x,miR-2478-z,miR-2483-z,miR-300-y,miR-3120-y,miR-3178-z,miR-363-y,miR-380-y,miR-381-y,miR-3958-y,miR-3963-z,miR-3968-z,miR-4449-z,miR-4608-z,miR-485-x,miR-5126-z,miR-541-z,miR-638-z,miR-6732-y,miR-8-z,novel-m0026-5p,novel-m0053-5p,novel-m0056-5p,novel-m0057-3p,novel-m0092-3p,novel-m0107-3p,novel-m0120-3p,novel-m0166-5p
MSTRG.18104	0.513333	1.93333	1.91312	0.00387675	0.0120774	--	PREDICTED: regulation of nuclear pre-mRNA domain-containing protein 1A isoform X1 [Ceratotherium simum simum]	-	-	-	-	-	-	-	15	miR-12237-y,miR-1260-z,miR-148-y,miR-22-x,miR-299-y,miR-345-x,miR-377-y,miR-431-z,miR-494-y,miR-495-y,miR-9277-z,miR-9899-z,novel-m0002-5p,novel-m0068-3p,novel-m0105-3p
MSTRG.18109	0.09	1.97333	4.45457	0.00112351	0.00409766	ACADL	PREDICTED: LOW QUALITY PROTEIN: long-chain specific acyl-CoA dehydrogenase, mitochondrial [Equus asinus]	Metabolism;Organismal Systems;Metabolism;Metabolism	Global and overview maps;Endocrine system;Global and overview maps;Lipid metabolism	ko01100//Metabolic pathways;ko03320//PPAR signaling pathway;ko01212//Fatty acid metabolism;ko00071//Fatty acid degradation	K00255;K00255;K00255;K00255	GO:0031090//organelle membrane;GO:0044429//mitochondrial part	GO:0000166//nucleotide binding;GO:0003995//acyl-CoA dehydrogenase activity;GO:0003997//acyl-CoA oxidase activity	GO:0001676//long-chain fatty acid metabolic process;GO:0006579//amino-acid betaine catabolic process;GO:0006635//fatty acid beta-oxidation;GO:0009437//carnitine metabolic process;GO:0019218//regulation of steroid metabolic process;GO:0031327//negative regulation of cellular biosynthetic process;GO:0045922//negative regulation of fatty acid metabolic process;GO:0048871//multicellular organismal ho…	9	miR-132-x,miR-141-x,miR-2483-y,miR-299-x,miR-323-y,miR-8-y,novel-m0038-5p,novel-m0039-3p,novel-m0169-5p
MSTRG.18111	0.56	2.66667	2.25154	0.000123035	0.000575797	--	progesterone-induced-blocking factor 1 isoform X3 [Equus caballus]	-	-	-	-	-	-	-	33	miR-10400-x,miR-107-y,miR-132-x,miR-141-x,miR-154-y,miR-1839-y,miR-1983-z,miR-2483-z,miR-3162-y,miR-363-y,miR-376-y,miR-379-y,miR-411-y,miR-432-x,miR-4332-z,miR-433-y,miR-484-x,miR-495-y,miR-5100-z,miR-539-y,miR-541-x,miR-542-y,miR-6131-z,miR-6529-x,miR-6756-y,miR-889-y,miR-8-z,miR-9277-z,novel-m0026-5p,novel-m0042-5p,novel-m0105-3p,novel-m0120-3p,novel-m0166-5p
MSTRG.18163	1.39333	5.81667	2.06165	5.46504e-17	1.58865e-15	--	protein NYNRIN-like isoform X2 [Oryzias melastigma]	-	-	-	-	-	-	-	38	miR-10400-x,miR-127-x,miR-1285-z,miR-132-y,miR-136-x,miR-1839-y,miR-1842-x,miR-185-y,miR-1983-z,miR-236-y,miR-2478-z,miR-2904-z,miR-299-y,miR-3120-y,miR-377-y,miR-379-y,miR-380-y,miR-3963-z,miR-3968-z,miR-409-x,miR-411-y,miR-494-y,miR-495-y,miR-503-x,miR-5100-z,miR-543-y,miR-6516-y,miR-655-y,miR-6732-y,miR-885-x,miR-9277-z,novel-m0017-3p,novel-m0028-5p,novel-m0037-5p,novel-m0042-5p,novel-m0057-3p…
MSTRG.18268	5.91	0.936667	-2.65755	1.31302e-22	6.57411e-21	--	PREDICTED: cytosolic carboxypeptidase 2-like, partial [Equus przewalskii]	-	-	-	-	-	-	-	6	lin-4-z,miR-205-z,miR-218-z,miR-26-x,miR-26-z,novel-m0032-3p
MSTRG.18337	0.816667	2.70667	1.7287	0.0120041	0.0319848	--	-	-	-	-	-	-	-	-	8	miR-107-y,miR-11971-z,miR-141-x,miR-185-y,miR-187-y,miR-377-y,miR-411-x,novel-m0166-5p
MSTRG.1841	1.99667	7.07667	1.82548	1.93188e-11	3.10378e-10	--	transposase [Lipotes vexillifer]	-	-	-	-	-	-	-	37	miR-127-x,miR-1285-z,miR-1394-z,miR-141-x,miR-147-x,miR-154-y,miR-1839-y,miR-1908-y,miR-200-x,miR-212-x,miR-22-y,miR-285-y,miR-300-y,miR-3120-y,miR-3162-y,miR-33-x,miR-382-x,miR-382-y,miR-3959-y,miR-3960-z,miR-411-y,miR-424-x,miR-432-y,miR-4449-z,miR-495-y,miR-5100-z,miR-663-z,miR-6732-y,miR-8928-z,miR-8-x,miR-9277-z,novel-m0011-3p,novel-m0014-3p,novel-m0068-3p,novel-m0087-5p,novel-m0095-5p,novel…
MSTRG.18591	0.923333	3.67333	1.99217	9.37338e-06	5.62906e-05	RNF212	PREDICTED: probable E3 SUMO-protein ligase RNF212 isoform X4 [Equus asinus]	-	-	-	-	GO:0044454//nuclear chromosome part	GO:0015666//restriction endodeoxyribonuclease activity;GO:0019787//ubiquitin-like protein transferase activity;GO:0034061//DNA polymerase activity;GO:0046914//transition metal ion binding;GO:0070735//protein-glycine ligase activity;GO:0070739//protein-glutamic acid ligase activity	GO:0001171//reverse transcription;GO:0006308//DNA catabolic process;GO:0007127//meiosis I;GO:0018205//peptidyl-lysine modification;GO:0022607//cellular component assembly;GO:0032196//transposition	21	miR-136-x,miR-1394-z,miR-146-x,miR-148-y,miR-154-x,miR-200-x,miR-204-y,miR-212-y,miR-4449-z,miR-485-y,miR-493-x,miR-495-y,miR-539-y,miR-668-y,miR-6732-y,miR-6756-y,miR-8-x,novel-m0018-5p,novel-m0033-5p,novel-m0087-5p,novel-m0107-3p
MSTRG.18656	18.12	44.89	1.30881	1.96868e-10	2.7335e-09	MRFAP1	PREDICTED: MORF4 family-associated protein 1-like [Equus przewalskii]	-	-	-	-	GO:0031981//nuclear lumen	GO:0005515//protein binding	-	21	miR-10001-x,miR-10400-x,miR-12237-y,miR-2137-z,miR-299-x,miR-3960-z,miR-432-y,miR-4332-z,miR-484-x,miR-5335-z,miR-542-y,miR-6236-z,miR-718-z,miR-8928-z,novel-m0028-5p,novel-m0031-3p,novel-m0038-5p,novel-m0039-3p,novel-m0049-3p,novel-m0053-5p,novel-m0104-5p
MSTRG.18685	1.79333	0.0733333	-4.61203	4.14673e-06	2.699e-05	--	-	-	-	-	-	-	-	-	4	miR-138-x,miR-1961-z,miR-325-y,miR-8549-z
MSTRG.18694	41.72	0.83	-5.65148	9.74338e-05	0.000467866	FGFBP1	PREDICTED: fibroblast growth factor-binding protein 1-like [Equus asinus]	-	-	-	-	GO:0016020//membrane;GO:0044421//extracellular region part;GO:0044464//cell part	GO:0005539//glycosaminoglycan binding;GO:0019838//growth factor binding	GO:0009967//positive regulation of signal transduction;GO:0010506//regulation of autophagy;GO:0042127//regulation of cell proliferation	5	miR-1247-x,miR-3065-y,miR-338-y,miR-362-y,miR-8908-z
MSTRG.18695	40.87	1.90333	-4.42444	2.92216e-07	2.38276e-06	FGFBP1	PREDICTED: fibroblast growth factor-binding protein 1-like [Equus asinus]	-	-	-	-	GO:0016020//membrane;GO:0044421//extracellular region part;GO:0044464//cell part	GO:0005539//glycosaminoglycan binding;GO:0019838//growth factor binding	GO:0009967//positive regulation of signal transduction;GO:0010506//regulation of autophagy;GO:0042127//regulation of cell proliferation	5	miR-10174-x,miR-218-z,miR-23-x,miR-335-x,miR-674-y
MSTRG.18753	4.77	0.29	-4.03986	2.31953e-17	6.99738e-16	--	-	-	-	-	-	-	-	-	7	miR-195-z,miR-196-x,miR-20-y,miR-218-z,miR-335-x,miR-767-x,novel-m0175-5p
MSTRG.1878	5.58667	12.4033	1.15067	8.18365e-07	6.12241e-06	DLGAP5	disks large-associated protein 5 isoform X2 [Equus caballus]	-	-	-	-	GO:0005813//centrosome;GO:0043231//intracellular membrane-bounded organelle	GO:0005488//binding;GO:0016791//phosphatase activity	GO:0006796//phosphate-containing compound metabolic process;GO:0007154//cell communication;GO:0030071//regulation of mitotic metaphase/anaphase transition;GO:0051305//chromosome movement towards spindle pole	40	miR-107-y,miR-11971-z,miR-1197-y,miR-11980-z,miR-127-y,miR-127-z,miR-1394-z,miR-147-x,miR-185-y,miR-187-y,miR-2887-z,miR-2904-z,miR-377-y,miR-379-y,miR-382-x,miR-3960-z,miR-411-y,miR-424-x,miR-4286-z,miR-431-y,miR-4449-z,miR-4497-z,miR-5126-z,miR-539-y,miR-542-x,miR-6131-z,miR-638-z,miR-6732-y,miR-718-z,novel-m0013-5p,novel-m0018-5p,novel-m0028-5p,novel-m0033-5p,novel-m0038-5p,novel-m0039-3p,nove…
MSTRG.18820	5.19	183.593	5.14464	1.55931e-107	1.86817e-104	Dmbt1	PREDICTED: deleted in malignant brain tumors 1 protein-like, partial [Equus asinus]	Organismal Systems	Digestive system	ko04970//Salivary secretion	K13912	GO:0030666//endocytic vesicle membrane;GO:0030667//secretory granule membrane;GO:0031012//extracellular matrix;GO:0031224//intrinsic component of membrane;GO:0044421//extracellular region part	GO:0019899//enzyme binding;GO:0038023//signaling receptor activity;GO:0038024//cargo receptor activity	GO:0001701//in utero embryonic development;GO:0002252//immune effector process;GO:0002758//innate immune response-activating signal transduction;GO:0006897//endocytosis;GO:0008104//protein localization;GO:0008283//cell proliferation;GO:0019731//antibacterial humoral response;GO:0030856//regulation of epithelial cell differentiation;GO:0044403//symbiont process;GO:0048545//response to steroid horm…	8	miR-1983-z,miR-431-z,miR-493-x,miR-885-y,novel-m0014-3p,novel-m0052-5p,novel-m0053-5p,novel-m0166-5p
MSTRG.18822	2.93	116.523	5.31357	2.50172e-57	8.22772e-55	DMBT1	PREDICTED: LOW QUALITY PROTEIN: deleted in malignant brain tumors 1 protein-like [Equus przewalskii]	Organismal Systems	Digestive system	ko04970//Salivary secretion	K13912	GO:0030666//endocytic vesicle membrane;GO:0030667//secretory granule membrane;GO:0031012//extracellular matrix;GO:0044421//extracellular region part;GO:0044425//membrane part	GO:0019899//enzyme binding;GO:0038023//signaling receptor activity;GO:0038024//cargo receptor activity	GO:0001701//in utero embryonic development;GO:0002252//immune effector process;GO:0002758//innate immune response-activating signal transduction;GO:0006897//endocytosis;GO:0008104//protein localization;GO:0008283//cell proliferation;GO:0019731//antibacterial humoral response;GO:0030856//regulation of epithelial cell differentiation;GO:0044403//symbiont process;GO:0048545//response to steroid horm…	4	miR-375-y,miR-375-z,novel-m0073-3p,novel-m0105-3p
MSTRG.18825	0.05	4.13667	6.3704	6.63036e-12	1.1177e-10	DMBT1	PREDICTED: deleted in malignant brain tumors 1 protein-like, partial [Equus asinus]	Organismal Systems	Digestive system	ko04970//Salivary secretion	K13912	GO:0030666//endocytic vesicle membrane;GO:0030667//secretory granule membrane;GO:0031012//extracellular matrix;GO:0031224//intrinsic component of membrane;GO:0044421//extracellular region part	GO:0019899//enzyme binding;GO:0038023//signaling receptor activity;GO:0038024//cargo receptor activity	GO:0001701//in utero embryonic development;GO:0002252//immune effector process;GO:0002758//innate immune response-activating signal transduction;GO:0006897//endocytosis;GO:0008104//protein localization;GO:0008283//cell proliferation;GO:0019731//antibacterial humoral response;GO:0030856//regulation of epithelial cell differentiation;GO:0044403//symbiont process;GO:0048545//response to steroid horm…	12	miR-107-y,miR-1197-y,miR-136-x,miR-146-x,miR-148-y,miR-1983-z,miR-424-x,miR-493-x,miR-6937-x,miR-8928-z,novel-m0073-3p,novel-m0087-5p
MSTRG.18837	0.113333	3.41333	4.91254	1.82367e-05	0.000103234	--	-	-	-	-	-	-	-	-	13	miR-141-x,miR-148-y,miR-1842-x,miR-377-y,miR-424-x,miR-484-x,miR-485-x,miR-542-x,miR-8112-z,novel-m0014-3p,novel-m0028-5p,novel-m0053-5p,novel-m0057-3p
MSTRG.18863	0.123333	1.72667	3.80735	0.00203848	0.00689761	--	formin-like protein 3 [Aotus nancymaae]	-	-	-	-	-	-	-	12	miR-1394-z,miR-1839-y,miR-215-x,miR-3960-z,miR-4449-z,miR-503-x,miR-885-y,novel-m0016-5p,novel-m0052-5p,novel-m0057-3p,novel-m0068-3p,novel-m0167-3p
MSTRG.18883	2.5	0.001	-11.2877	6.43737e-06	3.99164e-05	--	-	-	-	-	-	-	-	-	4	miR-101-z,miR-144-y,miR-338-x,miR-767-x
MSTRG.18895	0.603333	3.21667	2.41454	0.000280501	0.00120236	--	-	-	-	-	-	-	-	-	16	miR-132-x,miR-136-x,miR-141-x,miR-21-y,miR-2976-z,miR-329-z,miR-424-x,miR-432-x,miR-4497-z,miR-4608-z,miR-484-x,miR-5126-z,novel-m0013-5p,novel-m0016-5p,novel-m0087-5p,novel-m0166-5p
MSTRG.18897	0.933333	8.24333	3.14276	3.52632e-05	0.000186702	--	-	-	-	-	-	-	-	-	10	miR-107-y,miR-11971-z,miR-148-x,miR-424-x,miR-432-y,miR-718-z,miR-9277-z,novel-m0049-3p,novel-m0165-5p,novel-m0166-5p
MSTRG.19050	0.001	1.09	10.0901	0.0082205	0.0231891	NXF2	nuclear RNA export factor 1-like, partial [Equus caballus]	Human Diseases;Genetic Information Processing;Human Diseases;Genetic Information Processing;Genetic Information Processing	Infectious diseases;Translation;Infectious diseases;Translation;Translation	ko05168//Herpes simplex infection;ko03013//RNA transport;ko05164//Influenza A;ko03015//mRNA surveillance pathway;ko03008//Ribosome biogenesis in eukaryotes	K14284;K14284;K14284;K14284;K14284	GO:0016234//inclusion body;GO:0016604//nuclear body;GO:0044444//cytoplasmic part;GO:0046930//pore complex	GO:0005215//transporter activity;GO:0036094//small molecule binding	GO:0006406//mRNA export from nucleus;GO:0044403//symbiont process	4	miR-147-y,miR-431-z,miR-541-z,miR-663-z
MSTRG.19102	0.696667	2.53	1.8606	0.00627594	0.0183072	--	-	-	-	-	-	-	-	-	4	miR-3120-y,miR-33-x,miR-376-y,miR-6529-x
MSTRG.19212	2.96667	0.47	-2.65811	1.28319e-06	9.23729e-06	--	LORF2 protein, partial [Crocuta crocuta]	-	-	-	-	-	-	-	8	miR-138-x,miR-190-y,miR-195-z,miR-26-x,miR-26-z,miR-383-x,miR-874-y,novel-m0175-5p
MSTRG.19239	0.583333	3.11667	2.41761	7.05065e-07	5.35358e-06	--	-	-	-	-	-	-	-	-	22	miR-10926-z,miR-1285-z,miR-132-x,miR-132-y,miR-147-y,miR-3150-x,miR-4332-z,miR-484-x,miR-5335-z,miR-6238-z,miR-663-z,miR-6732-y,novel-m0018-5p,novel-m0020-5p,novel-m0041-5p,novel-m0043-3p,novel-m0046-3p,novel-m0053-5p,novel-m0056-5p,novel-m0152-5p,novel-m0153-5p,novel-m0166-5p
MSTRG.19267	2.88	0.406667	-2.82415	0.000771831	0.00293891	--	PREDICTED: neutral and basic amino acid transport protein rBAT isoform X2 [Equus przewalskii]	-	-	-	-	-	-	-	1	lin-4-z
MSTRG.19277	3.16333	7.29667	1.20579	2.13076e-05	0.000119012	--	LOW QUALITY PROTEIN: neuroblastoma breakpoint family member 4 [Macaca mulatta]	-	-	-	-	-	-	-	15	miR-1329-x,miR-215-x,miR-223-y,miR-3120-y,miR-3162-y,miR-379-x,miR-382-y,miR-3959-y,miR-411-y,miR-493-z,miR-5100-z,novel-m0056-5p,novel-m0067-3p,novel-m0068-3p,novel-m0076-5p
MSTRG.19336	7.10333	0.0333333	-7.73539	1.20041e-44	2.39697e-42	--	PREDICTED: MHC class I polypeptide-related sequence B-like, partial [Equus asinus]	Human Diseases	Infectious diseases	ko05167//Kaposi sarcoma-associated herpesvirus infection	K07985	-	-	-	13	lin-4-z,miR-10-z,miR-138-x,miR-144-y,miR-195-z,miR-19-y,miR-325-y,miR-383-x,miR-8908-z,miR-96-z,novel-m0032-3p,novel-m0070-3p,novel-m0071-5p
MSTRG.19398	0.98	2.06667	1.07645	0.0069109	0.0198623	Pol	Retrovirus-related Pol polyprotein LINE-1 [Bos mutus]	-	-	-	-	GO:0031090//organelle membrane;GO:0043005//neuron projection;GO:0044421//extracellular region part	GO:0015179//L-amino acid transmembrane transporter activity;GO:0015666//restriction endodeoxyribonuclease activity;GO:0032934//sterol binding;GO:0034061//DNA polymerase activity;GO:0046872//metal ion binding;GO:0046983//protein dimerization activity;GO:0071813//lipoprotein particle binding	GO:0001171//reverse transcription;GO:0002526//acute inflammatory response;GO:0006308//DNA catabolic process;GO:0006575//cellular modified amino acid metabolic process;GO:0006643//membrane lipid metabolic process;GO:0006956//complement activation;GO:0009611//response to wounding;GO:0009628//response to abiotic stimulus;GO:0010976//positive regulation of neuron projection development;GO:0010984//re…	22	miR-12237-y,miR-132-x,miR-141-x,miR-154-x,miR-154-z,miR-21-y,miR-22-x,miR-376-y,miR-377-y,miR-380-y,miR-3958-y,miR-3960-z,miR-409-y,miR-424-x,miR-494-y,miR-542-y,miR-9899-z,novel-m0002-5p,novel-m0011-3p,novel-m0014-3p,novel-m0092-3p,novel-m0107-3p
MSTRG.19422	2.87	6.50333	1.18013	0.00659651	0.0190863	--	metalloendopeptidase OMA1, mitochondrial isoform X1 [Nomascus leucogenys]	-	-	-	-	-	-	-	9	miR-10926-z,miR-1197-y,miR-154-x,miR-154-y,miR-223-y,miR-22-y,miR-424-x,miR-6240-z,miR-6529-x
MSTRG.19484	0.686667	2.69333	1.97171	4.37257e-05	0.000226922	Pol	LORF2 protein, partial [Crocuta crocuta]	Genetic Information Processing	Translation	ko03010//Ribosome	K02910	GO:0016020//membrane;GO:0044464//cell part	GO:0004518//nuclease activity;GO:0005515//protein binding;GO:0016740//transferase activity	GO:0006259//DNA metabolic process;GO:0006950//response to stress;GO:0009893//positive regulation of metabolic process;GO:0010035//response to inorganic substance;GO:0034645//cellular macromolecule biosynthetic process;GO:0044255//cellular lipid metabolic process;GO:0048519//negative regulation of biological process;GO:0048522//positive regulation of cellular process;GO:0051179//localization;GO:00…	32	miR-10926-z,miR-11202-x,miR-12237-y,miR-141-x,miR-1842-x,miR-2478-z,miR-285-y,miR-299-y,miR-3178-z,miR-3963-z,miR-3968-z,miR-433-y,miR-5100-z,miR-543-y,miR-6131-z,miR-7550-x,miR-8928-z,miR-9899-z,novel-m0002-5p,novel-m0010-3p,novel-m0012-5p,novel-m0028-5p,novel-m0033-5p,novel-m0038-5p,novel-m0039-3p,novel-m0046-3p,novel-m0053-5p,novel-m0068-3p,novel-m0087-5p,novel-m0105-3p,novel-m0120-3p,novel-m0…
MSTRG.19533	1.01333	6.17333	2.60694	3.06014e-08	2.96521e-07	--	-	-	-	-	-	-	-	-	32	miR-1197-y,miR-146-x,miR-200-x,miR-211-x,miR-2478-z,miR-285-y,miR-370-y,miR-3963-z,miR-3968-z,miR-409-y,miR-4332-z,miR-485-y,miR-493-x,miR-5126-z,miR-541-z,miR-665-y,miR-665-z,miR-718-z,miR-8112-z,miR-8-x,novel-m0010-3p,novel-m0017-3p,novel-m0031-3p,novel-m0033-5p,novel-m0038-5p,novel-m0039-3p,novel-m0049-3p,novel-m0073-3p,novel-m0092-3p,novel-m0105-3p,novel-m0110-3p,novel-m0165-5p
MSTRG.19557	1.2	3.81667	1.66928	0.000251644	0.00109404	Stra6l	stimulated by retinoic acid gene 6 protein-like [Equus caballus]	-	-	-	-	GO:0016020//membrane	-	GO:0015850//organic hydroxy compound transport;GO:0035461//vitamin transmembrane transport	20	miR-12034-z,miR-12237-y,miR-12273-x,miR-136-x,miR-141-x,miR-1839-y,miR-2478-z,miR-376-y,miR-379-x,miR-3963-z,miR-3968-z,miR-424-x,miR-541-x,miR-638-z,miR-6756-y,miR-9899-z,novel-m0002-5p,novel-m0009-3p,novel-m0064-5p,novel-m0099-3p
MSTRG.19577	2.85667	0.886667	-1.68787	3.02738e-05	0.000163111	--	-	-	-	-	-	-	-	-	1	novel-m0032-3p
MSTRG.19587	0.47	4.16333	3.14701	0.00129486	0.00463678	--	-	-	-	-	-	-	-	-	76	miR-107-y,miR-10926-z,miR-12229-y,miR-12237-y,miR-12245-y,miR-1260-z,miR-1394-z,miR-141-x,miR-147-x,miR-1839-x,miR-1839-y,miR-185-y,miR-212-x,miR-2137-z,miR-215-x,miR-21-y,miR-22-y,miR-2478-z,miR-285-y,miR-2887-z,miR-3120-y,miR-3178-z,miR-345-x,miR-377-y,miR-382-x,miR-3960-z,miR-3963-z,miR-3968-z,miR-424-x,miR-431-z,miR-433-y,miR-4449-z,miR-4497-z,miR-484-x,miR-5126-z,miR-541-z,miR-542-y,miR-6238…
MSTRG.19594	3.54	8.35667	1.23918	0.00457238	0.013972	TCEAL2	transcription elongation factor A protein-like 2 [Equus caballus]	-	-	-	-	GO:0043231//intracellular membrane-bounded organelle	-	GO:0010468//regulation of gene expression;GO:0034645//cellular macromolecule biosynthetic process	18	miR-12245-y,miR-12263-x,miR-129-y,miR-148-y,miR-204-y,miR-2137-z,miR-2887-z,miR-2904-z,miR-3960-z,miR-638-z,novel-m0012-5p,novel-m0020-5p,novel-m0031-3p,novel-m0041-5p,novel-m0043-3p,novel-m0050-3p,novel-m0120-3p,novel-m0167-3p
MSTRG.19610	0.756667	4.01333	2.40707	1.94913e-09	2.3023e-08	--	progesterone-induced-blocking factor 1 isoform X3 [Equus caballus]	-	-	-	-	-	-	-	22	miR-12263-x,miR-1260-z,miR-141-x,miR-21-y,miR-3120-y,miR-370-y,miR-411-x,miR-4286-z,miR-431-y,miR-484-x,miR-543-y,novel-m0017-3p,novel-m0020-5p,novel-m0030-3p,novel-m0041-5p,novel-m0042-5p,novel-m0043-3p,novel-m0152-5p,novel-m0153-5p,novel-m0154-5p,novel-m0166-5p,novel-m0169-5p
MSTRG.19626	0.573333	3.33	2.53808	1.66592e-05	9.51074e-05	--	tigger transposable element-derived protein 1-like [Pteropus vampyrus]	-	-	-	-	-	-	-	14	miR-1285-z,miR-21-x,miR-22-y,miR-236-y,miR-3960-z,miR-411-x,miR-432-x,miR-450-x,miR-495-y,miR-539-y,miR-8-y,miR-9097-z,novel-m0026-5p,novel-m0105-3p
MSTRG.19698	9.36333	0.433333	-4.43347	4.10652e-54	1.16743e-51	--	-	-	-	-	-	-	-	-	5	miR-138-x,miR-23-y,miR-489-z,novel-m0071-5p,novel-m0175-5p
MSTRG.1971	2.74333	1.31	-1.06636	0.00454481	0.013903	--	cytokinesis protein sepA-like isoform X2 [Felis catus]	-	-	-	-	-	-	-	1	miR-3065-y
MSTRG.1972	1.03667	4.05	1.96597	0.00182144	0.00625531	--	retinoic acid receptor beta isoform X2 [Suricata suricatta]	Human Diseases;Human Diseases;Human Diseases;Human Diseases	Cancers;Cancers;Cancers;Cancers	ko05200//Pathways in cancer;ko05226//Gastric cancer;ko05222//Small cell lung cancer;ko05223//Non-small cell lung cancer	K08528;K08528;K08528;K08528	GO:0000785//chromatin;GO:0031981//nuclear lumen	GO:0000976//transcription regulatory region sequence-specific DNA binding;GO:0004879//nuclear receptor activity;GO:0038023//signaling receptor activity;GO:0042974//retinoic acid receptor binding;GO:0046914//transition metal ion binding	GO:0002009//morphogenesis of an epithelium;GO:0002066//columnar/cuboidal epithelial cell development;GO:0003002//regionalization;GO:0003006//developmental process involved in reproduction;GO:0003415//chondrocyte hypertrophy;GO:0006352//DNA-templated transcription, initiation;GO:0006357//regulation of transcription by RNA polymerase II;GO:0009755//hormone-mediated signaling pathway;GO:0021544//sub…	7	miR-1394-z,miR-377-y,miR-4449-z,miR-5100-z,miR-5126-z,novel-m0042-5p,novel-m0095-5p
MSTRG.19741	1.88	5.19	1.465	0.000352473	0.00146894	--	-	-	-	-	-	-	-	-	6	miR-10926-z,miR-1285-z,miR-204-y,miR-379-x,miR-542-x,novel-m0092-3p
MSTRG.19796	0.92	2.79333	1.60228	2.07634e-05	0.000116204	SBF1	myotubularin-related protein 5-like, partial [Camelus dromedarius]	-	-	-	-	GO:0031224//intrinsic component of membrane	GO:0004721//phosphoprotein phosphatase activity;GO:0005088//Ras guanyl-nucleotide exchange factor activity;GO:0019212//phosphatase inhibitor activity	GO:0006464//cellular protein modification process;GO:0006796//phosphate-containing compound metabolic process;GO:0009892//negative regulation of metabolic process;GO:0043087//regulation of GTPase activity;GO:0048232//male gamete generation	36	miR-12237-y,miR-1260-z,miR-127-y,miR-141-x,miR-1842-x,miR-185-y,miR-21-x,miR-285-y,miR-2887-z,miR-370-y,miR-424-x,miR-541-x,miR-541-z,miR-6131-z,miR-6238-z,miR-6732-y,miR-718-z,miR-8928-z,miR-9277-z,miR-9899-z,novel-m0002-5p,novel-m0010-3p,novel-m0013-5p,novel-m0014-3p,novel-m0019-3p,novel-m0038-5p,novel-m0039-3p,novel-m0049-3p,novel-m0053-5p,novel-m0095-5p,novel-m0100-3p,novel-m0104-5p,novel-m01…
MSTRG.19836	0.593333	2.54667	2.1017	4.20293e-05	0.000219271	--	-	-	-	-	-	-	-	-	22	miR-10001-x,miR-154-x,miR-1842-x,miR-1983-z,miR-3150-x,miR-370-y,miR-382-x,miR-4332-z,miR-450-x,miR-454-x,miR-5126-z,miR-541-x,miR-543-y,miR-663-z,novel-m0028-5p,novel-m0038-5p,novel-m0039-3p,novel-m0053-5p,novel-m0088-3p,novel-m0095-5p,novel-m0120-3p,novel-m0166-5p
MSTRG.19938	12.11	1.21667	-3.31519	0.000277023	0.00118989	--	-	-	-	-	-	-	-	-	2	miR-338-y,novel-m0071-5p
MSTRG.19943	0.806667	2.27667	1.49688	0.00164611	0.00572349	--	LORF2 protein, partial [Crocuta crocuta]	-	-	-	-	GO:0031090//organelle membrane;GO:0043005//neuron projection;GO:0044421//extracellular region part	GO:0015179//L-amino acid transmembrane transporter activity;GO:0032934//sterol binding;GO:0046983//protein dimerization activity;GO:0071813//lipoprotein particle binding	GO:0002526//acute inflammatory response;GO:0006575//cellular modified amino acid metabolic process;GO:0006643//membrane lipid metabolic process;GO:0006956//complement activation;GO:0009611//response to wounding;GO:0009628//response to abiotic stimulus;GO:0010976//positive regulation of neuron projection development;GO:0010984//regulation of lipoprotein particle clearance;GO:0015807//L-amino acid …	39	miR-12237-y,miR-1329-x,miR-132-y,miR-136-x,miR-136-y,miR-141-x,miR-1839-y,miR-187-y,miR-200-x,miR-211-x,miR-212-y,miR-21-y,miR-236-y,miR-2478-z,miR-2483-z,miR-3120-y,miR-3150-x,miR-3162-y,miR-323-y,miR-33-x,miR-380-y,miR-382-y,miR-3963-z,miR-3968-z,miR-450-x,miR-544-x,miR-656-y,miR-885-x,miR-8-x,miR-8-y,miR-9899-z,novel-m0002-5p,novel-m0017-3p,novel-m0038-5p,novel-m0039-3p,novel-m0053-5p,novel-m0…
MSTRG.20038	0.423333	2.10333	2.31281	0.000439677	0.00178738	--	-	-	-	-	-	-	-	-	14	miR-10926-z,miR-200-x,miR-285-y,miR-300-y,miR-345-x,miR-381-y,miR-432-x,miR-493-x,miR-494-y,miR-6732-y,miR-8-x,novel-m0011-3p,novel-m0017-3p,novel-m0057-3p
MSTRG.20048	3.42	7.32333	1.0985	0.00470157	0.0143251	MTAP	PREDICTED: S-methyl-5'-thioadenosine phosphorylase [Equus przewalskii]	Metabolism;Metabolism	Global and overview maps;Amino acid metabolism	ko01100//Metabolic pathways;ko00270//Cysteine and methionine metabolism	K00772;K00772	-	-	-	21	miR-127-x,miR-141-x,miR-146-x,miR-154-x,miR-1839-x,miR-223-y,miR-22-y,miR-2478-z,miR-2483-y,miR-3162-y,miR-3963-z,miR-3968-z,miR-432-x,miR-454-x,miR-484-x,miR-485-x,miR-485-y,miR-503-x,miR-539-y,novel-m0067-3p,novel-m0092-3p
MSTRG.20061	4.49	12.7233	1.50269	6.90657e-11	1.01796e-09	--	hypothetical protein Celaphus_00018387 [Cervus elaphus hippelaphus]	-	-	-	-	-	-	-	28	miR-1260-z,miR-127-x,miR-141-y,miR-146-x,miR-146-y,miR-1983-z,miR-200-x,miR-200-y,miR-21-x,miR-236-y,miR-2478-z,miR-2483-z,miR-285-y,miR-299-x,miR-323-y,miR-33-x,miR-363-y,miR-377-x,miR-382-y,miR-3963-z,miR-3968-z,miR-433-y,miR-450-x,miR-542-y,miR-8-x,miR-8-y,novel-m0092-3p,novel-m0107-3p
MSTRG.20117	6.81	15.9567	1.22843	1.6614e-07	1.41527e-06	Myo9a	unconventional myosin-IXa-like isoform X2 [Leptonychotes weddellii]	-	-	-	-	GO:0016459//myosin complex;GO:0031224//intrinsic component of membrane;GO:0044444//cytoplasmic part	GO:0008047//enzyme activator activity;GO:0008092//cytoskeletal protein binding;GO:0017111//nucleoside-triphosphatase activity;GO:0032550//purine ribonucleoside binding;GO:0043169//cation binding	GO:0043087//regulation of GTPase activity;GO:0050953//sensory perception of light stimulus	24	miR-147-x,miR-154-x,miR-1842-x,miR-211-x,miR-212-x,miR-21-y,miR-22-y,miR-236-y,miR-2478-z,miR-285-y,miR-3120-y,miR-3162-y,miR-379-x,miR-3963-z,miR-3968-z,miR-409-y,miR-432-y,miR-665-y,miR-665-z,miR-6756-y,miR-8-y,novel-m0100-3p,novel-m0120-3p,novel-m0169-5p
MSTRG.20126	2581	6330.32	1.29435	2.65694e-15	6.69141e-14	RPLP1	60S acidic ribosomal protein P1 [Equus caballus]	Genetic Information Processing	Translation	ko03010//Ribosome	K02942	GO:0005924//cell-substrate adherens junction;GO:0015934//large ribosomal subunit	GO:0003676//nucleic acid binding;GO:0005198//structural molecule activity	GO:0006412//translation;GO:0006613//cotranslational protein targeting to membrane;GO:0016032//viral process;GO:0030099//myeloid cell differentiation;GO:0032774//RNA biosynthetic process;GO:0043624//cellular protein complex disassembly	4	miR-285-y,miR-424-x,miR-450-x,novel-m0169-5p
MSTRG.20127	1.39	3.83333	1.46351	8.86696e-09	9.46694e-08	Pol	endonuclease/reverse transcriptase [Pan troglodytes]	-	-	-	-	GO:0005635//nuclear envelope;GO:0005783//endoplasmic reticulum;GO:0031090//organelle membrane;GO:0043005//neuron projection;GO:0044421//extracellular region part	GO:0000166//nucleotide binding;GO:0015179//L-amino acid transmembrane transporter activity;GO:0015666//restriction endodeoxyribonuclease activity;GO:0016702//oxidoreductase activity, acting on single donors with incorporation of molecular oxygen, incorporation of two atoms of oxygen;GO:0032934//sterol binding;GO:0033764//steroid dehydrogenase activity, acting on the CH-OH group of donors, NAD or …	GO:0001171//reverse transcription;GO:0001676//long-chain fatty acid metabolic process;GO:0002526//acute inflammatory response;GO:0006308//DNA catabolic process;GO:0006575//cellular modified amino acid metabolic process;GO:0006636//unsaturated fatty acid biosynthetic process;GO:0006643//membrane lipid metabolic process;GO:0006690//icosanoid metabolic process;GO:0006694//steroid biosynthetic proces…	31	miR-10926-z,miR-146-y,miR-154-x,miR-1842-x,miR-1908-y,miR-21-y,miR-2478-z,miR-2483-y,miR-2484-z,miR-3963-z,miR-3968-z,miR-410-y,miR-424-x,miR-4286-z,miR-432-x,miR-450-x,miR-454-x,miR-4707-y,miR-493-x,miR-494-y,miR-638-z,miR-6516-y,miR-668-y,miR-885-y,miR-8928-z,miR-9277-z,novel-m0010-3p,novel-m0057-3p,novel-m0073-3p,novel-m0107-3p,novel-m0167-3p
MSTRG.20235	5.37	15.1433	1.49569	8.26165e-09	8.89427e-08	--	-	-	-	-	-	-	-	-	12	miR-1197-y,miR-136-x,miR-141-y,miR-200-y,miR-211-x,miR-3120-y,miR-485-y,miR-6516-y,miR-665-y,miR-8-z,novel-m0014-3p,novel-m0067-3p
MSTRG.20237	3.07667	11.52	1.9047	2.48126e-05	0.00013623	--	PREDICTED: T-lymphocyte surface antigen Ly-9-like isoform X1 [Equus asinus]	-	-	-	-	-	-	-	4	miR-22-y,miR-450-x,miR-484-x,miR-6732-y
MSTRG.20323	4.97333	1.24667	-1.99614	3.19972e-07	2.60024e-06	--	-	-	-	-	-	-	-	-	3	miR-144-y,miR-218-z,miR-489-z
MSTRG.20360	33.7067	2.38667	-3.81996	1.02823e-06	7.56097e-06	Prss48	PREDICTED: serine protease 48-like [Equus asinus]	-	-	-	-	GO:0016020//membrane	GO:0070011//peptidase activity, acting on L-amino acid peptides	GO:0019538//protein metabolic process	4	miR-10174-x,miR-218-z,miR-23-x,miR-9-z
MSTRG.20404	4.87333	11.32	1.21589	0.00123748	0.00445829	TLN2	PREDICTED: talin-2, partial [Pterocles gutturalis]	Human Diseases;Environmental Information Processing;Human Diseases;Cellular Processes;Organismal Systems	Infectious diseases;Signal transduction;Infectious diseases;Cellular community - eukaryotes;Immune system	ko05166//HTLV-I infection;ko04015//Rap1 signaling pathway;ko05131//Shigellosis;ko04510//Focal adhesion;ko04611//Platelet activation	K06271;K06271;K06271;K06271;K06271	GO:0005856//cytoskeleton;GO:0005913//cell-cell adherens junction;GO:0005924//cell-substrate adherens junction;GO:0016020//membrane;GO:0031252//cell leading edge	GO:0003779//actin binding;GO:0005102//signaling receptor binding;GO:0005198//structural molecule activity	GO:0007010//cytoskeleton organization;GO:0022610//biological adhesion;GO:0034329//cell junction assembly	21	miR-1197-y,miR-127-x,miR-136-x,miR-141-x,miR-154-x,miR-154-y,miR-212-x,miR-236-y,miR-2887-z,miR-370-y,miR-376-y,miR-424-x,miR-432-y,miR-485-y,miR-539-y,miR-665-y,miR-8112-z,miR-8-y,novel-m0052-5p,novel-m0057-3p,novel-m0092-3p
MSTRG.20415	6.23	0.326667	-4.25334	2.13106e-20	8.55125e-19	--	LINE-1 retrotransposable element ORF2 protein [Camelus dromedarius]	-	-	-	-	-	-	-	3	miR-195-z,miR-3065-y,miR-383-x
MSTRG.20477	1.69333	4.66667	1.46253	0.0053221	0.0159179	BCORL1	PREDICTED: BCL-6 corepressor-like protein 1 isoform X3 [Equus asinus]	-	-	-	-	GO:0016020//membrane;GO:0031981//nuclear lumen	GO:0003712//transcription coregulator activity;GO:0019787//ubiquitin-like protein transferase activity;GO:0019899//enzyme binding	GO:0000414//regulation of histone H3-K36 methylation;GO:0006357//regulation of transcription by RNA polymerase II;GO:0007389//pattern specification process;GO:0010390//histone monoubiquitination;GO:0030279//negative regulation of ossification;GO:0031061//negative regulation of histone methylation;GO:0042483//negative regulation of odontogenesis	11	miR-11202-x,miR-127-x,miR-4286-z,miR-485-x,miR-7550-x,miR-758-y,novel-m0028-5p,novel-m0033-5p,novel-m0105-3p,novel-m0120-3p,novel-m0166-5p
MSTRG.20519	4.48333	10.94	1.28697	4.26221e-12	7.3701e-11	--	-	-	-	-	-	-	-	-	55	miR-12245-y,miR-12263-x,miR-141-x,miR-141-y,miR-147-x,miR-1842-x,miR-200-y,miR-211-x,miR-22-y,miR-2478-z,miR-2484-z,miR-285-y,miR-300-y,miR-3120-y,miR-3150-x,miR-381-y,miR-3963-z,miR-3968-z,miR-424-x,miR-4286-z,miR-431-z,miR-454-x,miR-484-x,miR-5126-z,miR-5335-z,miR-543-y,miR-6529-x,miR-665-y,miR-668-y,miR-6732-y,miR-718-z,miR-8112-z,miR-8928-z,miR-9097-z,miR-9277-z,novel-m0010-3p,novel-m0012-5p,…
MSTRG.20521	2.94667	7.14	1.27684	1.50756e-06	1.071e-05	--	-	-	-	-	-	-	-	-	31	miR-11971-z,miR-12229-y,miR-12273-x,miR-141-y,miR-146-y,miR-147-x,miR-154-y,miR-200-y,miR-22-x,miR-285-y,miR-3178-z,miR-370-y,miR-376-y,miR-377-y,miR-381-y,miR-432-x,miR-484-x,miR-5126-z,miR-541-z,miR-542-y,miR-6756-y,miR-718-z,miR-8-z,miR-9097-z,novel-m0009-3p,novel-m0012-5p,novel-m0018-5p,novel-m0026-5p,novel-m0049-3p,novel-m0064-5p,novel-m0099-3p
MSTRG.20550	1.42333	3.59667	1.33739	0.000857426	0.0032253	--	uncharacterized protein LOC114487164 [Physeter catodon]	-	-	-	-	-	-	-	24	miR-1329-x,miR-2483-y,miR-377-y,miR-432-x,miR-4497-z,miR-454-x,miR-503-x,miR-541-z,miR-542-y,miR-638-z,miR-665-y,miR-665-z,miR-8-y,miR-9899-z,novel-m0009-3p,novel-m0042-5p,novel-m0052-5p,novel-m0064-5p,novel-m0067-3p,novel-m0076-5p,novel-m0087-5p,novel-m0099-3p,novel-m0100-3p,novel-m0166-5p
MSTRG.20585	0.03	1.38333	5.52704	0.00102378	0.00376495	--	-	-	-	-	-	-	-	-	10	miR-12237-y,miR-148-y,miR-432-x,miR-9899-z,novel-m0002-5p,novel-m0009-3p,novel-m0038-5p,novel-m0039-3p,novel-m0046-3p,novel-m0064-5p
MSTRG.20687	64.8	130.167	1.00629	5.96718e-13	1.14648e-11	CD99	CD99 antigen isoform X1 [Equus caballus]	Environmental Information Processing;Organismal Systems	Signaling molecules and interaction;Immune system	ko04514//Cell adhesion molecules (CAMs);ko04670//Leukocyte transendothelial migration	K06520;K06520	GO:0005924//cell-substrate adherens junction;GO:0016021//integral component of membrane	-	-	19	miR-107-y,miR-141-x,miR-147-x,miR-21-y,miR-299-y,miR-300-y,miR-424-x,miR-432-y,miR-494-y,miR-5100-z,miR-663-z,miR-6756-y,miR-7177-z,novel-m0038-5p,novel-m0039-3p,novel-m0095-5p,novel-m0105-3p,novel-m0110-3p,novel-m0165-5p
MSTRG.20709	0.396667	1.97	2.3122	0.00293095	0.00946857	--	-	-	-	-	-	-	-	-	19	miR-10926-z,miR-12229-y,miR-12237-y,miR-1260-z,miR-129-y,miR-21-y,miR-2478-z,miR-370-y,miR-3959-y,miR-3963-z,miR-3968-z,miR-450-x,miR-5100-z,miR-7177-z,miR-758-y,miR-9899-z,novel-m0002-5p,novel-m0014-3p,novel-m0046-3p
MSTRG.20716	2.02	4.81667	1.25368	0.00343856	0.0108882	--	PREDICTED: tumor necrosis factor receptor superfamily member 10A [Galeopterus variegatus]	-	-	-	-	GO:0031224//intrinsic component of membrane;GO:0044464//cell part	GO:0004888//transmembrane signaling receptor activity;GO:0019899//enzyme binding	GO:0006919//activation of cysteine-type endopeptidase activity involved in apoptotic process;GO:0008625//extrinsic apoptotic signaling pathway via death domain receptors;GO:0009612//response to mechanical stimulus;GO:0032147//activation of protein kinase activity;GO:0034976//response to endoplasmic reticulum stress;GO:0043066//negative regulation of apoptotic process;GO:0043122//regulation of I-k…	20	miR-12034-z,miR-136-y,miR-147-y,miR-22-x,miR-285-y,miR-2976-z,miR-424-x,miR-432-y,miR-4608-z,miR-484-x,miR-495-y,miR-6529-x,miR-668-y,miR-6756-y,miR-9097-z,novel-m0028-5p,novel-m0038-5p,novel-m0039-3p,novel-m0068-3p,novel-m0120-3p
MSTRG.20746	0.523333	3.01667	2.52715	0.00501932	0.0151392	--	-	-	-	-	-	-	-	-	15	miR-10926-z,miR-148-x,miR-185-y,miR-21-y,miR-3120-y,miR-5100-z,miR-542-x,miR-543-y,miR-718-z,miR-8112-z,novel-m0046-3p,novel-m0049-3p,novel-m0053-5p,novel-m0110-3p,novel-m0165-5p
MSTRG.20802	1.88333	4.22667	1.16623	7.83583e-05	0.000385766	Tmem9	PREDICTED: transmembrane protein 9 isoform X3 [Ailuropoda melanoleuca]	-	-	-	-	GO:0000323//lytic vacuole;GO:0005774//vacuolar membrane;GO:0010008//endosome membrane;GO:0031224//intrinsic component of membrane	-	GO:0007165//signal transduction;GO:0051234//establishment of localization	33	miR-11202-x,miR-1394-z,miR-1908-y,miR-21-y,miR-2484-z,miR-3959-y,miR-424-x,miR-4286-z,miR-4449-z,miR-5100-z,miR-541-z,miR-663-z,miR-718-z,miR-7550-x,miR-8928-z,miR-9277-z,novel-m0010-3p,novel-m0012-5p,novel-m0014-3p,novel-m0018-5p,novel-m0019-3p,novel-m0026-5p,novel-m0027-3p,novel-m0038-5p,novel-m0039-3p,novel-m0049-3p,novel-m0068-3p,novel-m0073-3p,novel-m0087-5p,novel-m0105-3p,novel-m0120-3p,nov…
MSTRG.2081	2.73667	14.7867	2.43381	2.87755e-40	4.51076e-38	--	protein-cysteine N-palmitoyltransferase HHAT-like protein isoform X14 [Equus caballus]	-	-	-	-	GO:0031224//intrinsic component of membrane;GO:0044297//cell body;GO:0044444//cytoplasmic part	GO:0003676//nucleic acid binding;GO:0019901//protein kinase binding	GO:0010468//regulation of gene expression;GO:0010558//negative regulation of macromolecule biosynthetic process;GO:0014733//regulation of skeletal muscle adaptation;GO:0045765//regulation of angiogenesis	55	miR-11971-z,miR-12034-z,miR-1260-z,miR-132-x,miR-132-y,miR-146-y,miR-148-x,miR-148-y,miR-1908-y,miR-1983-z,miR-212-y,miR-21-x,miR-236-y,miR-2478-z,miR-3150-x,miR-3162-y,miR-377-x,miR-377-y,miR-380-y,miR-3963-z,miR-3968-z,miR-409-y,miR-432-y,miR-454-x,miR-4707-y,miR-484-x,miR-541-z,miR-542-x,miR-542-y,miR-638-z,miR-6529-x,miR-665-y,miR-6732-y,miR-718-z,miR-885-y,miR-8928-z,miR-8-y,miR-9277-z,novel…
MSTRG.20832	11.3867	0.14	-6.34577	4.88964e-10	6.38738e-09	--	progesterone-induced-blocking factor 1 isoform X1 [Equus caballus]	-	-	-	-	-	-	-	1	miR-9-z
MSTRG.20833	14.05	0.953333	-3.88145	5.58077e-22	2.6368e-20	--	-	-	-	-	-	-	-	-	7	miR-101-z,miR-138-x,miR-335-x,miR-383-x,miR-451-x,miR-8908-z,novel-m0071-5p
MSTRG.20834	1.56333	0.001	-10.6104	2.12176e-06	1.46093e-05	--	ras-related protein Rab-31 isoform X1 [Phocoena sinus]	-	-	-	-	-	-	-	5	miR-25-z,miR-311-z,miR-92-y,novel-m0048-5p,novel-m0070-3p
MSTRG.20970	0.18	2.88	4	1.23926e-15	3.23268e-14	--	Retrovirus-related Pol polyprotein from transposon opus [Collichthys lucidus]	-	-	-	-	-	-	-	27	miR-12237-y,miR-1839-x,miR-1908-y,miR-204-y,miR-22-y,miR-2478-z,miR-369-y,miR-375-y,miR-375-z,miR-376-y,miR-3963-z,miR-3968-z,miR-410-y,miR-493-x,miR-541-z,miR-6238-z,miR-656-y,miR-6732-y,novel-m0002-5p,novel-m0010-3p,novel-m0017-3p,novel-m0030-3p,novel-m0038-5p,novel-m0039-3p,novel-m0057-3p,novel-m0105-3p,novel-m0107-3p
MSTRG.20998	0.606667	9.08667	3.90478	6.61852e-31	5.87368e-29	--	Retrovirus-related Pol polyprotein from transposon [Clonorchis sinensis]	-	-	-	-	-	-	-	82	miR-10400-x,miR-10401-y,miR-10926-z,miR-1197-y,miR-12034-z,miR-12237-y,miR-12263-x,miR-12273-x,miR-1260-z,miR-136-x,miR-1394-z,miR-141-x,miR-146-y,miR-154-x,miR-185-y,miR-1983-z,miR-204-y,miR-212-x,miR-2137-z,miR-21-y,miR-22-y,miR-2484-z,miR-2904-z,miR-2976-z,miR-299-x,miR-299-y,miR-3178-z,miR-345-x,miR-363-y,miR-380-y,miR-409-x,miR-424-x,miR-4286-z,miR-432-x,miR-4332-z,miR-4449-z,miR-4497-z,miR-…
MSTRG.20999	0.03	9.22333	8.26418	5.1919e-09	5.75951e-08	SMIM38	small integral membrane protein 38 [Phocoena sinus]	-	-	-	-	-	-	-	52	miR-10001-x,miR-10926-z,miR-11202-x,miR-12034-z,miR-12245-y,miR-1307-x,miR-141-x,miR-146-y,miR-147-x,miR-147-y,miR-154-x,miR-1908-y,miR-1983-z,miR-2137-z,miR-3178-z,miR-3960-z,miR-409-y,miR-484-x,miR-493-z,miR-5126-z,miR-638-z,miR-6529-x,miR-6756-y,miR-7550-x,miR-758-y,miR-8112-z,novel-m0012-5p,novel-m0013-5p,novel-m0016-5p,novel-m0018-5p,novel-m0020-5p,novel-m0033-5p,novel-m0038-5p,novel-m0039-3…
MSTRG.2100	2.88	6.23333	1.11394	8.84916e-05	0.000430473	ZKSCAN7	PREDICTED: zinc finger protein 852-like [Equus asinus]	-	-	-	-	-	-	-	22	miR-1197-y,miR-132-y,miR-136-x,miR-146-x,miR-154-x,miR-1983-z,miR-200-x,miR-21-x,miR-22-x,miR-377-y,miR-379-y,miR-382-x,miR-411-y,miR-4286-z,miR-432-x,miR-541-x,miR-6732-y,miR-6756-y,miR-885-x,miR-8-x,novel-m0011-3p,novel-m0037-5p
MSTRG.21004	15.77	62.81	1.99381	1.32887e-23	7.1669e-22	CCND1	PREDICTED: G1/S-specific cyclin-D1 [Equus przewalskii]	Human Diseases;Environmental Information Processing;Human Diseases;Human Diseases;Human Diseases;Human Diseases;Human Diseases;Human Diseases;Human Diseases;Cellular Processes;Human Diseases;Human Diseases;Cellular Processes;Human Diseases;Cellular Processes;Human Diseases;Environmental Information Processing;Environmental Information Processing;Human Diseases;Organismal Systems;Environmental Inf…	Cancers;Signal transduction;Infectious diseases;Infectious diseases;Infectious diseases;Infectious diseases;Infectious diseases;Cancers;Cancers;Cellular community - eukaryotes;Infectious diseases;Cardiovascular diseases;Cellular community - eukaryotes;Cancers;Cell growth and death;Cancers;Signal transduction;Signal transduction;Infectious diseases;Endocrine system;Signal transduction;Endocrine an…	ko05200//Pathways in cancer;ko04151//PI3K-Akt signaling pathway;ko05165//Human papillomavirus infection;ko05166//HTLV-I infection;ko05169//Epstein-Barr virus infection;ko05163//Human cytomegalovirus infection;ko05162//Measles;ko05203//Viral carcinogenesis;ko05205//Proteoglycans in cancer;ko04510//Focal adhesion;ko05167//Kaposi sarcoma-associated herpesvirus infection;ko05416//Viral myocarditis;ko…	K04503;K04503;K04503;K04503;K04503;K04503;K04503;K04503;K04503;K04503;K04503;K04503;K04503;K04503;K04503;K04503;K04503;K04503;K04503;K04503;K04503;K04503;K04503;K04503;K04503;K04503;K04503;K04503;K04503;K04503;K04503;K04503;K04503;K04503;K04503;K04503;K04503;K04503;K04503;K04503;K04503;K04503;K04503;K04503;K04503;K04503	GO:0031981//nuclear lumen;GO:0043296//apical junction complex;GO:0044444//cytoplasmic part	GO:0003712//transcription coregulator activity;GO:0016301//kinase activity;GO:0019887//protein kinase regulator activity;GO:0019900//kinase binding	GO:0000079//regulation of cyclin-dependent protein serine/threonine kinase activity;GO:0000082//G1/S transition of mitotic cell cycle;GO:0003006//developmental process involved in reproduction;GO:0006357//regulation of transcription by RNA polymerase II;GO:0007589//body fluid secretion;GO:0009411//response to UV;GO:0009968//negative regulation of signal transduction;GO:0010038//response to metal …	27	miR-12237-y,miR-141-x,miR-154-y,miR-1983-z,miR-204-y,miR-3162-y,miR-424-x,miR-485-y,miR-638-z,miR-6529-x,miR-665-z,miR-6756-y,miR-718-z,miR-885-y,novel-m0009-3p,novel-m0010-3p,novel-m0018-5p,novel-m0028-5p,novel-m0038-5p,novel-m0039-3p,novel-m0049-3p,novel-m0053-5p,novel-m0056-5p,novel-m0110-3p,novel-m0120-3p,novel-m0165-5p,novel-m0166-5p
MSTRG.21012	0.673333	2.21667	1.719	6.828e-06	4.21361e-05	gag-pol	PREDICTED: endogenous retrovirus group K member 113 Pol protein-like [Mustela putorius furo]	-	-	-	-	-	-	-	24	miR-1197-y,miR-132-y,miR-136-x,miR-146-x,miR-147-x,miR-148-y,miR-154-x,miR-154-z,miR-211-x,miR-212-y,miR-215-x,miR-2483-z,miR-33-x,miR-3958-y,miR-409-x,miR-411-y,miR-424-x,miR-432-y,miR-6529-x,miR-665-y,miR-6937-x,miR-885-x,novel-m0042-5p,novel-m0057-3p
MSTRG.21309	1.87	0.553333	-1.75682	0.0012512	0.00450063	KIF4B	chromosome-associated kinesin KIF4A isoform X4 [Equus caballus]	-	-	-	-	-	-	-	2	miR-101-z,miR-3065-y
MSTRG.21356	5.35333	12.76	1.25312	1.26227e-05	7.35731e-05	--	PREDICTED: carcinoembryonic antigen-related cell adhesion molecule 21-like isoform X1 [Ceratotherium simum simum]	-	-	-	-	GO:0005887//integral component of plasma membrane	GO:0035091//phosphatidylinositol binding;GO:0046983//protein dimerization activity	GO:0002376//immune system process;GO:0007165//signal transduction;GO:0007599//hemostasis;GO:0010830//regulation of myotube differentiation;GO:0043066//negative regulation of apoptotic process;GO:0048870//cell motility	31	miR-107-y,miR-11971-z,miR-129-y,miR-141-x,miR-148-x,miR-148-y,miR-1839-y,miR-1983-z,miR-212-y,miR-21-x,miR-22-y,miR-285-y,miR-382-x,miR-3959-y,miR-409-y,miR-424-x,miR-5100-z,miR-6131-z,miR-6529-x,miR-656-y,miR-665-y,miR-665-z,novel-m0018-5p,novel-m0046-3p,novel-m0053-5p,novel-m0057-3p,novel-m0088-3p,novel-m0092-3p,novel-m0100-3p,novel-m0105-3p,novel-m0120-3p
MSTRG.21359	5.13333	10.6067	1.047	5.0608e-06	3.22879e-05	CEACAM1	carcinoembryonic antigen-related cell adhesion molecule 1 isoform 2S [Equus caballus]	-	-	-	-	GO:0005903//brush border;GO:0016021//integral component of membrane;GO:0031090//organelle membrane;GO:0044421//extracellular region part;GO:0044459//plasma membrane part	GO:0019900//kinase binding;GO:0046983//protein dimerization activity	GO:0001818//negative regulation of cytokine production;GO:0002639//positive regulation of immunoglobulin production;GO:0007166//cell surface receptor signaling pathway;GO:0007599//hemostasis;GO:0019058//viral life cycle;GO:0032873//negative regulation of stress-activated MAPK cascade;GO:0032874//positive regulation of stress-activated MAPK cascade;GO:0035739//CD4-positive, alpha-beta T cell proli…	32	miR-12237-y,miR-1329-x,miR-1394-z,miR-1908-y,miR-212-x,miR-215-x,miR-285-y,miR-300-y,miR-376-y,miR-377-y,miR-381-y,miR-424-x,miR-485-y,miR-5126-z,miR-6732-y,miR-6937-x,miR-8112-z,miR-8928-z,miR-9277-z,novel-m0010-3p,novel-m0019-3p,novel-m0038-5p,novel-m0039-3p,novel-m0076-5p,novel-m0087-5p,novel-m0095-5p,novel-m0105-3p,novel-m0120-3p,novel-m0148-5p,novel-m0155-5p,novel-m0166-5p,novel-m0167-3p
MSTRG.21376	4.37667	10.0633	1.2012	5.5163e-07	4.27564e-06	TAF1A	PREDICTED: TATA box-binding protein-associated factor RNA polymerase I subunit A-like isoform X1 [Equus przewalskii]	-	-	-	-	GO:0005856//cytoskeleton;GO:0031981//nuclear lumen	GO:0003676//nucleic acid binding	GO:0006342//chromatin silencing;GO:0006352//DNA-templated transcription, initiation;GO:0006353//DNA-templated transcription, termination;GO:0006354//DNA-templated transcription, elongation	33	miR-12237-y,miR-127-x,miR-1329-x,miR-132-y,miR-141-x,miR-21-x,miR-223-y,miR-22-y,miR-2478-z,miR-285-y,miR-363-y,miR-369-y,miR-3963-z,miR-3968-z,miR-409-y,miR-411-x,miR-424-x,miR-433-y,miR-450-x,miR-542-y,miR-6529-x,miR-663-z,miR-668-y,miR-6756-y,miR-7177-z,miR-8-z,novel-m0002-5p,novel-m0018-5p,novel-m0057-3p,novel-m0076-5p,novel-m0087-5p,novel-m0120-3p,novel-m0148-5p
MSTRG.21395	1.87667	5.11667	1.44703	0.0115083	0.0308551	Taf1a	PREDICTED: LOW QUALITY PROTEIN: TATA box-binding protein-associated factor RNA polymerase I subunit A-like [Equus asinus]	-	-	-	-	GO:0005856//cytoskeleton;GO:0031981//nuclear lumen	GO:0003676//nucleic acid binding	GO:0006342//chromatin silencing;GO:0006352//DNA-templated transcription, initiation;GO:0006353//DNA-templated transcription, termination;GO:0006354//DNA-templated transcription, elongation	8	miR-10001-x,miR-236-y,miR-424-x,miR-8-y,miR-9993-y,miR-9995-y,novel-m0019-3p,novel-m0057-3p
MSTRG.21460	1.09	8.32667	2.93341	6.28e-11	9.30516e-10	--	proline-rich protein HaeIII subfamily 1-like [Physeter catodon]	-	-	-	-	-	-	-	67	miR-10001-x,miR-10401-y,miR-11971-z,miR-12229-y,miR-12237-y,miR-12245-y,miR-12263-x,miR-12273-x,miR-127-y,miR-1394-z,miR-146-y,miR-1842-x,miR-2137-z,miR-215-x,miR-2483-y,miR-3162-y,miR-323-y,miR-33-x,miR-377-y,miR-382-y,miR-432-x,miR-4332-z,miR-433-x,miR-4449-z,miR-4497-z,miR-4608-z,miR-484-x,miR-485-x,miR-541-x,miR-542-x,miR-542-y,miR-718-z,miR-8112-z,miR-8928-z,miR-8-y,miR-9277-z,miR-9899-z,nov…
MSTRG.21472	1.91	4.40667	1.20612	2.12507e-06	1.46261e-05	--	-	-	-	-	-	-	-	-	30	miR-10926-z,miR-11971-z,miR-141-x,miR-141-y,miR-1983-z,miR-200-y,miR-21-y,miR-236-y,miR-2478-z,miR-2483-z,miR-3120-y,miR-345-x,miR-363-y,miR-377-x,miR-377-y,miR-380-y,miR-3963-z,miR-3968-z,miR-409-y,miR-424-x,miR-494-y,miR-539-y,miR-656-y,miR-758-y,miR-8112-z,miR-8-y,miR-8-z,novel-m0018-5p,novel-m0053-5p,novel-m0092-3p
MSTRG.21550	0.843333	5.69667	2.75594	1.20782e-19	4.46229e-18	COL27A1	collagen alpha-1(XXVII) chain isoform X1 [Equus caballus]	Organismal Systems	Digestive system	ko04974//Protein digestion and absorption	K19721	GO:0005581//collagen trimer;GO:0031012//extracellular matrix;GO:0044432//endoplasmic reticulum part	GO:0005198//structural molecule activity;GO:0043169//cation binding	GO:0003433//chondrocyte development involved in endochondral bone morphogenesis;GO:0043062//extracellular structure organization	53	miR-10001-x,miR-10400-x,miR-10926-z,miR-11980-z,miR-12229-y,miR-12273-x,miR-132-x,miR-1394-z,miR-1842-x,miR-1908-y,miR-204-y,miR-22-y,miR-2483-y,miR-2976-z,miR-424-x,miR-4332-z,miR-4449-z,miR-4497-z,miR-4608-z,miR-485-x,miR-5100-z,miR-5126-z,miR-5335-z,miR-6131-z,miR-638-z,miR-6756-y,miR-718-z,miR-8112-z,miR-8928-z,miR-9277-z,novel-m0009-3p,novel-m0010-3p,novel-m0012-5p,novel-m0013-5p,novel-m0018…
MSTRG.21686	2.95667	23.25	2.97519	7.27577e-10	9.19642e-09	SAL1	major allergen Equ c 1 [Equus caballus]	-	-	-	-	GO:0043231//intracellular membrane-bounded organelle;GO:0044421//extracellular region part;GO:0044444//cytoplasmic part	GO:0005549//odorant binding	GO:0001659//temperature homeostasis;GO:0006111//regulation of gluconeogenesis;GO:0006355//regulation of transcription, DNA-templated;GO:0006629//lipid metabolic process;GO:0007005//mitochondrion organization;GO:0007169//transmembrane receptor protein tyrosine kinase signaling pathway;GO:0007606//sensory perception of chemical stimulus;GO:0007626//locomotory behavior;GO:0008306//associative learni…	9	miR-141-y,miR-200-y,miR-211-x,miR-21-y,miR-411-x,miR-8-z,novel-m0042-5p,novel-m0057-3p,novel-m0068-3p
MSTRG.2177	2.39667	7.85333	1.71228	2.09444e-06	1.44509e-05	COL7A1	PREDICTED: collagen alpha-1(VII) chain isoform X2 [Ceratotherium simum simum]	Organismal Systems	Digestive system	ko04974//Protein digestion and absorption	K16628	GO:0005583//fibrillar collagen trimer;GO:0044432//endoplasmic reticulum part	GO:0004857//enzyme inhibitor activity;GO:0005515//protein binding	GO:0009888//tissue development;GO:0010466//negative regulation of peptidase activity;GO:0022411//cellular component disassembly;GO:0022610//biological adhesion;GO:0030154//cell differentiation;GO:0032963//collagen metabolic process;GO:0043062//extracellular structure organization	52	miR-10401-y,miR-107-y,miR-10926-z,miR-11202-x,miR-1197-y,miR-12034-z,miR-12237-y,miR-12273-x,miR-1260-z,miR-129-y,miR-136-x,miR-141-x,miR-148-x,miR-1842-x,miR-1983-z,miR-211-x,miR-212-x,miR-223-y,miR-3120-y,miR-3960-z,miR-424-x,miR-432-y,miR-433-x,miR-4707-y,miR-493-z,miR-5335-z,miR-541-z,miR-542-y,miR-544-x,miR-6236-z,miR-6238-z,miR-638-z,miR-668-y,miR-6732-y,miR-7550-x,miR-8928-z,miR-9097-z,miR…
MSTRG.2209	0.216667	1.06333	2.29504	4.53063e-05	0.000234689	--	Protein bassoon [Fukomys damarensis]	-	-	-	-	-	-	-	29	miR-107-y,miR-11971-z,miR-1260-z,miR-129-y,miR-148-y,miR-1983-z,miR-204-y,miR-22-y,miR-3120-y,miR-33-x,miR-377-x,miR-377-y,miR-382-x,miR-431-y,miR-432-x,miR-450-x,miR-484-x,miR-485-x,miR-493-z,miR-503-x,miR-5100-z,miR-539-y,miR-541-z,miR-6131-z,miR-663-z,miR-6732-y,novel-m0105-3p,novel-m0166-5p,novel-m0169-5p
MSTRG.2349	0.503333	3.05667	2.60237	2.02276e-05	0.000113509	--	-	-	-	-	-	-	-	-	15	miR-10926-z,miR-129-y,miR-187-y,miR-377-y,miR-380-y,miR-409-y,miR-484-x,miR-543-y,miR-6516-y,miR-665-y,miR-665-z,miR-7177-z,novel-m0028-5p,novel-m0087-5p,novel-m0092-3p
MSTRG.2440	0.0566667	1.20667	4.41238	0.0155133	0.0397564	Pol	Retrovirus-related Pol polyprotein LINE-1 [Bos mutus]	Environmental Information Processing	Membrane transport	ko02010//ABC transporters	K05643	GO:0005622//intracellular;GO:0043005//neuron projection;GO:0044421//extracellular region part	GO:0015666//restriction endodeoxyribonuclease activity;GO:0032934//sterol binding;GO:0034061//DNA polymerase activity;GO:0046872//metal ion binding;GO:0046983//protein dimerization activity;GO:0071813//lipoprotein particle binding	GO:0001171//reverse transcription;GO:0002526//acute inflammatory response;GO:0006308//DNA catabolic process;GO:0006956//complement activation;GO:0007610//behavior;GO:0009611//response to wounding;GO:0009628//response to abiotic stimulus;GO:0010467//gene expression;GO:0010976//positive regulation of neuron projection development;GO:0010984//regulation of lipoprotein particle clearance;GO:0031328//…	4	miR-187-y,miR-432-x,novel-m0011-3p,novel-m0087-5p
MSTRG.2545	0.363333	1.81667	2.32193	0.000337075	0.00141273	ADGRL3	adhesion G protein-coupled receptor L3 isoform X15 [Equus caballus]	-	-	-	-	GO:0031224//intrinsic component of membrane	GO:0004888//transmembrane signaling receptor activity;GO:0005488//binding	GO:0007166//cell surface receptor signaling pathway;GO:0007417//central nervous system development;GO:0044089//positive regulation of cellular component biogenesis	36	miR-107-y,miR-12034-z,miR-12263-x,miR-12273-x,miR-1394-z,miR-141-x,miR-148-y,miR-2904-z,miR-2976-z,miR-299-y,miR-370-y,miR-377-y,miR-4449-z,miR-4608-z,miR-638-z,miR-663-z,miR-665-y,miR-665-z,miR-9277-z,novel-m0009-3p,novel-m0010-3p,novel-m0020-5p,novel-m0038-5p,novel-m0039-3p,novel-m0041-5p,novel-m0043-3p,novel-m0052-5p,novel-m0053-5p,novel-m0064-5p,novel-m0087-5p,novel-m0105-3p,novel-m0152-5p,no…
MSTRG.2599	0.733333	2.99333	2.02921	0.00023293	0.00102142	--	PREDICTED: cytosolic carboxypeptidase 2-like, partial [Equus przewalskii]	-	-	-	-	-	-	-	10	miR-1329-x,miR-141-x,miR-223-y,miR-33-x,miR-8928-z,miR-8-z,novel-m0042-5p,novel-m0056-5p,novel-m0076-5p,novel-m0166-5p
MSTRG.2601	1.83667	0.506667	-1.85798	0.00920826	0.0255332	--	PREDICTED: uncharacterized protein LOC106825179 [Equus asinus]	-	-	-	-	-	-	-	5	miR-205-z,miR-338-y,miR-674-y,miR-874-y,miR-96-z
MSTRG.2697	21.1833	52.3733	1.3059	3.95101e-10	5.22637e-09	--	-	-	-	-	-	-	-	-	11	miR-141-y,miR-1983-z,miR-200-y,miR-377-y,miR-4332-z,miR-885-y,miR-8-z,novel-m0042-5p,novel-m0100-3p,novel-m0105-3p,novel-m0169-5p
MSTRG.2733	4.16	1.88667	-1.14074	0.00176939	0.00610533	--	PREDICTED: SLAM family member 8-like isoform X1 [Equus asinus]	-	-	-	-	-	-	-	1	miR-325-y
MSTRG.28	4.99667	1.59667	-1.6459	1.03775e-05	6.18337e-05	--	tumor necrosis factor receptor superfamily member 22-like isoform X1 [Equus caballus]	Organismal Systems	Endocrine system	ko04928//Parathyroid hormone synthesis, secretion and action	K03626	GO:0046658//anchored component of plasma membrane	GO:0005515//protein binding	GO:1902041//regulation of extrinsic apoptotic signaling pathway via death domain receptors	4	miR-101-z,miR-338-y,miR-362-y,miR-96-z
MSTRG.2890	3.46	8.67667	1.32637	4.28094e-05	0.000222787	--	-	-	-	-	-	-	-	-	39	miR-12034-z,miR-136-x,miR-141-x,miR-146-y,miR-204-y,miR-2137-z,miR-22-y,miR-3178-z,miR-370-y,miR-377-y,miR-382-y,miR-424-x,miR-4286-z,miR-4449-z,miR-454-x,miR-484-x,miR-485-x,miR-5126-z,miR-541-z,miR-6238-z,miR-668-y,miR-6732-y,miR-6756-y,miR-7177-z,miR-718-z,miR-9097-z,novel-m0010-3p,novel-m0025-5p,novel-m0027-3p,novel-m0028-5p,novel-m0031-3p,novel-m0049-3p,novel-m0052-5p,novel-m0073-3p,novel-m0…
MSTRG.2933	1.2	4.12667	1.78194	2.55298e-09	2.96136e-08	Pol	endonuclease/reverse transcriptase [Pan troglodytes]	-	-	-	-	GO:0016020//membrane;GO:0043227//membrane-bounded organelle;GO:0044464//cell part	GO:0005515//protein binding;GO:0015666//restriction endodeoxyribonuclease activity;GO:0034061//DNA polymerase activity	GO:0001171//reverse transcription;GO:0006308//DNA catabolic process;GO:0006950//response to stress;GO:0009893//positive regulation of metabolic process;GO:0010035//response to inorganic substance;GO:0032196//transposition;GO:0044255//cellular lipid metabolic process;GO:0048519//negative regulation of biological process;GO:0048522//positive regulation of cellular process;GO:0051239//regulation of …	57	miR-10400-x,miR-12237-y,miR-12245-y,miR-12273-x,miR-1260-z,miR-1329-x,miR-132-y,miR-141-y,miR-148-x,miR-200-y,miR-204-y,miR-211-x,miR-212-y,miR-21-x,miR-22-y,miR-2483-y,miR-299-y,miR-3120-y,miR-370-y,miR-379-x,miR-424-x,miR-454-x,miR-5126-z,miR-539-y,miR-541-z,miR-542-y,miR-6516-y,miR-718-z,miR-8112-z,miR-8-y,miR-8-z,miR-9899-z,miR-9995-y,novel-m0002-5p,novel-m0009-3p,novel-m0010-3p,novel-m0017-3…
MSTRG.2952	2.37333	0.03	-6.30581	1.53362e-06	1.08721e-05	C4BPA	zona pellucida sperm-binding protein 3 receptor-like isoform X2 [Bubalus bubalis]	-	-	-	-	GO:0002080//acrosomal membrane;GO:0044217//other organism part	GO:0003723//RNA binding;GO:0005515//protein binding	GO:0002673//regulation of acute inflammatory response;GO:0002924//negative regulation of humoral immune response mediated by circulating immunoglobulin;GO:0006956//complement activation;GO:0009896//positive regulation of catabolic process;GO:0035036//sperm-egg recognition	9	lin-4-x,lin-4-z,miR-125-x,miR-125-z,miR-1961-z,miR-338-x,miR-4324-z,miR-8549-z,novel-m0032-3p
MSTRG.2956	38.3867	0.863333	-5.47454	0	0	ERVPABLB-1	envelope protein syncytin-Car1 [Panthera leo krugeri]	-	-	-	-	-	-	-	15	miR-144-y,miR-195-z,miR-1961-z,miR-19-y,miR-205-z,miR-218-z,miR-23-y,miR-335-x,miR-338-x,miR-338-y,miR-383-x,miR-4324-z,miR-674-y,miR-8908-z,miR-9-z
MSTRG.2960	2.28667	0.73	-1.64728	0.00833664	0.0234671	--	membrane cofactor protein [Equus caballus]	Human Diseases;Organismal Systems	Infectious diseases;Immune system	ko05162//Measles;ko04610//Complement and coagulation cascades	K04007;K04007	-	-	-	5	lin-4-x,lin-4-z,miR-1249-y,miR-4324-z,miR-735-x
MSTRG.2968	0.743333	1.86667	1.32838	0.00462211	0.0141111	--	PREDICTED: LOW QUALITY PROTEIN: complement component receptor 1-like protein [Ceratotherium simum simum]	Human Diseases;Organismal Systems	Infectious diseases;Immune system	ko05162//Measles;ko04610//Complement and coagulation cascades	K04007;K04007	-	-	-	54	miR-11971-z,miR-12237-y,miR-1260-z,miR-129-y,miR-1329-x,miR-132-x,miR-136-x,miR-141-x,miR-148-y,miR-1839-x,miR-1842-x,miR-185-y,miR-1983-z,miR-200-x,miR-204-y,miR-22-y,miR-236-y,miR-285-y,miR-3120-y,miR-369-y,miR-370-y,miR-377-x,miR-377-y,miR-424-x,miR-431-z,miR-4449-z,miR-450-x,miR-485-y,miR-539-y,miR-542-x,miR-6516-y,miR-663-z,miR-6732-y,miR-6756-y,miR-718-z,miR-8928-z,miR-8-y,miR-9277-z,miR-98…
MSTRG.2969	1.3	3.37667	1.37709	0.00108047	0.00395605	--	PREDICTED: LOW QUALITY PROTEIN: complement component receptor 1-like protein [Ceratotherium simum simum]	Human Diseases;Organismal Systems	Infectious diseases;Immune system	ko05162//Measles;ko04610//Complement and coagulation cascades	K04007;K04007	-	-	-	41	miR-1329-x,miR-132-y,miR-146-x,miR-22-x,miR-2478-z,miR-2483-z,miR-285-y,miR-2904-z,miR-329-z,miR-3968-z,miR-424-x,miR-431-y,miR-484-x,miR-495-y,miR-542-y,miR-665-y,miR-665-z,miR-668-y,miR-6732-y,miR-718-z,miR-758-y,miR-8928-z,miR-8-z,novel-m0010-3p,novel-m0028-5p,novel-m0037-5p,novel-m0046-3p,novel-m0049-3p,novel-m0053-5p,novel-m0056-5p,novel-m0057-3p,novel-m0073-3p,novel-m0076-5p,novel-m0087-5p,…
MSTRG.2974	0.993333	3.52	1.82523	0.0189603	0.0471283	--	-	-	-	-	-	-	-	-	4	miR-1285-z,miR-4286-z,miR-6529-x,miR-6756-y
MSTRG.2992	7.15	2.09333	-1.77214	9.08766e-15	2.16209e-13	--	uncharacterized protein LOC114233138 [Eptesicus fuscus]	-	-	-	-	-	-	-	3	miR-339-z,miR-451-x,miR-8908-z
[truncated: 185 more rows]
