# Supplementary material for: An Integrated Analysis of Lactation-Related miRNA and mRNA Expression Profiles in Donkey Mammary Glands
Source: Genes (Basel). 2022 Sep 12;13(9):1637. doi: 10.3390/genes13091637 (PMC9498803; doi:10.3390/genes13091637)
Supplement: Supplementary file 1 [file genes-13-01637-s001.zip › Supplementary material/Supplementary material/Table S7..xlsx]

## Sheet: sheet 1
Supplement 7. Co-expression network of protein synthesis DEmRNAs and DEmiRNAs
Target mRNA	miRNA
MASP1	miR-20-3p, miR-23-3p, miR-26-5p, miR-125-5p, miR-195, miR-325-3p, miR-338-3p
LITAF	miR-20-3p, miR-338-3p, novel-m0032-3p
CLU	miR-325-3p
PIGR	miR-1249-3p, miR-125-5p, novel-m0032-3p
LGB2	novel-m0032-3p, novel-m0175-5p
IGHM	miR-338-3p
MSTRG.19336	miR-138-5p, miR-195, miR-325-3p, novel-m0032-3p, novel-m0070-3p, novel-m0071-5p
RRM2	novel-m0032-3p, novel-m0070-3p, novel-m0071-5p
IFNGR1	miR-23-3p
TMEM120B	miR-125-5p, miR-195, miR-23-3p, novel-m0175-5p
MSTRG.6262	miR-26-5p
TWF1	miR-23-3p, miR-26-5p, miR-674-3p, novel-m0070-3p, novel-m0071-5p
CIDEA	miR-674-3p
SREBF1	miR-138-5p
XDH	miR-125-5p, miR-195, miR-335-5p, miR-362-3p, miR-674-3p, novel-m0175-5p, novel-m0071-5p
ACADS	miR-125-5p, miR-195, miR-335-5p
ACO1	miR-195, miR-196-5p
C4BPA	miR-125-5p, miR-338-5p, novel-m0032-3p
ABHD6	miR-20-3p, miR-195, miR-125-5p, novel-m0032-3p
FGFBP1	miR-338-3p, miR-1247-5p, miR-362-3p
LRG1	miR-1247-5p
GLUL	miR-1247-5p
CSN1S2	miR-335-5p, miR-338-3p
CTSB	miR-195, miR-674-3p
ENSEASG00005011848	miR-20-3p
GNMT	miR-138-5p, novel-m0032-3p
PRSS53	miR-20-3p, miR-138-5p
TCN2	miR-20-3p, miR-138-5p, miR-874-3p, novel-m0032-3p
CD320	miR-874-3p
CYB561A3	miR-125-5p, miR-195, miR-674-3p, miR-874-3p
ENSEASG00005005940	miR-20-3p
SLC41A3	miR-338-3p, miR-362-3p, novel-m0175-5p
MFGE8	miR-195, miR-1249-3p
CSN1S1	miR-195
CTSD	miR-362-3p
										CYP4F3
										COL11A1
										CSN1S2
										CSN1S2
										CSN1S1
										--
										--
										--
										--
										--
										ERVPABLB-1
										Pol
										OR6C75
										SPATA31D1
										XDH
										--
										Pol
										--
										--
										TDRD6
										--
										--
										--
